# Supplementary material for: ChIATAC is an efficient strategy for multi-omics mapping of 3D epigenomes from low-cell inputs
Source: Nat Commun. 2023 Jan 13;14:213. doi: 10.1038/s41467-023-35879-5 (PMC9839710; doi:10.1038/s41467-023-35879-5)
Supplement: Supplementary file 4 — Supplementary Data 1 [file 41467_2023_35879_MOESM4_ESM.xlsx]

## Sheet: Resting_vs_TCR
TF	weighted_meanDifference	weighted_CD	TFBS	weighted_Tstat	variance	pvalue	Cohend_factor	pvalueAdj	median.cor.tfs	classification_q0.1	classification_q0.05	classification_q0.01	classification_q0.001	classification_distr_rawP	classification_q0.1_final	classification_q0.05_final	classification_q0.01_final	classification_q0.001_final
JUN.0.A	0.658	0.524	4465			0.142857	3	0.150657	-0.881238	repressor	repressor	repressor	repressor	1.7925e-244	repressor	repressor	repressor	repressor
FOSL2.0.A	0.575	0.46	4809			0.142857	2	0.150657	-0.86162	repressor	repressor	repressor	repressor	9.16101e-218	repressor	repressor	repressor	repressor
JUNB.0.A	0.524	0.418	5483			0.142857	2	0.150657	-0.846358	repressor	repressor	repressor	repressor	3.43942e-217	repressor	repressor	repressor	repressor
JUND.0.A	0.542	0.43	4874			0.142857	2	0.150657	-0.842122	repressor	repressor	repressor	repressor	5.42998e-191	repressor	repressor	repressor	repressor
ATF2.2.C	-0.274	0.285	854			0.142857	2	0.150657	-0.801001	repressor	repressor	repressor	repressor	2.68865e-36	repressor	repressor	repressor	repressor
ATF7.0.D	-0.276	0.275	803			0.142857	2	0.150657	-0.799615	repressor	repressor	repressor	repressor	9.59628e-32	repressor	repressor	repressor	repressor
FOS.0.A	0.459	0.361	4199			0.142857	2	0.150657	-0.794016	repressor	repressor	repressor	repressor	4.81827e-126	repressor	repressor	repressor	repressor
FOSB.0.A	0.449	0.371	2882			0.142857	2	0.150657	-0.790907	repressor	repressor	repressor	repressor	4.71793e-87	repressor	repressor	repressor	repressor
FOSL1.0.A	0.497	0.4	5299			0.142857	2	0.150657	-0.789162	repressor	repressor	repressor	repressor	2.01105e-170	repressor	repressor	repressor	repressor
CREB1.0.A	-0.264	0.283	1026			0.142857	2	0.150657	-0.782888	repressor	repressor	repressor	repressor	1.99543e-38	repressor	repressor	repressor	repressor
MBD2.0.B	-0.028	0.0397	8754			0.142857	1	0.150657	-0.77628	repressor	repressor	repressor	repressor	0	repressor	repressor	repressor	repressor
ATF1.0.B	-0.313	0.304	1383			0.142857	2	0.150657	-0.772769	repressor	repressor	repressor	repressor	3.11364e-52	repressor	repressor	repressor	repressor
TF65.0.A	0.447	0.362	4928			0.142857	2	0.150657	-0.767605	repressor	repressor	repressor	repressor	8.04908e-126	repressor	repressor	repressor	repressor
IRF9.0.C	0.493	0.389	3814			0.142857	2	0.150657	-0.751593	repressor	repressor	repressor	repressor	3.74605e-108	repressor	repressor	repressor	repressor
RUNX3.0.A	0.406	0.316	6517			0.142857	2	0.150657	-0.750424	repressor	repressor	repressor	repressor	5.64596e-186	repressor	repressor	repressor	repressor
NR4A2.0.C	0.435	0.343	1976			0.142857	2	0.150657	-0.749905	repressor	repressor	repressor	repressor	2.44266e-53	repressor	repressor	repressor	repressor
TF7L2.0.A	0.366	0.286	3318			0.142857	2	0.150657	-0.746058	repressor	repressor	repressor	repressor	1.57003e-82	repressor	repressor	repressor	repressor
BACH2.0.A	0.372	0.296	4697			0.142857	2	0.150657	-0.741499	repressor	repressor	repressor	repressor	4.86007e-104	repressor	repressor	repressor	repressor
MAFB.0.B	0.385	0.306	3695			0.142857	2	0.150657	-0.731073	repressor	repressor	repressor	repressor	7.37725e-84	repressor	repressor	repressor	repressor
ELF3.0.A	0.37	0.295	9321			0.142857	2	0.150657	-0.729101	repressor	repressor	repressor	repressor	3.52021e-212	repressor	repressor	repressor	repressor
MAFG.0.A	0.33	0.262	3056			0.142857	2	0.150657	-0.723403	repressor	repressor	repressor	repressor	1.3399e-66	repressor	repressor	repressor	repressor
MAFK.0.A	0.309	0.245	3259			0.142857	2	0.150657	-0.716596	repressor	repressor	repressor	repressor	5.89797e-66	repressor	repressor	repressor	repressor
MAFF.1.B	0.382	0.307	3243			0.142857	2	0.150657	-0.713765	repressor	repressor	repressor	repressor	1.29305e-67	repressor	repressor	repressor	repressor
ZBT14.0.C	0.0625	0.105	4706			0.142857	2	0.150657	-0.707054	repressor	repressor	repressor	repressor	1.24623e-114	repressor	repressor	repressor	repressor
PAX5.0.A	-0.617	0.477	34541			0.142857	2	0.150657	-0.699405	repressor	repressor	repressor	repressor	0	repressor	repressor	repressor	repressor
CEBPE.0.A	-0.872	0.69	1366			0.142857	3	0.150657	-0.696416	repressor	repressor	repressor	repressor	5.13363e-45	repressor	repressor	repressor	repressor
IRF8.0.B	0.37	0.289	11818			0.142857	2	0.150657	-0.695574	repressor	repressor	repressor	repressor	7.49581e-239	repressor	repressor	repressor	repressor
E2F4.0.A	-0.0804	0.0822	17162			0.142857	1	0.150657	-0.685518	repressor	repressor	repressor	repressor	0	repressor	repressor	repressor	repressor
E2F4.1.A	-0.0687	0.066	5446			0.142857	1	0.150657	-0.679612	repressor	repressor	repressor	repressor	4.6192e-131	repressor	repressor	repressor	repressor
NFKB2.0.B	0.394	0.311	7263			0.142857	2	0.150657	-0.675968	repressor	repressor	repressor	repressor	8.3185e-108	repressor	repressor	repressor	repressor
KLF13.0.D	-0.115	0.115	10874			0.142857	2	0.150657	-0.671917	repressor	repressor	repressor	repressor	7.08852e-227	repressor	repressor	repressor	repressor
E2F1.0.A	-0.095	0.0895	14616			0.142857	1	0.150657	-0.667669	repressor	repressor	repressor	repressor	0	repressor	repressor	repressor	repressor
RELB.0.C	0.355	0.295	5040			0.142857	2	0.150657	-0.659949	repressor	repressor	repressor	repressor	2.8636e-69	repressor	repressor	repressor	repressor
ZN554.1.D	0.293	0.232	5807			0.142857	2	0.150657	-0.644168	repressor	repressor	repressor	repressor	5.05919e-75	repressor	repressor	repressor	repressor
MAFK.1.A	0.261	0.205	5243			0.142857	2	0.150657	-0.642116	repressor	repressor	repressor	repressor	2.74119e-75	repressor	repressor	repressor	repressor
ZN524.0.D	-0.185	0.153	6368			0.142857	2	0.150657	-0.637161	repressor	repressor	repressor	repressor	2.23704e-111	repressor	repressor	repressor	repressor
TFDP1.0.C	-0.0953	0.0908	16356			0.142857	1	0.150657	-0.628666	repressor	repressor	repressor	repressor	2.23961e-284	repressor	repressor	repressor	repressor
SPI1.0.A	0.273	0.221	13966			0.142857	2	0.150657	-0.62743	repressor	repressor	repressor	repressor	3.32866e-200	repressor	repressor	repressor	repressor
BC11A.0.A	0.275	0.218	18294			0.142857	2	0.150657	-0.610187	repressor	repressor	repressor	repressor	1.66079e-261	repressor	repressor	repressor	repressor
ZN317.0.C	0.286	0.224	2567			0.142857	2	0.150657	-0.604528	repressor	repressor	repressor	repressor	9.15828e-41	repressor	repressor	repressor	repressor
MAFF.0.B	0.196	0.155	4451			0.142857	2	0.150657	-0.586889	repressor	repressor	repressor	repressor	4.76464e-57	repressor	repressor	repressor	repressor
NR4A1.0.A	0.281	0.222	2581			0.142857	2	0.150657	-0.586198	repressor	repressor	repressor	repressor	1.10614e-35	repressor	repressor	repressor	repressor
REL.0.B	0.271	0.215	5669			0.142857	2	0.150657	-0.584177	repressor	repressor	repressor	repressor	3.24042e-64	repressor	repressor	repressor	repressor
ZFX.1.A	-0.287	0.249	36411			0.142857	2	0.150657	-0.582285	repressor	repressor	repressor	repressor	0	repressor	repressor	repressor	repressor
SP1.1.A	-0.0997	0.102	27630			0.142857	2	0.150657	-0.577242	repressor	repressor	repressor	repressor	0	repressor	repressor	repressor	repressor
ZF64A.0.D	-0.145	0.134	22629			0.142857	2	0.150657	-0.575943	repressor	repressor	repressor	repressor	0	repressor	repressor	repressor	repressor
ZN740.0.D	-0.263	0.225	15768			0.142857	2	0.150657	-0.574719	repressor	repressor	repressor	repressor	8.24646e-223	repressor	repressor	repressor	repressor
ZN121.0.C	-0.731	0.563	32252			0.142857	3	0.150657	-0.574237	repressor	repressor	repressor	repressor	0	repressor	repressor	repressor	repressor
PBX3.1.A	0.236	0.195	1750			0.142857	2	0.150657	-0.552147	repressor	repressor	repressor	repressor	4.61831e-18	repressor	repressor	repressor	repressor
ZSC22.0.C	-0.314	0.254	35172			0.142857	2	0.150657	-0.548361	repressor	repressor	repressor	repressor	0	repressor	repressor	repressor	repressor
E2F7.0.B	-0.0564	0.0557	19699			0.142857	1	0.150657	-0.542265	repressor	repressor	repressor	repressor	8.5473e-217	repressor	repressor	repressor	repressor
FOXO1.0.A	0.205	0.162	4463			0.142857	2	0.150657	-0.538948	repressor	repressor	repressor	repressor	9.33643e-43	repressor	repressor	repressor	repressor
ZEP1.0.D	0.269	0.213	4558			0.142857	2	0.150657	-0.531981	repressor	repressor	repressor	repressor	9.06419e-40	repressor	repressor	repressor	repressor
NR4A3.0.D	0.244	0.193	3368			0.142857	2	0.150657	-0.52541	repressor	repressor	repressor	repressor	1.04713e-36	repressor	repressor	repressor	repressor
ARI3A.0.D	-0.0888	0.0724	4938			0.142857	1	0.150657	-0.514419	repressor	repressor	repressor	repressor	1.56812e-41	repressor	repressor	repressor	repressor
ZN418.0.C	0.222	0.174	5658			0.142857	2	0.150657	-0.512711	repressor	repressor	repressor	repressor	1.73891e-52	repressor	repressor	repressor	repressor
ZBT7B.0.D	0.0092	0.0518	7395			0.142857	1	0.150657	-0.502059	repressor	repressor	repressor	repressor	8.45209e-56	repressor	repressor	repressor	repressor
ZN333.0.D	0.274	0.213	100			0.142857	2	0.150657	-0.500071	repressor	repressor	repressor	repressor	0.0897753	undetermined	undetermined	undetermined	undetermined
CENPB.0.D	-0.0186	0.138	472			0.714286	2	0.714286	-0.486798	repressor	repressor	repressor	repressor	9.68291e-06	repressor	repressor	repressor	repressor
NRL.0.D	0.213	0.173	2259			0.142857	2	0.150657	-0.484858	repressor	repressor	repressor	repressor	1.65722e-13	repressor	repressor	repressor	repressor
ZN770.1.C	-0.498	0.411	30331			0.142857	2	0.150657	-0.481825	repressor	repressor	repressor	repressor	0	repressor	repressor	repressor	repressor
IKZF1.0.C	-0.406	0.327	12054			0.142857	2	0.150657	-0.476369	repressor	repressor	repressor	repressor	5.32385e-62	repressor	repressor	repressor	repressor
SP1.0.A	-0.132	0.124	41779			0.142857	2	0.150657	-0.472207	repressor	repressor	repressor	repressor	0	repressor	repressor	repressor	repressor
SMAD1.0.D	0.186	0.158	8143			0.142857	2	0.150657	-0.467533	repressor	repressor	repressor	repressor	1.96191e-54	repressor	repressor	repressor	repressor
ZN418.1.D	0.225	0.178	3465			0.142857	2	0.150657	-0.466447	repressor	repressor	repressor	repressor	2.72487e-28	repressor	repressor	repressor	repressor
ZFX.0.A	0.0372	0.0409	9926			0.142857	1	0.150657	-0.465079	repressor	repressor	repressor	repressor	4.45235e-78	repressor	repressor	repressor	repressor
ZN549.0.C	0.177	0.145	3732			0.142857	2	0.150657	-0.458276	repressor	repressor	repressor	repressor	1.87387e-25	repressor	repressor	repressor	repressor
ELK4.0.A	0.0192	0.0903	4495			0.142857	1	0.150657	-0.45693	repressor	repressor	repressor	repressor	3.62152e-35	repressor	repressor	repressor	repressor
E2F3.0.A	-0.0251	0.0473	8664			0.142857	1	0.150657	-0.453282	repressor	repressor	repressor	repressor	2.63387e-58	repressor	repressor	repressor	repressor
CREB3.0.D	0.00562	0.189	898			0.714286	2	0.714286	-0.379221	repressor	repressor	repressor	repressor	0.000886666	repressor	repressor	repressor	repressor
ZN770.0.C	-0.364	0.29	61599			0.142857	2	0.150657	-0.452817	repressor	repressor	repressor	repressor	0	repressor	repressor	repressor	repressor
GLI3.0.B	0.189	0.169	3765			0.142857	2	0.150657	-0.450915	repressor	repressor	repressor	repressor	7.83031e-22	repressor	repressor	repressor	repressor
TGIF2.0.D	0.226	0.179	2787			0.142857	2	0.150657	-0.448941	repressor	repressor	repressor	repressor	2.80153e-26	repressor	repressor	repressor	repressor
NR1H2.0.D	0.217	0.176	1865			0.142857	2	0.150657	-0.44774	repressor	repressor	repressor	repressor	3.24626e-14	repressor	repressor	repressor	repressor
ZN768.0.C	0.194	0.156	13748			0.142857	2	0.150657	-0.439535	repressor	repressor	repressor	repressor	6.88253e-88	repressor	repressor	repressor	repressor
FOXP1.0.A	0.158	0.124	2713			0.142857	2	0.150657	-0.429589	repressor	repressor	repressor	repressor	8.12453e-19	repressor	repressor	repressor	repressor
ZN260.0.C	-0.18	0.143	4281			0.142857	2	0.150657	-0.426424	repressor	repressor	repressor	repressor	8.7524e-17	repressor	repressor	repressor	repressor
DBP.0.B	-0.0111	0.0626	1619			0.714286	1	0.714286	0.189789	activator	activator	activator	activator	0.0607445	undetermined	undetermined	undetermined	undetermined
PURA.0.D	-0.0986	0.082	32733			0.142857	1	0.150657	-0.418511	repressor	repressor	repressor	repressor	5.81141e-164	repressor	repressor	repressor	repressor
ZN350.0.C	0.176	0.139	3260			0.142857	2	0.150657	-0.418186	repressor	repressor	repressor	repressor	5.4323e-24	repressor	repressor	repressor	repressor
SMCA1.0.C	0.178	0.147	4310			0.142857	2	0.150657	-0.414533	repressor	repressor	repressor	repressor	1.36779e-30	repressor	repressor	repressor	repressor
SP2.1.B	-0.177	0.145	29914			0.142857	2	0.150657	-0.413528	repressor	repressor	repressor	repressor	2.21512e-277	repressor	repressor	repressor	repressor
DLX5.0.D	0.00248	0.0613	1134			0.714286	1	0.714286		not-expressed	not-expressed	not-expressed	not-expressed		not-expressed	not-expressed	not-expressed	not-expressed
ERR2.0.A	0.194	0.157	3271			0.142857	2	0.150657	-0.406438	repressor	repressor	repressor	repressor	5.23295e-25	repressor	repressor	repressor	repressor
NR1D1.1.D	0.212	0.165	1853			0.142857	2	0.150657	-0.404661	repressor	repressor	repressor	repressor	9.36487e-16	repressor	repressor	repressor	repressor
TYY1.0.A	-0.181	0.176	3829			0.142857	2	0.150657	-0.397699	repressor	repressor	repressor	repressor	1.1815e-35	repressor	repressor	repressor	repressor
ZN528.0.C	0.182	0.149	5806			0.142857	2	0.150657	-0.3963	repressor	repressor	repressor	repressor	6.65267e-30	repressor	repressor	repressor	repressor
MCR.0.D	0.132	0.109	3242			0.142857	2	0.150657	-0.375661	repressor	repressor	repressor	repressor	1.54237e-19	repressor	repressor	repressor	repressor
OZF.0.C	-0.167	0.134	5071			0.142857	2	0.150657	-0.37027	repressor	repressor	repressor	repressor	2.61403e-17	repressor	repressor	repressor	repressor
FOXO3.0.B	0.164	0.14	1934			0.142857	2	0.150657	-0.366976	repressor	repressor	repressor	repressor	4.94952e-13	repressor	repressor	repressor	repressor
ZN320.0.C	-0.0233	0.0292	20756			0.142857	1	0.150657	-0.366733	repressor	repressor	repressor	repressor	2.10308e-77	repressor	repressor	repressor	repressor
E2F2.0.B	-0.00374	0.0762	1508			0.714286	1	0.714286	-0.702892	repressor	repressor	repressor	repressor	1.23699e-37	repressor	repressor	repressor	repressor
CTCF.0.A	0.052	0.053	27378			0.142857	1	0.150657	-0.349924	repressor	repressor	repressor	repressor	1.0595e-137	repressor	repressor	repressor	repressor
NR2C2.0.B	0.0609	0.0757	3808			0.142857	1	0.150657	-0.349853	repressor	repressor	repressor	repressor	2.60042e-14	repressor	repressor	repressor	repressor
TFAP4.0.A	0.136	0.111	6387			0.142857	2	0.150657	-0.347364	repressor	repressor	repressor	repressor	4.54999e-26	repressor	repressor	repressor	repressor
E2F5.0.B	0.0434	0.117	556			0.428571	2	0.443058	0.42733	activator	activator	activator	activator	6.08067e-06	activator	activator	activator	activator
CEBPZ.0.D	0.201	0.176	3208			0.142857	2	0.150657	-0.346129	repressor	repressor	repressor	repressor	3.10638e-13	repressor	repressor	repressor	repressor
SP2.0.A	-0.131	0.128	45547			0.142857	2	0.150657	-0.341987	repressor	repressor	repressor	repressor	4.10194e-235	repressor	repressor	repressor	repressor
GCM1.0.D	0.18	0.163	2018			0.142857	2	0.150657	-0.336457	repressor	repressor	repressor	repressor	1.05162e-08	repressor	repressor	repressor	repressor
SOX4.0.B	0.164	0.133	4683			0.142857	2	0.150657	-0.331919	repressor	repressor	repressor	repressor	1.02584e-21	repressor	repressor	repressor	repressor
ITF2.0.C	0.153	0.13	11150			0.142857	2	0.150657	-0.329777	repressor	repressor	repressor	repressor	1.23624e-45	repressor	repressor	repressor	repressor
PRDM4.0.D	0.121	0.113	2827			0.142857	2	0.150657	-0.325143	repressor	repressor	repressor	repressor	1.57452e-12	repressor	repressor	repressor	repressor
EGR1.0.A	0.00962	0.0281	32980			0.142857	1	0.150657	-0.317275	repressor	repressor	repressor	repressor	8.16158e-88	repressor	repressor	repressor	repressor
PLAL1.0.D	0.0589	0.057	8142			0.142857	1	0.150657	-0.315854	repressor	repressor	repressor	repressor	3.13616e-24	repressor	repressor	repressor	repressor
BACH1.0.A	0.113	0.0987	6233			0.142857	1	0.150657	-0.309601	repressor	repressor	repressor	repressor	3.16455e-21	repressor	repressor	repressor	repressor
OVOL1.0.C	0.242	0.191	955			0.142857	2	0.150657	-0.306205	repressor	repressor	repressor	repressor	5.70188e-07	repressor	repressor	repressor	repressor
ZN148.0.D	-0.043	0.0384	36430			0.142857	1	0.150657	-0.305947	repressor	repressor	repressor	repressor	1.47841e-80	repressor	repressor	repressor	repressor
NR2C1.0.C	0.159	0.134	3575			0.142857	2	0.150657	-0.300991	repressor	repressor	repressor	repressor	3.75799e-11	repressor	repressor	repressor	repressor
PPARG.1.A	0.181	0.143	4399			0.142857	2	0.150657	-0.29697	repressor	repressor	repressor	repressor	3.55407e-25	repressor	repressor	repressor	repressor
ZN329.0.C	0.143	0.123	4841			0.142857	2	0.150657	-0.295735	repressor	repressor	repressor	repressor	1.39681e-14	repressor	repressor	repressor	repressor
ZBT18.0.C	0.163	0.133	5617			0.142857	2	0.150657	-0.289886	repressor	repressor	repressor	repressor	1.30099e-21	repressor	repressor	repressor	repressor
ETV3.0.D	0.114	0.0991	2219			0.142857	1	0.150657	-0.287319	repressor	repressor	repressor	repressor	6.44947e-10	repressor	repressor	repressor	repressor
FOXC2.0.D	0.112	0.0863	2286			0.142857	1	0.150657	-0.287164	repressor	repressor	repressor	repressor	3.90071e-10	repressor	repressor	repressor	repressor
ARNT.0.B	-0.041	0.192	961			0.142857	2	0.150657	-0.285318	repressor	repressor	repressor	repressor	0.0212489	repressor	repressor	repressor	repressor
HXB3.0.D	-0.039	0.0999	1359			0.142857	1	0.150657	-0.285274	repressor	repressor	repressor	repressor	0.00728703	repressor	repressor	repressor	repressor
EGR2.1.A	0.0173	0.036	32233			0.142857	1	0.150657	-0.281948	repressor	repressor	repressor	repressor	1.72052e-57	repressor	repressor	repressor	repressor
IRF1.0.A	0.137	0.111	19158			0.142857	2	0.150657	-0.277086	repressor	repressor	repressor	repressor	4.5764e-98	repressor	repressor	repressor	repressor
MYC.0.A	0.16	0.134	3285			0.142857	2	0.150657	-0.275922	repressor	repressor	repressor	repressor	1.88136e-08	repressor	repressor	repressor	repressor
NKX31.0.C	0.172	0.135	2597			0.142857	2	0.150657	-0.271293	repressor	repressor	repressor	repressor	2.83123e-13	repressor	repressor	repressor	repressor
NR2F6.0.D	0.155	0.123	4474			0.142857	2	0.150657	-0.270169	repressor	repressor	repressor	repressor	2.03469e-18	repressor	repressor	repressor	repressor
BARX1.0.D	0.161	0.133	2452			0.142857	2	0.150657	-0.269809	repressor	repressor	repressor	repressor	9.03135e-13	repressor	repressor	repressor	repressor
BCL6.0.A	0.0936	0.0936	3794			0.142857	1	0.150657	-0.26638	repressor	repressor	repressor	repressor	4.06432e-11	repressor	repressor	repressor	repressor
NFIA.0.C	0.133	0.111	6079			0.142857	2	0.150657	-0.264677	repressor	repressor	repressor	repressor	4.64357e-10	repressor	repressor	repressor	repressor
TBX19.0.D	0.15	0.12	1234			0.142857	2	0.150657	-0.256024	repressor	repressor	repressor	repressor	1.389e-06	repressor	repressor	repressor	repressor
ATF6A.0.B	-0.0442	0.118	1813			0.142857	2	0.150657	-0.252958	repressor	repressor	repressor	repressor	3.26592e-07	repressor	repressor	repressor	repressor
PRDM1.0.A	0.377	0.304	9119			0.142857	2	0.150657	-0.251396	repressor	repressor	repressor	repressor	1.40256e-40	repressor	repressor	repressor	repressor
ZN708.1.D	0.168	0.151	3126			0.142857	2	0.150657	-0.250694	repressor	repressor	repressor	repressor	7.609e-08	repressor	repressor	repressor	repressor
ZN140.0.C	-0.198	0.151	5294			0.142857	2	0.150657	-0.250301	repressor	repressor	repressor	repressor	6.94723e-06	repressor	repressor	repressor	repressor
PPARD.0.D	0.113	0.0913	3730			0.142857	1	0.150657	-0.250145	repressor	repressor	repressor	repressor	5.89027e-10	repressor	repressor	repressor	repressor
STAT3.0.A	0.127	0.101	3627			0.142857	2	0.150657	-0.242412	repressor	repressor	repressor	repressor	3.21586e-11	repressor	repressor	repressor	repressor
ESR2.0.A	0.0495	0.045	8049			0.142857	1	0.150657	-0.241198	repressor	repressor	repressor	repressor	2.32813e-13	repressor	repressor	repressor	repressor
ZN708.0.C	0.146	0.13	5020			0.142857	2	0.150657	-0.23851	repressor	repressor	repressor	repressor	5.7979e-15	repressor	repressor	repressor	repressor
E2F6.0.A	-0.0417	0.0382	18496			0.142857	1	0.150657	-0.23774	repressor	repressor	repressor	repressor	1.67794e-52	repressor	repressor	repressor	repressor
ELF1.0.A	0.156	0.149	8707			0.142857	2	0.150657	-0.237303	repressor	repressor	repressor	repressor	9.51161e-10	repressor	repressor	repressor	repressor
SMAD4.0.B	0.0723	0.0617	7211			0.142857	1	0.150657	-0.236911	repressor	repressor	repressor	repressor	1.87618e-16	repressor	repressor	repressor	repressor
ZBT49.0.D	0.131	0.101	378			0.142857	2	0.150657	-0.235495	repressor	repressor	repressor	repressor	0.0532012	undetermined	undetermined	undetermined	undetermined
ZN136.0.C	0.109	0.0903	2211			0.142857	1	0.150657	-0.232758	repressor	repressor	repressor	repressor	7.72204e-08	repressor	repressor	repressor	repressor
FOXK1.0.A	0.138	0.107	3532			0.142857	2	0.150657	-0.232542	repressor	repressor	repressor	repressor	3.79579e-13	repressor	repressor	repressor	repressor
PBX1.0.A	0.0909	0.0876	3711			0.142857	1	0.150657	-0.232476	repressor	repressor	repressor	repressor	4.43073e-09	repressor	repressor	repressor	repressor
ZN652.0.D	0.179	0.141	1351			0.142857	2	0.150657	-0.228757	repressor	repressor	repressor	repressor	3.71977e-06	repressor	repressor	repressor	repressor
BHE40.0.A	-0.00915	0.0855	2064			0.142857	1	0.150657	-0.226272	repressor	repressor	repressor	repressor	0.000330758	repressor	repressor	repressor	repressor
HSF1.0.A	0.0877	0.0869	3075			0.142857	1	0.150657	-0.225845	repressor	repressor	repressor	repressor	7.27342e-08	repressor	repressor	repressor	repressor
MLX.0.D	0.0487	0.145	1226			0.142857	2	0.150657	-0.223985	repressor	repressor	repressor	repressor	0.0036154	repressor	repressor	repressor	repressor
FOXO6.0.D	0.164	0.127	852			0.142857	2	0.150657	-0.22322	repressor	repressor	repressor	repressor	0.00255657	repressor	repressor	repressor	repressor
SPDEF.0.D	0.108	0.0925	2264			0.142857	1	0.150657	-0.222404	repressor	repressor	repressor	repressor	0.00106311	repressor	repressor	repressor	repressor
THAP1.0.C	-0.0245	0.0614	26439			0.142857	1	0.150657	-0.218898	repressor	repressor	repressor	repressor	1.46606e-53	repressor	repressor	repressor	repressor
GATA3.0.A	0.13	0.108	2586			0.142857	2	0.150657	-0.218281	repressor	repressor	repressor	repressor	4.46883e-08	repressor	repressor	repressor	repressor
ZN341.1.C	0.128	0.108	2904			0.142857	2	0.150657	-0.217924	repressor	repressor	repressor	repressor	1.07162e-05	repressor	repressor	repressor	repressor
ZN134.1.C	0.119	0.114	4099			0.142857	2	0.150657	-0.21644	repressor	repressor	repressor	repressor	1.1562e-06	repressor	repressor	repressor	repressor
RXRA.1.A	0.0919	0.0761	5117			0.142857	1	0.150657	-0.215953	repressor	repressor	repressor	repressor	5.50389e-15	repressor	repressor	repressor	repressor
FOXD2.0.D	-0.0126	0.0654	2911			0.428571	1	0.443058	0.431353	activator	activator	activator	activator	1.47455e-20	activator	activator	activator	activator
USF1.0.A	0.203	0.228	2733			0.142857	2	0.150657	-0.215772	repressor	repressor	repressor	repressor	6.16473e-06	repressor	repressor	repressor	repressor
TBP.0.A	0.173	0.135	1313			0.142857	2	0.150657	-0.213033	repressor	repressor	repressor	repressor	5.07951e-05	repressor	repressor	repressor	repressor
ETS2.0.B	0.131	0.105	18775			0.142857	2	0.150657	-0.205978	repressor	repressor	repressor	repressor	4.42081e-27	repressor	repressor	repressor	repressor
MEOX1.0.D	0.0602	0.0532	667			0.142857	1	0.150657	-0.204603	repressor	repressor	repressor	repressor	0.337512	undetermined	undetermined	undetermined	undetermined
SRBP2.0.B	-0.0151	0.0269	15874			0.142857	1	0.150657	-0.204188	repressor	repressor	repressor	repressor	2.365e-15	repressor	repressor	repressor	repressor
SMAD3.0.B	-0.179	0.183	20315			0.142857	2	0.150657	-0.203682	repressor	repressor	repressor	repressor	2.14195e-06	repressor	repressor	repressor	repressor
ZN563.1.C	0.156	0.131	12111			0.142857	2	0.150657	-0.197628	repressor	repressor	repressor	repressor	2.57772e-09	repressor	repressor	repressor	repressor
HEN1.0.C	0.114	0.096	13919			0.142857	1	0.150657	-0.197495	repressor	repressor	repressor	repressor	1.76211e-21	repressor	repressor	repressor	repressor
RARA.1.A	0.135	0.112	7123			0.142857	2	0.150657	-0.197396	repressor	repressor	repressor	repressor	8.08991e-14	repressor	repressor	repressor	repressor
EGR2.0.A	0.00937	0.024	42016			0.142857	1	0.150657	-0.193393	repressor	repressor	repressor	repressor	2.67279e-29	repressor	repressor	repressor	repressor
ESR1.1.A	0.114	0.0978	4465			0.142857	1	0.150657	-0.186566	repressor	repressor	repressor	repressor	1.17192e-05	repressor	repressor	repressor	repressor
ZN281.0.A	-0.00963	0.034	38854			0.142857	1	0.150657	-0.184262	repressor	repressor	repressor	repressor	2.8199e-70	repressor	repressor	repressor	repressor
SUH.0.A	-0.0108	0.0543	6086			0.142857	1	0.150657	-0.184052	repressor	repressor	repressor	repressor	2.12259e-05	repressor	repressor	repressor	repressor
SPIB.0.A	0.294	0.234	12287			0.142857	2	0.150657	-0.183848	repressor	repressor	repressor	repressor	1.11472e-53	repressor	repressor	repressor	repressor
VDR.0.A	0.0336	0.0482	7061			0.142857	1	0.150657	-0.183204	repressor	repressor	repressor	repressor	1.86836e-05	repressor	repressor	repressor	repressor
HBP1.0.D	0.107	0.134	1086			0.142857	2	0.150657	-0.182738	repressor	repressor	repressor	repressor	7.67478e-05	repressor	repressor	repressor	repressor
SOX8.0.D	0.0853	0.0663	2084			0.142857	1	0.150657	-0.182456	repressor	repressor	repressor	repressor	0.000195999	repressor	repressor	repressor	repressor
ZN680.0.C	0.141	0.113	3482			0.142857	2	0.150657	-0.181393	repressor	repressor	repressor	repressor	7.8992e-09	repressor	repressor	repressor	repressor
RORA.0.C	0.0826	0.0766	6775			0.142857	1	0.150657	-0.181102	repressor	repressor	repressor	repressor	1.09805e-12	repressor	repressor	repressor	repressor
RFX5.0.A	0.0549	0.047	8350			0.142857	1	0.150657	-0.179348	repressor	repressor	repressor	repressor	2.91336e-06	repressor	repressor	repressor	repressor
ZN816.0.C	0.0131	0.0609	13007			0.142857	1	0.150657	-0.179119	repressor	repressor	repressor	repressor	5.58462e-10	repressor	repressor	repressor	repressor
IRF3.0.B	-0.111	0.0891	30222			0.142857	1	0.150657	-0.178317	repressor	repressor	repressor	repressor	7.5241e-05	repressor	repressor	repressor	repressor
FOXB1.0.D	0.0681	0.0651	1861			0.142857	1	0.150657	-0.178038	repressor	repressor	repressor	repressor	0.228223	undetermined	undetermined	undetermined	undetermined
NR1D1.0.B	0.0964	0.0834	12176			0.142857	1	0.150657	-0.17589	repressor	repressor	repressor	repressor	7.01421e-19	repressor	repressor	repressor	repressor
TFCP2.0.D	0.0921	0.0801	9115			0.142857	1	0.150657	-0.175157	repressor	repressor	repressor	repressor	1.41774e-08	repressor	repressor	repressor	repressor
HSF1.1.A	0.0877	0.0848	3774			0.142857	1	0.150657	-0.171453	repressor	repressor	repressor	repressor	1.58938e-09	repressor	repressor	repressor	repressor
KLF8.0.C	0.101	0.0857	5621			0.142857	1	0.150657	-0.169695	repressor	repressor	repressor	repressor	5.65866e-07	repressor	repressor	repressor	repressor
HMX3.0.D	0.142	0.11	882			0.142857	2	0.150657	-0.167861	repressor	repressor	repressor	repressor	0.123578	undetermined	undetermined	undetermined	undetermined
HOMEZ.0.D	0.0505	0.117	348			0.142857	2	0.150657	-0.166784	repressor	repressor	repressor	repressor	0.196376	undetermined	undetermined	undetermined	undetermined
RFX3.0.B	0.101	0.12	2581			0.142857	2	0.150657	-0.164765	repressor	repressor	repressor	repressor	0.00131925	repressor	repressor	repressor	repressor
GBX2.0.D	-0.0111	0.0637	1046			0.428571	1	0.443058		not-expressed	not-expressed	not-expressed	not-expressed		not-expressed	not-expressed	not-expressed	not-expressed
RARG.1.B	-0.0901	0.103	6005			0.142857	2	0.150657	-0.164163	repressor	repressor	repressor	repressor	0.0368051	repressor	repressor	repressor	repressor
P73.1.A	-0.12	0.14	5801			0.142857	2	0.150657	-0.158434	repressor	repressor	repressor	repressor	0.248773	undetermined	undetermined	undetermined	undetermined
ELF2.0.C	0.154	0.159	8073			0.142857	2	0.150657	-0.158064	repressor	repressor	repressor	repressor	0.000462103	repressor	repressor	repressor	repressor
MEF2D.0.A	0.143	0.142	2682			0.142857	2	0.150657	-0.157679	repressor	repressor	repressor	repressor	3.17023e-06	repressor	repressor	repressor	repressor
ZEP2.0.D	0.0778	0.106	4438			0.142857	2	0.150657	-0.155173	repressor	repressor	repressor	undetermined	0.00107699	repressor	repressor	repressor	undetermined
ZN586.0.C	0.0539	0.0468	7151			0.142857	1	0.150657	-0.152676	repressor	repressor	repressor	undetermined	3.20609e-12	repressor	repressor	repressor	undetermined
NFAC1.1.B	0.175	0.137	3076			0.142857	2	0.150657	-0.150741	repressor	repressor	repressor	undetermined	4.59703e-05	repressor	repressor	repressor	undetermined
SRBP1.0.A	0.0771	0.0947	4410			0.142857	1	0.150657	-0.144906	repressor	repressor	repressor	undetermined	1.82177e-06	repressor	repressor	repressor	undetermined
RARG.2.D	-0.0174	0.0384	8294			0.142857	1	0.150657	-0.143634	repressor	repressor	repressor	undetermined	0.000321851	repressor	repressor	repressor	undetermined
MAX.0.A	0.157	0.138	2789			0.142857	2	0.150657	-0.139807	repressor	repressor	repressor	undetermined	9.54144e-06	repressor	repressor	repressor	undetermined
AIRE.0.C	0.197	0.107	1359			0.142857	2	0.150657	-0.137329	repressor	repressor	repressor	undetermined	0.000100333	repressor	repressor	repressor	undetermined
HSF2.0.A	0.0492	0.0786	1783			0.142857	1	0.150657	-0.135929	repressor	repressor	repressor	undetermined	0.0107132	repressor	repressor	repressor	undetermined
GMEB2.0.D	0.0207	0.108	224			0.714286	2	0.714286	0.259468	activator	activator	activator	activator	0.536522	undetermined	undetermined	undetermined	undetermined
ZN667.0.C	0.136	0.123	8631			0.142857	2	0.150657	-0.13331	repressor	repressor	repressor	undetermined	3.09599e-08	repressor	repressor	repressor	undetermined
MYNN.0.D	0.132	0.104	1987			0.142857	2	0.150657	-0.131633	repressor	repressor	repressor	undetermined	1.13105e-05	repressor	repressor	repressor	undetermined
GSC.0.D	0.00289	0.0591	678			0.714286	1	0.714286		not-expressed	not-expressed	not-expressed	not-expressed		not-expressed	not-expressed	not-expressed	not-expressed
OLIG3.0.D	0.0283	0.0756	1137			0.142857	1	0.150657	-0.130317	repressor	repressor	repressor	undetermined	0.430144	undetermined	undetermined	undetermined	undetermined
ZSC31.0.C	-0.152	0.122	15817			0.142857	2	0.150657	-0.125769	repressor	repressor	undetermined	undetermined	3.53495e-108	repressor	repressor	undetermined	undetermined
GSX2.0.D	-0.00913	0.0588	1411			0.714286	1	0.714286		not-expressed	not-expressed	not-expressed	not-expressed		not-expressed	not-expressed	not-expressed	not-expressed
VEZF1.1.C	0.04	0.0451	29045			0.142857	1	0.150657	-0.125063	repressor	repressor	undetermined	undetermined	2.55357e-10	repressor	repressor	undetermined	undetermined
MYBB.0.D	-0.103	0.0855	2016			0.142857	1	0.150657	-0.120532	repressor	repressor	undetermined	undetermined	0.580238	undetermined	undetermined	undetermined	undetermined
GLI1.0.D	0.106	0.0905	6721			0.142857	1	0.150657	-0.119028	repressor	repressor	undetermined	undetermined	7.14263e-05	repressor	repressor	undetermined	undetermined
NFAC4.0.C	0.0243	0.0546	2593			0.142857	1	0.150657	-0.114233	repressor	repressor	undetermined	undetermined	0.249195	undetermined	undetermined	undetermined	undetermined
ZN589.0.D	0.116	0.0973	3172			0.142857	1	0.150657	-0.114182	repressor	repressor	undetermined	undetermined	0.00101051	repressor	repressor	undetermined	undetermined
VEZF1.0.C	0.0174	0.0395	53471			0.142857	1	0.150657	-0.110312	repressor	repressor	undetermined	undetermined	2.49104e-10	repressor	repressor	undetermined	undetermined
KAISO.2.A	0.154	0.126	3240			0.142857	2	0.150657	-0.107509	repressor	repressor	undetermined	undetermined	0.0186029	repressor	repressor	undetermined	undetermined
ZN322.0.B	0.0515	0.0473	14065			0.142857	1	0.150657	-0.105397	repressor	repressor	undetermined	undetermined	3.05921e-05	repressor	repressor	undetermined	undetermined
ZN784.0.D	0.104	0.0836	1796			0.142857	1	0.150657	-0.101596	repressor	undetermined	undetermined	undetermined	0.00213403	repressor	undetermined	undetermined	undetermined
RARA.2.A	0.122	0.106	4600			0.142857	2	0.150657	-0.0947559	undetermined	undetermined	undetermined	undetermined	0.00292928	undetermined	undetermined	undetermined	undetermined
SNAI1.0.C	0.065	0.0581	5025			0.142857	1	0.150657	-0.0946066	undetermined	undetermined	undetermined	undetermined	6.29649e-05	undetermined	undetermined	undetermined	undetermined
TBX21.0.A	0.0545	0.0655	11944			0.142857	1	0.150657	-0.0941685	undetermined	undetermined	undetermined	undetermined	1.73285e-07	undetermined	undetermined	undetermined	undetermined
GFI1.0.C	-0.0497	0.0553	2228			0.142857	1	0.150657	-0.0883057	undetermined	undetermined	undetermined	undetermined	0.7341	undetermined	undetermined	undetermined	undetermined
P73.0.A	-0.0431	0.0928	5707			0.142857	1	0.150657	-0.0876185	undetermined	undetermined	undetermined	undetermined	0.60419	undetermined	undetermined	undetermined	undetermined
MEF2A.0.A	0.19	0.15	2773			0.142857	2	0.150657	-0.0841904	undetermined	undetermined	undetermined	undetermined	0.919298	undetermined	undetermined	undetermined	undetermined
HIC2.0.D	0.049	0.0841	5207			0.142857	1	0.150657	-0.0833465	undetermined	undetermined	undetermined	undetermined	0.000111286	undetermined	undetermined	undetermined	undetermined
HME1.0.D	0.000101	0.0985	974			0.714286	1	0.714286		not-expressed	not-expressed	not-expressed	not-expressed		not-expressed	not-expressed	not-expressed	not-expressed
CR3L2.0.D	0.072	0.109	1362			0.142857	2	0.150657	-0.0832996	undetermined	undetermined	undetermined	undetermined	0.116065	undetermined	undetermined	undetermined	undetermined
CEBPG.0.B	0.0465	0.0515	2604			0.142857	1	0.150657	-0.083172	undetermined	undetermined	undetermined	undetermined	0.000387576	undetermined	undetermined	undetermined	undetermined
PBX1.1.C	0.122	0.148	1204			0.142857	2	0.150657	-0.0766364	undetermined	undetermined	undetermined	undetermined	0.00243936	undetermined	undetermined	undetermined	undetermined
NFAC3.0.B	0.0129	0.0571	2203			0.142857	1	0.150657	-0.0744264	undetermined	undetermined	undetermined	undetermined	0.795032	undetermined	undetermined	undetermined	undetermined
HSF4.0.D	0.0741	0.0966	1681			0.142857	1	0.150657	-0.073003	undetermined	undetermined	undetermined	undetermined	0.0104918	undetermined	undetermined	undetermined	undetermined
ZN331.0.C	0.131	0.116	10549			0.142857	2	0.150657	-0.0718125	undetermined	undetermined	undetermined	undetermined	0.000355078	undetermined	undetermined	undetermined	undetermined
PPARG.0.A	0.0638	0.0707	10198			0.142857	1	0.150657	-0.0698573	undetermined	undetermined	undetermined	undetermined	2.12638e-09	undetermined	undetermined	undetermined	undetermined
GABPA.0.A	0.103	0.125	7419			0.142857	2	0.150657	-0.0599139	undetermined	undetermined	undetermined	undetermined	0.00263259	undetermined	undetermined	undetermined	undetermined
TFE3.0.B	0.131	0.202	1945			0.142857	2	0.150657	-0.0597183	undetermined	undetermined	undetermined	undetermined	0.110029	undetermined	undetermined	undetermined	undetermined
ATF4.0.A	0.0366	0.0512	2638			0.142857	1	0.150657	-0.0564192	undetermined	undetermined	undetermined	undetermined	0.000415386	undetermined	undetermined	undetermined	undetermined
NFIC.0.A	0.0753	0.0694	14142			0.142857	1	0.150657	-0.0501099	undetermined	undetermined	undetermined	undetermined	6.3619e-32	undetermined	undetermined	undetermined	undetermined
RFX2.0.A	-0.0409	0.0601	4592			0.142857	1	0.150657	-0.0479943	undetermined	undetermined	undetermined	undetermined	0.157801	undetermined	undetermined	undetermined	undetermined
BMAL1.0.A	0.0974	0.0879	2742			0.142857	1	0.150657	-0.0449146	undetermined	undetermined	undetermined	undetermined	0.0344476	undetermined	undetermined	undetermined	undetermined
HXB7.0.C	0.0387	0.0651	985			0.142857	1	0.150657	-0.0440683	undetermined	undetermined	undetermined	undetermined	0.200501	undetermined	undetermined	undetermined	undetermined
ESR1.0.A	0.107	0.0983	5462			0.142857	1	0.150657	-0.0424929	undetermined	undetermined	undetermined	undetermined	0.0836839	undetermined	undetermined	undetermined	undetermined
COE1.0.A	0.138	0.119	8611			0.142857	2	0.150657	-0.0410124	undetermined	undetermined	undetermined	undetermined	0.762543	undetermined	undetermined	undetermined	undetermined
HESX1.0.D	0.0997	0.0831	2856			0.142857	1	0.150657	-0.0410075	undetermined	undetermined	undetermined	undetermined	0.000208774	undetermined	undetermined	undetermined	undetermined
ZN582.0.C	-0.1	0.0974	3237			0.142857	1	0.150657	-0.0408028	undetermined	undetermined	undetermined	undetermined	0.11746	undetermined	undetermined	undetermined	undetermined
NFIC.1.A	0.188	0.154	4137			0.142857	2	0.150657	-0.0405306	undetermined	undetermined	undetermined	undetermined	8.93533e-05	undetermined	undetermined	undetermined	undetermined
DDIT3.0.D	0.0502	0.0477	2624			0.142857	1	0.150657	-0.0401434	undetermined	undetermined	undetermined	undetermined	0.000246496	undetermined	undetermined	undetermined	undetermined
Z354A.0.C	0.0544	0.0541	4306			0.142857	1	0.150657	-0.0370384	undetermined	undetermined	undetermined	undetermined	0.982706	undetermined	undetermined	undetermined	undetermined
ZN250.0.C	0.0643	0.118	2110			0.142857	2	0.150657	-0.0344206	undetermined	undetermined	undetermined	undetermined	0.000564417	undetermined	undetermined	undetermined	undetermined
MAZ.1.A	-0.0267	0.0265	31182			0.142857	1	0.150657	-0.0305902	undetermined	undetermined	undetermined	undetermined	0.000428763	undetermined	undetermined	undetermined	undetermined
MXI1.1.A	0.139	0.129	3943			0.142857	2	0.150657	-0.029913	undetermined	undetermined	undetermined	undetermined	0.371016	undetermined	undetermined	undetermined	undetermined
TEAD1.0.A	-0.336	0.263	4011			0.142857	2	0.150657	-0.0258994	undetermined	undetermined	undetermined	undetermined	2.15127e-08	undetermined	undetermined	undetermined	undetermined
GATA2.0.A	0.144	0.12	2596			0.142857	2	0.150657	-0.0250844	undetermined	undetermined	undetermined	undetermined	8.30143e-05	undetermined	undetermined	undetermined	undetermined
GATA2.1.A	0.0964	0.0772	2434			0.142857	1	0.150657	-0.0146203	undetermined	undetermined	undetermined	undetermined	0.00126946	undetermined	undetermined	undetermined	undetermined
MESP1.0.D	-0.0141	0.0463	9130			0.142857	1	0.150657	-0.0140985	undetermined	undetermined	undetermined	undetermined	0.980645	undetermined	undetermined	undetermined	undetermined
ZN713.0.D	-0.27	0.213	9431			0.142857	2	0.150657	-0.0134651	undetermined	undetermined	undetermined	undetermined	8.33597e-10	undetermined	undetermined	undetermined	undetermined
E2F8.0.D	0.0409	0.108	2143			0.142857	2	0.150657	-0.0133208	undetermined	undetermined	undetermined	undetermined	0.884289	undetermined	undetermined	undetermined	undetermined
MAFA.0.D	0.0585	0.052	10863			0.142857	1	0.150657	-0.00287085	undetermined	undetermined	undetermined	undetermined	1	undetermined	undetermined	undetermined	undetermined
ZN232.0.D	0.0721	0.0732	1014			0.142857	1	0.150657	-0.00236237	undetermined	undetermined	undetermined	undetermined	0.418475	undetermined	undetermined	undetermined	undetermined
PBX3.0.A	0.108	0.129	4825			0.142857	2	0.150657	-0.00151497	undetermined	undetermined	undetermined	undetermined	0.0936624	undetermined	undetermined	undetermined	undetermined
RFX2.1.A	-0.445	0.344	7393			0.142857	2	0.150657	-0.00120922	undetermined	undetermined	undetermined	undetermined	1	undetermined	undetermined	undetermined	undetermined
PO4F1.0.D	0.0256	0.0494	1757			0.142857	1	0.150657	0.00244923	undetermined	undetermined	undetermined	undetermined	0.753579	undetermined	undetermined	undetermined	undetermined
GRHL1.0.D	0.158	0.131	2540			0.142857	2	0.150657	0.00303306	undetermined	undetermined	undetermined	undetermined	0.600125	undetermined	undetermined	undetermined	undetermined
CDC5L.0.D	0.0924	0.0736	767			0.142857	1	0.150657	0.00449247	undetermined	undetermined	undetermined	undetermined	0.112705	undetermined	undetermined	undetermined	undetermined
P63.0.A	0.0411	0.0671	4946			0.142857	1	0.150657	0.0052259	undetermined	undetermined	undetermined	undetermined	0.0866421	undetermined	undetermined	undetermined	undetermined
PAX8.0.D	0.101	0.117	1946			0.142857	2	0.150657	0.00645022	undetermined	undetermined	undetermined	undetermined	0.550259	undetermined	undetermined	undetermined	undetermined
HXC9.0.C	-0.0102	0.127	1738			0.714286	2	0.714286		not-expressed	not-expressed	not-expressed	not-expressed		not-expressed	not-expressed	not-expressed	not-expressed
ZSC16.0.D	0.207	0.164	1660			0.142857	2	0.150657	0.0112911	undetermined	undetermined	undetermined	undetermined	0.122934	undetermined	undetermined	undetermined	undetermined
HXD11.0.D	0.00416	0.0943	1964			0.428571	1	0.443058		not-expressed	not-expressed	not-expressed	not-expressed		not-expressed	not-expressed	not-expressed	not-expressed
PO3F1.0.C	0.0413	0.0605	2755			0.142857	1	0.150657	0.0118027	undetermined	undetermined	undetermined	undetermined	0.981992	undetermined	undetermined	undetermined	undetermined
PROX1.0.D	-0.118	0.104	26319			0.142857	2	0.150657	0.0168084	undetermined	undetermined	undetermined	undetermined	1.45766e-07	undetermined	undetermined	undetermined	undetermined
RARG.0.B	0.0971	0.0935	7408			0.142857	1	0.150657	0.0192976	undetermined	undetermined	undetermined	undetermined	0.0650415	undetermined	undetermined	undetermined	undetermined
TEF.0.D	0.111	0.0857	1360			0.142857	1	0.150657	0.0226734	undetermined	undetermined	undetermined	undetermined	0.896462	undetermined	undetermined	undetermined	undetermined
ZN394.1.D	0.0541	0.0725	926			0.142857	1	0.150657	0.0251637	undetermined	undetermined	undetermined	undetermined	0.83137	undetermined	undetermined	undetermined	undetermined
ZN263.1.A	0.0801	0.0778	14556			0.142857	1	0.150657	0.0276896	undetermined	undetermined	undetermined	undetermined	0.131103	undetermined	undetermined	undetermined	undetermined
EPAS1.0.B	0.127	0.104	630			0.142857	2	0.150657	0.0370715	undetermined	undetermined	undetermined	undetermined	0.809075	undetermined	undetermined	undetermined	undetermined
ISL2.0.D	0.0813	0.0784	1165			0.142857	1	0.150657	0.0383696	undetermined	undetermined	undetermined	undetermined	0.0276546	undetermined	undetermined	undetermined	undetermined
ETV1.0.A	0.149	0.158	5799			0.142857	2	0.150657	0.0388742	undetermined	undetermined	undetermined	undetermined	0.78181	undetermined	undetermined	undetermined	undetermined
FOXO4.0.C	0.0603	0.0701	1458			0.142857	1	0.150657	0.0394582	undetermined	undetermined	undetermined	undetermined	0.921117	undetermined	undetermined	undetermined	undetermined
STAT1.1.A	0.00827	0.0401	19517			0.142857	1	0.150657	0.039517	undetermined	undetermined	undetermined	undetermined	9.55166e-20	undetermined	undetermined	undetermined	undetermined
P53.0.A	-0.0298	0.113	4104			0.142857	2	0.150657	0.0409784	undetermined	undetermined	undetermined	undetermined	0.000137302	undetermined	undetermined	undetermined	undetermined
RFX1.1.B	-0.017	0.0443	4314			0.142857	1	0.150657	0.0460385	undetermined	undetermined	undetermined	undetermined	0.744881	undetermined	undetermined	undetermined	undetermined
PO2F1.0.C	0.0572	0.0661	3797			0.142857	1	0.150657	0.0508846	undetermined	undetermined	undetermined	undetermined	0.65369	undetermined	undetermined	undetermined	undetermined
MAZ.0.A	-0.0343	0.0532	58306			0.142857	1	0.150657	0.0539094	undetermined	undetermined	undetermined	undetermined	1.48831e-06	undetermined	undetermined	undetermined	undetermined
HLF.0.C	-0.0261	0.132	579			0.142857	2	0.150657	0.0540289	undetermined	undetermined	undetermined	undetermined	0.684373	undetermined	undetermined	undetermined	undetermined
NFAC1.0.B	-0.0256	0.0613	10370			0.142857	1	0.150657	0.0552428	undetermined	undetermined	undetermined	undetermined	0.985219	undetermined	undetermined	undetermined	undetermined
MYBA.0.D	0.0957	0.0938	2951			0.142857	1	0.150657	0.0558299	undetermined	undetermined	undetermined	undetermined	0.241227	undetermined	undetermined	undetermined	undetermined
ZNF85.1.C	-0.0394	0.0578	1917			0.142857	1	0.150657	0.0559486	undetermined	undetermined	undetermined	undetermined	0.0226281	undetermined	undetermined	undetermined	undetermined
THA.0.C	-0.0509	0.0974	8417			0.142857	1	0.150657	0.0570858	undetermined	undetermined	undetermined	undetermined	0.866293	undetermined	undetermined	undetermined	undetermined
LBX2.0.D	0.0963	0.0902	826			0.142857	1	0.150657	0.057923	undetermined	undetermined	undetermined	undetermined	0.604374	undetermined	undetermined	undetermined	undetermined
HIC1.0.C	0.109	0.0896	3298			0.142857	1	0.150657	0.060674	undetermined	undetermined	undetermined	undetermined	0.0606949	undetermined	undetermined	undetermined	undetermined
PO2F2.0.A	0.0936	0.0978	3651			0.142857	1	0.150657	0.0626488	undetermined	undetermined	undetermined	undetermined	0.000361529	undetermined	undetermined	undetermined	undetermined
MEIS1.0.A	0.118	0.15	1195			0.142857	2	0.150657	0.0627464	undetermined	undetermined	undetermined	undetermined	0.000224176	undetermined	undetermined	undetermined	undetermined
IRF5.0.D	0.0489	0.0429	8956			0.142857	1	0.150657	0.0634647	undetermined	undetermined	undetermined	undetermined	1.48089e-16	undetermined	undetermined	undetermined	undetermined
CUX1.0.C	0.0765	0.115	440			0.142857	2	0.150657	0.0647054	undetermined	undetermined	undetermined	undetermined	0.306285	undetermined	undetermined	undetermined	undetermined
HXA1.0.C	0.033	0.0755	2259			0.142857	1	0.150657	0.0660899	undetermined	undetermined	undetermined	undetermined	0.0143566	undetermined	undetermined	undetermined	undetermined
REST.0.A	0.14	0.123	8443			0.142857	2	0.150657	0.0694709	undetermined	undetermined	undetermined	undetermined	0.0154752	undetermined	undetermined	undetermined	undetermined
ZBT48.0.C	0.1	0.0877	4200			0.142857	1	0.150657	0.0697952	undetermined	undetermined	undetermined	undetermined	0.385886	undetermined	undetermined	undetermined	undetermined
RFX5.1.A	-0.0112	0.0583	4187			0.142857	1	0.150657	0.0702088	undetermined	undetermined	undetermined	undetermined	0.000429861	undetermined	undetermined	undetermined	undetermined
BCL6B.0.D	0.0412	0.0348	1286			0.142857	1	0.150657	0.071692	undetermined	undetermined	undetermined	undetermined	0.0127607	undetermined	undetermined	undetermined	undetermined
ZNF18.0.C	-0.129	0.16	3763			0.142857	2	0.150657	0.0818664	undetermined	undetermined	undetermined	undetermined	0.869295	undetermined	undetermined	undetermined	undetermined
NR1H3.0.B	0.0534	0.0519	6334			0.142857	1	0.150657	0.0863009	undetermined	undetermined	undetermined	undetermined	2.72065e-05	undetermined	undetermined	undetermined	undetermined
MEIS1.1.B	0.255	0.204	3555			0.142857	2	0.150657	0.0944866	undetermined	undetermined	undetermined	undetermined	1.10997e-08	undetermined	undetermined	undetermined	undetermined
CUX2.0.D	0.105	0.0841	1791			0.142857	1	0.150657	0.0963798	undetermined	undetermined	undetermined	undetermined	0.93155	undetermined	undetermined	undetermined	undetermined
EGR4.0.D	-0.128	0.116	22728			0.142857	2	0.150657	0.0996627	undetermined	undetermined	undetermined	undetermined	2.71237e-55	undetermined	undetermined	undetermined	undetermined
NFAC2.0.B	0.114	0.108	1832			0.142857	2	0.150657	0.0999522	undetermined	undetermined	undetermined	undetermined	0.000165257	undetermined	undetermined	undetermined	undetermined
HXB2.0.D	0.103	0.088	1849			0.142857	1	0.150657	0.106758	activator	undetermined	undetermined	undetermined	0.00160113	activator	undetermined	undetermined	undetermined
ZN384.0.C	0.075	0.0766	2089			0.142857	1	0.150657	0.106915	activator	undetermined	undetermined	undetermined	0.00383356	activator	undetermined	undetermined	undetermined
ZN467.0.C	0.021	0.0451	52643			0.142857	1	0.150657	0.106987	activator	undetermined	undetermined	undetermined	6.28716e-10	activator	undetermined	undetermined	undetermined
USF2.0.A	0.104	0.13	4850			0.142857	2	0.150657	0.113891	activator	activator	undetermined	undetermined	0.000431346	activator	activator	undetermined	undetermined
PATZ1.1.C	0.0376	0.0454	20948			0.142857	1	0.150657	0.11602	activator	activator	undetermined	undetermined	6.38353e-07	activator	activator	undetermined	undetermined
ZN436.0.C	0.125	0.108	13277			0.142857	2	0.150657	0.118249	activator	activator	undetermined	undetermined	8.63909e-14	activator	activator	undetermined	undetermined
ZN816.1.C	0.0926	0.0877	6067			0.142857	1	0.150657	0.118601	activator	activator	undetermined	undetermined	3.9796e-05	activator	activator	undetermined	undetermined
ZNF76.0.C	-0.00223	0.0259	14532			0.142857	1	0.150657	0.119352	activator	activator	undetermined	undetermined	0.00776783	activator	activator	undetermined	undetermined
ZN282.0.D	0.0542	0.0854	3126			0.142857	1	0.150657	0.125659	activator	activator	activator	undetermined	0.000405367	activator	activator	activator	undetermined
ZN341.0.C	-0.0121	0.0374	48454			0.142857	1	0.150657	0.126522	activator	activator	activator	undetermined	1.57183e-09	activator	activator	activator	undetermined
NFAT5.0.D	0.0931	0.0859	13877			0.142857	1	0.150657	0.134905	activator	activator	activator	undetermined	1.93464e-12	activator	activator	activator	undetermined
ATF2.0.B	0.0819	0.16	2902			0.142857	2	0.150657	0.136873	activator	activator	activator	undetermined	0.0187988	activator	activator	activator	undetermined
ZNF8.0.C	0.0153	0.0611	3172			0.142857	1	0.150657	0.138472	activator	activator	activator	undetermined	0.684993	undetermined	undetermined	undetermined	undetermined
ZN502.0.C	-0.122	0.0978	2591			0.142857	1	0.150657	0.138762	activator	activator	activator	undetermined	0.0428383	activator	activator	activator	undetermined
ZN335.0.A	0.0916	0.0764	14438			0.142857	1	0.150657	0.146775	activator	activator	activator	activator	1.43573e-08	activator	activator	activator	activator
ZEB1.0.A	-0.0255	0.0433	8148			0.142857	1	0.150657	0.146808	activator	activator	activator	activator	0.0016609	activator	activator	activator	activator
TFEB.0.C	0.0701	0.17	1289			0.142857	2	0.150657	0.148061	activator	activator	activator	activator	0.0174402	activator	activator	activator	activator
NR6A1.0.B	0.0641	0.0567	2715			0.142857	1	0.150657	0.158732	activator	activator	activator	activator	1.54006e-07	activator	activator	activator	activator
P53.1.A	0.0767	0.0763	4253			0.142857	1	0.150657	0.160113	activator	activator	activator	activator	7.11961e-08	activator	activator	activator	activator
ZN394.0.C	-0.101	0.089	8647			0.142857	1	0.150657	0.160888	activator	activator	activator	activator	0.20842	undetermined	undetermined	undetermined	undetermined
CLOCK.0.C	0.137	0.117	4869			0.142857	2	0.150657	0.161905	activator	activator	activator	activator	2.21582e-16	activator	activator	activator	activator
ARI5B.0.C	0.111	0.0938	1281			0.142857	1	0.150657	0.163371	activator	activator	activator	activator	0.00103582	activator	activator	activator	activator
MEF2C.0.A	0.182	0.147	2828			0.142857	2	0.150657	0.16535	activator	activator	activator	activator	2.41962e-06	activator	activator	activator	activator
MEF2B.0.A	0.152	0.117	2701			0.142857	2	0.150657	0.165642	activator	activator	activator	activator	9.62043e-08	activator	activator	activator	activator
LHX3.0.C	-0.121	0.102	1262			0.142857	2	0.150657	0.168298	activator	activator	activator	activator	0.0136904	activator	activator	activator	activator
VDR.1.A	0.0971	0.0788	3088			0.142857	1	0.150657	0.169216	activator	activator	activator	activator	3.82827e-05	activator	activator	activator	activator
NFIL3.0.D	0.0372	0.0595	1527			0.142857	1	0.150657	0.169427	activator	activator	activator	activator	0.214745	undetermined	undetermined	undetermined	undetermined
THA11.0.B	-0.0598	0.0887	7462			0.142857	1	0.150657	0.170477	activator	activator	activator	activator	0.000496864	activator	activator	activator	activator
ZN490.0.C	0.0602	0.11	4010			0.142857	2	0.150657	0.181696	activator	activator	activator	activator	1.12339e-15	activator	activator	activator	activator
ZN264.0.C	0.0412	0.0843	2375			0.142857	1	0.150657	0.183181	activator	activator	activator	activator	5.58789e-08	activator	activator	activator	activator
RXRA.0.A	-0.00746	0.0238	26744			0.142857	1	0.150657	0.185029	activator	activator	activator	activator	5.62076e-17	activator	activator	activator	activator
P63.1.A	0.0118	0.0711	5882			0.142857	1	0.150657	0.188173	activator	activator	activator	activator	1.40006e-12	activator	activator	activator	activator
ZN449.0.C	0.111	0.113	6824			0.142857	2	0.150657	0.1883	activator	activator	activator	activator	7.25736e-10	activator	activator	activator	activator
PATZ1.0.C	0.0105	0.0397	48800			0.142857	1	0.150657	0.193911	activator	activator	activator	activator	7.36077e-45	activator	activator	activator	activator
STA5B.0.A	0.127	0.106	3682			0.142857	2	0.150657	0.194464	activator	activator	activator	activator	2.78237e-09	activator	activator	activator	activator
DLX4.0.D	0.0545	0.055	1281			0.142857	1	0.150657	0.195245	activator	activator	activator	activator	0.0491268	activator	activator	activator	activator
PPARA.0.B	0.114	0.101	6397			0.142857	2	0.150657	0.196499	activator	activator	activator	activator	2.53298e-14	activator	activator	activator	activator
TWST1.0.A	0.173	0.139	2440			0.142857	2	0.150657	0.197799	activator	activator	activator	activator	1.03942e-07	activator	activator	activator	activator
ATF2.1.B	0.0772	0.107	1985			0.142857	2	0.150657	0.198253	activator	activator	activator	activator	0.000197895	activator	activator	activator	activator
PBX2.0.C	0.117	0.103	1446			0.142857	2	0.150657	0.201555	activator	activator	activator	activator	2.43321e-06	activator	activator	activator	activator
STA5A.0.A	0.0997	0.0877	3201			0.142857	1	0.150657	0.202385	activator	activator	activator	activator	1.39186e-08	activator	activator	activator	activator
NFYA.0.A	0.171	0.177	3662			0.142857	2	0.150657	0.206977	activator	activator	activator	activator	0.000510756	activator	activator	activator	activator
ZN143.0.A	-0.0627	0.0737	8492			0.142857	1	0.150657	0.207734	activator	activator	activator	activator	6.26491e-08	activator	activator	activator	activator
ZN263.0.A	-0.0143	0.0184	41084			0.142857	1	0.150657	0.21434	activator	activator	activator	activator	1.18391e-46	activator	activator	activator	activator
PKNX1.0.B	0.0861	0.0793	4093			0.142857	1	0.150657	0.214824	activator	activator	activator	activator	5.76448e-07	activator	activator	activator	activator
MSX1.0.D	0.00227	0.0363	1488			0.428571	1	0.443058		not-expressed	not-expressed	not-expressed	not-expressed		not-expressed	not-expressed	not-expressed	not-expressed
NFYC.0.A	0.167	0.17	3927			0.142857	2	0.150657	0.217787	activator	activator	activator	activator	0.000531887	activator	activator	activator	activator
NFYB.0.A	0.163	0.166	3912			0.142857	2	0.150657	0.219233	activator	activator	activator	activator	0.000175185	activator	activator	activator	activator
GCR.1.A	0.149	0.122	4193			0.142857	2	0.150657	0.22103	activator	activator	activator	activator	1.78936e-14	activator	activator	activator	activator
FOXJ2.0.C	-0.0934	0.0982	4474			0.142857	1	0.150657	0.23145	activator	activator	activator	activator	0.0171189	activator	activator	activator	activator
TFE2.0.A	0.117	0.102	12697			0.142857	2	0.150657	0.231613	activator	activator	activator	activator	8.26695e-20	activator	activator	activator	activator
NR1I2.0.C	0.0827	0.0724	3551			0.142857	1	0.150657	0.232118	activator	activator	activator	activator	1.64712e-08	activator	activator	activator	activator
TEAD3.0.D	0.0963	0.0748	2433			0.142857	1	0.150657	0.23721	activator	activator	activator	activator	4.1506e-09	activator	activator	activator	activator
BRCA1.0.D	0.0844	0.0936	2146			0.142857	1	0.150657	0.237225	activator	activator	activator	activator	2.13055e-08	activator	activator	activator	activator
TWST1.1.A	0.166	0.134	2530			0.142857	2	0.150657	0.239163	activator	activator	activator	activator	9.47379e-16	activator	activator	activator	activator
HTF4.0.A	0.0881	0.0765	11029			0.142857	1	0.150657	0.251595	activator	activator	activator	activator	8.18306e-35	activator	activator	activator	activator
ZN563.0.C	0.0902	0.0793	16425			0.142857	1	0.150657	0.257498	activator	activator	activator	activator	1.26552e-38	activator	activator	activator	activator
RARA.0.A	-0.0907	0.0899	14086			0.142857	1	0.150657	0.257869	activator	activator	activator	activator	2.89145e-15	activator	activator	activator	activator
MZF1.0.B	0.00465	0.056	10677			0.428571	1	0.443058	0.0622156	undetermined	undetermined	undetermined	undetermined	0.272237	undetermined	undetermined	undetermined	undetermined
HIF1A.0.C	0.0767	0.137	879			0.142857	2	0.150657	0.259242	activator	activator	activator	activator	0.000163266	activator	activator	activator	activator
FLI1.0.A	0.152	0.123	32193			0.142857	2	0.150657	0.262044	activator	activator	activator	activator	1.88956e-70	activator	activator	activator	activator
ZN134.0.C	-0.134	0.185	6155			0.142857	2	0.150657	0.268179	activator	activator	activator	activator	2.73414e-09	activator	activator	activator	activator
P5F1B.0.D	0.0463	0.0691	3544			0.142857	1	0.150657	0.274278	activator	activator	activator	activator	0.000401622	activator	activator	activator	activator
XBP1.0.D	0.0595	0.0649	4425			0.142857	1	0.150657	0.282345	activator	activator	activator	activator	4.43617e-12	activator	activator	activator	activator
MTF1.0.C	0.052	0.0618	3608			0.142857	1	0.150657	0.287912	activator	activator	activator	activator	8.99764e-07	activator	activator	activator	activator
HMBX1.0.D	0.0985	0.103	518			0.142857	2	0.150657	0.290358	activator	activator	activator	activator	0.00600907	activator	activator	activator	activator
ZBT17.0.A	-0.118	0.0961	51066			0.142857	1	0.150657	0.296096	activator	activator	activator	activator	6.30626e-95	activator	activator	activator	activator
ZBTB4.0.D	0.0471	0.074	4790			0.142857	1	0.150657	0.298153	activator	activator	activator	activator	8.08667e-10	activator	activator	activator	activator
ZN547.0.C	0.138	0.121	4201			0.142857	2	0.150657	0.30291	activator	activator	activator	activator	2.58697e-09	activator	activator	activator	activator
CEBPA.0.A	-0.384	0.306	3991			0.142857	2	0.150657	0.306673	activator	activator	activator	activator	5.38632e-17	activator	activator	activator	activator
BPTF.0.D	0.154	0.139	3996			0.142857	2	0.150657	0.307434	activator	activator	activator	activator	3.47294e-20	activator	activator	activator	activator
ELK1.0.B	0.197	0.221	5292			0.142857	2	0.150657	0.310356	activator	activator	activator	activator	3.42152e-09	activator	activator	activator	activator
RREB1.0.D	-0.0799	0.0723	23053			0.142857	1	0.150657	0.31276	activator	activator	activator	activator	5.77903e-53	activator	activator	activator	activator
ZN350.1.D	0.0562	0.0506	9466			0.142857	1	0.150657	0.315964	activator	activator	activator	activator	7.25653e-25	activator	activator	activator	activator
KLF6.0.A	-0.0522	0.055	44126			0.142857	1	0.150657	0.316717	activator	activator	activator	activator	4.01699e-132	activator	activator	activator	activator
FOXM1.0.A	0.136	0.116	4138			0.142857	2	0.150657	0.318462	activator	activator	activator	activator	1.10262e-21	activator	activator	activator	activator
HES7.0.D	-0.158	0.156	2083			0.142857	2	0.150657	0.321989	activator	activator	activator	activator	7.1955e-06	activator	activator	activator	activator
STAT1.0.A	0.113	0.1	4279			0.142857	2	0.150657	0.326601	activator	activator	activator	activator	2.92179e-15	activator	activator	activator	activator
PO6F1.0.D	-0.0448	0.0796	1620			0.142857	1	0.150657	0.327982	activator	activator	activator	activator	0.00071351	activator	activator	activator	activator
GCR.0.A	0.14	0.112	2930			0.142857	2	0.150657	0.329561	activator	activator	activator	activator	5.16242e-19	activator	activator	activator	activator
STAT2.0.A	0.17	0.139	14313			0.142857	2	0.150657	0.331348	activator	activator	activator	activator	1.24549e-77	activator	activator	activator	activator
Z324A.0.C	-0.104	0.088	19597			0.142857	1	0.150657	0.358416	activator	activator	activator	activator	3.40515e-61	activator	activator	activator	activator
KLF5.0.A	-0.0554	0.0501	30481			0.142857	1	0.150657	0.361364	activator	activator	activator	activator	2.12815e-118	activator	activator	activator	activator
SP4.1.A	-0.0539	0.0475	36346			0.142857	1	0.150657	0.362945	activator	activator	activator	activator	1.20134e-151	activator	activator	activator	activator
HLTF.0.D	0.137	0.111	4947			0.142857	2	0.150657	0.36389	activator	activator	activator	activator	1.17727e-20	activator	activator	activator	activator
KLF16.0.D	-0.0579	0.0621	42408			0.142857	1	0.150657	0.364376	activator	activator	activator	activator	7.51521e-156	activator	activator	activator	activator
HINFP.0.C	-0.084	0.0938	866			0.142857	1	0.150657	0.365401	activator	activator	activator	activator	1.06428e-15	activator	activator	activator	activator
ZKSC1.0.B	0.138	0.112	5323			0.142857	2	0.150657	0.374299	activator	activator	activator	activator	2.25697e-24	activator	activator	activator	activator
NKX61.0.B	0.00818	0.0467	1524			0.714286	1	0.714286		not-expressed	not-expressed	not-expressed	not-expressed		not-expressed	not-expressed	not-expressed	not-expressed
LEF1.0.A	0.163	0.145	5630			0.142857	2	0.150657	0.376061	activator	activator	activator	activator	3.1943e-33	activator	activator	activator	activator
ZNF41.1.C	0.175	0.138	3294			0.142857	2	0.150657	0.379817	activator	activator	activator	activator	3.56355e-19	activator	activator	activator	activator
ZNF41.0.C	0.151	0.123	6367			0.142857	2	0.150657	0.387165	activator	activator	activator	activator	3.14329e-31	activator	activator	activator	activator
SP3.0.B	-0.0813	0.0803	44029			0.142857	1	0.150657	0.390549	activator	activator	activator	activator	2.07703e-236	activator	activator	activator	activator
STAT6.0.B	0.179	0.143	3421			0.142857	2	0.150657	0.390899	activator	activator	activator	activator	3.29199e-18	activator	activator	activator	activator
LYL1.0.A	0.201	0.169	12213			0.142857	2	0.150657	0.392544	activator	activator	activator	activator	5.14237e-55	activator	activator	activator	activator
SP4.0.A	-0.105	0.0913	42556			0.142857	1	0.150657	0.400107	activator	activator	activator	activator	1.43385e-226	activator	activator	activator	activator
KLF3.0.B	-0.0518	0.0528	37133			0.142857	1	0.150657	0.404288	activator	activator	activator	activator	3.56475e-212	activator	activator	activator	activator
PLAG1.0.D	-0.0633	0.055	22828			0.142857	1	0.150657	0.407761	activator	activator	activator	activator	1.56931e-137	activator	activator	activator	activator
SRF.0.A	0.238	0.184	2581			0.142857	2	0.150657	0.408622	activator	activator	activator	activator	2.51891e-18	activator	activator	activator	activator
ZN554.0.C	-0.159	0.146	14576			0.142857	2	0.150657	0.41241	activator	activator	activator	activator	1.49063e-65	activator	activator	activator	activator
SMAD2.0.A	0.166	0.137	6913			0.142857	2	0.150657	0.412865	activator	activator	activator	activator	9.27572e-42	activator	activator	activator	activator
STAT4.0.A	0.194	0.154	3864			0.142857	2	0.150657	0.415588	activator	activator	activator	activator	1.84508e-23	activator	activator	activator	activator
SMCA5.0.C	-0.348	0.268	4213			0.142857	2	0.150657	0.417804	activator	activator	activator	activator	4.01888e-22	activator	activator	activator	activator
MXI1.0.A	0.0646	0.0577	8696			0.142857	1	0.150657	0.427551	activator	activator	activator	activator	2.20645e-48	activator	activator	activator	activator
CREM.0.C	-0.083	0.162	1619			0.142857	2	0.150657	0.429438	activator	activator	activator	activator	1.18522e-10	activator	activator	activator	activator
HEY2.0.D	-0.0602	0.0966	11563			0.142857	1	0.150657	0.429731	activator	activator	activator	activator	1.27401e-141	activator	activator	activator	activator
IRF7.0.C	0.583	0.466	5375			0.142857	2	0.150657	0.433369	activator	activator	activator	activator	1.24124e-147	activator	activator	activator	activator
ZN382.0.C	0.195	0.154	2616			0.142857	2	0.150657	0.434058	activator	activator	activator	activator	2.02894e-18	activator	activator	activator	activator
NR5A2.0.B	0.17	0.142	4662			0.142857	2	0.150657	0.438449	activator	activator	activator	activator	4.17603e-29	activator	activator	activator	activator
FOXJ3.1.B	-0.243	0.192	8624			0.142857	2	0.150657	0.459132	activator	activator	activator	activator	5.51347e-53	activator	activator	activator	activator
ELK3.0.D	0.228	0.184	7113			0.142857	2	0.150657	0.465298	activator	activator	activator	activator	1.02702e-39	activator	activator	activator	activator
MGAP.0.D	0.198	0.156	1368			0.142857	2	0.150657	0.470385	activator	activator	activator	activator	2.56633e-12	activator	activator	activator	activator
NRF1.0.A	0.011	0.0658	7680			0.428571	1	0.443058	0.708112	activator	activator	activator	activator	4.53905e-182	activator	activator	activator	activator
EGR3.0.D	0.282	0.238	4399			0.142857	2	0.150657	0.475942	activator	activator	activator	activator	8.25603e-28	activator	activator	activator	activator
ZFHX3.0.D	-0.088	0.0938	921			0.142857	1	0.150657	0.481912	activator	activator	activator	activator	1.04147e-12	activator	activator	activator	activator
ZBTB4.1.D	-0.0326	0.0818	3873			0.142857	1	0.150657	0.485832	activator	activator	activator	activator	1.50465e-33	activator	activator	activator	activator
KLF4.0.A	-0.101	0.0955	20283			0.142857	1	0.150657	0.500968	activator	activator	activator	activator	4.19823e-172	activator	activator	activator	activator
PPARA.1.B	0.242	0.191	3756			0.142857	2	0.150657	0.509092	activator	activator	activator	activator	3.66256e-34	activator	activator	activator	activator
ERR1.0.A	0.271	0.221	4200			0.142857	2	0.150657	0.513707	activator	activator	activator	activator	2.04774e-42	activator	activator	activator	activator
ATF3.0.A	-0.0459	0.175	1688			0.142857	2	0.150657	0.514653	activator	activator	activator	activator	5.30233e-19	activator	activator	activator	activator
ZFP28.0.C	-0.46	0.355	16204			0.142857	2	0.150657	0.515196	activator	activator	activator	activator	2.13133e-154	activator	activator	activator	activator
NR1H3.1.B	0.244	0.195	3990			0.142857	2	0.150657	0.527266	activator	activator	activator	activator	2.27965e-44	activator	activator	activator	activator
KLF12.0.C	-0.0345	0.0489	21258			0.142857	1	0.150657	0.529126	activator	activator	activator	activator	2.20754e-232	activator	activator	activator	activator
BATF.1.A	0.306	0.253	1562			0.142857	2	0.150657	0.533879	activator	activator	activator	activator	5.64364e-19	activator	activator	activator	activator
MAF.0.A	0.195	0.158	4799			0.142857	2	0.150657	0.535666	activator	activator	activator	activator	7.6943e-51	activator	activator	activator	activator
RORG.0.C	0.257	0.203	2618			0.142857	2	0.150657	0.541943	activator	activator	activator	activator	4.09574e-26	activator	activator	activator	activator
TAF1.0.A	-0.152	0.12	22985			0.142857	2	0.150657	0.548343	activator	activator	activator	activator	7.80798e-300	activator	activator	activator	activator
GLIS3.0.D	-0.141	0.127	6559			0.142857	2	0.150657	0.549172	activator	activator	activator	activator	2.48906e-73	activator	activator	activator	activator
KLF9.0.C	-0.0696	0.0664	23061			0.142857	1	0.150657	0.55318	activator	activator	activator	activator	5.997e-279	activator	activator	activator	activator
HES1.0.D	-0.0783	0.0677	5086			0.142857	1	0.150657	0.586632	activator	activator	activator	activator	1.90886e-68	activator	activator	activator	activator
CEBPB.0.A	-0.633	0.494	4413			0.142857	2	0.150657	0.594335	activator	activator	activator	activator	3.02931e-74	activator	activator	activator	activator
CEBPD.0.C	-0.601	0.468	4113			0.142857	2	0.150657	0.595051	activator	activator	activator	activator	1.0123e-60	activator	activator	activator	activator
RFX1.0.B	-0.0574	0.0543	15333			0.142857	1	0.150657	0.595613	activator	activator	activator	activator	2.10878e-217	activator	activator	activator	activator
FOXJ3.0.A	-0.434	0.344	12978			0.142857	2	0.150657	0.604117	activator	activator	activator	activator	1.85482e-216	activator	activator	activator	activator
FUBP1.0.D	-0.472	0.375	9611			0.142857	2	0.150657	0.605109	activator	activator	activator	activator	2.70407e-168	activator	activator	activator	activator
PAX3.0.D	-0.0267	0.0676	410			0.714286	1	0.714286		not-expressed	not-expressed	not-expressed	not-expressed		not-expressed	not-expressed	not-expressed	not-expressed
MYB.0.A	0.246	0.207	3526			0.142857	2	0.150657	0.608228	activator	activator	activator	activator	3.32968e-36	activator	activator	activator	activator
ZN219.0.D	-0.255	0.216	19752			0.142857	2	0.150657	0.60913	activator	activator	activator	activator	0	activator	activator	activator	activator
EOMES.0.D	0.29	0.228	3762			0.142857	2	0.150657	0.612623	activator	activator	activator	activator	4.05701e-54	activator	activator	activator	activator
PAX7.0.D	-0.00534	0.106	467			0.714286	2	0.714286		not-expressed	not-expressed	not-expressed	not-expressed		not-expressed	not-expressed	not-expressed	not-expressed
RUNX2.0.A	0.262	0.206	9443			0.142857	2	0.150657	0.619135	activator	activator	activator	activator	2.89706e-138	activator	activator	activator	activator
FLI1.1.A	0.304	0.244	19588			0.142857	2	0.150657	0.624001	activator	activator	activator	activator	5.65051e-256	activator	activator	activator	activator
NF2L2.0.A	0.427	0.338	4107			0.142857	2	0.150657	0.628559	activator	activator	activator	activator	1.9112e-94	activator	activator	activator	activator
ZBT7A.0.A	-0.0516	0.0613	5804			0.142857	1	0.150657	0.665799	activator	activator	activator	activator	2.48959e-119	activator	activator	activator	activator
ETV2.0.B	0.367	0.294	16956			0.142857	2	0.150657	0.684662	activator	activator	activator	activator	0	activator	activator	activator	activator
ETS1.0.A	0.348	0.281	16137			0.142857	2	0.150657	0.691627	activator	activator	activator	activator	1.04714e-261	activator	activator	activator	activator
IRF4.0.A	0.355	0.279	9489			0.142857	2	0.150657	0.698716	activator	activator	activator	activator	2.18764e-191	activator	activator	activator	activator
IRF2.0.A	0.409	0.324	13094			0.142857	2	0.150657	0.702006	activator	activator	activator	activator	0	activator	activator	activator	activator
JDP2.0.D	-0.219	0.251	939			0.142857	2	0.150657	0.705717	activator	activator	activator	activator	1.30707e-25	activator	activator	activator	activator
ETV6.0.D	0.34	0.279	8692			0.142857	2	0.150657	0.728839	activator	activator	activator	activator	3.32841e-186	activator	activator	activator	activator
PIT1.0.C	0.00613	0.0534	1945			0.714286	1	0.714286		not-expressed	not-expressed	not-expressed	not-expressed		not-expressed	not-expressed	not-expressed	not-expressed
PEBB.0.C	0.382	0.3	6014			0.142857	2	0.150657	0.740634	activator	activator	activator	activator	2.97408e-149	activator	activator	activator	activator
TYY2.0.D	-0.254	0.264	1465			0.142857	2	0.150657	0.742081	activator	activator	activator	activator	4.30098e-57	activator	activator	activator	activator
PITX3.0.D	-0.017	0.104	1177			0.714286	2	0.714286		not-expressed	not-expressed	not-expressed	not-expressed		not-expressed	not-expressed	not-expressed	not-expressed
RUNX1.0.A	0.397	0.312	7207			0.142857	2	0.150657	0.751843	activator	activator	activator	activator	9.92057e-198	activator	activator	activator	activator
TCF7.0.A	0.403	0.316	4313			0.142857	2	0.150657	0.754034	activator	activator	activator	activator	3.20984e-105	activator	activator	activator	activator
KAISO.0.A	-0.0496	0.078	2700			0.142857	1	0.150657	0.776356	activator	activator	activator	activator	7.60773e-105	activator	activator	activator	activator
KAISO.1.A	-0.135	0.143	762			0.142857	2	0.150657	0.787194	activator	activator	activator	activator	3.76478e-32	activator	activator	activator	activator
CREB5.0.D	-0.272	0.276	807			0.142857	2	0.150657	0.798292	activator	activator	activator	activator	5.62951e-34	activator	activator	activator	activator
E4F1.0.D	-0.215	0.228	766			0.142857	2	0.150657	0.804247	activator	activator	activator	activator	8.91032e-35	activator	activator	activator	activator
BATF3.0.B	0.792	0.623	3798			0.142857	3	0.150657	0.882092	activator	activator	activator	activator	7.00519e-235	activator	activator	activator	activator
BATF.0.A	1.04	0.815	3214			0.142857	4	0.150657	0.945477	activator	activator	activator	activator	0	activator	activator	activator	activator
ALX1.0.B	-0.0375	0.0671	957			0.142857	1	0.150657		not-expressed	not-expressed	not-expressed	not-expressed		not-expressed	not-expressed	not-expressed	not-expressed
ALX3.0.D	0.0687	0.0638	935			0.142857	1	0.150657		not-expressed	not-expressed	not-expressed	not-expressed		not-expressed	not-expressed	not-expressed	not-expressed
ALX4.0.D	0.0344	0.0267	956			0.142857	1	0.150657		not-expressed	not-expressed	not-expressed	not-expressed		not-expressed	not-expressed	not-expressed	not-expressed
ANDR.0.A	-0.0303	0.076	5445			0.142857	1	0.150657		not-expressed	not-expressed	not-expressed	not-expressed		not-expressed	not-expressed	not-expressed	not-expressed
PO4F3.0.D	0.00303	0.0648	1806			0.714286	1	0.714286		not-expressed	not-expressed	not-expressed	not-expressed		not-expressed	not-expressed	not-expressed	not-expressed
ANDR.1.A	0.136	0.111	3761			0.142857	2	0.150657		not-expressed	not-expressed	not-expressed	not-expressed		not-expressed	not-expressed	not-expressed	not-expressed
ANDR.2.A	0.167	0.132	5272			0.142857	2	0.150657		not-expressed	not-expressed	not-expressed	not-expressed		not-expressed	not-expressed	not-expressed	not-expressed
AP2A.0.A	0.112	0.113	11021			0.142857	2	0.150657		not-expressed	not-expressed	not-expressed	not-expressed		not-expressed	not-expressed	not-expressed	not-expressed
AP2B.0.B	-0.00895	0.0271	12662			0.142857	1	0.150657		not-expressed	not-expressed	not-expressed	not-expressed		not-expressed	not-expressed	not-expressed	not-expressed
AP2C.0.A	0.108	0.101	13921			0.142857	2	0.150657		not-expressed	not-expressed	not-expressed	not-expressed		not-expressed	not-expressed	not-expressed	not-expressed
AP2D.0.D	-0.399	0.34	23543			0.142857	2	0.150657		not-expressed	not-expressed	not-expressed	not-expressed		not-expressed	not-expressed	not-expressed	not-expressed
ARNT2.0.D	-0.123	0.109	10250			0.142857	2	0.150657		not-expressed	not-expressed	not-expressed	not-expressed		not-expressed	not-expressed	not-expressed	not-expressed
ARX.0.D	-0.0315	0.0733	1024			0.142857	1	0.150657		not-expressed	not-expressed	not-expressed	not-expressed		not-expressed	not-expressed	not-expressed	not-expressed
ASCL1.0.A	0.146	0.129	14012			0.142857	2	0.150657		not-expressed	not-expressed	not-expressed	not-expressed		not-expressed	not-expressed	not-expressed	not-expressed
ASCL2.0.D	0.158	0.134	8945			0.142857	2	0.150657		not-expressed	not-expressed	not-expressed	not-expressed		not-expressed	not-expressed	not-expressed	not-expressed
ATOH1.0.B	0.144	0.121	6295			0.142857	2	0.150657		not-expressed	not-expressed	not-expressed	not-expressed		not-expressed	not-expressed	not-expressed	not-expressed
BARH1.0.D	0.0892	0.07	681			0.142857	1	0.150657		not-expressed	not-expressed	not-expressed	not-expressed		not-expressed	not-expressed	not-expressed	not-expressed
BARH2.0.D	-0.155	0.2	769			0.142857	2	0.150657		not-expressed	not-expressed	not-expressed	not-expressed		not-expressed	not-expressed	not-expressed	not-expressed
BARX2.0.D	0.0203	0.0496	603			0.142857	1	0.150657		not-expressed	not-expressed	not-expressed	not-expressed		not-expressed	not-expressed	not-expressed	not-expressed
BHA15.0.B	0.149	0.125	10217			0.142857	2	0.150657		not-expressed	not-expressed	not-expressed	not-expressed		not-expressed	not-expressed	not-expressed	not-expressed
PROP1.0.D	-0.00687	0.0445	992			0.428571	1	0.443058		not-expressed	not-expressed	not-expressed	not-expressed		not-expressed	not-expressed	not-expressed	not-expressed
BHE22.0.D	0.0634	0.0511	1471			0.142857	1	0.150657		not-expressed	not-expressed	not-expressed	not-expressed		not-expressed	not-expressed	not-expressed	not-expressed
BHE23.0.D	0.176	0.148	3259			0.142857	2	0.150657		not-expressed	not-expressed	not-expressed	not-expressed		not-expressed	not-expressed	not-expressed	not-expressed
BHE41.0.D	0.0637	0.0625	8307			0.142857	1	0.150657		not-expressed	not-expressed	not-expressed	not-expressed		not-expressed	not-expressed	not-expressed	not-expressed
BRAC.0.A	0.216	0.182	3354			0.142857	2	0.150657		not-expressed	not-expressed	not-expressed	not-expressed		not-expressed	not-expressed	not-expressed	not-expressed
BRAC.1.B	0.237	0.185	3325			0.142857	2	0.150657		not-expressed	not-expressed	not-expressed	not-expressed		not-expressed	not-expressed	not-expressed	not-expressed
BSH.0.D	-0.261	0.232	1023			0.142857	2	0.150657		not-expressed	not-expressed	not-expressed	not-expressed		not-expressed	not-expressed	not-expressed	not-expressed
CDX2.0.A	0.0908	0.0735	3577			0.142857	1	0.150657		not-expressed	not-expressed	not-expressed	not-expressed		not-expressed	not-expressed	not-expressed	not-expressed
COT1.0.C	-0.0189	0.0501	20136			0.142857	1	0.150657		not-expressed	not-expressed	not-expressed	not-expressed		not-expressed	not-expressed	not-expressed	not-expressed
COT1.1.C	0.0254	0.0323	11885			0.142857	1	0.150657		not-expressed	not-expressed	not-expressed	not-expressed		not-expressed	not-expressed	not-expressed	not-expressed
COT2.0.A	0.0532	0.047	6111			0.142857	1	0.150657		not-expressed	not-expressed	not-expressed	not-expressed		not-expressed	not-expressed	not-expressed	not-expressed
COT2.1.A	0.0324	0.053	11233			0.142857	1	0.150657		not-expressed	not-expressed	not-expressed	not-expressed		not-expressed	not-expressed	not-expressed	not-expressed
CPEB1.0.D	-0.208	0.165	14343			0.142857	2	0.150657		not-expressed	not-expressed	not-expressed	not-expressed		not-expressed	not-expressed	not-expressed	not-expressed
CR3L1.0.D	0.173	0.177	1732			0.142857	2	0.150657		not-expressed	not-expressed	not-expressed	not-expressed		not-expressed	not-expressed	not-expressed	not-expressed
CRX.0.B	0.0429	0.0436	1378			0.142857	1	0.150657		not-expressed	not-expressed	not-expressed	not-expressed		not-expressed	not-expressed	not-expressed	not-expressed
CTCFL.0.A	-0.0404	0.0648	28329			0.142857	1	0.150657		not-expressed	not-expressed	not-expressed	not-expressed		not-expressed	not-expressed	not-expressed	not-expressed
DLX1.0.D	0.0592	0.0651	1689			0.142857	1	0.150657		not-expressed	not-expressed	not-expressed	not-expressed		not-expressed	not-expressed	not-expressed	not-expressed
DLX3.0.C	0.036	0.115	1050			0.142857	2	0.150657		not-expressed	not-expressed	not-expressed	not-expressed		not-expressed	not-expressed	not-expressed	not-expressed
DLX6.0.D	0.0629	0.0534	1122			0.142857	1	0.150657		not-expressed	not-expressed	not-expressed	not-expressed		not-expressed	not-expressed	not-expressed	not-expressed
DMBX1.0.D	-0.0813	0.0947	1145			0.142857	1	0.150657		not-expressed	not-expressed	not-expressed	not-expressed		not-expressed	not-expressed	not-expressed	not-expressed
DMRT1.0.D	0.15	0.117	2148			0.142857	2	0.150657		not-expressed	not-expressed	not-expressed	not-expressed		not-expressed	not-expressed	not-expressed	not-expressed
DPRX.0.D	-0.0835	0.143	250			0.142857	2	0.150657		not-expressed	not-expressed	not-expressed	not-expressed		not-expressed	not-expressed	not-expressed	not-expressed
DRGX.0.D	0.0371	0.0296	1030			0.142857	1	0.150657		not-expressed	not-expressed	not-expressed	not-expressed		not-expressed	not-expressed	not-expressed	not-expressed
DUX4.0.A	0.0428	0.0808	835			0.142857	1	0.150657		not-expressed	not-expressed	not-expressed	not-expressed		not-expressed	not-expressed	not-expressed	not-expressed
RHXF1.0.D	0.00336	0.0872	1423			0.428571	1	0.443058	0.0252482	undetermined	undetermined	undetermined	undetermined	0.673827	undetermined	undetermined	undetermined	undetermined
DUXA.0.D	0.0438	0.115	959			0.142857	2	0.150657		not-expressed	not-expressed	not-expressed	not-expressed		not-expressed	not-expressed	not-expressed	not-expressed
EHF.0.B	0.293	0.243	8384			0.142857	2	0.150657		not-expressed	not-expressed	not-expressed	not-expressed		not-expressed	not-expressed	not-expressed	not-expressed
ELF5.0.A	0.238	0.195	14305			0.142857	2	0.150657		not-expressed	not-expressed	not-expressed	not-expressed		not-expressed	not-expressed	not-expressed	not-expressed
EMX1.0.D	0.0183	0.0244	766			0.142857	1	0.150657		not-expressed	not-expressed	not-expressed	not-expressed		not-expressed	not-expressed	not-expressed	not-expressed
EMX2.0.D	0.0253	0.0564	863			0.142857	1	0.150657		not-expressed	not-expressed	not-expressed	not-expressed		not-expressed	not-expressed	not-expressed	not-expressed
ERG.0.A	0.318	0.257	19901			0.142857	2	0.150657		not-expressed	not-expressed	not-expressed	not-expressed		not-expressed	not-expressed	not-expressed	not-expressed
ERR3.0.B	0.212	0.17	1956			0.142857	2	0.150657		not-expressed	not-expressed	not-expressed	not-expressed		not-expressed	not-expressed	not-expressed	not-expressed
ESX1.0.D	0.0868	0.0789	3826			0.142857	1	0.150657		not-expressed	not-expressed	not-expressed	not-expressed		not-expressed	not-expressed	not-expressed	not-expressed
ETV4.0.B	0.317	0.255	14873			0.142857	2	0.150657		not-expressed	not-expressed	not-expressed	not-expressed		not-expressed	not-expressed	not-expressed	not-expressed
RXRB.0.C	0.000567	0.0958	5268			0.714286	1	0.714286		not-expressed	not-expressed	not-expressed	not-expressed		not-expressed	not-expressed	not-expressed	not-expressed
ETV5.0.C	0.258	0.209	23874			0.142857	2	0.150657		not-expressed	not-expressed	not-expressed	not-expressed		not-expressed	not-expressed	not-expressed	not-expressed
EVI1.0.B	0.119	0.0916	1515			0.142857	1	0.150657		not-expressed	not-expressed	not-expressed	not-expressed		not-expressed	not-expressed	not-expressed	not-expressed
FEV.0.B	0.0464	0.0873	6551			0.142857	1	0.150657		not-expressed	not-expressed	not-expressed	not-expressed		not-expressed	not-expressed	not-expressed	not-expressed
FEZF1.0.C	0.0963	0.079	4640			0.142857	1	0.150657		not-expressed	not-expressed	not-expressed	not-expressed		not-expressed	not-expressed	not-expressed	not-expressed
FIGLA.0.D	0.103	0.0847	3010			0.142857	1	0.150657		not-expressed	not-expressed	not-expressed	not-expressed		not-expressed	not-expressed	not-expressed	not-expressed
FOXA1.0.A	0.102	0.0858	2533			0.142857	1	0.150657		not-expressed	not-expressed	not-expressed	not-expressed		not-expressed	not-expressed	not-expressed	not-expressed
FOXA2.0.A	0.147	0.114	2692			0.142857	2	0.150657		not-expressed	not-expressed	not-expressed	not-expressed		not-expressed	not-expressed	not-expressed	not-expressed
FOXA3.0.B	0.12	0.109	2301			0.142857	2	0.150657		not-expressed	not-expressed	not-expressed	not-expressed		not-expressed	not-expressed	not-expressed	not-expressed
FOXC1.0.C	0.0599	0.113	1662			0.142857	2	0.150657		not-expressed	not-expressed	not-expressed	not-expressed		not-expressed	not-expressed	not-expressed	not-expressed
FOXD1.0.D	0.0828	0.0711	1547			0.142857	1	0.150657		not-expressed	not-expressed	not-expressed	not-expressed		not-expressed	not-expressed	not-expressed	not-expressed
FOXD3.0.D	0.152	0.117	4310			0.142857	2	0.150657		not-expressed	not-expressed	not-expressed	not-expressed		not-expressed	not-expressed	not-expressed	not-expressed
FOXF1.0.D	0.0367	0.0559	3142			0.142857	1	0.150657		not-expressed	not-expressed	not-expressed	not-expressed		not-expressed	not-expressed	not-expressed	not-expressed
FOXF2.0.D	0.0985	0.0837	2377			0.142857	1	0.150657		not-expressed	not-expressed	not-expressed	not-expressed		not-expressed	not-expressed	not-expressed	not-expressed
FOXG1.0.D	-0.427	0.345	13090			0.142857	2	0.150657		not-expressed	not-expressed	not-expressed	not-expressed		not-expressed	not-expressed	not-expressed	not-expressed
FOXH1.0.A	0.123	0.112	1238			0.142857	2	0.150657		not-expressed	not-expressed	not-expressed	not-expressed		not-expressed	not-expressed	not-expressed	not-expressed
FOXI1.0.B	0.224	0.183	2991			0.142857	2	0.150657		not-expressed	not-expressed	not-expressed	not-expressed		not-expressed	not-expressed	not-expressed	not-expressed
FOXL1.0.D	-0.29	0.231	9056			0.142857	2	0.150657		not-expressed	not-expressed	not-expressed	not-expressed		not-expressed	not-expressed	not-expressed	not-expressed
FOXP2.0.C	0.174	0.134	2046			0.142857	2	0.150657		not-expressed	not-expressed	not-expressed	not-expressed		not-expressed	not-expressed	not-expressed	not-expressed
FOXQ1.0.C	0.0404	0.053	1926			0.142857	1	0.150657		not-expressed	not-expressed	not-expressed	not-expressed		not-expressed	not-expressed	not-expressed	not-expressed
GATA1.0.A	0.153	0.124	2299			0.142857	2	0.150657		not-expressed	not-expressed	not-expressed	not-expressed		not-expressed	not-expressed	not-expressed	not-expressed
GATA1.1.A	0.119	0.0944	2360			0.142857	1	0.150657		not-expressed	not-expressed	not-expressed	not-expressed		not-expressed	not-expressed	not-expressed	not-expressed
GATA4.0.A	0.0792	0.0658	1902			0.142857	1	0.150657		not-expressed	not-expressed	not-expressed	not-expressed		not-expressed	not-expressed	not-expressed	not-expressed
GATA5.0.D	0.219	0.173	1150			0.142857	2	0.150657		not-expressed	not-expressed	not-expressed	not-expressed		not-expressed	not-expressed	not-expressed	not-expressed
GATA6.0.A	0.103	0.0782	2219			0.142857	1	0.150657		not-expressed	not-expressed	not-expressed	not-expressed		not-expressed	not-expressed	not-expressed	not-expressed
GBX1.0.D	-0.0181	0.0752	1164			0.142857	1	0.150657		not-expressed	not-expressed	not-expressed	not-expressed		not-expressed	not-expressed	not-expressed	not-expressed
GCM2.0.D	0.0565	0.115	784			0.142857	2	0.150657		not-expressed	not-expressed	not-expressed	not-expressed		not-expressed	not-expressed	not-expressed	not-expressed
GFI1B.0.A	-0.00309	0.0259	2709			0.142857	1	0.150657		not-expressed	not-expressed	not-expressed	not-expressed		not-expressed	not-expressed	not-expressed	not-expressed
GLI2.0.D	0.147	0.124	2528			0.142857	2	0.150657		not-expressed	not-expressed	not-expressed	not-expressed		not-expressed	not-expressed	not-expressed	not-expressed
GLIS1.0.D	-0.186	0.166	4066			0.142857	2	0.150657		not-expressed	not-expressed	not-expressed	not-expressed		not-expressed	not-expressed	not-expressed	not-expressed
GLIS2.0.D	-0.114	0.108	5665			0.142857	2	0.150657		not-expressed	not-expressed	not-expressed	not-expressed		not-expressed	not-expressed	not-expressed	not-expressed
GRHL2.0.A	0.0499	0.0471	1687			0.142857	1	0.150657		not-expressed	not-expressed	not-expressed	not-expressed		not-expressed	not-expressed	not-expressed	not-expressed
GSC2.0.D	-0.0582	0.0719	2676			0.142857	1	0.150657		not-expressed	not-expressed	not-expressed	not-expressed		not-expressed	not-expressed	not-expressed	not-expressed
GSX1.0.D	0.0261	0.0319	1105			0.142857	1	0.150657		not-expressed	not-expressed	not-expressed	not-expressed		not-expressed	not-expressed	not-expressed	not-expressed
HAND1.0.D	0.188	0.16	6194			0.142857	2	0.150657		not-expressed	not-expressed	not-expressed	not-expressed		not-expressed	not-expressed	not-expressed	not-expressed
HES5.0.D	-0.0472	0.0814	1717			0.142857	1	0.150657		not-expressed	not-expressed	not-expressed	not-expressed		not-expressed	not-expressed	not-expressed	not-expressed
HEY1.0.D	0.0168	0.0633	2061			0.142857	1	0.150657		not-expressed	not-expressed	not-expressed	not-expressed		not-expressed	not-expressed	not-expressed	not-expressed
HME2.0.D	0.0866	0.0884	851			0.142857	1	0.150657		not-expressed	not-expressed	not-expressed	not-expressed		not-expressed	not-expressed	not-expressed	not-expressed
HMGA2.0.D	-0.045	0.0367	556			0.142857	1	0.150657		not-expressed	not-expressed	not-expressed	not-expressed		not-expressed	not-expressed	not-expressed	not-expressed
HMX1.0.D	-0.0447	0.0685	1705			0.142857	1	0.150657		not-expressed	not-expressed	not-expressed	not-expressed		not-expressed	not-expressed	not-expressed	not-expressed
HMX2.0.D	0.074	0.0572	1601			0.142857	1	0.150657		not-expressed	not-expressed	not-expressed	not-expressed		not-expressed	not-expressed	not-expressed	not-expressed
HNF1A.0.C	0.076	0.0745	1122			0.142857	1	0.150657		not-expressed	not-expressed	not-expressed	not-expressed		not-expressed	not-expressed	not-expressed	not-expressed
HNF1B.0.A	0.0953	0.0726	1030			0.142857	1	0.150657		not-expressed	not-expressed	not-expressed	not-expressed		not-expressed	not-expressed	not-expressed	not-expressed
HNF1B.1.A	0.059	0.0469	1044			0.142857	1	0.150657		not-expressed	not-expressed	not-expressed	not-expressed		not-expressed	not-expressed	not-expressed	not-expressed
HNF4A.0.A	0.114	0.0911	3424			0.142857	1	0.150657		not-expressed	not-expressed	not-expressed	not-expressed		not-expressed	not-expressed	not-expressed	not-expressed
HNF4G.0.B	0.114	0.0996	4177			0.142857	1	0.150657		not-expressed	not-expressed	not-expressed	not-expressed		not-expressed	not-expressed	not-expressed	not-expressed
HNF6.0.B	0.0735	0.0751	1338			0.142857	1	0.150657		not-expressed	not-expressed	not-expressed	not-expressed		not-expressed	not-expressed	not-expressed	not-expressed
HSFY1.0.D	0.233	0.18	76			0.142857	2	0.150657		not-expressed	not-expressed	not-expressed	not-expressed		not-expressed	not-expressed	not-expressed	not-expressed
HXA10.0.C	0.103	0.0878	1096			0.142857	1	0.150657		not-expressed	not-expressed	not-expressed	not-expressed		not-expressed	not-expressed	not-expressed	not-expressed
HXA11.0.D	-0.0211	0.0999	1585			0.142857	1	0.150657		not-expressed	not-expressed	not-expressed	not-expressed		not-expressed	not-expressed	not-expressed	not-expressed
HXA13.0.C	0.111	0.0852	1285			0.142857	1	0.150657		not-expressed	not-expressed	not-expressed	not-expressed		not-expressed	not-expressed	not-expressed	not-expressed
HXA2.0.D	0.0879	0.134	683			0.142857	2	0.150657		not-expressed	not-expressed	not-expressed	not-expressed		not-expressed	not-expressed	not-expressed	not-expressed
HXA5.0.D	0.0597	0.091	716			0.142857	1	0.150657		not-expressed	not-expressed	not-expressed	not-expressed		not-expressed	not-expressed	not-expressed	not-expressed
HXA7.0.D	0.0837	0.0954	644			0.142857	1	0.150657		not-expressed	not-expressed	not-expressed	not-expressed		not-expressed	not-expressed	not-expressed	not-expressed
HXA9.0.B	0.0982	0.0814	1111			0.142857	1	0.150657		not-expressed	not-expressed	not-expressed	not-expressed		not-expressed	not-expressed	not-expressed	not-expressed
HXB1.0.D	0.0438	0.0945	1415			0.142857	1	0.150657		not-expressed	not-expressed	not-expressed	not-expressed		not-expressed	not-expressed	not-expressed	not-expressed
HXB13.0.A	0.085	0.0661	1553			0.142857	1	0.150657		not-expressed	not-expressed	not-expressed	not-expressed		not-expressed	not-expressed	not-expressed	not-expressed
HXB6.0.D	0.123	0.0982	1233			0.142857	1	0.150657		not-expressed	not-expressed	not-expressed	not-expressed		not-expressed	not-expressed	not-expressed	not-expressed
HXB8.0.C	0.0824	0.078	1050			0.142857	1	0.150657		not-expressed	not-expressed	not-expressed	not-expressed		not-expressed	not-expressed	not-expressed	not-expressed
HXC10.0.D	-0.221	0.176	4349			0.142857	2	0.150657		not-expressed	not-expressed	not-expressed	not-expressed		not-expressed	not-expressed	not-expressed	not-expressed
HXC11.0.D	0.139	0.104	349			0.142857	2	0.150657		not-expressed	not-expressed	not-expressed	not-expressed		not-expressed	not-expressed	not-expressed	not-expressed
HXC12.0.D	0.134	0.103	982			0.142857	2	0.150657		not-expressed	not-expressed	not-expressed	not-expressed		not-expressed	not-expressed	not-expressed	not-expressed
HXC13.0.D	0.0725	0.0898	325			0.142857	1	0.150657		not-expressed	not-expressed	not-expressed	not-expressed		not-expressed	not-expressed	not-expressed	not-expressed
HXC6.0.D	0.0699	0.059	2161			0.142857	1	0.150657		not-expressed	not-expressed	not-expressed	not-expressed		not-expressed	not-expressed	not-expressed	not-expressed
HXC8.0.D	0.0655	0.124	900			0.142857	2	0.150657		not-expressed	not-expressed	not-expressed	not-expressed		not-expressed	not-expressed	not-expressed	not-expressed
HXD10.0.D	0.109	0.0835	2253			0.142857	1	0.150657		not-expressed	not-expressed	not-expressed	not-expressed		not-expressed	not-expressed	not-expressed	not-expressed
HXD12.0.D	0.141	0.11	956			0.142857	2	0.150657		not-expressed	not-expressed	not-expressed	not-expressed		not-expressed	not-expressed	not-expressed	not-expressed
HXD13.0.D	-0.0529	0.109	1189			0.142857	2	0.150657		not-expressed	not-expressed	not-expressed	not-expressed		not-expressed	not-expressed	not-expressed	not-expressed
HXD3.0.D	0.117	0.0901	637			0.142857	1	0.150657		not-expressed	not-expressed	not-expressed	not-expressed		not-expressed	not-expressed	not-expressed	not-expressed
HXD8.0.D	0.0735	0.0643	2439			0.142857	1	0.150657		not-expressed	not-expressed	not-expressed	not-expressed		not-expressed	not-expressed	not-expressed	not-expressed
HXD9.0.D	0.11	0.0854	786			0.142857	1	0.150657		not-expressed	not-expressed	not-expressed	not-expressed		not-expressed	not-expressed	not-expressed	not-expressed
ID4.0.D	-0.0483	0.0758	7146			0.142857	1	0.150657		not-expressed	not-expressed	not-expressed	not-expressed		not-expressed	not-expressed	not-expressed	not-expressed
INSM1.0.C	0.0692	0.0809	6972			0.142857	1	0.150657		not-expressed	not-expressed	not-expressed	not-expressed		not-expressed	not-expressed	not-expressed	not-expressed
IRX2.0.D	-0.116	0.109	10106			0.142857	2	0.150657		not-expressed	not-expressed	not-expressed	not-expressed		not-expressed	not-expressed	not-expressed	not-expressed
IRX3.0.D	0.0982	0.0781	1570			0.142857	1	0.150657		not-expressed	not-expressed	not-expressed	not-expressed		not-expressed	not-expressed	not-expressed	not-expressed
ISL1.0.A	0.132	0.124	719			0.142857	2	0.150657		not-expressed	not-expressed	not-expressed	not-expressed		not-expressed	not-expressed	not-expressed	not-expressed
ISX.0.D	0.0238	0.0697	1360			0.142857	1	0.150657		not-expressed	not-expressed	not-expressed	not-expressed		not-expressed	not-expressed	not-expressed	not-expressed
KLF1.0.A	-0.0563	0.0511	28880			0.142857	1	0.150657		not-expressed	not-expressed	not-expressed	not-expressed		not-expressed	not-expressed	not-expressed	not-expressed
KLF14.0.D	-0.167	0.159	14784			0.142857	2	0.150657		not-expressed	not-expressed	not-expressed	not-expressed		not-expressed	not-expressed	not-expressed	not-expressed
KLF15.0.A	-0.0655	0.0606	49104			0.142857	1	0.150657		not-expressed	not-expressed	not-expressed	not-expressed		not-expressed	not-expressed	not-expressed	not-expressed
LHX2.0.A	0.0866	0.0686	1075			0.142857	1	0.150657		not-expressed	not-expressed	not-expressed	not-expressed		not-expressed	not-expressed	not-expressed	not-expressed
LHX4.0.D	-0.0231	0.0549	614			0.142857	1	0.150657		not-expressed	not-expressed	not-expressed	not-expressed		not-expressed	not-expressed	not-expressed	not-expressed
LHX6.0.D	0.0964	0.0903	1539			0.142857	1	0.150657		not-expressed	not-expressed	not-expressed	not-expressed		not-expressed	not-expressed	not-expressed	not-expressed
LHX8.0.D	0.0358	0.0526	1013			0.142857	1	0.150657		not-expressed	not-expressed	not-expressed	not-expressed		not-expressed	not-expressed	not-expressed	not-expressed
LHX9.0.D	-0.0834	0.067	1258			0.142857	1	0.150657		not-expressed	not-expressed	not-expressed	not-expressed		not-expressed	not-expressed	not-expressed	not-expressed
LMX1A.0.D	-0.151	0.136	2749			0.142857	2	0.150657		not-expressed	not-expressed	not-expressed	not-expressed		not-expressed	not-expressed	not-expressed	not-expressed
LMX1B.0.D	-0.118	0.107	2102			0.142857	2	0.150657		not-expressed	not-expressed	not-expressed	not-expressed		not-expressed	not-expressed	not-expressed	not-expressed
MEIS2.0.B	0.227	0.181	2634			0.142857	2	0.150657		not-expressed	not-expressed	not-expressed	not-expressed		not-expressed	not-expressed	not-expressed	not-expressed
THA.1.D	-0.00416	0.0956	4905			0.714286	1	0.714286	-0.111075	repressor	repressor	undetermined	undetermined	3.65459e-08	repressor	repressor	undetermined	undetermined
MEIS3.0.D	0.178	0.142	2877			0.142857	2	0.150657		not-expressed	not-expressed	not-expressed	not-expressed		not-expressed	not-expressed	not-expressed	not-expressed
MEOX2.0.D	0.023	0.0526	718			0.142857	1	0.150657		not-expressed	not-expressed	not-expressed	not-expressed		not-expressed	not-expressed	not-expressed	not-expressed
MITF.0.A	0.151	0.203	2087			0.142857	2	0.150657		not-expressed	not-expressed	not-expressed	not-expressed		not-expressed	not-expressed	not-expressed	not-expressed
MIXL1.0.D	0.0503	0.0439	679			0.142857	1	0.150657		not-expressed	not-expressed	not-expressed	not-expressed		not-expressed	not-expressed	not-expressed	not-expressed
MLXPL.0.D	0.121	0.101	4531			0.142857	2	0.150657		not-expressed	not-expressed	not-expressed	not-expressed		not-expressed	not-expressed	not-expressed	not-expressed
MNX1.0.D	0.0955	0.0756	2501			0.142857	1	0.150657		not-expressed	not-expressed	not-expressed	not-expressed		not-expressed	not-expressed	not-expressed	not-expressed
MYCN.0.A	0.12	0.101	4170			0.142857	2	0.150657		not-expressed	not-expressed	not-expressed	not-expressed		not-expressed	not-expressed	not-expressed	not-expressed
MYOD1.0.A	0.166	0.144	11522			0.142857	2	0.150657		not-expressed	not-expressed	not-expressed	not-expressed		not-expressed	not-expressed	not-expressed	not-expressed
MYOD1.1.A	0.206	0.17	8246			0.142857	2	0.150657		not-expressed	not-expressed	not-expressed	not-expressed		not-expressed	not-expressed	not-expressed	not-expressed
MYOG.0.B	0.185	0.155	9980			0.142857	2	0.150657		not-expressed	not-expressed	not-expressed	not-expressed		not-expressed	not-expressed	not-expressed	not-expressed
NANOG.0.A	0.11	0.0846	3517			0.142857	1	0.150657		not-expressed	not-expressed	not-expressed	not-expressed		not-expressed	not-expressed	not-expressed	not-expressed
NANOG.1.B	0.105	0.0961	2340			0.142857	1	0.150657		not-expressed	not-expressed	not-expressed	not-expressed		not-expressed	not-expressed	not-expressed	not-expressed
VAX1.0.D	-0.0199	0.0354	901			0.428571	1	0.443058		not-expressed	not-expressed	not-expressed	not-expressed		not-expressed	not-expressed	not-expressed	not-expressed
VAX2.0.D	0.034	0.0833	679			0.428571	1	0.443058		not-expressed	not-expressed	not-expressed	not-expressed		not-expressed	not-expressed	not-expressed	not-expressed
NDF1.0.A	0.195	0.157	4092			0.142857	2	0.150657		not-expressed	not-expressed	not-expressed	not-expressed		not-expressed	not-expressed	not-expressed	not-expressed
NDF2.0.B	0.198	0.162	3299			0.142857	2	0.150657		not-expressed	not-expressed	not-expressed	not-expressed		not-expressed	not-expressed	not-expressed	not-expressed
VENTX.0.D	0.00333	0.0798	916			0.428571	1	0.443058		not-expressed	not-expressed	not-expressed	not-expressed		not-expressed	not-expressed	not-expressed	not-expressed
NFE2.0.A	0.343	0.273	4418			0.142857	2	0.150657		not-expressed	not-expressed	not-expressed	not-expressed		not-expressed	not-expressed	not-expressed	not-expressed
NFIB.0.D	0.153	0.135	8418			0.142857	2	0.150657		not-expressed	not-expressed	not-expressed	not-expressed		not-expressed	not-expressed	not-expressed	not-expressed
NGN2.0.D	0.177	0.148	5778			0.142857	2	0.150657		not-expressed	not-expressed	not-expressed	not-expressed		not-expressed	not-expressed	not-expressed	not-expressed
NKX21.0.A	-0.014	0.0606	3855			0.142857	1	0.150657		not-expressed	not-expressed	not-expressed	not-expressed		not-expressed	not-expressed	not-expressed	not-expressed
NKX22.0.D	0.0892	0.101	2769			0.142857	2	0.150657		not-expressed	not-expressed	not-expressed	not-expressed		not-expressed	not-expressed	not-expressed	not-expressed
NKX23.0.D	0.111	0.104	1833			0.142857	2	0.150657		not-expressed	not-expressed	not-expressed	not-expressed		not-expressed	not-expressed	not-expressed	not-expressed
NKX25.0.B	0.0565	0.0773	8273			0.142857	1	0.150657		not-expressed	not-expressed	not-expressed	not-expressed		not-expressed	not-expressed	not-expressed	not-expressed
NKX28.0.C	0.207	0.163	1314			0.142857	2	0.150657		not-expressed	not-expressed	not-expressed	not-expressed		not-expressed	not-expressed	not-expressed	not-expressed
NKX32.0.C	0.131	0.103	1786			0.142857	2	0.150657		not-expressed	not-expressed	not-expressed	not-expressed		not-expressed	not-expressed	not-expressed	not-expressed
ZBED1.0.D	0.0902	0.0672	93			0.428571	1	0.443058	-0.233593	repressor	repressor	repressor	repressor	0.567824	undetermined	undetermined	undetermined	undetermined
NKX62.0.D	-0.0417	0.0566	792			0.142857	1	0.150657		not-expressed	not-expressed	not-expressed	not-expressed		not-expressed	not-expressed	not-expressed	not-expressed
NOBOX.0.C	0.177	0.138	809			0.142857	2	0.150657		not-expressed	not-expressed	not-expressed	not-expressed		not-expressed	not-expressed	not-expressed	not-expressed
NOTO.0.D	0.0705	0.0549	821			0.142857	1	0.150657		not-expressed	not-expressed	not-expressed	not-expressed		not-expressed	not-expressed	not-expressed	not-expressed
NR0B1.0.D	0.0574	0.0656	7435			0.142857	1	0.150657		not-expressed	not-expressed	not-expressed	not-expressed		not-expressed	not-expressed	not-expressed	not-expressed
NR1H4.0.B	0.0235	0.0269	15359			0.142857	1	0.150657		not-expressed	not-expressed	not-expressed	not-expressed		not-expressed	not-expressed	not-expressed	not-expressed
NR1H4.1.B	0.114	0.111	1617			0.142857	2	0.150657		not-expressed	not-expressed	not-expressed	not-expressed		not-expressed	not-expressed	not-expressed	not-expressed
NR1I3.0.C	0.14	0.13	3175			0.142857	2	0.150657		not-expressed	not-expressed	not-expressed	not-expressed		not-expressed	not-expressed	not-expressed	not-expressed
NR2E1.0.D	0.216	0.168	1844			0.142857	2	0.150657		not-expressed	not-expressed	not-expressed	not-expressed		not-expressed	not-expressed	not-expressed	not-expressed
NR2E3.0.C	0.213	0.165	3094			0.142857	2	0.150657		not-expressed	not-expressed	not-expressed	not-expressed		not-expressed	not-expressed	not-expressed	not-expressed
ZBTB6.0.C	0.000424	0.0596	9126			0.714286	1	0.714286	-0.270051	repressor	repressor	repressor	repressor	6.13603e-14	repressor	repressor	repressor	repressor
OLIG1.0.D	0.0639	0.0677	1330			0.142857	1	0.150657		not-expressed	not-expressed	not-expressed	not-expressed		not-expressed	not-expressed	not-expressed	not-expressed
OLIG2.0.B	0.175	0.147	10293			0.142857	2	0.150657		not-expressed	not-expressed	not-expressed	not-expressed		not-expressed	not-expressed	not-expressed	not-expressed
OLIG2.1.B	0.151	0.125	6001			0.142857	2	0.150657		not-expressed	not-expressed	not-expressed	not-expressed		not-expressed	not-expressed	not-expressed	not-expressed
ONEC2.0.D	-0.0686	0.0938	1957			0.142857	1	0.150657		not-expressed	not-expressed	not-expressed	not-expressed		not-expressed	not-expressed	not-expressed	not-expressed
ONEC3.0.D	-0.0634	0.0805	2326			0.142857	1	0.150657		not-expressed	not-expressed	not-expressed	not-expressed		not-expressed	not-expressed	not-expressed	not-expressed
OSR2.0.C	-0.167	0.183	18892			0.142857	2	0.150657		not-expressed	not-expressed	not-expressed	not-expressed		not-expressed	not-expressed	not-expressed	not-expressed
OTX2.0.A	0.0542	0.0591	1341			0.142857	1	0.150657		not-expressed	not-expressed	not-expressed	not-expressed		not-expressed	not-expressed	not-expressed	not-expressed
ZFP82.0.C	7.84e-05	0.0523	9128			0.714286	1	0.714286	-0.0735396	undetermined	undetermined	undetermined	undetermined	8.17866e-06	undetermined	undetermined	undetermined	undetermined
PAX1.0.D	-0.0138	0.0459	901			0.142857	1	0.150657		not-expressed	not-expressed	not-expressed	not-expressed		not-expressed	not-expressed	not-expressed	not-expressed
PAX2.0.D	0.206	0.171	1106			0.142857	2	0.150657		not-expressed	not-expressed	not-expressed	not-expressed		not-expressed	not-expressed	not-expressed	not-expressed
PAX4.0.D	0.0638	0.0715	502			0.142857	1	0.150657		not-expressed	not-expressed	not-expressed	not-expressed		not-expressed	not-expressed	not-expressed	not-expressed
PAX6.0.C	0.15	0.124	1584			0.142857	2	0.150657		not-expressed	not-expressed	not-expressed	not-expressed		not-expressed	not-expressed	not-expressed	not-expressed
PDX1.0.A	0.108	0.141	689			0.142857	2	0.150657		not-expressed	not-expressed	not-expressed	not-expressed		not-expressed	not-expressed	not-expressed	not-expressed
PHX2A.0.D	0.0638	0.0515	918			0.142857	1	0.150657		not-expressed	not-expressed	not-expressed	not-expressed		not-expressed	not-expressed	not-expressed	not-expressed
PHX2B.0.D	0.0565	0.0451	860			0.142857	1	0.150657		not-expressed	not-expressed	not-expressed	not-expressed		not-expressed	not-expressed	not-expressed	not-expressed
PITX1.0.D	0.0459	0.0627	1358			0.142857	1	0.150657		not-expressed	not-expressed	not-expressed	not-expressed		not-expressed	not-expressed	not-expressed	not-expressed
ZKSC3.0.D	0.0191	0.068	1122			0.714286	1	0.714286	-0.0421658	undetermined	undetermined	undetermined	undetermined	0.924411	undetermined	undetermined	undetermined	undetermined
PITX2.0.D	-0.52	0.423	8766			0.142857	2	0.150657		not-expressed	not-expressed	not-expressed	not-expressed		not-expressed	not-expressed	not-expressed	not-expressed
PO2F3.0.D	0.105	0.0823	1754			0.142857	1	0.150657		not-expressed	not-expressed	not-expressed	not-expressed		not-expressed	not-expressed	not-expressed	not-expressed
PO3F2.0.A	0.00727	0.0407	2973			0.142857	1	0.150657		not-expressed	not-expressed	not-expressed	not-expressed		not-expressed	not-expressed	not-expressed	not-expressed
PO3F3.0.D	-0.0144	0.0519	4050			0.142857	1	0.150657		not-expressed	not-expressed	not-expressed	not-expressed		not-expressed	not-expressed	not-expressed	not-expressed
PO3F4.0.D	0.0192	0.058	3483			0.142857	1	0.150657		not-expressed	not-expressed	not-expressed	not-expressed		not-expressed	not-expressed	not-expressed	not-expressed
PO4F2.0.D	0.12	0.0938	1211			0.142857	1	0.150657		not-expressed	not-expressed	not-expressed	not-expressed		not-expressed	not-expressed	not-expressed	not-expressed
PO5F1.0.A	0.101	0.0798	3480			0.142857	1	0.150657		not-expressed	not-expressed	not-expressed	not-expressed		not-expressed	not-expressed	not-expressed	not-expressed
PO5F1.1.A	0.0418	0.0883	2634			0.142857	1	0.150657		not-expressed	not-expressed	not-expressed	not-expressed		not-expressed	not-expressed	not-expressed	not-expressed
PO6F2.0.D	0.14	0.109	973			0.142857	2	0.150657		not-expressed	not-expressed	not-expressed	not-expressed		not-expressed	not-expressed	not-expressed	not-expressed
PRD14.0.A	0.0884	0.0957	1530			0.142857	1	0.150657		not-expressed	not-expressed	not-expressed	not-expressed		not-expressed	not-expressed	not-expressed	not-expressed
PRDM6.0.C	-0.208	0.164	21286			0.142857	2	0.150657		not-expressed	not-expressed	not-expressed	not-expressed		not-expressed	not-expressed	not-expressed	not-expressed
ZN257.0.C	0.00697	0.0479	5247			0.714286	1	0.714286	0.137748	activator	activator	activator	undetermined	5.52677e-06	activator	activator	activator	undetermined
PRGR.0.A	0.172	0.138	3102			0.142857	2	0.150657		not-expressed	not-expressed	not-expressed	not-expressed		not-expressed	not-expressed	not-expressed	not-expressed
PRGR.1.A	0.0781	0.0951	3411			0.142857	1	0.150657		not-expressed	not-expressed	not-expressed	not-expressed		not-expressed	not-expressed	not-expressed	not-expressed
PTF1A.0.B	0.155	0.132	16676			0.142857	2	0.150657		not-expressed	not-expressed	not-expressed	not-expressed		not-expressed	not-expressed	not-expressed	not-expressed
PTF1A.1.B	0.178	0.149	8262			0.142857	2	0.150657		not-expressed	not-expressed	not-expressed	not-expressed		not-expressed	not-expressed	not-expressed	not-expressed
ZN274.0.A	-0.0128	0.0402	3902			0.428571	1	0.443058	-0.0208051	undetermined	undetermined	undetermined	undetermined	0.000526592	undetermined	undetermined	undetermined	undetermined
RARB.0.D	-0.132	0.125	7993			0.142857	2	0.150657		not-expressed	not-expressed	not-expressed	not-expressed		not-expressed	not-expressed	not-expressed	not-expressed
RAX2.0.D	-0.0409	0.0646	986			0.142857	1	0.150657		not-expressed	not-expressed	not-expressed	not-expressed		not-expressed	not-expressed	not-expressed	not-expressed
RFX4.0.D	0.0783	0.137	2807			0.142857	2	0.150657		not-expressed	not-expressed	not-expressed	not-expressed		not-expressed	not-expressed	not-expressed	not-expressed
RX.0.D	0.0214	0.0279	2327			0.142857	1	0.150657		not-expressed	not-expressed	not-expressed	not-expressed		not-expressed	not-expressed	not-expressed	not-expressed
RXRG.0.B	0.205	0.167	2456			0.142857	2	0.150657		not-expressed	not-expressed	not-expressed	not-expressed		not-expressed	not-expressed	not-expressed	not-expressed
SALL4.0.B	-0.0245	0.0247	25387			0.142857	1	0.150657		not-expressed	not-expressed	not-expressed	not-expressed		not-expressed	not-expressed	not-expressed	not-expressed
SCRT1.0.D	0.11	0.106	2665			0.142857	2	0.150657		not-expressed	not-expressed	not-expressed	not-expressed		not-expressed	not-expressed	not-expressed	not-expressed
SCRT2.0.D	0.101	0.105	1954			0.142857	2	0.150657		not-expressed	not-expressed	not-expressed	not-expressed		not-expressed	not-expressed	not-expressed	not-expressed
SHOX.0.D	-0.0781	0.112	1575			0.142857	2	0.150657		not-expressed	not-expressed	not-expressed	not-expressed		not-expressed	not-expressed	not-expressed	not-expressed
SHOX2.0.D	-0.0587	0.108	1403			0.142857	2	0.150657		not-expressed	not-expressed	not-expressed	not-expressed		not-expressed	not-expressed	not-expressed	not-expressed
SIX1.0.A	0.206	0.162	1768			0.142857	2	0.150657		not-expressed	not-expressed	not-expressed	not-expressed		not-expressed	not-expressed	not-expressed	not-expressed
SIX2.0.A	0.2	0.163	2188			0.142857	2	0.150657		not-expressed	not-expressed	not-expressed	not-expressed		not-expressed	not-expressed	not-expressed	not-expressed
SNAI2.0.A	0.0942	0.0872	7843			0.142857	1	0.150657		not-expressed	not-expressed	not-expressed	not-expressed		not-expressed	not-expressed	not-expressed	not-expressed
SOX1.0.D	0.157	0.125	1580			0.142857	2	0.150657		not-expressed	not-expressed	not-expressed	not-expressed		not-expressed	not-expressed	not-expressed	not-expressed
SOX10.0.B	0.186	0.147	2881			0.142857	2	0.150657		not-expressed	not-expressed	not-expressed	not-expressed		not-expressed	not-expressed	not-expressed	not-expressed
SOX10.1.A	0.136	0.107	7352			0.142857	2	0.150657		not-expressed	not-expressed	not-expressed	not-expressed		not-expressed	not-expressed	not-expressed	not-expressed
SOX11.0.D	0.141	0.109	1652			0.142857	2	0.150657		not-expressed	not-expressed	not-expressed	not-expressed		not-expressed	not-expressed	not-expressed	not-expressed
ZN410.0.D	-0.00613	0.0819	1008			0.714286	1	0.714286	0.189618	activator	activator	activator	activator	0.0903183	undetermined	undetermined	undetermined	undetermined
SOX17.0.C	0.0229	0.0234	2364			0.142857	1	0.150657		not-expressed	not-expressed	not-expressed	not-expressed		not-expressed	not-expressed	not-expressed	not-expressed
SOX18.0.D	0.0166	0.0725	2225			0.142857	1	0.150657		not-expressed	not-expressed	not-expressed	not-expressed		not-expressed	not-expressed	not-expressed	not-expressed
SOX2.0.A	0.14	0.112	5356			0.142857	2	0.150657		not-expressed	not-expressed	not-expressed	not-expressed		not-expressed	not-expressed	not-expressed	not-expressed
SOX2.1.A	0.107	0.0842	3595			0.142857	1	0.150657		not-expressed	not-expressed	not-expressed	not-expressed		not-expressed	not-expressed	not-expressed	not-expressed
SOX21.0.D	0.126	0.119	1555			0.142857	2	0.150657		not-expressed	not-expressed	not-expressed	not-expressed		not-expressed	not-expressed	not-expressed	not-expressed
SOX3.0.B	0.13	0.105	3548			0.142857	2	0.150657		not-expressed	not-expressed	not-expressed	not-expressed		not-expressed	not-expressed	not-expressed	not-expressed
SOX7.0.D	0.144	0.112	1681			0.142857	2	0.150657		not-expressed	not-expressed	not-expressed	not-expressed		not-expressed	not-expressed	not-expressed	not-expressed
SOX9.0.B	0.219	0.173	3084			0.142857	2	0.150657		not-expressed	not-expressed	not-expressed	not-expressed		not-expressed	not-expressed	not-expressed	not-expressed
SOX9.1.B	0.0878	0.104	1233			0.142857	2	0.150657		not-expressed	not-expressed	not-expressed	not-expressed		not-expressed	not-expressed	not-expressed	not-expressed
SPIC.0.D	-0.0217	0.0308	26985			0.142857	1	0.150657		not-expressed	not-expressed	not-expressed	not-expressed		not-expressed	not-expressed	not-expressed	not-expressed
SPZ1.0.D	0.0534	0.0784	2808			0.142857	1	0.150657		not-expressed	not-expressed	not-expressed	not-expressed		not-expressed	not-expressed	not-expressed	not-expressed
STF1.0.B	0.173	0.161	6115			0.142857	2	0.150657		not-expressed	not-expressed	not-expressed	not-expressed		not-expressed	not-expressed	not-expressed	not-expressed
TAL1.0.A	0.118	0.1	2401			0.142857	2	0.150657		not-expressed	not-expressed	not-expressed	not-expressed		not-expressed	not-expressed	not-expressed	not-expressed
TAL1.1.A	0.208	0.174	10192			0.142857	2	0.150657		not-expressed	not-expressed	not-expressed	not-expressed		not-expressed	not-expressed	not-expressed	not-expressed
TBR1.0.D	0.217	0.171	2429			0.142857	2	0.150657		not-expressed	not-expressed	not-expressed	not-expressed		not-expressed	not-expressed	not-expressed	not-expressed
TBX1.0.D	-0.0451	0.039	37649			0.142857	1	0.150657		not-expressed	not-expressed	not-expressed	not-expressed		not-expressed	not-expressed	not-expressed	not-expressed
TBX15.0.D	-0.0736	0.0704	47870			0.142857	1	0.150657		not-expressed	not-expressed	not-expressed	not-expressed		not-expressed	not-expressed	not-expressed	not-expressed
TBX2.0.D	-0.108	0.102	7305			0.142857	2	0.150657		not-expressed	not-expressed	not-expressed	not-expressed		not-expressed	not-expressed	not-expressed	not-expressed
TBX20.0.D	0.227	0.184	4943			0.142857	2	0.150657		not-expressed	not-expressed	not-expressed	not-expressed		not-expressed	not-expressed	not-expressed	not-expressed
TBX3.0.C	-0.108	0.0895	13167			0.142857	1	0.150657		not-expressed	not-expressed	not-expressed	not-expressed		not-expressed	not-expressed	not-expressed	not-expressed
TBX4.0.D	-0.0563	0.0549	3556			0.142857	1	0.150657		not-expressed	not-expressed	not-expressed	not-expressed		not-expressed	not-expressed	not-expressed	not-expressed
TEAD2.0.D	-0.354	0.28	3632			0.142857	2	0.150657		not-expressed	not-expressed	not-expressed	not-expressed		not-expressed	not-expressed	not-expressed	not-expressed
TEAD4.0.A	-0.324	0.253	3946			0.142857	2	0.150657		not-expressed	not-expressed	not-expressed	not-expressed		not-expressed	not-expressed	not-expressed	not-expressed
TF2LX.0.D	0.198	0.158	1863			0.142857	2	0.150657		not-expressed	not-expressed	not-expressed	not-expressed		not-expressed	not-expressed	not-expressed	not-expressed
TF7L1.0.B	0.38	0.296	3554			0.142857	2	0.150657		not-expressed	not-expressed	not-expressed	not-expressed		not-expressed	not-expressed	not-expressed	not-expressed
THB.0.C	-0.0117	0.0712	7268			0.142857	1	0.150657		not-expressed	not-expressed	not-expressed	not-expressed		not-expressed	not-expressed	not-expressed	not-expressed
THB.1.D	-0.0105	0.0691	3612			0.142857	1	0.150657		not-expressed	not-expressed	not-expressed	not-expressed		not-expressed	not-expressed	not-expressed	not-expressed
TLX1.0.D	-0.411	0.343	6882			0.142857	2	0.150657		not-expressed	not-expressed	not-expressed	not-expressed		not-expressed	not-expressed	not-expressed	not-expressed
UNC4.0.D	0.0227	0.0328	1240			0.142857	1	0.150657		not-expressed	not-expressed	not-expressed	not-expressed		not-expressed	not-expressed	not-expressed	not-expressed
VSX1.0.D	0.0416	0.0919	1160			0.142857	1	0.150657		not-expressed	not-expressed	not-expressed	not-expressed		not-expressed	not-expressed	not-expressed	not-expressed
VSX2.0.D	-0.0179	0.05	1049			0.142857	1	0.150657		not-expressed	not-expressed	not-expressed	not-expressed		not-expressed	not-expressed	not-expressed	not-expressed
WT1.0.C	0.00542	0.0238	46932			0.142857	1	0.150657		not-expressed	not-expressed	not-expressed	not-expressed		not-expressed	not-expressed	not-expressed	not-expressed
WT1.1.B	-0.0749	0.0784	25101			0.142857	1	0.150657		not-expressed	not-expressed	not-expressed	not-expressed		not-expressed	not-expressed	not-expressed	not-expressed
ZFP42.0.A	0.0193	0.158	3847			0.142857	2	0.150657		not-expressed	not-expressed	not-expressed	not-expressed		not-expressed	not-expressed	not-expressed	not-expressed
ZIC1.0.B	-0.0867	0.0761	14350			0.142857	1	0.150657		not-expressed	not-expressed	not-expressed	not-expressed		not-expressed	not-expressed	not-expressed	not-expressed
ZIC2.0.D	0.177	0.152	12206			0.142857	2	0.150657		not-expressed	not-expressed	not-expressed	not-expressed		not-expressed	not-expressed	not-expressed	not-expressed
ZIC3.0.B	0.185	0.159	12107			0.142857	2	0.150657		not-expressed	not-expressed	not-expressed	not-expressed		not-expressed	not-expressed	not-expressed	not-expressed
ZNF85.0.C	-0.00425	0.0249	2667			0.714286	1	0.714286	-0.0483776	undetermined	undetermined	undetermined	undetermined	0.952382	undetermined	undetermined	undetermined	undetermined
ZIC4.0.D	0.0261	0.0516	8664			0.142857	1	0.150657		not-expressed	not-expressed	not-expressed	not-expressed		not-expressed	not-expressed	not-expressed	not-expressed
ZIM3.0.C	0.218	0.171	5634			0.142857	2	0.150657		not-expressed	not-expressed	not-expressed	not-expressed		not-expressed	not-expressed	not-expressed	not-expressed
ZN214.0.C	0.149	0.118	2770			0.142857	2	0.150657		not-expressed	not-expressed	not-expressed	not-expressed		not-expressed	not-expressed	not-expressed	not-expressed
ZN423.0.D	0.122	0.11	3573			0.142857	2	0.150657		not-expressed	not-expressed	not-expressed	not-expressed		not-expressed	not-expressed	not-expressed	not-expressed
ZSCA4.0.D	0.17	0.156	3139			0.142857	2	0.150657		not-expressed	not-expressed	not-expressed	not-expressed		not-expressed	not-expressed	not-expressed	not-expressed

## Sheet: TCR_vs_IL2
TF	weighted_meanDifference	weighted_CD	TFBS	weighted_Tstat	variance	pvalue	Cohend_factor	pvalueAdj	median.cor.tfs	classification_q0.1	classification_q0.05	classification_q0.01	classification_q0.001	classification_distr_rawP	classification_q0.1_final	classification_q0.05_final	classification_q0.01_final	classification_q0.001_final
STA5B.0.A	0.288	0.763	5105			0.142857	3	0.23458	-0.561307	repressor	repressor	repressor	repressor	7.9643e-296	repressor	repressor	repressor	repressor
ALX1.0.B	0.0153	0.0423	1183			0.428571	1	0.526039		not-expressed	not-expressed	not-expressed	not-expressed		not-expressed	not-expressed	not-expressed	not-expressed
ALX3.0.D	0.00139	0.00905	1193			0.714286	1	0.714286		not-expressed	not-expressed	not-expressed	not-expressed		not-expressed	not-expressed	not-expressed	not-expressed
BCL6.0.A	0.141	0.379	4733			0.142857	2	0.23458	-0.305107	repressor	repressor	repressor	repressor	1.68869e-82	repressor	repressor	repressor	repressor
ANDR.0.A	-0.0044	0.0129	6179			0.428571	1	0.526039	-0.0219531	repressor	repressor	repressor	repressor	0.0917754	undetermined	undetermined	undetermined	undetermined
TFEB.0.C	-0.0966	0.274	1376			0.142857	2	0.23458	-0.183074	repressor	repressor	repressor	repressor	1.00235e-09	repressor	repressor	repressor	repressor
ATF3.0.A	-0.0829	0.237	1731			0.142857	2	0.23458	-0.17869	repressor	repressor	repressor	repressor	5.67623e-15	repressor	repressor	repressor	repressor
MLX.0.D	-0.0822	0.235	1332			0.142857	2	0.23458	-0.177233	repressor	repressor	repressor	repressor	4.84074e-10	repressor	repressor	repressor	repressor
RUNX3.0.A	-0.0552	0.146	7386			0.142857	2	0.23458	-0.169859	repressor	repressor	repressor	repressor	9.40537e-41	repressor	repressor	repressor	repressor
ATF7.0.D	-0.0936	0.27	803			0.142857	2	0.23458	-0.161333	repressor	repressor	repressor	repressor	4.40867e-05	repressor	repressor	repressor	repressor
AP2D.0.D	0.00725	0.0309	20834			0.428571	1	0.526039		not-expressed	not-expressed	not-expressed	not-expressed		not-expressed	not-expressed	not-expressed	not-expressed
E2F2.0.B	-0.0163	0.0642	1510			0.142857	1	0.23458	-0.158039	repressor	repressor	repressor	repressor	0.00222941	repressor	repressor	repressor	repressor
RUNX1.0.A	-0.0505	0.134	8195			0.142857	2	0.23458	-0.153895	repressor	repressor	repressor	repressor	8.25462e-38	repressor	repressor	repressor	repressor
ARNT.0.B	0.00486	0.0467	978			0.714286	1	0.714286	0.0926542	activator	activator	activator	activator	0.000308774	activator	activator	activator	activator
ARNT2.0.D	-0.00253	0.0179	10112			0.428571	1	0.526039		not-expressed	not-expressed	not-expressed	not-expressed		not-expressed	not-expressed	not-expressed	not-expressed
ARX.0.D	-0.00034	0.0199	1266			0.714286	1	0.714286		not-expressed	not-expressed	not-expressed	not-expressed		not-expressed	not-expressed	not-expressed	not-expressed
TFE2.0.A	0.036	0.103	14659			0.142857	2	0.23458	-0.146702	repressor	repressor	repressor	repressor	1.82647e-49	repressor	repressor	repressor	repressor
TF65.0.A	-0.0396	0.121	5639			0.142857	2	0.23458	-0.144383	repressor	repressor	repressor	repressor	1.82565e-19	repressor	repressor	repressor	repressor
ZN563.0.C	0.00998	0.0402	17892			0.142857	1	0.23458	-0.141026	repressor	repressor	repressor	repressor	7.57658e-42	repressor	repressor	repressor	repressor
PEBB.0.C	-0.0398	0.106	6887			0.142857	2	0.23458	-0.131797	repressor	repressor	repressor	repressor	3.0881e-22	repressor	repressor	repressor	repressor
ZN335.0.A	0.00678	0.0238	15844			0.142857	1	0.23458	-0.130975	repressor	repressor	repressor	repressor	5.45297e-30	repressor	repressor	repressor	repressor
IRF3.0.B	0.0267	0.0719	31556			0.142857	1	0.23458	-0.117427	repressor	repressor	repressor	repressor	8.75085e-75	repressor	repressor	repressor	repressor
ZN329.0.C	0.00898	0.0246	5656			0.142857	1	0.23458	-0.110085	repressor	repressor	repressor	repressor	1.71231e-06	repressor	repressor	repressor	repressor
ATF4.0.A	0.02	0.0629	3447			0.714286	1	0.714286	0.0714304	activator	activator	activator	activator	0.000139414	activator	activator	activator	activator
EGR4.0.D	-0.023	0.0649	22866			0.142857	1	0.23458	-0.1092	repressor	repressor	repressor	repressor	1.23298e-57	repressor	repressor	repressor	repressor
JDP2.0.D	-0.0772	0.255	964			0.142857	2	0.23458	-0.109039	repressor	repressor	repressor	repressor	0.00977094	repressor	repressor	repressor	repressor
ZN394.1.D	0.00685	0.0605	1183			0.142857	1	0.23458	-0.106589	repressor	repressor	repressor	repressor	0.00302271	repressor	repressor	repressor	repressor
CREM.0.C	-0.0556	0.159	1732			0.142857	2	0.23458	-0.10435	repressor	repressor	repressor	repressor	3.29593e-06	repressor	repressor	repressor	repressor
ZNF76.0.C	0.00376	0.0205	15670			0.142857	1	0.23458	-0.095889	repressor	repressor	repressor	repressor	7.76099e-13	repressor	repressor	repressor	repressor
KLF13.0.D	-0.0336	0.0945	10852			0.142857	1	0.23458	-0.092797	repressor	repressor	repressor	repressor	2.37111e-06	repressor	repressor	repressor	repressor
BARH2.0.D	0.00446	0.0321	884			0.428571	1	0.526039		not-expressed	not-expressed	not-expressed	not-expressed		not-expressed	not-expressed	not-expressed	not-expressed
BARX1.0.D	-0.00466	0.0295	3026			0.428571	1	0.526039		not-expressed	not-expressed	not-expressed	not-expressed		not-expressed	not-expressed	not-expressed	not-expressed
BARX2.0.D	-0.00322	0.0354	756			0.428571	1	0.526039		not-expressed	not-expressed	not-expressed	not-expressed		not-expressed	not-expressed	not-expressed	not-expressed
TFCP2.0.D	0.00597	0.0202	10078			0.142857	1	0.23458	-0.0917308	repressor	repressor	repressor	repressor	1.02701e-07	repressor	repressor	repressor	repressor
BATF.1.A	0.00988	0.0421	1918			0.714286	1	0.714286	0.106864	activator	activator	activator	activator	0.000515614	activator	activator	activator	activator
PLAL1.0.D	0.00985	0.0408	8918			0.142857	1	0.23458	-0.0916311	repressor	repressor	repressor	repressor	1.85429e-06	repressor	repressor	repressor	repressor
ZN816.0.C	0.00647	0.0215	14281			0.142857	1	0.23458	-0.0915116	repressor	repressor	repressor	repressor	2.17823e-12	repressor	repressor	repressor	repressor
STAT6.0.B	0.0373	0.11	4239			0.142857	2	0.23458	-0.0902256	repressor	repressor	repressor	repressor	1.48291e-08	repressor	repressor	repressor	repressor
BCL6B.0.D	-0.011	0.044	1513			0.714286	1	0.714286	0.043515	activator	activator	activator	activator	0.121877	undetermined	undetermined	undetermined	undetermined
ZN350.1.D	0.0035	0.015	10216			0.142857	1	0.23458	-0.0896487	repressor	repressor	repressor	repressor	2.80128e-07	repressor	repressor	repressor	repressor
BHE22.0.D	0.00147	0.0359	1866			0.428571	1	0.526039		not-expressed	not-expressed	not-expressed	not-expressed		not-expressed	not-expressed	not-expressed	not-expressed
BHE23.0.D	-0.000665	0.0358	3772			0.714286	1	0.714286		not-expressed	not-expressed	not-expressed	not-expressed		not-expressed	not-expressed	not-expressed	not-expressed
ZBTB4.1.D	-0.0102	0.0355	4069			0.142857	1	0.23458	-0.0892401	repressor	repressor	repressor	repressor	0.00100743	repressor	repressor	repressor	repressor
RARG.0.B	0.00762	0.0425	8328			0.142857	1	0.23458	-0.0845907	repressor	repressor	repressor	repressor	2.54158e-10	repressor	repressor	repressor	repressor
NR2C2.0.B	-0.0105	0.0482	4137			0.142857	1	0.23458	-0.0843864	repressor	repressor	repressor	repressor	2.54164e-05	repressor	repressor	repressor	repressor
ZF64A.0.D	0.00927	0.0286	22568			0.142857	1	0.23458	-0.0841596	repressor	repressor	repressor	repressor	7.06024e-10	repressor	repressor	repressor	repressor
BRAC.0.A	-0.00384	0.0298	4022			0.428571	1	0.526039		not-expressed	not-expressed	not-expressed	not-expressed		not-expressed	not-expressed	not-expressed	not-expressed
KAISO.0.A	-0.0395	0.114	2699			0.142857	2	0.23458	-0.0836654	repressor	repressor	repressor	repressor	0.32361	undetermined	undetermined	undetermined	undetermined
BRCA1.0.D	0.000637	0.0242	2631			0.714286	1	0.714286	0.0083714	activator	undetermined	undetermined	undetermined	0.553034	undetermined	undetermined	undetermined	undetermined
HOMEZ.0.D	0.0235	0.0625	452			0.142857	1	0.23458	-0.0824229	repressor	repressor	repressor	repressor	0.0167899	repressor	repressor	repressor	repressor
ZN816.1.C	0.0118	0.0431	7005			0.142857	1	0.23458	-0.0816666	repressor	repressor	repressor	repressor	1.3744e-07	repressor	repressor	repressor	repressor
CDX2.0.A	-0.00217	0.00828	4622			0.714286	1	0.714286		not-expressed	not-expressed	not-expressed	not-expressed		not-expressed	not-expressed	not-expressed	not-expressed
KLF8.0.C	-0.00531	0.0468	6212			0.142857	1	0.23458	-0.0799082	repressor	repressor	repressor	repressor	2.06398e-10	repressor	repressor	repressor	repressor
CEBPA.0.A	0.0314	0.0851	4143			0.142857	1	0.23458	-0.0794894	repressor	repressor	repressor	repressor	0.000281491	repressor	repressor	repressor	repressor
ZN260.0.C	0.0129	0.0347	5328			0.142857	1	0.23458	-0.0776282	repressor	repressor	repressor	repressor	5.10559e-09	repressor	repressor	repressor	repressor
NFAC1.1.B	0.00797	0.0403	3851			0.142857	1	0.23458	-0.0769181	repressor	repressor	repressor	repressor	7.10334e-05	repressor	repressor	repressor	repressor
CEBPG.0.B	0.0184	0.0573	3416			0.714286	1	0.714286	0.0480803	activator	activator	activator	activator	0.00950492	activator	activator	activator	activator
NFAC4.0.C	0.00981	0.0309	3186			0.142857	1	0.23458	-0.0762534	repressor	repressor	repressor	repressor	4.04583e-05	repressor	repressor	repressor	repressor
ZN563.1.C	0.0076	0.0412	13624			0.142857	1	0.23458	-0.0760494	repressor	repressor	repressor	repressor	7.94718e-08	repressor	repressor	repressor	repressor
CLOCK.0.C	0.00301	0.0194	5416			0.428571	1	0.526039	0.0327403	activator	activator	activator	activator	0.00335642	activator	activator	activator	activator
COE1.0.A	2.65e-06	0.0281	9837			0.714286	1	0.714286	0.0157844	activator	activator	activator	undetermined	0.929714	undetermined	undetermined	undetermined	undetermined
COT1.0.C	-0.00205	0.0123	21586			0.428571	1	0.526039		not-expressed	not-expressed	not-expressed	not-expressed		not-expressed	not-expressed	not-expressed	not-expressed
HBP1.0.D	0.00724	0.0359	1325			0.142857	1	0.23458	-0.0734785	repressor	repressor	repressor	repressor	0.0558605	undetermined	undetermined	undetermined	undetermined
COT2.0.A	-0.00208	0.0309	6931			0.428571	1	0.526039		not-expressed	not-expressed	not-expressed	not-expressed		not-expressed	not-expressed	not-expressed	not-expressed
COT2.1.A	0.00127	0.0181	12273			0.714286	1	0.714286		not-expressed	not-expressed	not-expressed	not-expressed		not-expressed	not-expressed	not-expressed	not-expressed
CPEB1.0.D	0.00462	0.0209	14775			0.714286	1	0.714286		not-expressed	not-expressed	not-expressed	not-expressed		not-expressed	not-expressed	not-expressed	not-expressed
Z324A.0.C	0.00733	0.0294	20582			0.142857	1	0.23458	-0.0729302	repressor	repressor	repressor	repressor	1.18077e-31	repressor	repressor	repressor	repressor
E4F1.0.D	-0.0988	0.285	768			0.142857	2	0.23458	-0.0724986	repressor	repressor	repressor	repressor	0.117934	undetermined	undetermined	undetermined	undetermined
ZN322.0.B	0.0103	0.0365	15569			0.142857	1	0.23458	-0.0721298	repressor	repressor	repressor	repressor	7.96658e-11	repressor	repressor	repressor	repressor
FLI1.0.A	0.0106	0.0326	36464			0.142857	1	0.23458	-0.0720359	repressor	repressor	repressor	repressor	1.40455e-22	repressor	repressor	repressor	repressor
BHE40.0.A	-0.0372	0.105	2148			0.142857	2	0.23458	-0.0715551	repressor	repressor	repressor	repressor	2.2343e-05	repressor	repressor	repressor	repressor
RFX5.0.A	-0.00412	0.0148	8979			0.142857	1	0.23458	-0.0715352	repressor	repressor	repressor	repressor	0.00160131	repressor	repressor	repressor	repressor
CRX.0.B	-0.00642	0.0731	1644			0.714286	1	0.714286		not-expressed	not-expressed	not-expressed	not-expressed		not-expressed	not-expressed	not-expressed	not-expressed
PBX1.1.C	0.0104	0.0314	1468			0.142857	1	0.23458	-0.0711223	repressor	repressor	repressor	repressor	0.00536923	repressor	repressor	repressor	repressor
ZN410.0.D	0.00725	0.0316	1296			0.142857	1	0.23458	-0.0697999	repressor	repressor	repressor	repressor	0.0250607	repressor	repressor	repressor	repressor
CUX1.0.C	-0.00974	0.0507	501			0.428571	1	0.526039	0.081191	activator	activator	activator	activator	0.0650373	undetermined	undetermined	undetermined	undetermined
CUX2.0.D	0.000118	0.0142	2398			0.714286	1	0.714286	0.0730489	activator	activator	activator	activator	9.03825e-05	activator	activator	activator	activator
DBP.0.B	-0.0167	0.0513	2059			0.428571	1	0.526039	0.024073	activator	activator	activator	activator	0.173388	undetermined	undetermined	undetermined	undetermined
DDIT3.0.D	0.0184	0.0618	3384			0.428571	1	0.526039	-0.0471804	repressor	repressor	repressor	repressor	0.00053073	repressor	repressor	repressor	repressor
ZN547.0.C	0.019	0.0525	4916			0.142857	1	0.23458	-0.0693085	repressor	repressor	repressor	repressor	1.00724e-06	repressor	repressor	repressor	repressor
DLX3.0.C	-0.00689	0.0301	1318			0.428571	1	0.526039		not-expressed	not-expressed	not-expressed	not-expressed		not-expressed	not-expressed	not-expressed	not-expressed
DLX4.0.D	-0.00707	0.0344	1559			0.428571	1	0.526039	-0.0662487	repressor	repressor	repressor	repressor	0.00295893	repressor	repressor	repressor	repressor
DLX5.0.D	0.00171	0.0561	1427			0.428571	1	0.526039		not-expressed	not-expressed	not-expressed	not-expressed		not-expressed	not-expressed	not-expressed	not-expressed
NFIL3.0.D	-0.0386	0.108	1880			0.142857	2	0.23458	-0.0683313	repressor	repressor	repressor	repressor	0.00400939	repressor	repressor	repressor	repressor
DMBX1.0.D	-0.00188	0.0318	1392			0.714286	1	0.714286		not-expressed	not-expressed	not-expressed	not-expressed		not-expressed	not-expressed	not-expressed	not-expressed
ELK3.0.D	0.00774	0.0482	8012			0.142857	1	0.23458	-0.0683289	repressor	repressor	repressor	repressor	2.13628e-06	repressor	repressor	repressor	repressor
ZN554.0.C	0.00769	0.0244	14642			0.142857	1	0.23458	-0.0669962	repressor	repressor	repressor	repressor	7.55828e-05	repressor	repressor	repressor	repressor
DRGX.0.D	0.0171	0.0469	1357			0.428571	1	0.526039		not-expressed	not-expressed	not-expressed	not-expressed		not-expressed	not-expressed	not-expressed	not-expressed
DUX4.0.A	0.00171	0.0363	1052			0.714286	1	0.714286		not-expressed	not-expressed	not-expressed	not-expressed		not-expressed	not-expressed	not-expressed	not-expressed
SP1.1.A	-0.0197	0.0557	27949			0.142857	1	0.23458	-0.0654333	repressor	repressor	repressor	repressor	8.2302e-06	repressor	repressor	repressor	repressor
PAX8.0.D	-0.02	0.0734	2157			0.142857	1	0.23458	-0.0640819	repressor	repressor	repressor	repressor	0.0789937	undetermined	undetermined	undetermined	undetermined
BATF.0.A	-0.0441	0.119	3794			0.142857	2	0.23458	-0.0631362	repressor	repressor	repressor	repressor	7.05118e-05	repressor	repressor	repressor	repressor
GABPA.0.A	-0.0308	0.0932	7812			0.142857	1	0.23458	-0.0627921	repressor	repressor	repressor	repressor	0.473223	undetermined	undetermined	undetermined	undetermined
VDR.0.A	0.012	0.0362	7741			0.142857	1	0.23458	-0.0626885	repressor	repressor	repressor	repressor	1.37057e-05	repressor	repressor	repressor	repressor
HXB3.0.D	-0.0148	0.04	1679			0.142857	1	0.23458	-0.0620049	repressor	repressor	repressor	repressor	0.00384767	repressor	repressor	repressor	repressor
PO2F2.0.A	0.0331	0.0909	4711			0.142857	1	0.23458	-0.0619339	repressor	repressor	repressor	repressor	4.6822e-06	repressor	repressor	repressor	repressor
E2F6.0.A	-0.00329	0.0108	19607			0.428571	1	0.526039	0.0556091	activator	activator	activator	activator	4.61975e-08	activator	activator	activator	activator
PROX1.0.D	-0.00875	0.0238	26959			0.142857	1	0.23458	-0.061928	repressor	repressor	repressor	repressor	0.000219658	repressor	repressor	repressor	repressor
E2F8.0.D	0.007	0.044	2510			0.428571	1	0.526039	-0.0520607	repressor	repressor	repressor	repressor	0.024731	repressor	repressor	repressor	repressor
ZN394.0.C	0.0215	0.0594	9661			0.142857	1	0.23458	-0.0611167	repressor	repressor	repressor	repressor	1.1594e-08	repressor	repressor	repressor	repressor
LYL1.0.A	0.00902	0.0255	14306			0.142857	1	0.23458	-0.0590029	repressor	repressor	repressor	repressor	4.43232e-09	repressor	repressor	repressor	repressor
SPI1.0.A	0.0105	0.0343	16243			0.142857	1	0.23458	-0.0587888	repressor	repressor	repressor	repressor	7.90535e-08	repressor	repressor	repressor	repressor
ITF2.0.C	0.0174	0.0544	12808			0.142857	1	0.23458	-0.0555663	repressor	repressor	repressor	repressor	0.000925412	repressor	repressor	repressor	repressor
BACH1.0.A	0.00508	0.0212	6816			0.142857	1	0.23458	-0.054201	repressor	repressor	repressor	repressor	0.0259431	repressor	repressor	repressor	repressor
NR4A3.0.D	-0.0119	0.0507	4063			0.142857	1	0.23458	-0.0539539	repressor	repressor	repressor	repressor	0.00231082	repressor	repressor	repressor	repressor
EHF.0.B	0.00297	0.035	9640			0.428571	1	0.526039		not-expressed	not-expressed	not-expressed	not-expressed		not-expressed	not-expressed	not-expressed	not-expressed
ELF1.0.A	-0.012	0.0494	9422			0.428571	1	0.526039	-0.0584512	repressor	repressor	repressor	repressor	0.00236973	repressor	repressor	repressor	repressor
SNAI1.0.C	-0.00634	0.039	5664			0.142857	1	0.23458	-0.0534104	repressor	repressor	repressor	repressor	0.0442299	repressor	repressor	repressor	repressor
ELF3.0.A	0.00435	0.0346	10964			0.428571	1	0.526039	-0.00382144	undetermined	undetermined	undetermined	undetermined	0.986226	undetermined	undetermined	undetermined	undetermined
ELF5.0.A	0.00258	0.0443	16271			0.428571	1	0.526039		not-expressed	not-expressed	not-expressed	not-expressed		not-expressed	not-expressed	not-expressed	not-expressed
ZN549.0.C	0.013	0.063	4524			0.142857	1	0.23458	-0.0525392	repressor	repressor	repressor	repressor	0.0013675	repressor	repressor	repressor	repressor
NFAC1.0.B	0.0202	0.0539	11848			0.142857	1	0.23458	-0.0524616	repressor	repressor	repressor	repressor	8.90565e-07	repressor	repressor	repressor	repressor
LBX2.0.D	-0.0155	0.055	990			0.142857	1	0.23458	-0.0522026	repressor	repressor	repressor	repressor	0.172492	undetermined	undetermined	undetermined	undetermined
EMX1.0.D	0.00474	0.0176	943			0.428571	1	0.526039		not-expressed	not-expressed	not-expressed	not-expressed		not-expressed	not-expressed	not-expressed	not-expressed
BACH2.0.A	0.00706	0.0264	5477			0.142857	1	0.23458	-0.0511492	repressor	repressor	repressor	repressor	0.00271023	repressor	repressor	repressor	repressor
ZN582.0.C	0.018	0.0566	3722			0.142857	1	0.23458	-0.050624	repressor	repressor	repressor	repressor	0.0354592	repressor	repressor	repressor	repressor
SOX8.0.D	0.0125	0.0338	2627			0.142857	1	0.23458	-0.0490037	repressor	repressor	repressor	repressor	0.0400416	repressor	repressor	repressor	repressor
ERG.0.A	0.00268	0.0331	22616			0.428571	1	0.526039		not-expressed	not-expressed	not-expressed	not-expressed		not-expressed	not-expressed	not-expressed	not-expressed
ZN528.0.C	0.012	0.0456	6903			0.142857	1	0.23458	-0.0489827	repressor	repressor	repressor	repressor	0.00943731	repressor	repressor	repressor	repressor
ERR2.0.A	0.000329	0.0278	4059			0.714286	1	0.714286	-0.0232836	repressor	repressor	repressor	repressor	0.117895	undetermined	undetermined	undetermined	undetermined
ERR3.0.B	-0.00319	0.0264	2420			0.714286	1	0.714286		not-expressed	not-expressed	not-expressed	not-expressed		not-expressed	not-expressed	not-expressed	not-expressed
SP1.0.A	-0.00699	0.0283	42226			0.142857	1	0.23458	-0.048713	repressor	repressor	repressor	repressor	0.000401472	repressor	repressor	repressor	repressor
ESR1.1.A	-0.000771	0.0191	5122			0.428571	1	0.526039	0.00814955	activator	undetermined	undetermined	undetermined	0.442163	undetermined	undetermined	undetermined	undetermined
ERR1.0.A	-0.0121	0.0413	5129			0.142857	1	0.23458	-0.0482112	repressor	repressor	repressor	repressor	0.00110593	repressor	repressor	repressor	repressor
ESX1.0.D	0.000311	0.0219	4323			0.714286	1	0.714286		not-expressed	not-expressed	not-expressed	not-expressed		not-expressed	not-expressed	not-expressed	not-expressed
ETS1.0.A	-0.00707	0.0361	18111			0.428571	1	0.526039	0.04425	activator	activator	activator	activator	0.000398001	activator	activator	activator	activator
ZN713.0.D	0.0154	0.0421	9797			0.142857	1	0.23458	-0.0481593	repressor	repressor	repressor	repressor	0.00016767	repressor	repressor	repressor	repressor
ZFX.1.A	0.00978	0.0267	34581			0.142857	1	0.23458	-0.0477825	repressor	repressor	repressor	repressor	7.37181e-24	repressor	repressor	repressor	repressor
MAZ.1.A	-0.0176	0.0496	32999			0.142857	1	0.23458	-0.0474804	repressor	repressor	repressor	repressor	1.79501e-23	repressor	repressor	repressor	repressor
ZN263.1.A	-0.00454	0.0203	16199			0.142857	1	0.23458	-0.046343	repressor	repressor	repressor	repressor	2.63461e-10	repressor	repressor	repressor	repressor
CR3L2.0.D	-0.0314	0.0877	1506			0.142857	1	0.23458	-0.0463189	repressor	repressor	repressor	repressor	0.324454	undetermined	undetermined	undetermined	undetermined
PPARG.1.A	-0.0148	0.07	5191			0.142857	1	0.23458	-0.046248	repressor	repressor	repressor	repressor	0.0166023	repressor	repressor	repressor	repressor
PRDM4.0.D	-0.01	0.0291	3300			0.142857	1	0.23458	-0.0458951	repressor	repressor	repressor	repressor	0.0322716	repressor	repressor	repressor	repressor
EVI1.0.B	0.00143	0.0451	1858			0.714286	1	0.714286		not-expressed	not-expressed	not-expressed	not-expressed		not-expressed	not-expressed	not-expressed	not-expressed
PLAG1.0.D	-0.00471	0.0144	24022			0.142857	1	0.23458	-0.0455961	repressor	repressor	repressor	repressor	0.00215779	repressor	repressor	repressor	repressor
FEZF1.0.C	-0.00177	0.034	5404			0.428571	1	0.526039		not-expressed	not-expressed	not-expressed	not-expressed		not-expressed	not-expressed	not-expressed	not-expressed
RHXF1.0.D	0.00938	0.0444	1622			0.142857	1	0.23458	-0.0443934	repressor	repressor	repressor	repressor	0.0113609	repressor	repressor	repressor	repressor
KLF12.0.C	-0.0266	0.0756	22323			0.142857	1	0.23458	-0.0435928	repressor	repressor	repressor	repressor	0.084891	undetermined	undetermined	undetermined	undetermined
FLI1.1.A	0.00305	0.0403	22310			0.428571	1	0.526039	-0.0558183	repressor	repressor	repressor	repressor	1.52376e-07	repressor	repressor	repressor	repressor
NR1D1.0.B	0.00738	0.0274	13917			0.142857	1	0.23458	-0.0434603	repressor	repressor	repressor	repressor	5.71242e-24	repressor	repressor	repressor	repressor
FOSB.0.A	-0.00319	0.0293	3373			0.714286	1	0.714286	0.0188751	activator	activator	activator	undetermined	0.0995616	undetermined	undetermined	undetermined	undetermined
FOSL1.0.A	-0.00169	0.0336	6102			0.714286	1	0.714286	0.025476	activator	activator	activator	activator	0.0347082	activator	activator	activator	activator
NFAC3.0.B	0.0143	0.0538	2669			0.142857	1	0.23458	-0.0422463	repressor	repressor	repressor	repressor	0.0118249	repressor	repressor	repressor	repressor
RARG.2.D	0.00726	0.0355	8968			0.142857	1	0.23458	-0.0418886	repressor	repressor	repressor	repressor	0.000154972	repressor	repressor	repressor	repressor
PATZ1.1.C	-0.00737	0.0225	22925			0.142857	1	0.23458	-0.0401977	repressor	repressor	repressor	repressor	4.68378e-12	repressor	repressor	repressor	repressor
ZN554.1.D	0.00701	0.0248	6815			0.142857	1	0.23458	-0.0392846	repressor	repressor	repressor	repressor	0.021903	repressor	repressor	repressor	repressor
FOXB1.0.D	-0.00533	0.0445	2316			0.714286	1	0.714286	0.00184696	undetermined	undetermined	undetermined	undetermined	0.110739	undetermined	undetermined	undetermined	undetermined
ZN490.0.C	0.007	0.0194	4679			0.142857	1	0.23458	-0.0392424	repressor	repressor	repressor	repressor	0.0178494	repressor	repressor	repressor	repressor
SRBP2.0.B	-0.00735	0.0219	17023			0.142857	1	0.23458	-0.0389232	repressor	repressor	repressor	repressor	0.0839282	undetermined	undetermined	undetermined	undetermined
ZN331.0.C	-0.00445	0.0227	11987			0.142857	1	0.23458	-0.0383726	repressor	repressor	repressor	repressor	0.0916199	undetermined	undetermined	undetermined	undetermined
FOXD2.0.D	-0.00153	0.0324	3559			0.428571	1	0.526039	-0.00599294	undetermined	undetermined	undetermined	undetermined	0.440259	undetermined	undetermined	undetermined	undetermined
FOXD3.0.D	-0.00223	0.0203	5238			0.714286	1	0.714286		not-expressed	not-expressed	not-expressed	not-expressed		not-expressed	not-expressed	not-expressed	not-expressed
VDR.1.A	0.00594	0.049	3533			0.142857	1	0.23458	-0.0368434	repressor	repressor	repressor	repressor	0.407093	undetermined	undetermined	undetermined	undetermined
NRF1.0.A	-0.0419	0.121	7784			0.142857	2	0.23458	-0.0365309	repressor	repressor	repressor	repressor	8.41574e-14	repressor	repressor	repressor	repressor
FOXG1.0.D	0.00535	0.0169	12066			0.428571	1	0.526039		not-expressed	not-expressed	not-expressed	not-expressed		not-expressed	not-expressed	not-expressed	not-expressed
FOXH1.0.A	-0.0027	0.0149	1544			0.428571	1	0.526039		not-expressed	not-expressed	not-expressed	not-expressed		not-expressed	not-expressed	not-expressed	not-expressed
SRBP1.0.A	-0.0119	0.0361	4914			0.142857	1	0.23458	-0.0360422	repressor	repressor	repressor	repressor	0.0578656	undetermined	undetermined	undetermined	undetermined
PBX3.0.A	-0.0126	0.0408	5480			0.142857	1	0.23458	-0.0353229	repressor	repressor	repressor	repressor	0.61949	undetermined	undetermined	undetermined	undetermined
FOXJ3.0.A	-0.00431	0.0123	11834			0.428571	1	0.526039	-0.0096674	repressor	undetermined	undetermined	undetermined	0.346175	undetermined	undetermined	undetermined	undetermined
FOXJ3.1.B	-0.00365	0.0158	8582			0.428571	1	0.526039	-0.0206914	repressor	repressor	repressor	undetermined	0.0831782	undetermined	undetermined	undetermined	undetermined
FOXK1.0.A	-0.00236	0.0411	4297			0.714286	1	0.714286	0.0055714	undetermined	undetermined	undetermined	undetermined	0.462676	undetermined	undetermined	undetermined	undetermined
FOXL1.0.D	0.00185	0.0084	8917			0.428571	1	0.526039		not-expressed	not-expressed	not-expressed	not-expressed		not-expressed	not-expressed	not-expressed	not-expressed
FOXM1.0.A	-0.0021	0.0158	5102			0.714286	1	0.714286	0.00825458	activator	undetermined	undetermined	undetermined	0.301683	undetermined	undetermined	undetermined	undetermined
PPARG.0.A	-0.00587	0.0243	11371			0.142857	1	0.23458	-0.0347928	repressor	repressor	repressor	repressor	1.05072e-05	repressor	repressor	repressor	repressor
ESR2.0.A	0.00752	0.0345	8702			0.142857	1	0.23458	-0.0346862	repressor	repressor	repressor	repressor	0.000349267	repressor	repressor	repressor	repressor
PURA.0.D	-0.00555	0.0159	33996			0.142857	1	0.23458	-0.0346323	repressor	repressor	repressor	repressor	0.23489	undetermined	undetermined	undetermined	undetermined
KLF1.0.A	-0.0149	0.0416	30211			0.142857	1	0.23458	-0.0345429	repressor	repressor	repressor	repressor	1.34201e-10	repressor	repressor	repressor	repressor
ZN436.0.C	0.0125	0.0358	15200			0.142857	1	0.23458	-0.0344492	repressor	repressor	repressor	repressor	3.70358e-05	repressor	repressor	repressor	repressor
GLI1.0.D	0.00234	0.0454	7605			0.142857	1	0.23458	-0.0340499	repressor	repressor	repressor	repressor	0.00167554	repressor	repressor	repressor	repressor
TYY1.0.A	-0.0329	0.103	4037			0.142857	2	0.23458	-0.0333096	repressor	repressor	repressor	repressor	0.126136	undetermined	undetermined	undetermined	undetermined
FUBP1.0.D	-0.00764	0.0296	8384			0.428571	1	0.526039	0.00060076	undetermined	undetermined	undetermined	undetermined	0.924338	undetermined	undetermined	undetermined	undetermined
RARG.1.B	0.0148	0.0447	6428			0.142857	1	0.23458	-0.0321632	repressor	repressor	repressor	repressor	0.00563064	repressor	repressor	repressor	repressor
CEBPE.0.A	0.022	0.088	969			0.142857	1	0.23458	-0.0320349	repressor	repressor	repressor	repressor	0.624321	undetermined	undetermined	undetermined	undetermined
GATA1.1.A	0.00139	0.0423	2919			0.428571	1	0.526039		not-expressed	not-expressed	not-expressed	not-expressed		not-expressed	not-expressed	not-expressed	not-expressed
NRL.0.D	-0.0133	0.0398	2572			0.142857	1	0.23458	-0.0319959	repressor	repressor	repressor	repressor	0.0440232	repressor	repressor	repressor	repressor
GATA2.1.A	0.00273	0.0335	3025			0.714286	1	0.714286	0.0178856	activator	activator	activator	undetermined	0.222606	undetermined	undetermined	undetermined	undetermined
THAP1.0.C	-0.00332	0.0202	27720			0.142857	1	0.23458	-0.0308641	repressor	repressor	repressor	repressor	4.07651e-06	repressor	repressor	repressor	repressor
SP3.0.B	-0.00922	0.0361	45580			0.142857	1	0.23458	-0.0304301	repressor	repressor	repressor	repressor	0.000859469	repressor	repressor	repressor	repressor
GATA5.0.D	-0.00175	0.0232	1417			0.428571	1	0.526039		not-expressed	not-expressed	not-expressed	not-expressed		not-expressed	not-expressed	not-expressed	not-expressed
TFE3.0.B	-0.073	0.209	2171			0.142857	2	0.23458	-0.0302837	repressor	repressor	repressor	repressor	0.054897	undetermined	undetermined	undetermined	undetermined
GBX1.0.D	0.00893	0.0384	1422			0.428571	1	0.526039		not-expressed	not-expressed	not-expressed	not-expressed		not-expressed	not-expressed	not-expressed	not-expressed
GBX2.0.D	0.00368	0.0106	1289			0.428571	1	0.526039		not-expressed	not-expressed	not-expressed	not-expressed		not-expressed	not-expressed	not-expressed	not-expressed
ATF2.1.B	-0.0103	0.0292	2405			0.142857	1	0.23458	-0.0296258	repressor	repressor	repressor	repressor	0.187571	undetermined	undetermined	undetermined	undetermined
KLF3.0.B	-0.0109	0.0324	39022			0.142857	1	0.23458	-0.0289499	repressor	repressor	repressor	repressor	0.297516	undetermined	undetermined	undetermined	undetermined
GCR.0.A	0.000502	0.0343	3566			0.714286	1	0.714286	-0.0247411	repressor	repressor	repressor	repressor	0.199919	undetermined	undetermined	undetermined	undetermined
GRHL1.0.D	0.0215	0.0577	3172			0.142857	1	0.23458	-0.028685	repressor	repressor	repressor	repressor	0.00945148	repressor	repressor	repressor	repressor
GFI1.0.C	0.0019	0.0345	2542			0.428571	1	0.526039	-0.0125195	repressor	undetermined	undetermined	undetermined	0.437016	undetermined	undetermined	undetermined	undetermined
GFI1B.0.A	-0.000591	0.0367	3152			0.714286	1	0.714286		not-expressed	not-expressed	not-expressed	not-expressed		not-expressed	not-expressed	not-expressed	not-expressed
ELF2.0.C	-0.0234	0.0719	8630			0.142857	1	0.23458	-0.0281433	repressor	repressor	repressor	repressor	0.444359	undetermined	undetermined	undetermined	undetermined
NFYA.0.A	-0.0617	0.179	4128			0.142857	2	0.23458	-0.0268901	repressor	repressor	repressor	repressor	0.00842132	repressor	repressor	repressor	repressor
RARA.2.A	-0.00668	0.0308	5246			0.142857	1	0.23458	-0.0255765	repressor	repressor	repressor	repressor	0.0851728	undetermined	undetermined	undetermined	undetermined
GLIS1.0.D	-0.00497	0.0606	4044			0.428571	1	0.526039		not-expressed	not-expressed	not-expressed	not-expressed		not-expressed	not-expressed	not-expressed	not-expressed
GLIS2.0.D	-0.00204	0.0335	5823			0.714286	1	0.714286		not-expressed	not-expressed	not-expressed	not-expressed		not-expressed	not-expressed	not-expressed	not-expressed
GLIS3.0.D	-0.00227	0.0491	6658			0.714286	1	0.714286	-0.114449	repressor	repressor	repressor	repressor	1.24398e-13	repressor	repressor	repressor	repressor
GMEB2.0.D	0.0201	0.0782	264			0.714286	1	0.714286	-0.174549	repressor	repressor	repressor	repressor	0.0963126	undetermined	undetermined	undetermined	undetermined
ZFP82.0.C	0.0139	0.0402	10478			0.142857	1	0.23458	-0.0254732	repressor	repressor	repressor	repressor	0.0724619	undetermined	undetermined	undetermined	undetermined
ZN341.1.C	0.00869	0.0414	3375			0.142857	1	0.23458	-0.0253396	repressor	repressor	repressor	repressor	0.284762	undetermined	undetermined	undetermined	undetermined
GSC.0.D	0.00347	0.0379	794			0.714286	1	0.714286	-0.0289351	repressor	repressor	repressor	repressor	0.411527	undetermined	undetermined	undetermined	undetermined
GSC2.0.D	-0.00834	0.0585	2832			0.428571	1	0.526039		not-expressed	not-expressed	not-expressed	not-expressed		not-expressed	not-expressed	not-expressed	not-expressed
P63.1.A	0.0135	0.0451	6538			0.142857	1	0.23458	-0.0249373	repressor	repressor	repressor	repressor	0.324339	undetermined	undetermined	undetermined	undetermined
EGR1.0.A	-0.0175	0.0485	34513			0.142857	1	0.23458	-0.02337	repressor	repressor	repressor	repressor	0.965853	undetermined	undetermined	undetermined	undetermined
GCR.1.A	0.0109	0.0293	5077			0.142857	1	0.23458	-0.0233373	repressor	repressor	repressor	repressor	0.119875	undetermined	undetermined	undetermined	undetermined
CTCF.0.A	-0.0553	0.157	28885			0.142857	2	0.23458	-0.0218835	repressor	repressor	repressor	repressor	0.927648	undetermined	undetermined	undetermined	undetermined
HEN1.0.C	0.00564	0.0326	15312			0.428571	1	0.526039	-0.0969277	repressor	repressor	repressor	repressor	1.66708e-34	repressor	repressor	repressor	repressor
HES1.0.D	-0.00414	0.0346	5178			0.428571	1	0.526039	-0.0182746	repressor	repressor	repressor	undetermined	0.000172304	repressor	repressor	repressor	undetermined
HES5.0.D	-0.0062	0.0658	1800			0.714286	1	0.714286		not-expressed	not-expressed	not-expressed	not-expressed		not-expressed	not-expressed	not-expressed	not-expressed
HES7.0.D	-0.000992	0.0457	2115			0.714286	1	0.714286	0.0413678	activator	activator	activator	activator	0.00582975	activator	activator	activator	activator
HESX1.0.D	-0.00112	0.031	3132			0.428571	1	0.526039	0.168922	activator	activator	activator	activator	8.64295e-11	activator	activator	activator	activator
HEY1.0.D	-0.00638	0.0388	2207			0.428571	1	0.526039		not-expressed	not-expressed	not-expressed	not-expressed		not-expressed	not-expressed	not-expressed	not-expressed
HEY2.0.D	0.00337	0.0201	11705			0.714286	1	0.714286		not-expressed	not-expressed	not-expressed	not-expressed		not-expressed	not-expressed	not-expressed	not-expressed
HIC1.0.C	0.00113	0.054	3862			0.714286	1	0.714286	-0.00165205	undetermined	undetermined	undetermined	undetermined	0.465711	undetermined	undetermined	undetermined	undetermined
HIC2.0.D	0.0104	0.0443	5871			0.428571	1	0.526039	-0.0328327	repressor	repressor	repressor	repressor	7.94419e-10	repressor	repressor	repressor	repressor
SRF.0.A	-0.0129	0.0447	3129			0.142857	1	0.23458	-0.0213713	repressor	repressor	repressor	repressor	0.126925	undetermined	undetermined	undetermined	undetermined
HINFP.0.C	0.00619	0.066	840			0.428571	1	0.526039	-0.0198724	repressor	repressor	repressor	undetermined	0.095117	undetermined	undetermined	undetermined	undetermined
ZNF85.1.C	0.0103	0.06	2325			0.142857	1	0.23458	-0.0211864	repressor	repressor	repressor	undetermined	0.152332	undetermined	undetermined	undetermined	undetermined
HLTF.0.D	0.0099	0.0314	5947			0.428571	1	0.526039	0.0055089	undetermined	undetermined	undetermined	undetermined	0.359528	undetermined	undetermined	undetermined	undetermined
HMBX1.0.D	-0.00959	0.0417	642			0.428571	1	0.526039	-0.0503076	repressor	repressor	repressor	repressor	0.476213	undetermined	undetermined	undetermined	undetermined
ZN281.0.A	-0.011	0.0299	41664			0.142857	1	0.23458	-0.0210662	repressor	repressor	repressor	undetermined	0.682492	undetermined	undetermined	undetermined	undetermined
RFX2.0.A	-0.0255	0.0732	4896			0.142857	1	0.23458	-0.0197717	repressor	repressor	repressor	undetermined	0.663113	undetermined	undetermined	undetermined	undetermined
HMGA2.0.D	-0.000185	0.0762	676			0.714286	1	0.714286		not-expressed	not-expressed	not-expressed	not-expressed		not-expressed	not-expressed	not-expressed	not-expressed
ZN418.0.C	-0.00799	0.0344	6726			0.142857	1	0.23458	-0.0196948	repressor	repressor	repressor	undetermined	0.284993	undetermined	undetermined	undetermined	undetermined
HMX2.0.D	-0.00509	0.0179	1993			0.428571	1	0.526039		not-expressed	not-expressed	not-expressed	not-expressed		not-expressed	not-expressed	not-expressed	not-expressed
ZEP2.0.D	-0.0105	0.0338	4786			0.142857	1	0.23458	-0.0192225	repressor	repressor	repressor	undetermined	0.380625	undetermined	undetermined	undetermined	undetermined
HNF1A.0.C	-0.00156	0.0285	1434			0.714286	1	0.714286		not-expressed	not-expressed	not-expressed	not-expressed		not-expressed	not-expressed	not-expressed	not-expressed
HNF1B.0.A	-0.000722	0.0578	1321			0.714286	1	0.714286		not-expressed	not-expressed	not-expressed	not-expressed		not-expressed	not-expressed	not-expressed	not-expressed
CEBPD.0.C	0.0268	0.0758	3669			0.142857	1	0.23458	-0.0188853	repressor	repressor	repressor	undetermined	0.252068	undetermined	undetermined	undetermined	undetermined
NFYC.0.A	-0.0639	0.186	4381			0.142857	2	0.23458	-0.01832	repressor	repressor	repressor	undetermined	0.131745	undetermined	undetermined	undetermined	undetermined
BATF3.0.B	-0.0106	0.034	4462			0.142857	1	0.23458	-0.0182433	repressor	repressor	repressor	undetermined	0.188112	undetermined	undetermined	undetermined	undetermined
HXB7.0.C	-0.0113	0.0455	1180			0.142857	1	0.23458	-0.0173503	repressor	repressor	undetermined	undetermined	0.22361	undetermined	undetermined	undetermined	undetermined
TBX21.0.A	-0.0138	0.0474	13026			0.142857	1	0.23458	-0.0167793	repressor	repressor	undetermined	undetermined	0.00190292	repressor	repressor	undetermined	undetermined
ETV2.0.B	-0.00459	0.0381	19508			0.142857	1	0.23458	-0.0166429	repressor	repressor	undetermined	undetermined	0.0737468	undetermined	undetermined	undetermined	undetermined
HTF4.0.A	0.0164	0.0502	12366			0.142857	1	0.23458	-0.016074	repressor	repressor	undetermined	undetermined	0.719679	undetermined	undetermined	undetermined	undetermined
HSF2.0.A	-0.00299	0.0438	2171			0.428571	1	0.526039	-0.030368	repressor	repressor	repressor	repressor	0.157233	undetermined	undetermined	undetermined	undetermined
HSF4.0.D	0.000595	0.0346	2048			0.714286	1	0.714286	0.0388504	activator	activator	activator	activator	0.437388	undetermined	undetermined	undetermined	undetermined
NR2F6.0.D	-0.00593	0.022	5324			0.142857	1	0.23458	-0.0157001	repressor	repressor	undetermined	undetermined	0.127431	undetermined	undetermined	undetermined	undetermined
ZN586.0.C	0.00605	0.0214	8373			0.142857	1	0.23458	-0.0152995	repressor	repressor	undetermined	undetermined	0.0923651	undetermined	undetermined	undetermined	undetermined
HXA1.0.C	0.0102	0.0519	2795			0.428571	1	0.526039	-0.0451341	repressor	repressor	repressor	repressor	0.0122964	repressor	repressor	repressor	repressor
ZN140.0.C	0.0132	0.0443	5867			0.142857	1	0.23458	-0.0142927	repressor	repressor	undetermined	undetermined	0.536212	undetermined	undetermined	undetermined	undetermined
HXA11.0.D	-0.000676	0.00704	1984			0.428571	1	0.526039		not-expressed	not-expressed	not-expressed	not-expressed		not-expressed	not-expressed	not-expressed	not-expressed
CEBPZ.0.D	-0.0412	0.126	3721			0.142857	2	0.23458	-0.013651	repressor	repressor	undetermined	undetermined	0.00248643	repressor	repressor	undetermined	undetermined
ARI5B.0.C	-0.00279	0.0546	1560			0.142857	1	0.23458	-0.0132344	repressor	repressor	undetermined	undetermined	0.119575	undetermined	undetermined	undetermined	undetermined
MCR.0.D	0.00743	0.0233	3844			0.142857	1	0.23458	-0.0131892	repressor	repressor	undetermined	undetermined	0.250416	undetermined	undetermined	undetermined	undetermined
HXA7.0.D	-0.0053	0.0587	765			0.714286	1	0.714286		not-expressed	not-expressed	not-expressed	not-expressed		not-expressed	not-expressed	not-expressed	not-expressed
HXA9.0.B	-0.00726	0.0222	1427			0.428571	1	0.526039		not-expressed	not-expressed	not-expressed	not-expressed		not-expressed	not-expressed	not-expressed	not-expressed
HXB1.0.D	0.0125	0.0379	1749			0.714286	1	0.714286		not-expressed	not-expressed	not-expressed	not-expressed		not-expressed	not-expressed	not-expressed	not-expressed
HXB13.0.A	-0.00329	0.0418	1967			0.428571	1	0.526039		not-expressed	not-expressed	not-expressed	not-expressed		not-expressed	not-expressed	not-expressed	not-expressed
HXB2.0.D	-0.00183	0.0294	2280			0.428571	1	0.526039	-0.0360166	repressor	repressor	repressor	repressor	0.381973	undetermined	undetermined	undetermined	undetermined
ZN708.1.D	-0.0128	0.0347	3621			0.142857	1	0.23458	-0.0129576	repressor	repressor	undetermined	undetermined	0.595567	undetermined	undetermined	undetermined	undetermined
HXB6.0.D	-0.000443	0.031	1585			0.714286	1	0.714286		not-expressed	not-expressed	not-expressed	not-expressed		not-expressed	not-expressed	not-expressed	not-expressed
ZSC31.0.C	0.0167	0.0471	15958			0.142857	1	0.23458	-0.0121734	repressor	undetermined	undetermined	undetermined	0.00660673	repressor	undetermined	undetermined	undetermined
HXB8.0.C	0.00141	0.0265	1324			0.714286	1	0.714286		not-expressed	not-expressed	not-expressed	not-expressed		not-expressed	not-expressed	not-expressed	not-expressed
HXC10.0.D	-0.00366	0.013	4773			0.714286	1	0.714286		not-expressed	not-expressed	not-expressed	not-expressed		not-expressed	not-expressed	not-expressed	not-expressed
HXC11.0.D	-0.000436	0.0378	404			0.714286	1	0.714286		not-expressed	not-expressed	not-expressed	not-expressed		not-expressed	not-expressed	not-expressed	not-expressed
RORA.0.C	0.00646	0.0211	7746			0.142857	1	0.23458	-0.0120694	repressor	undetermined	undetermined	undetermined	0.679408	undetermined	undetermined	undetermined	undetermined
HXC13.0.D	-0.0214	0.0643	367			0.428571	1	0.526039		not-expressed	not-expressed	not-expressed	not-expressed		not-expressed	not-expressed	not-expressed	not-expressed
HXC6.0.D	-0.00466	0.0245	2676			0.428571	1	0.526039		not-expressed	not-expressed	not-expressed	not-expressed		not-expressed	not-expressed	not-expressed	not-expressed
CR3L1.0.D	-0.0254	0.0786	1939			0.142857	1	0.23458	-0.0119056	repressor	undetermined	undetermined	undetermined	0.1791	undetermined	undetermined	undetermined	undetermined
HXC9.0.C	0.00239	0.0246	2205			0.714286	1	0.714286		not-expressed	not-expressed	not-expressed	not-expressed		not-expressed	not-expressed	not-expressed	not-expressed
HXD10.0.D	-0.00553	0.0292	2739			0.428571	1	0.526039		not-expressed	not-expressed	not-expressed	not-expressed		not-expressed	not-expressed	not-expressed	not-expressed
HXD11.0.D	0.00583	0.026	2417			0.428571	1	0.526039		not-expressed	not-expressed	not-expressed	not-expressed		not-expressed	not-expressed	not-expressed	not-expressed
HXD12.0.D	-0.00466	0.0318	1184			0.428571	1	0.526039		not-expressed	not-expressed	not-expressed	not-expressed		not-expressed	not-expressed	not-expressed	not-expressed
EGR3.0.D	-0.0368	0.105	4926			0.142857	2	0.23458	-0.0115341	repressor	undetermined	undetermined	undetermined	0.941437	undetermined	undetermined	undetermined	undetermined
ZFX.0.A	0.00842	0.0318	10748			0.142857	1	0.23458	-0.0111482	repressor	undetermined	undetermined	undetermined	0.0120364	repressor	undetermined	undetermined	undetermined
GATA2.0.A	-0.00921	0.0248	3106			0.142857	1	0.23458	-0.0111225	repressor	undetermined	undetermined	undetermined	0.389031	undetermined	undetermined	undetermined	undetermined
HXD9.0.D	-0.0059	0.022	993			0.428571	1	0.526039		not-expressed	not-expressed	not-expressed	not-expressed		not-expressed	not-expressed	not-expressed	not-expressed
ZNF85.0.C	0.012	0.0347	3264			0.142857	1	0.23458	-0.00968702	repressor	undetermined	undetermined	undetermined	0.46636	undetermined	undetermined	undetermined	undetermined
MAFG.0.A	-0.0101	0.0496	3676			0.142857	1	0.23458	-0.00949132	repressor	undetermined	undetermined	undetermined	0.150244	undetermined	undetermined	undetermined	undetermined
PKNX1.0.B	-0.0185	0.0545	4676			0.142857	1	0.23458	-0.00786428	undetermined	undetermined	undetermined	undetermined	0.0242866	undetermined	undetermined	undetermined	undetermined
ETV1.0.A	-0.028	0.0816	6242			0.142857	1	0.23458	-0.00765832	undetermined	undetermined	undetermined	undetermined	0.993538	undetermined	undetermined	undetermined	undetermined
SMCA1.0.C	0.0144	0.042	5361			0.142857	1	0.23458	-0.00738027	undetermined	undetermined	undetermined	undetermined	0.274628	undetermined	undetermined	undetermined	undetermined
ZN148.0.D	-0.0141	0.0397	38379			0.142857	1	0.23458	-0.00458966	undetermined	undetermined	undetermined	undetermined	1	undetermined	undetermined	undetermined	undetermined
SOX4.0.B	-0.00597	0.0273	5579			0.142857	1	0.23458	-0.00400735	undetermined	undetermined	undetermined	undetermined	0.741369	undetermined	undetermined	undetermined	undetermined
ZN740.0.D	-0.0184	0.0508	15237			0.142857	1	0.23458	-0.00387505	undetermined	undetermined	undetermined	undetermined	0.997785	undetermined	undetermined	undetermined	undetermined
GATA3.0.A	-0.00873	0.0296	3191			0.142857	1	0.23458	-0.00383716	undetermined	undetermined	undetermined	undetermined	0.152792	undetermined	undetermined	undetermined	undetermined
GLI3.0.B	-0.0128	0.0543	4350			0.142857	1	0.23458	-0.00329822	undetermined	undetermined	undetermined	undetermined	0.0866006	undetermined	undetermined	undetermined	undetermined
TWST1.1.A	-0.0183	0.0524	3094			0.142857	1	0.23458	-0.00234595	undetermined	undetermined	undetermined	undetermined	0.0942625	undetermined	undetermined	undetermined	undetermined
FOSL2.0.A	-0.011	0.0507	5607			0.142857	1	0.23458	-0.00186259	undetermined	undetermined	undetermined	undetermined	0.541663	undetermined	undetermined	undetermined	undetermined
IRX3.0.D	-0.00781	0.024	1938			0.428571	1	0.526039		not-expressed	not-expressed	not-expressed	not-expressed		not-expressed	not-expressed	not-expressed	not-expressed
RFX1.1.B	-0.0056	0.0495	4821			0.142857	1	0.23458	-0.00173865	undetermined	undetermined	undetermined	undetermined	0.633788	undetermined	undetermined	undetermined	undetermined
ISL2.0.D	0.0047	0.0269	1470			0.714286	1	0.714286	-0.000550771	undetermined	undetermined	undetermined	undetermined	0.771468	undetermined	undetermined	undetermined	undetermined
ISX.0.D	-0.0068	0.0335	1651			0.428571	1	0.526039		not-expressed	not-expressed	not-expressed	not-expressed		not-expressed	not-expressed	not-expressed	not-expressed
FOXJ2.0.C	-0.00557	0.0438	4955			0.142857	1	0.23458	-0.00115083	undetermined	undetermined	undetermined	undetermined	0.904102	undetermined	undetermined	undetermined	undetermined
ZN136.0.C	-0.0137	0.0539	2740			0.142857	1	0.23458	-6.20456e-05	undetermined	undetermined	undetermined	undetermined	0.507258	undetermined	undetermined	undetermined	undetermined
JUN.0.A	-0.00979	0.0436	5228			0.428571	1	0.526039	-0.0213112	repressor	repressor	repressor	undetermined	0.0817837	undetermined	undetermined	undetermined	undetermined
JUNB.0.A	-0.00758	0.0361	6349			0.428571	1	0.526039	0.0217011	activator	activator	activator	activator	0.0217531	activator	activator	activator	activator
JUND.0.A	-0.000185	0.0305	5707			0.714286	1	0.714286	0.0503466	activator	activator	activator	activator	0.000261022	activator	activator	activator	activator
ZN219.0.D	-0.0196	0.0545	19068			0.142857	1	0.23458	0.000497206	undetermined	undetermined	undetermined	undetermined	6.44146e-07	undetermined	undetermined	undetermined	undetermined
TBP.0.A	-0.0256	0.0678	1622			0.142857	1	0.23458	0.000570813	undetermined	undetermined	undetermined	undetermined	0.191406	undetermined	undetermined	undetermined	undetermined
KAISO.2.A	-0.00105	0.051	3658			0.714286	1	0.714286	-0.0304786	repressor	repressor	repressor	repressor	0.0880294	undetermined	undetermined	undetermined	undetermined
ZSC16.0.D	-0.00769	0.0442	2064			0.142857	1	0.23458	0.000605187	undetermined	undetermined	undetermined	undetermined	0.312974	undetermined	undetermined	undetermined	undetermined
BC11A.0.A	0.0205	0.0548	21379			0.142857	1	0.23458	0.000847906	undetermined	undetermined	undetermined	undetermined	0.331679	undetermined	undetermined	undetermined	undetermined
MAFB.0.B	-0.0113	0.0312	4434			0.142857	1	0.23458	0.00132701	undetermined	undetermined	undetermined	undetermined	0.0350068	undetermined	undetermined	undetermined	undetermined
NR6A1.0.B	-0.0143	0.0436	3129			0.142857	1	0.23458	0.00179874	undetermined	undetermined	undetermined	undetermined	0.561249	undetermined	undetermined	undetermined	undetermined
KLF15.0.A	-0.00135	0.00448	52268			0.714286	1	0.714286		not-expressed	not-expressed	not-expressed	not-expressed		not-expressed	not-expressed	not-expressed	not-expressed
MYBA.0.D	-0.0216	0.0602	3189			0.142857	1	0.23458	0.00283005	undetermined	undetermined	undetermined	undetermined	0.944636	undetermined	undetermined	undetermined	undetermined
ZN257.0.C	-0.00685	0.0388	5781			0.142857	1	0.23458	0.00422534	undetermined	undetermined	undetermined	undetermined	0.459835	undetermined	undetermined	undetermined	undetermined
RORG.0.C	-0.00492	0.0164	3117			0.142857	1	0.23458	0.00427327	undetermined	undetermined	undetermined	undetermined	0.147544	undetermined	undetermined	undetermined	undetermined
EOMES.0.D	-0.00437	0.0483	4544			0.142857	1	0.23458	0.00608635	undetermined	undetermined	undetermined	undetermined	0.185491	undetermined	undetermined	undetermined	undetermined
KLF6.0.A	-0.00283	0.011	46833			0.428571	1	0.526039	0.043898	activator	activator	activator	activator	0.0025805	activator	activator	activator	activator
PBX3.1.A	-0.0232	0.0833	2072			0.142857	1	0.23458	0.00763743	activator	undetermined	undetermined	undetermined	0.0340735	activator	undetermined	undetermined	undetermined
SMAD4.0.B	-0.00807	0.0227	8172			0.142857	1	0.23458	0.00807079	activator	undetermined	undetermined	undetermined	0.0054239	activator	undetermined	undetermined	undetermined
IKZF1.0.C	0.0147	0.0475	11540			0.142857	1	0.23458	0.0085543	activator	undetermined	undetermined	undetermined	0.0077389	activator	undetermined	undetermined	undetermined
LEF1.0.A	0.00434	0.0303	6703			0.714286	1	0.714286	-0.0322531	repressor	repressor	repressor	repressor	0.00782647	repressor	repressor	repressor	repressor
LHX2.0.A	-0.000526	0.0236	1319			0.428571	1	0.526039		not-expressed	not-expressed	not-expressed	not-expressed		not-expressed	not-expressed	not-expressed	not-expressed
LHX3.0.C	-0.00989	0.0346	1485			0.428571	1	0.526039	-0.0643757	repressor	repressor	repressor	repressor	0.008129	repressor	repressor	repressor	repressor
LHX4.0.D	-0.00217	0.079	718			0.714286	1	0.714286		not-expressed	not-expressed	not-expressed	not-expressed		not-expressed	not-expressed	not-expressed	not-expressed
SMAD2.0.A	-0.0127	0.0344	8078			0.142857	1	0.23458	0.00878311	activator	undetermined	undetermined	undetermined	0.0030518	activator	undetermined	undetermined	undetermined
MYNN.0.D	-0.0226	0.0612	2462			0.142857	1	0.23458	0.00930013	activator	activator	undetermined	undetermined	0.780726	undetermined	undetermined	undetermined	undetermined
ZN350.0.C	-0.011	0.0303	3964			0.142857	1	0.23458	0.00934157	activator	activator	undetermined	undetermined	0.236438	undetermined	undetermined	undetermined	undetermined
ZN134.1.C	-0.00625	0.0365	4723			0.142857	1	0.23458	0.00956027	activator	activator	undetermined	undetermined	0.0739992	undetermined	undetermined	undetermined	undetermined
LMX1B.0.D	-0.000785	0.0188	2480			0.714286	1	0.714286		not-expressed	not-expressed	not-expressed	not-expressed		not-expressed	not-expressed	not-expressed	not-expressed
ELK1.0.B	-0.0398	0.114	5722			0.142857	2	0.23458	0.011114	activator	activator	undetermined	undetermined	0.848521	undetermined	undetermined	undetermined	undetermined
MAF.0.A	0.00162	0.0206	5689			0.428571	1	0.526039	0.0312348	activator	activator	activator	activator	0.364261	undetermined	undetermined	undetermined	undetermined
E2F5.0.B	-0.0543	0.175	574			0.142857	2	0.23458	0.0114999	activator	activator	undetermined	undetermined	0.66411	undetermined	undetermined	undetermined	undetermined
BMAL1.0.A	-0.0244	0.0682	3017			0.142857	1	0.23458	0.0117433	activator	activator	undetermined	undetermined	0.090038	undetermined	undetermined	undetermined	undetermined
ZN250.0.C	-0.0055	0.0249	2654			0.142857	1	0.23458	0.0120193	activator	activator	undetermined	undetermined	0.142475	undetermined	undetermined	undetermined	undetermined
FOXP1.0.A	-0.00531	0.0215	3242			0.142857	1	0.23458	0.0124671	activator	activator	undetermined	undetermined	0.232963	undetermined	undetermined	undetermined	undetermined
RARA.1.A	0.00896	0.0306	8231			0.142857	1	0.23458	0.0135396	activator	activator	undetermined	undetermined	0.449512	undetermined	undetermined	undetermined	undetermined
TEAD1.0.A	0.0293	0.079	4231			0.142857	1	0.23458	0.0166007	activator	activator	activator	undetermined	0.0291472	activator	activator	activator	undetermined
MAFK.1.A	0.000613	0.0363	5981			0.714286	1	0.714286	0.00672251	activator	undetermined	undetermined	undetermined	0.508554	undetermined	undetermined	undetermined	undetermined
MAX.0.A	0.00298	0.0491	3043			0.428571	1	0.526039	0.104891	activator	activator	activator	activator	0.000922633	activator	activator	activator	activator
MAZ.0.A	0.0015	0.00484	63306			0.714286	1	0.714286	-0.020159	repressor	repressor	repressor	undetermined	2.16706e-14	repressor	repressor	repressor	undetermined
ZKSC1.0.B	-0.00602	0.0493	6342			0.142857	1	0.23458	0.0175626	activator	activator	activator	undetermined	0.0914422	undetermined	undetermined	undetermined	undetermined
NFIC.1.A	0.0135	0.0382	4854			0.142857	1	0.23458	0.0187489	activator	activator	activator	undetermined	0.30871	undetermined	undetermined	undetermined	undetermined
KLF16.0.D	-0.00734	0.0231	44698			0.142857	1	0.23458	0.0194752	activator	activator	activator	undetermined	0.971805	undetermined	undetermined	undetermined	undetermined
MEF2A.0.A	-0.00364	0.0154	3353			0.428571	1	0.526039	-0.0490235	repressor	repressor	repressor	repressor	0.00648787	repressor	repressor	repressor	repressor
MEF2B.0.A	0.00428	0.0402	3311			0.428571	1	0.526039	-0.0238652	repressor	repressor	repressor	repressor	0.0232826	repressor	repressor	repressor	repressor
MEF2C.0.A	-0.000902	0.0199	3436			0.714286	1	0.714286	-0.0612789	repressor	repressor	repressor	repressor	0.00347154	repressor	repressor	repressor	repressor
MEF2D.0.A	-0.000384	0.0244	3184			0.714286	1	0.714286	-0.0552678	repressor	repressor	repressor	repressor	0.00223655	repressor	repressor	repressor	repressor
MEIS1.0.A	0.000896	0.0486	1501			0.428571	1	0.526039	-0.0363476	repressor	repressor	repressor	repressor	0.386432	undetermined	undetermined	undetermined	undetermined
MEIS1.1.B	-0.00352	0.023	4232			0.714286	1	0.714286	-0.0635078	repressor	repressor	repressor	repressor	0.0227732	repressor	repressor	repressor	repressor
MEIS2.0.B	-0.00342	0.0104	3284			0.714286	1	0.714286		not-expressed	not-expressed	not-expressed	not-expressed		not-expressed	not-expressed	not-expressed	not-expressed
MEIS3.0.D	-0.00118	0.0469	3444			0.714286	1	0.714286		not-expressed	not-expressed	not-expressed	not-expressed		not-expressed	not-expressed	not-expressed	not-expressed
MEOX1.0.D	0.00787	0.0774	835			0.428571	1	0.526039	0.0921981	activator	activator	activator	activator	0.0180375	activator	activator	activator	activator
P53.1.A	0.0084	0.0321	4896			0.142857	1	0.23458	0.0201496	activator	activator	activator	undetermined	0.430188	undetermined	undetermined	undetermined	undetermined
MESP1.0.D	0.00774	0.0463	9907			0.428571	1	0.526039	-0.0182295	repressor	repressor	repressor	undetermined	0.0172826	repressor	repressor	repressor	undetermined
MGAP.0.D	-0.00466	0.0507	1640			0.428571	1	0.526039	-0.0449336	repressor	repressor	repressor	repressor	0.21966	undetermined	undetermined	undetermined	undetermined
RFX5.1.A	-0.0127	0.0471	4519			0.142857	1	0.23458	0.0202421	activator	activator	activator	undetermined	0.0387331	activator	activator	activator	undetermined
MAFF.1.B	-0.0095	0.0348	3863			0.142857	1	0.23458	0.0203069	activator	activator	activator	undetermined	0.716954	undetermined	undetermined	undetermined	undetermined
RFX3.0.B	-0.0238	0.0693	3001			0.142857	1	0.23458	0.0206815	activator	activator	activator	undetermined	0.0281132	activator	activator	activator	undetermined
MLXPL.0.D	0.0066	0.0512	5047			0.428571	1	0.526039		not-expressed	not-expressed	not-expressed	not-expressed		not-expressed	not-expressed	not-expressed	not-expressed
HSF1.0.A	0.0157	0.0445	3763			0.142857	1	0.23458	0.0213365	activator	activator	activator	undetermined	0.073111	undetermined	undetermined	undetermined	undetermined
MSX1.0.D	0.00123	0.0157	1862			0.714286	1	0.714286		not-expressed	not-expressed	not-expressed	not-expressed		not-expressed	not-expressed	not-expressed	not-expressed
MTF1.0.C	0.0181	0.0582	3991			0.428571	1	0.526039	0.0665318	activator	activator	activator	activator	0.0016632	activator	activator	activator	activator
MXI1.0.A	0.00145	0.0352	9289			0.428571	1	0.526039	-0.158674	repressor	repressor	repressor	repressor	2.15768e-24	repressor	repressor	repressor	repressor
MXI1.1.A	-0.00368	0.0407	4311			0.714286	1	0.714286	-0.0809335	repressor	repressor	repressor	repressor	0.000936915	repressor	repressor	repressor	repressor
PPARA.0.B	-0.00685	0.023	7424			0.142857	1	0.23458	0.0219856	activator	activator	activator	activator	0.0190976	activator	activator	activator	activator
ANDR.2.A	0.00676	0.0186	6365			0.142857	1	0.23458	0.0236756	activator	activator	activator	activator	0.0849046	undetermined	undetermined	undetermined	undetermined
MYBB.0.D	0.0135	0.038	2391			0.428571	1	0.526039	-0.0612916	repressor	repressor	repressor	repressor	0.0254538	repressor	repressor	repressor	repressor
RREB1.0.D	-0.0202	0.0553	23651			0.142857	1	0.23458	0.0240307	activator	activator	activator	activator	2.02242e-09	activator	activator	activator	activator
NKX31.0.C	-0.0154	0.0405	3207			0.142857	1	0.23458	0.0243411	activator	activator	activator	activator	0.315152	undetermined	undetermined	undetermined	undetermined
NR1H3.0.B	-0.00476	0.0346	7083			0.142857	1	0.23458	0.0257489	activator	activator	activator	activator	5.85522e-05	activator	activator	activator	activator
FOXO4.0.C	-0.0184	0.05	1733			0.142857	1	0.23458	0.0274307	activator	activator	activator	activator	0.0384144	activator	activator	activator	activator
ZN502.0.C	0.0216	0.0603	3034			0.142857	1	0.23458	0.0280972	activator	activator	activator	activator	0.049781	activator	activator	activator	activator
PPARA.1.B	-0.0188	0.072	4449			0.142857	1	0.23458	0.0286869	activator	activator	activator	activator	0.00687203	activator	activator	activator	activator
MZF1.0.B	0.00322	0.0193	11798			0.428571	1	0.526039	0.0295029	activator	activator	activator	activator	0.00125932	activator	activator	activator	activator
NANOG.0.A	0.00924	0.0252	4618			0.428571	1	0.526039		not-expressed	not-expressed	not-expressed	not-expressed		not-expressed	not-expressed	not-expressed	not-expressed
NANOG.1.B	-0.00135	0.0463	2705			0.714286	1	0.714286		not-expressed	not-expressed	not-expressed	not-expressed		not-expressed	not-expressed	not-expressed	not-expressed
KLF5.0.A	-0.0107	0.0295	32277			0.142857	1	0.23458	0.0295431	activator	activator	activator	activator	0.00831257	activator	activator	activator	activator
MYB.0.A	-0.0073	0.0247	4170			0.142857	1	0.23458	0.0298581	activator	activator	activator	activator	0.0116206	activator	activator	activator	activator
MAFK.0.A	-0.00149	0.0242	3855			0.142857	1	0.23458	0.0306146	activator	activator	activator	activator	0.177077	undetermined	undetermined	undetermined	undetermined
USF2.0.A	-0.0357	0.0997	5221			0.142857	1	0.23458	0.0336691	activator	activator	activator	activator	0.000114044	activator	activator	activator	activator
CDC5L.0.D	-0.0108	0.0453	947			0.142857	1	0.23458	0.0337561	activator	activator	activator	activator	0.0770626	undetermined	undetermined	undetermined	undetermined
FOXO1.0.A	-0.0115	0.0315	5259			0.142857	1	0.23458	0.0356829	activator	activator	activator	activator	8.91886e-05	activator	activator	activator	activator
CEBPB.0.A	0.0297	0.0827	3921			0.142857	1	0.23458	0.0367981	activator	activator	activator	activator	0.0123745	activator	activator	activator	activator
NF2L2.0.A	0.0116	0.0332	4954			0.142857	1	0.23458	0.0378003	activator	activator	activator	activator	0.00179446	activator	activator	activator	activator
NFAT5.0.D	0.00265	0.0171	15971			0.428571	1	0.526039	-0.0262637	repressor	repressor	repressor	repressor	0.104465	undetermined	undetermined	undetermined	undetermined
MAFA.0.D	0.0111	0.0364	11861			0.142857	1	0.23458	0.0378898	activator	activator	activator	activator	1.06938e-06	activator	activator	activator	activator
NFIA.0.C	-0.0053	0.0275	6959			0.428571	1	0.526039	-0.0220871	repressor	repressor	repressor	repressor	0.654356	undetermined	undetermined	undetermined	undetermined
PBX1.0.A	-0.0183	0.0507	4253			0.142857	1	0.23458	0.0413001	activator	activator	activator	activator	0.000352895	activator	activator	activator	activator
NFIC.0.A	0.00536	0.0237	15731			0.428571	1	0.526039	0.0471115	activator	activator	activator	activator	0.00225335	activator	activator	activator	activator
ATF1.0.B	-0.077	0.229	1337			0.142857	2	0.23458	0.0417933	activator	activator	activator	activator	0.697736	undetermined	undetermined	undetermined	undetermined
MAFF.0.B	0.0071	0.0368	5216			0.142857	1	0.23458	0.0424511	activator	activator	activator	activator	0.0999098	undetermined	undetermined	undetermined	undetermined
RARA.0.A	0.0157	0.0541	14908			0.142857	1	0.23458	0.0426521	activator	activator	activator	activator	0.0086235	activator	activator	activator	activator
ANDR.1.A	0.00389	0.0424	4474			0.142857	1	0.23458	0.0434733	activator	activator	activator	activator	0.0454832	activator	activator	activator	activator
ATF2.0.B	-0.0269	0.0757	3334			0.142857	1	0.23458	0.0451389	activator	activator	activator	activator	0.0571267	undetermined	undetermined	undetermined	undetermined
SP4.0.A	-0.00751	0.0243	43973			0.142857	1	0.23458	0.0451526	activator	activator	activator	activator	3.45343e-05	activator	activator	activator	activator
NGN2.0.D	-0.000779	0.0505	6643			0.714286	1	0.714286		not-expressed	not-expressed	not-expressed	not-expressed		not-expressed	not-expressed	not-expressed	not-expressed
NKX21.0.A	5.24e-05	0.0212	4273			0.714286	1	0.714286		not-expressed	not-expressed	not-expressed	not-expressed		not-expressed	not-expressed	not-expressed	not-expressed
NR4A1.0.A	-0.0221	0.0799	3083			0.142857	1	0.23458	0.0467866	activator	activator	activator	activator	0.000250681	activator	activator	activator	activator
EGR2.1.A	-0.0202	0.0556	33929			0.142857	1	0.23458	0.0481913	activator	activator	activator	activator	5.11955e-17	activator	activator	activator	activator
EGR2.0.A	-0.0109	0.0302	45017			0.142857	1	0.23458	0.0491007	activator	activator	activator	activator	1.87216e-21	activator	activator	activator	activator
KLF4.0.A	-0.0226	0.0638	20907			0.142857	1	0.23458	0.0499498	activator	activator	activator	activator	5.11962e-24	activator	activator	activator	activator
SP4.1.A	-0.0116	0.0336	38262			0.142857	1	0.23458	0.0511424	activator	activator	activator	activator	4.89847e-06	activator	activator	activator	activator
ATF6A.0.B	-0.0395	0.112	1886			0.142857	2	0.23458	0.0511507	activator	activator	activator	activator	0.0621884	undetermined	undetermined	undetermined	undetermined
NKX61.0.B	0.00212	0.0389	1896			0.428571	1	0.526039		not-expressed	not-expressed	not-expressed	not-expressed		not-expressed	not-expressed	not-expressed	not-expressed
NKX62.0.D	-0.000706	0.0455	967			0.714286	1	0.714286		not-expressed	not-expressed	not-expressed	not-expressed		not-expressed	not-expressed	not-expressed	not-expressed
FOS.0.A	0.00491	0.0351	4920			0.142857	1	0.23458	0.0536326	activator	activator	activator	activator	0.000231566	activator	activator	activator	activator
ZBTB6.0.C	-0.0116	0.0326	9771			0.142857	1	0.23458	0.0543716	activator	activator	activator	activator	0.054558	undetermined	undetermined	undetermined	undetermined
SMCA5.0.C	0.0316	0.09	4229			0.142857	1	0.23458	0.0557044	activator	activator	activator	activator	0.00169937	activator	activator	activator	activator
HSF1.1.A	0.0273	0.0808	4762			0.142857	1	0.23458	0.056355	activator	activator	activator	activator	0.000233043	activator	activator	activator	activator
NR1D1.1.D	-0.0206	0.0549	2302			0.142857	1	0.23458	0.0566132	activator	activator	activator	activator	0.00340774	activator	activator	activator	activator
NR1H2.0.D	-0.00797	0.0439	2291			0.428571	1	0.526039	-0.0200865	repressor	repressor	repressor	undetermined	0.527299	undetermined	undetermined	undetermined	undetermined
SUH.0.A	0.00568	0.0279	6610			0.142857	1	0.23458	0.0569372	activator	activator	activator	activator	0.0177942	activator	activator	activator	activator
ELK4.0.A	-0.0487	0.152	4654			0.142857	2	0.23458	0.057118	activator	activator	activator	activator	0.110054	undetermined	undetermined	undetermined	undetermined
ZN667.0.C	-0.0134	0.0381	9691			0.142857	1	0.23458	0.0574909	activator	activator	activator	activator	3.33477e-08	activator	activator	activator	activator
NR1H4.1.B	0.00309	0.041	1935			0.714286	1	0.714286		not-expressed	not-expressed	not-expressed	not-expressed		not-expressed	not-expressed	not-expressed	not-expressed
NR1I2.0.C	0.00236	0.0533	4072			0.714286	1	0.714286	-0.0222932	repressor	repressor	repressor	repressor	0.172256	undetermined	undetermined	undetermined	undetermined
P73.1.A	0.0137	0.0513	6095			0.142857	1	0.23458	0.0579098	activator	activator	activator	activator	0.00505872	activator	activator	activator	activator
NR2C1.0.C	0.00127	0.0306	4185			0.714286	1	0.714286	0.0426638	activator	activator	activator	activator	0.00363019	activator	activator	activator	activator
ZBT7B.0.D	-0.0106	0.0583	7856			0.142857	1	0.23458	0.05824	activator	activator	activator	activator	1.54407e-11	activator	activator	activator	activator
NR2E1.0.D	0.00332	0.024	2364			0.714286	1	0.714286		not-expressed	not-expressed	not-expressed	not-expressed		not-expressed	not-expressed	not-expressed	not-expressed
NR2E3.0.C	-0.00296	0.0215	3872			0.714286	1	0.714286		not-expressed	not-expressed	not-expressed	not-expressed		not-expressed	not-expressed	not-expressed	not-expressed
ZKSC3.0.D	-0.0181	0.0627	1220			0.142857	1	0.23458	0.0588271	activator	activator	activator	activator	0.0108247	activator	activator	activator	activator
TEAD4.0.A	0.0442	0.118	4237			0.142857	2	0.23458	0.0597228	activator	activator	activator	activator	0.000890245	activator	activator	activator	activator
ETV4.0.B	0.00646	0.039	17106			0.142857	1	0.23458	0.059917	activator	activator	activator	activator	1.46996e-05	activator	activator	activator	activator
TEF.0.D	-0.0317	0.0843	1739			0.142857	1	0.23458	0.0607982	activator	activator	activator	activator	0.0117817	activator	activator	activator	activator
NR5A2.0.B	-0.000114	0.0257	5671			0.714286	1	0.714286	0.00350413	undetermined	undetermined	undetermined	undetermined	0.18589	undetermined	undetermined	undetermined	undetermined
ZEP1.0.D	-0.0173	0.0528	5109			0.142857	1	0.23458	0.0612985	activator	activator	activator	activator	3.94719e-07	activator	activator	activator	activator
TYY2.0.D	-0.0783	0.226	1450			0.142857	2	0.23458	0.0619572	activator	activator	activator	activator	0.0517534	undetermined	undetermined	undetermined	undetermined
CREB3.0.D	-0.0708	0.199	957			0.142857	2	0.23458	0.0624348	activator	activator	activator	activator	0.00347102	activator	activator	activator	activator
OLIG1.0.D	-0.000556	0.0287	1664			0.428571	1	0.526039		not-expressed	not-expressed	not-expressed	not-expressed		not-expressed	not-expressed	not-expressed	not-expressed
SPIB.0.A	0.0133	0.0375	14418			0.142857	1	0.23458	0.0630629	activator	activator	activator	activator	3.54719e-10	activator	activator	activator	activator
OZF.0.C	0.00564	0.0214	6264			0.142857	1	0.23458	0.0641882	activator	activator	activator	activator	1.74373e-07	activator	activator	activator	activator
OLIG3.0.D	0.00551	0.0499	1456			0.428571	1	0.526039	0.00260218	undetermined	undetermined	undetermined	undetermined	0.336704	undetermined	undetermined	undetermined	undetermined
SP2.1.B	-0.0222	0.0632	29413			0.142857	1	0.23458	0.0651205	activator	activator	activator	activator	3.71401e-06	activator	activator	activator	activator
ONEC3.0.D	0.00213	0.0209	2753			0.428571	1	0.526039		not-expressed	not-expressed	not-expressed	not-expressed		not-expressed	not-expressed	not-expressed	not-expressed
NR1H3.1.B	-0.0169	0.0654	4750			0.142857	1	0.23458	0.0657347	activator	activator	activator	activator	5.98391e-07	activator	activator	activator	activator
OTX2.0.A	-0.00109	0.0287	1651			0.714286	1	0.714286		not-expressed	not-expressed	not-expressed	not-expressed		not-expressed	not-expressed	not-expressed	not-expressed
OVOL1.0.C	-0.00655	0.0559	1204			0.428571	1	0.526039	-0.0156733	repressor	repressor	undetermined	undetermined	0.0712788	undetermined	undetermined	undetermined	undetermined
NFAC2.0.B	0.0129	0.0519	2284			0.142857	1	0.23458	0.0670952	activator	activator	activator	activator	0.00191975	activator	activator	activator	activator
P53.0.A	0.00202	0.0258	4565			0.714286	1	0.714286	0.00873979	activator	undetermined	undetermined	undetermined	0.594504	undetermined	undetermined	undetermined	undetermined
ETS2.0.B	0.0115	0.036	21437			0.142857	1	0.23458	0.0683746	activator	activator	activator	activator	4.28354e-11	activator	activator	activator	activator
P5F1B.0.D	0.0177	0.0472	4621			0.428571	1	0.526039	-0.0746256	repressor	repressor	repressor	repressor	1.95308e-05	repressor	repressor	repressor	repressor
P63.0.A	0.00124	0.0188	5536			0.714286	1	0.714286	-0.0338086	repressor	repressor	repressor	repressor	0.127854	undetermined	undetermined	undetermined	undetermined
ZNF41.0.C	0.00557	0.0218	7489			0.142857	1	0.23458	0.069636	activator	activator	activator	activator	0.000649598	activator	activator	activator	activator
P73.0.A	0.00263	0.0295	6246			0.714286	1	0.714286	0.0654029	activator	activator	activator	activator	0.00303699	activator	activator	activator	activator
E2F4.0.A	-0.0278	0.0794	17442			0.142857	1	0.23458	0.0723976	activator	activator	activator	activator	4.58781e-05	activator	activator	activator	activator
PATZ1.0.C	-0.00138	0.0122	53401			0.714286	1	0.714286	-0.0273447	repressor	repressor	repressor	repressor	4.7114e-19	repressor	repressor	repressor	repressor
BPTF.0.D	-0.0247	0.0767	4646			0.142857	1	0.23458	0.0755251	activator	activator	activator	activator	1.7487e-07	activator	activator	activator	activator
PAX1.0.D	-0.00355	0.0173	984			0.714286	1	0.714286		not-expressed	not-expressed	not-expressed	not-expressed		not-expressed	not-expressed	not-expressed	not-expressed
PAX2.0.D	-0.00926	0.0763	1321			0.428571	1	0.526039		not-expressed	not-expressed	not-expressed	not-expressed		not-expressed	not-expressed	not-expressed	not-expressed
CENPB.0.D	-0.0287	0.0852	467			0.142857	1	0.23458	0.076272	activator	activator	activator	activator	0.518993	undetermined	undetermined	undetermined	undetermined
ASCL2.0.D	0.022	0.0651	10250			0.142857	1	0.23458	0.0771451	activator	activator	activator	activator	1.04577e-07	activator	activator	activator	activator
PAX5.0.A	0.0126	0.0389	28189			0.428571	1	0.526039	-0.0429881	repressor	repressor	repressor	repressor	2.47465e-13	repressor	repressor	repressor	repressor
PAX6.0.C	0.00438	0.0303	1918			0.428571	1	0.526039		not-expressed	not-expressed	not-expressed	not-expressed		not-expressed	not-expressed	not-expressed	not-expressed
PAX7.0.D	0.00178	0.0664	564			0.714286	1	0.714286		not-expressed	not-expressed	not-expressed	not-expressed		not-expressed	not-expressed	not-expressed	not-expressed
KAISO.1.A	-0.121	0.369	756			0.142857	2	0.23458	0.0780622	activator	activator	activator	activator	0.000835101	activator	activator	activator	activator
SP2.0.A	-0.00368	0.0203	46201			0.142857	1	0.23458	0.0823774	activator	activator	activator	activator	7.60139e-23	activator	activator	activator	activator
E2F7.0.B	-0.0194	0.0553	20385			0.142857	1	0.23458	0.0825265	activator	activator	activator	activator	2.08841e-103	activator	activator	activator	activator
PBX2.0.C	0.0103	0.0409	1829			0.428571	1	0.526039	0.0427184	activator	activator	activator	activator	0.000280964	activator	activator	activator	activator
E2F1.0.A	-0.0179	0.0511	14823			0.142857	1	0.23458	0.0828773	activator	activator	activator	activator	0.000374794	activator	activator	activator	activator
ESR1.0.A	0.00765	0.0344	6178			0.142857	1	0.23458	0.0831934	activator	activator	activator	activator	3.04951e-05	activator	activator	activator	activator
PDX1.0.A	-0.0157	0.0413	828			0.428571	1	0.526039		not-expressed	not-expressed	not-expressed	not-expressed		not-expressed	not-expressed	not-expressed	not-expressed
ETV3.0.D	0.0327	0.0902	2821			0.142857	1	0.23458	0.0852625	activator	activator	activator	activator	0.000345736	activator	activator	activator	activator
ZN770.0.C	0.0089	0.0261	58280			0.142857	1	0.23458	0.0861563	activator	activator	activator	activator	8.1312e-110	activator	activator	activator	activator
ETV5.0.C	0.00849	0.0322	27646			0.142857	1	0.23458	0.0894609	activator	activator	activator	activator	5.12852e-16	activator	activator	activator	activator
PIT1.0.C	0.00983	0.0917	2454			0.428571	1	0.526039		not-expressed	not-expressed	not-expressed	not-expressed		not-expressed	not-expressed	not-expressed	not-expressed
RELB.0.C	-0.0361	0.0995	5628			0.142857	1	0.23458	0.0923992	activator	activator	activator	activator	1.80096e-14	activator	activator	activator	activator
ZN770.1.C	0.0149	0.0427	26677			0.142857	1	0.23458	0.0944028	activator	activator	activator	activator	7.90626e-57	activator	activator	activator	activator
PITX3.0.D	-0.0053	0.03	1435			0.714286	1	0.714286		not-expressed	not-expressed	not-expressed	not-expressed		not-expressed	not-expressed	not-expressed	not-expressed
KLF9.0.C	-0.0251	0.0705	23891			0.142857	1	0.23458	0.0947095	activator	activator	activator	activator	1.35915e-49	activator	activator	activator	activator
ETV6.0.D	0.0241	0.0677	10267			0.142857	1	0.23458	0.096051	activator	activator	activator	activator	5.90055e-13	activator	activator	activator	activator
ARI3A.0.D	0.00417	0.0199	5618			0.142857	1	0.23458	0.0980185	activator	activator	activator	activator	1.28306e-09	activator	activator	activator	activator
PO2F1.0.C	0.0152	0.0455	4898			0.428571	1	0.526039	0.112102	activator	activator	activator	activator	1.67824e-16	activator	activator	activator	activator
TFDP1.0.C	-0.0229	0.0662	16774			0.142857	1	0.23458	0.0993142	activator	activator	activator	activator	4.58167e-12	activator	activator	activator	activator
PO2F3.0.D	0.00777	0.0214	2253			0.428571	1	0.526039		not-expressed	not-expressed	not-expressed	not-expressed		not-expressed	not-expressed	not-expressed	not-expressed
PO3F1.0.C	0.0118	0.0447	3612			0.714286	1	0.714286	0.00250265	undetermined	undetermined	undetermined	undetermined	0.320396	undetermined	undetermined	undetermined	undetermined
IRF5.0.D	0.0271	0.0733	10207			0.142857	1	0.23458	0.10498	activator	activator	activator	activator	5.36303e-26	activator	activator	activator	activator
PO3F3.0.D	0.00208	0.0186	5104			0.714286	1	0.714286		not-expressed	not-expressed	not-expressed	not-expressed		not-expressed	not-expressed	not-expressed	not-expressed
PO3F4.0.D	0.0151	0.0457	4506			0.428571	1	0.526039		not-expressed	not-expressed	not-expressed	not-expressed		not-expressed	not-expressed	not-expressed	not-expressed
PO4F1.0.D	-0.00791	0.0298	2228			0.714286	1	0.714286	0.0181828	activator	activator	activator	undetermined	0.189197	undetermined	undetermined	undetermined	undetermined
MYC.0.A	0.0156	0.05	3707			0.142857	1	0.23458	0.106009	activator	activator	activator	activator	9.22301e-05	activator	activator	activator	activator
PO4F3.0.D	-0.00663	0.0297	2278			0.714286	1	0.714286		not-expressed	not-expressed	not-expressed	not-expressed		not-expressed	not-expressed	not-expressed	not-expressed
PO5F1.0.A	0.0162	0.0435	4637			0.428571	1	0.526039		not-expressed	not-expressed	not-expressed	not-expressed		not-expressed	not-expressed	not-expressed	not-expressed
NFKB2.0.B	-0.0349	0.11	8130			0.142857	2	0.23458	0.108556	activator	activator	activator	activator	1.87331e-19	activator	activator	activator	activator
PO6F1.0.D	0.000746	0.0137	1982			0.714286	1	0.714286	-0.0748298	repressor	repressor	repressor	repressor	0.00230773	repressor	repressor	repressor	repressor
NFYB.0.A	-0.0648	0.186	4361			0.142857	2	0.23458	0.108993	activator	activator	activator	activator	2.38171e-14	activator	activator	activator	activator
TF7L2.0.A	-0.0375	0.106	3950			0.142857	2	0.23458	0.112467	activator	activator	activator	activator	1.31136e-12	activator	activator	activator	activator
NR4A2.0.C	-0.0441	0.133	2405			0.142857	2	0.23458	0.114756	activator	activator	activator	activator	3.96568e-08	activator	activator	activator	activator
PPARD.0.D	-0.000498	0.0224	4400			0.428571	1	0.526039	-0.00785272	undetermined	undetermined	undetermined	undetermined	0.69758	undetermined	undetermined	undetermined	undetermined
HLF.0.C	-0.0447	0.142	656			0.142857	2	0.23458	0.115008	activator	activator	activator	activator	0.00704978	activator	activator	activator	activator
E2F4.1.A	-0.018	0.056	5523			0.142857	1	0.23458	0.117766	activator	activator	activator	activator	7.99877e-06	activator	activator	activator	activator
PRD14.0.A	-0.00453	0.0453	1875			0.428571	1	0.526039		not-expressed	not-expressed	not-expressed	not-expressed		not-expressed	not-expressed	not-expressed	not-expressed
E2F3.0.A	-0.0198	0.0558	9029			0.142857	1	0.23458	0.117965	activator	activator	activator	activator	9.08348e-29	activator	activator	activator	activator
TBX19.0.D	-0.0216	0.0609	1383			0.142857	1	0.23458	0.118171	activator	activator	activator	activator	0.000260161	activator	activator	activator	activator
PRDM6.0.C	0.00113	0.0105	22363			0.714286	1	0.714286		not-expressed	not-expressed	not-expressed	not-expressed		not-expressed	not-expressed	not-expressed	not-expressed
TCF7.0.A	-0.0463	0.124	5054			0.142857	2	0.23458	0.125438	activator	activator	activator	activator	4.02431e-16	activator	activator	activator	activator
PRGR.1.A	0.00542	0.0278	4107			0.428571	1	0.526039		not-expressed	not-expressed	not-expressed	not-expressed		not-expressed	not-expressed	not-expressed	not-expressed
PROP1.0.D	-0.0011	0.0298	1247			0.714286	1	0.714286		not-expressed	not-expressed	not-expressed	not-expressed		not-expressed	not-expressed	not-expressed	not-expressed
RUNX2.0.A	-0.0395	0.112	10605			0.142857	2	0.23458	0.127449	activator	activator	activator	activator	9.19746e-36	activator	activator	activator	activator
EPAS1.0.B	0.00915	0.0804	701			0.142857	1	0.23458	0.13106	activator	activator	activator	activator	0.00217786	activator	activator	activator	activator
IRF4.0.A	0.029	0.0772	11321			0.142857	1	0.23458	0.138288	activator	activator	activator	activator	2.70383e-30	activator	activator	activator	activator
FOXO3.0.B	-0.0411	0.119	2276			0.142857	2	0.23458	0.146231	activator	activator	activator	activator	3.59654e-12	activator	activator	activator	activator
ZBT7A.0.A	0.0103	0.0507	5875			0.142857	1	0.23458	0.1464	activator	activator	activator	activator	1.22024e-09	activator	activator	activator	activator
USF1.0.A	-0.0699	0.195	3039			0.142857	2	0.23458	0.158314	activator	activator	activator	activator	3.59906e-18	activator	activator	activator	activator
ATF2.2.C	-0.112	0.321	857			0.142857	2	0.23458	0.162114	activator	activator	activator	activator	2.83284e-06	activator	activator	activator	activator
CREB1.0.A	-0.0931	0.266	1036			0.142857	2	0.23458	0.167928	activator	activator	activator	activator	7.64892e-07	activator	activator	activator	activator
STAT1.1.A	0.0492	0.131	20693			0.142857	2	0.23458	0.191933	activator	activator	activator	activator	2.94844e-133	activator	activator	activator	activator
MBD2.0.B	-0.0143	0.0464	8798			0.142857	1	0.23458	0.209862	activator	activator	activator	activator	5.30744e-29	activator	activator	activator	activator
HIF1A.0.C	0.0298	0.122	944			0.142857	2	0.23458	0.225733	activator	activator	activator	activator	3.69271e-07	activator	activator	activator	activator
RAX2.0.D	0.00623	0.0347	1271			0.428571	1	0.526039		not-expressed	not-expressed	not-expressed	not-expressed		not-expressed	not-expressed	not-expressed	not-expressed
REL.0.B	-0.00774	0.0282	6607			0.428571	1	0.526039	0.033726	activator	activator	activator	activator	0.00374279	activator	activator	activator	activator
STAT2.0.A	0.0558	0.148	15788			0.142857	2	0.23458	0.237416	activator	activator	activator	activator	6.29029e-145	activator	activator	activator	activator
REST.0.A	-0.00162	0.0349	9526			0.714286	1	0.714286	-0.0360042	repressor	repressor	repressor	repressor	0.19391	undetermined	undetermined	undetermined	undetermined
RFX1.0.B	0.000681	0.0295	15614			0.428571	1	0.526039	-0.13571	repressor	repressor	repressor	repressor	3.49517e-28	repressor	repressor	repressor	repressor
IRF9.0.C	0.0584	0.155	4653			0.142857	2	0.23458	0.241796	activator	activator	activator	activator	2.88821e-49	activator	activator	activator	activator
IRF8.0.B	0.05	0.134	14065			0.142857	2	0.23458	0.248222	activator	activator	activator	activator	5.66416e-121	activator	activator	activator	activator
RFX2.1.A	0.00106	0.0492	6670			0.714286	1	0.714286	-0.00712768	undetermined	undetermined	undetermined	undetermined	0.530946	undetermined	undetermined	undetermined	undetermined
PRDM1.0.A	0.0577	0.153	10881			0.142857	2	0.23458	0.272249	activator	activator	activator	activator	1.04179e-118	activator	activator	activator	activator
IRF7.0.C	0.0777	0.206	6531			0.142857	2	0.23458	0.285041	activator	activator	activator	activator	3.95363e-101	activator	activator	activator	activator
IRF1.0.A	0.0675	0.179	20758			0.142857	2	0.23458	0.286011	activator	activator	activator	activator	3.11891e-286	activator	activator	activator	activator
IRF2.0.A	0.0861	0.228	15303			0.142857	2	0.23458	0.367191	activator	activator	activator	activator	0	activator	activator	activator	activator
STAT4.0.A	0.164	0.438	4806			0.142857	2	0.23458	0.386798	activator	activator	activator	activator	1.81451e-119	activator	activator	activator	activator
STAT1.0.A	0.194	0.52	5358			0.142857	3	0.23458	0.43023	activator	activator	activator	activator	1.58235e-160	activator	activator	activator	activator
STAT3.0.A	0.202	0.538	4561			0.142857	3	0.23458	0.462029	activator	activator	activator	activator	2.53761e-165	activator	activator	activator	activator
STA5A.0.A	0.271	0.721	4268			0.142857	3	0.23458	0.514971	activator	activator	activator	activator	2.42017e-195	activator	activator	activator	activator
AIRE.0.C	-0.0174	0.0395	1697			0.142857	1	0.23458		not-expressed	not-expressed	not-expressed	not-expressed		not-expressed	not-expressed	not-expressed	not-expressed
ALX4.0.D	0.0178	0.0487	1226			0.142857	1	0.23458		not-expressed	not-expressed	not-expressed	not-expressed		not-expressed	not-expressed	not-expressed	not-expressed
AP2A.0.A	0.0082	0.0271	12442			0.142857	1	0.23458		not-expressed	not-expressed	not-expressed	not-expressed		not-expressed	not-expressed	not-expressed	not-expressed
RX.0.D	-0.00276	0.0176	2858			0.428571	1	0.526039		not-expressed	not-expressed	not-expressed	not-expressed		not-expressed	not-expressed	not-expressed	not-expressed
RXRA.0.A	-0.000329	0.0123	28865			0.714286	1	0.714286	0.0506104	activator	activator	activator	activator	5.01569e-06	activator	activator	activator	activator
RXRA.1.A	-0.00104	0.0275	5846			0.714286	1	0.714286	-0.00147185	undetermined	undetermined	undetermined	undetermined	0.435701	undetermined	undetermined	undetermined	undetermined
AP2B.0.B	-0.00352	0.0214	13233			0.142857	1	0.23458		not-expressed	not-expressed	not-expressed	not-expressed		not-expressed	not-expressed	not-expressed	not-expressed
AP2C.0.A	0.00753	0.0269	15483			0.142857	1	0.23458		not-expressed	not-expressed	not-expressed	not-expressed		not-expressed	not-expressed	not-expressed	not-expressed
ASCL1.0.A	0.0166	0.059	15857			0.142857	1	0.23458		not-expressed	not-expressed	not-expressed	not-expressed		not-expressed	not-expressed	not-expressed	not-expressed
ATOH1.0.B	0.0118	0.0518	7217			0.142857	1	0.23458		not-expressed	not-expressed	not-expressed	not-expressed		not-expressed	not-expressed	not-expressed	not-expressed
SCRT2.0.D	-0.00381	0.0391	2374			0.714286	1	0.714286		not-expressed	not-expressed	not-expressed	not-expressed		not-expressed	not-expressed	not-expressed	not-expressed
BARH1.0.D	-0.0299	0.0851	821			0.142857	1	0.23458		not-expressed	not-expressed	not-expressed	not-expressed		not-expressed	not-expressed	not-expressed	not-expressed
BHA15.0.B	0.021	0.0602	11640			0.142857	1	0.23458		not-expressed	not-expressed	not-expressed	not-expressed		not-expressed	not-expressed	not-expressed	not-expressed
BHE41.0.D	0.0128	0.038	9123			0.142857	1	0.23458		not-expressed	not-expressed	not-expressed	not-expressed		not-expressed	not-expressed	not-expressed	not-expressed
BRAC.1.B	-0.00856	0.0299	4012			0.142857	1	0.23458		not-expressed	not-expressed	not-expressed	not-expressed		not-expressed	not-expressed	not-expressed	not-expressed
SMAD1.0.D	0.000409	0.0333	9590			0.714286	1	0.714286	-0.0120155	repressor	undetermined	undetermined	undetermined	0.0179331	repressor	undetermined	undetermined	undetermined
BSH.0.D	-0.00579	0.0273	1054			0.142857	1	0.23458		not-expressed	not-expressed	not-expressed	not-expressed		not-expressed	not-expressed	not-expressed	not-expressed
SMAD3.0.B	0.00688	0.0241	20509			0.428571	1	0.526039	-0.0173559	repressor	repressor	undetermined	undetermined	0.704827	undetermined	undetermined	undetermined	undetermined
COT1.1.C	0.00649	0.0276	13139			0.142857	1	0.23458		not-expressed	not-expressed	not-expressed	not-expressed		not-expressed	not-expressed	not-expressed	not-expressed
CREB5.0.D	-0.104	0.299	810			0.142857	2	0.23458		not-expressed	not-expressed	not-expressed	not-expressed		not-expressed	not-expressed	not-expressed	not-expressed
CTCFL.0.A	-0.0413	0.113	28893			0.142857	2	0.23458		not-expressed	not-expressed	not-expressed	not-expressed		not-expressed	not-expressed	not-expressed	not-expressed
DLX1.0.D	0.00382	0.0366	2079			0.142857	1	0.23458		not-expressed	not-expressed	not-expressed	not-expressed		not-expressed	not-expressed	not-expressed	not-expressed
SNAI2.0.A	-0.000491	0.0376	8746			0.714286	1	0.714286		not-expressed	not-expressed	not-expressed	not-expressed		not-expressed	not-expressed	not-expressed	not-expressed
SOX1.0.D	0.00151	0.0297	2036			0.714286	1	0.714286		not-expressed	not-expressed	not-expressed	not-expressed		not-expressed	not-expressed	not-expressed	not-expressed
DLX6.0.D	-0.00952	0.0413	1362			0.142857	1	0.23458		not-expressed	not-expressed	not-expressed	not-expressed		not-expressed	not-expressed	not-expressed	not-expressed
DMRT1.0.D	-0.00836	0.0222	2684			0.142857	1	0.23458		not-expressed	not-expressed	not-expressed	not-expressed		not-expressed	not-expressed	not-expressed	not-expressed
SOX11.0.D	0.000696	0.0166	2117			0.714286	1	0.714286		not-expressed	not-expressed	not-expressed	not-expressed		not-expressed	not-expressed	not-expressed	not-expressed
SOX17.0.C	-0.0015	0.0207	2789			0.428571	1	0.526039		not-expressed	not-expressed	not-expressed	not-expressed		not-expressed	not-expressed	not-expressed	not-expressed
SOX18.0.D	0.00376	0.0162	2592			0.714286	1	0.714286		not-expressed	not-expressed	not-expressed	not-expressed		not-expressed	not-expressed	not-expressed	not-expressed
SOX2.0.A	-0.00115	0.0199	6274			0.714286	1	0.714286		not-expressed	not-expressed	not-expressed	not-expressed		not-expressed	not-expressed	not-expressed	not-expressed
SOX2.1.A	0.00813	0.0274	4543			0.428571	1	0.526039		not-expressed	not-expressed	not-expressed	not-expressed		not-expressed	not-expressed	not-expressed	not-expressed
DPRX.0.D	0.00981	0.08	302			0.142857	1	0.23458		not-expressed	not-expressed	not-expressed	not-expressed		not-expressed	not-expressed	not-expressed	not-expressed
SOX3.0.B	0.000442	0.0338	4261			0.714286	1	0.714286		not-expressed	not-expressed	not-expressed	not-expressed		not-expressed	not-expressed	not-expressed	not-expressed
DUXA.0.D	-0.0145	0.0502	1187			0.142857	1	0.23458		not-expressed	not-expressed	not-expressed	not-expressed		not-expressed	not-expressed	not-expressed	not-expressed
SOX7.0.D	-0.00355	0.0408	2154			0.428571	1	0.526039	0.0331432	activator	activator	activator	activator	0.140335	undetermined	undetermined	undetermined	undetermined
EMX2.0.D	0.0143	0.0476	1077			0.142857	1	0.23458		not-expressed	not-expressed	not-expressed	not-expressed		not-expressed	not-expressed	not-expressed	not-expressed
FEV.0.B	-0.0118	0.0417	6795			0.142857	1	0.23458		not-expressed	not-expressed	not-expressed	not-expressed		not-expressed	not-expressed	not-expressed	not-expressed
FIGLA.0.D	-0.00922	0.0332	3556			0.142857	1	0.23458		not-expressed	not-expressed	not-expressed	not-expressed		not-expressed	not-expressed	not-expressed	not-expressed
FOXA1.0.A	-0.0282	0.0767	3083			0.142857	1	0.23458		not-expressed	not-expressed	not-expressed	not-expressed		not-expressed	not-expressed	not-expressed	not-expressed
FOXA2.0.A	-0.0243	0.0668	3316			0.142857	1	0.23458		not-expressed	not-expressed	not-expressed	not-expressed		not-expressed	not-expressed	not-expressed	not-expressed
FOXA3.0.B	-0.0322	0.0935	2845			0.142857	1	0.23458		not-expressed	not-expressed	not-expressed	not-expressed		not-expressed	not-expressed	not-expressed	not-expressed
FOXC1.0.C	-0.0362	0.0987	1969			0.142857	1	0.23458		not-expressed	not-expressed	not-expressed	not-expressed		not-expressed	not-expressed	not-expressed	not-expressed
FOXC2.0.D	-0.0145	0.0389	2727			0.142857	1	0.23458		not-expressed	not-expressed	not-expressed	not-expressed		not-expressed	not-expressed	not-expressed	not-expressed
FOXD1.0.D	-0.0222	0.0727	1907			0.142857	1	0.23458		not-expressed	not-expressed	not-expressed	not-expressed		not-expressed	not-expressed	not-expressed	not-expressed
FOXF1.0.D	-0.00366	0.038	3823			0.142857	1	0.23458		not-expressed	not-expressed	not-expressed	not-expressed		not-expressed	not-expressed	not-expressed	not-expressed
FOXF2.0.D	-0.0234	0.0742	2912			0.142857	1	0.23458		not-expressed	not-expressed	not-expressed	not-expressed		not-expressed	not-expressed	not-expressed	not-expressed
FOXI1.0.B	-0.0381	0.111	3516			0.142857	2	0.23458		not-expressed	not-expressed	not-expressed	not-expressed		not-expressed	not-expressed	not-expressed	not-expressed
FOXO6.0.D	-0.026	0.0693	1056			0.142857	1	0.23458		not-expressed	not-expressed	not-expressed	not-expressed		not-expressed	not-expressed	not-expressed	not-expressed
SPIC.0.D	-0.00197	0.0132	29300			0.428571	1	0.526039		not-expressed	not-expressed	not-expressed	not-expressed		not-expressed	not-expressed	not-expressed	not-expressed
FOXP2.0.C	-0.0362	0.11	2437			0.142857	2	0.23458		not-expressed	not-expressed	not-expressed	not-expressed		not-expressed	not-expressed	not-expressed	not-expressed
FOXQ1.0.C	-0.0252	0.0662	2387			0.142857	1	0.23458		not-expressed	not-expressed	not-expressed	not-expressed		not-expressed	not-expressed	not-expressed	not-expressed
GATA1.0.A	-0.00895	0.0247	2734			0.142857	1	0.23458		not-expressed	not-expressed	not-expressed	not-expressed		not-expressed	not-expressed	not-expressed	not-expressed
GATA4.0.A	0.00916	0.0281	2345			0.142857	1	0.23458		not-expressed	not-expressed	not-expressed	not-expressed		not-expressed	not-expressed	not-expressed	not-expressed
GATA6.0.A	0.00638	0.0291	2708			0.142857	1	0.23458		not-expressed	not-expressed	not-expressed	not-expressed		not-expressed	not-expressed	not-expressed	not-expressed
GCM1.0.D	-0.00379	0.0376	2328			0.142857	1	0.23458		not-expressed	not-expressed	not-expressed	not-expressed		not-expressed	not-expressed	not-expressed	not-expressed
GCM2.0.D	0.00989	0.114	861			0.142857	2	0.23458		not-expressed	not-expressed	not-expressed	not-expressed		not-expressed	not-expressed	not-expressed	not-expressed
GLI2.0.D	-0.00795	0.0623	2881			0.142857	1	0.23458		not-expressed	not-expressed	not-expressed	not-expressed		not-expressed	not-expressed	not-expressed	not-expressed
GRHL2.0.A	0.0199	0.0579	1981			0.142857	1	0.23458		not-expressed	not-expressed	not-expressed	not-expressed		not-expressed	not-expressed	not-expressed	not-expressed
GSX1.0.D	0.0311	0.0832	1378			0.142857	1	0.23458		not-expressed	not-expressed	not-expressed	not-expressed		not-expressed	not-expressed	not-expressed	not-expressed
GSX2.0.D	0.0291	0.0797	1759			0.142857	1	0.23458		not-expressed	not-expressed	not-expressed	not-expressed		not-expressed	not-expressed	not-expressed	not-expressed
HAND1.0.D	0.00588	0.0185	7462			0.142857	1	0.23458		not-expressed	not-expressed	not-expressed	not-expressed		not-expressed	not-expressed	not-expressed	not-expressed
STF1.0.B	-0.0025	0.0144	7320			0.428571	1	0.526039		not-expressed	not-expressed	not-expressed	not-expressed		not-expressed	not-expressed	not-expressed	not-expressed
HME1.0.D	0.0129	0.0405	1157			0.142857	1	0.23458		not-expressed	not-expressed	not-expressed	not-expressed		not-expressed	not-expressed	not-expressed	not-expressed
TAF1.0.A	0.00143	0.0251	22945			0.428571	1	0.526039	-0.0775897	repressor	repressor	repressor	repressor	6.815e-16	repressor	repressor	repressor	repressor
TAL1.0.A	-0.000987	0.0286	2806			0.714286	1	0.714286		not-expressed	not-expressed	not-expressed	not-expressed		not-expressed	not-expressed	not-expressed	not-expressed
TAL1.1.A	0.00879	0.0549	11912			0.428571	1	0.526039		not-expressed	not-expressed	not-expressed	not-expressed		not-expressed	not-expressed	not-expressed	not-expressed
HME2.0.D	-0.0102	0.0508	1021			0.142857	1	0.23458		not-expressed	not-expressed	not-expressed	not-expressed		not-expressed	not-expressed	not-expressed	not-expressed
HMX1.0.D	-0.00618	0.0369	2076			0.142857	1	0.23458		not-expressed	not-expressed	not-expressed	not-expressed		not-expressed	not-expressed	not-expressed	not-expressed
HMX3.0.D	-0.0286	0.0828	1100			0.142857	1	0.23458		not-expressed	not-expressed	not-expressed	not-expressed		not-expressed	not-expressed	not-expressed	not-expressed
HNF1B.1.A	0.0133	0.0853	1355			0.142857	1	0.23458		not-expressed	not-expressed	not-expressed	not-expressed		not-expressed	not-expressed	not-expressed	not-expressed
HNF4A.0.A	0.0112	0.0326	4163			0.142857	1	0.23458		not-expressed	not-expressed	not-expressed	not-expressed		not-expressed	not-expressed	not-expressed	not-expressed
TBX2.0.D	0.000479	0.0164	7821			0.714286	1	0.714286		not-expressed	not-expressed	not-expressed	not-expressed		not-expressed	not-expressed	not-expressed	not-expressed
HNF4G.0.B	0.0156	0.0449	5002			0.142857	1	0.23458		not-expressed	not-expressed	not-expressed	not-expressed		not-expressed	not-expressed	not-expressed	not-expressed
HNF6.0.B	0.0136	0.0362	1672			0.142857	1	0.23458		not-expressed	not-expressed	not-expressed	not-expressed		not-expressed	not-expressed	not-expressed	not-expressed
TBX3.0.C	0.00451	0.0277	13911			0.428571	1	0.526039		not-expressed	not-expressed	not-expressed	not-expressed		not-expressed	not-expressed	not-expressed	not-expressed
TBX4.0.D	-0.00358	0.0129	3893			0.714286	1	0.714286		not-expressed	not-expressed	not-expressed	not-expressed		not-expressed	not-expressed	not-expressed	not-expressed
HSFY1.0.D	-0.0522	0.137	95			0.142857	2	0.23458		not-expressed	not-expressed	not-expressed	not-expressed		not-expressed	not-expressed	not-expressed	not-expressed
HXA10.0.C	-0.00814	0.0311	1390			0.142857	1	0.23458		not-expressed	not-expressed	not-expressed	not-expressed		not-expressed	not-expressed	not-expressed	not-expressed
HXA13.0.C	-0.00251	0.0375	1654			0.142857	1	0.23458		not-expressed	not-expressed	not-expressed	not-expressed		not-expressed	not-expressed	not-expressed	not-expressed
TEAD3.0.D	-0.00455	0.0297	3049			0.714286	1	0.714286	-0.0218512	repressor	repressor	repressor	repressor	0.351748	undetermined	undetermined	undetermined	undetermined
HXA2.0.D	-0.0126	0.0358	814			0.142857	1	0.23458		not-expressed	not-expressed	not-expressed	not-expressed		not-expressed	not-expressed	not-expressed	not-expressed
HXA5.0.D	-0.0112	0.0349	894			0.142857	1	0.23458		not-expressed	not-expressed	not-expressed	not-expressed		not-expressed	not-expressed	not-expressed	not-expressed
HXC12.0.D	-0.022	0.0594	1198			0.142857	1	0.23458		not-expressed	not-expressed	not-expressed	not-expressed		not-expressed	not-expressed	not-expressed	not-expressed
HXC8.0.D	-0.00959	0.0291	1067			0.142857	1	0.23458		not-expressed	not-expressed	not-expressed	not-expressed		not-expressed	not-expressed	not-expressed	not-expressed
HXD13.0.D	0.0125	0.0556	1370			0.142857	1	0.23458		not-expressed	not-expressed	not-expressed	not-expressed		not-expressed	not-expressed	not-expressed	not-expressed
HXD3.0.D	0.0135	0.0656	778			0.142857	1	0.23458		not-expressed	not-expressed	not-expressed	not-expressed		not-expressed	not-expressed	not-expressed	not-expressed
TFAP4.0.A	0.00528	0.0248	7412			0.714286	1	0.714286	0.0194311	activator	activator	activator	undetermined	0.694056	undetermined	undetermined	undetermined	undetermined
HXD8.0.D	0.0209	0.0566	3150			0.142857	1	0.23458		not-expressed	not-expressed	not-expressed	not-expressed		not-expressed	not-expressed	not-expressed	not-expressed
ID4.0.D	0.0147	0.0591	7703			0.142857	1	0.23458		not-expressed	not-expressed	not-expressed	not-expressed		not-expressed	not-expressed	not-expressed	not-expressed
INSM1.0.C	-0.00955	0.0379	7712			0.142857	1	0.23458		not-expressed	not-expressed	not-expressed	not-expressed		not-expressed	not-expressed	not-expressed	not-expressed
IRX2.0.D	-0.00808	0.0313	10400			0.142857	1	0.23458		not-expressed	not-expressed	not-expressed	not-expressed		not-expressed	not-expressed	not-expressed	not-expressed
ISL1.0.A	-0.0176	0.0827	891			0.142857	1	0.23458		not-expressed	not-expressed	not-expressed	not-expressed		not-expressed	not-expressed	not-expressed	not-expressed
TGIF2.0.D	-0.00423	0.023	3354			0.714286	1	0.714286	-0.0215122	repressor	repressor	repressor	repressor	0.158504	undetermined	undetermined	undetermined	undetermined
THA.0.C	0.00618	0.0213	9115			0.428571	1	0.526039	0.00393313	undetermined	undetermined	undetermined	undetermined	0.123436	undetermined	undetermined	undetermined	undetermined
THA.1.D	0.00724	0.0251	5415			0.428571	1	0.526039	0.014962	activator	activator	undetermined	undetermined	0.0721877	undetermined	undetermined	undetermined	undetermined
THA11.0.B	-0.0014	0.0447	7750			0.714286	1	0.714286	-0.0201629	repressor	repressor	repressor	undetermined	0.813394	undetermined	undetermined	undetermined	undetermined
KLF14.0.D	-0.0439	0.124	14594			0.142857	2	0.23458		not-expressed	not-expressed	not-expressed	not-expressed		not-expressed	not-expressed	not-expressed	not-expressed
THB.0.C	-0.0026	0.0131	7904			0.714286	1	0.714286		not-expressed	not-expressed	not-expressed	not-expressed		not-expressed	not-expressed	not-expressed	not-expressed
LHX6.0.D	-0.0156	0.0813	1806			0.142857	1	0.23458		not-expressed	not-expressed	not-expressed	not-expressed		not-expressed	not-expressed	not-expressed	not-expressed
LHX8.0.D	0.0265	0.0929	1306			0.142857	1	0.23458		not-expressed	not-expressed	not-expressed	not-expressed		not-expressed	not-expressed	not-expressed	not-expressed
TWST1.0.A	0.000931	0.00926	3089			0.714286	1	0.714286	0.0165597	activator	activator	activator	undetermined	0.317136	undetermined	undetermined	undetermined	undetermined
LHX9.0.D	0.0116	0.0504	1507			0.142857	1	0.23458		not-expressed	not-expressed	not-expressed	not-expressed		not-expressed	not-expressed	not-expressed	not-expressed
LMX1A.0.D	0.0114	0.0366	3137			0.142857	1	0.23458		not-expressed	not-expressed	not-expressed	not-expressed		not-expressed	not-expressed	not-expressed	not-expressed
MEOX2.0.D	0.0238	0.073	947			0.142857	1	0.23458		not-expressed	not-expressed	not-expressed	not-expressed		not-expressed	not-expressed	not-expressed	not-expressed
UNC4.0.D	0.00129	0.0213	1584			0.714286	1	0.714286		not-expressed	not-expressed	not-expressed	not-expressed		not-expressed	not-expressed	not-expressed	not-expressed
MITF.0.A	-0.0774	0.217	2317			0.142857	2	0.23458		not-expressed	not-expressed	not-expressed	not-expressed		not-expressed	not-expressed	not-expressed	not-expressed
MIXL1.0.D	-0.0254	0.0775	817			0.142857	1	0.23458		not-expressed	not-expressed	not-expressed	not-expressed		not-expressed	not-expressed	not-expressed	not-expressed
VAX1.0.D	0.00219	0.0586	1118			0.714286	1	0.714286		not-expressed	not-expressed	not-expressed	not-expressed		not-expressed	not-expressed	not-expressed	not-expressed
VAX2.0.D	0.00111	0.0292	845			0.714286	1	0.714286		not-expressed	not-expressed	not-expressed	not-expressed		not-expressed	not-expressed	not-expressed	not-expressed
MNX1.0.D	-0.00996	0.0316	3037			0.142857	1	0.23458		not-expressed	not-expressed	not-expressed	not-expressed		not-expressed	not-expressed	not-expressed	not-expressed
MYCN.0.A	-0.00764	0.0317	4545			0.142857	1	0.23458		not-expressed	not-expressed	not-expressed	not-expressed		not-expressed	not-expressed	not-expressed	not-expressed
VENTX.0.D	0.00969	0.0267	1110			0.428571	1	0.526039		not-expressed	not-expressed	not-expressed	not-expressed		not-expressed	not-expressed	not-expressed	not-expressed
VEZF1.0.C	0.000181	0.00966	59458			0.714286	1	0.714286	-0.0202379	repressor	repressor	repressor	undetermined	0.329199	undetermined	undetermined	undetermined	undetermined
VEZF1.1.C	-0.0012	0.00618	31975			0.714286	1	0.714286	-0.0230071	repressor	repressor	repressor	repressor	0.425701	undetermined	undetermined	undetermined	undetermined
MYOD1.0.A	0.0187	0.0535	13141			0.142857	1	0.23458		not-expressed	not-expressed	not-expressed	not-expressed		not-expressed	not-expressed	not-expressed	not-expressed
MYOD1.1.A	0.0291	0.0826	9600			0.142857	1	0.23458		not-expressed	not-expressed	not-expressed	not-expressed		not-expressed	not-expressed	not-expressed	not-expressed
WT1.0.C	-0.00346	0.0179	50957			0.428571	1	0.526039		not-expressed	not-expressed	not-expressed	not-expressed		not-expressed	not-expressed	not-expressed	not-expressed
MYOG.0.B	0.0248	0.073	11477			0.142857	1	0.23458		not-expressed	not-expressed	not-expressed	not-expressed		not-expressed	not-expressed	not-expressed	not-expressed
XBP1.0.D	-0.00501	0.0221	4697			0.428571	1	0.526039	0.10503	activator	activator	activator	activator	0.00046098	activator	activator	activator	activator
NDF1.0.A	-0.0151	0.0551	4854			0.142857	1	0.23458		not-expressed	not-expressed	not-expressed	not-expressed		not-expressed	not-expressed	not-expressed	not-expressed
Z354A.0.C	-0.00144	0.00971	5283			0.428571	1	0.526039	0.0440028	activator	activator	activator	activator	1.80072e-05	activator	activator	activator	activator
ZBED1.0.D	-0.0646	0.169	98			0.428571	2	0.526039	0.124998	activator	activator	activator	activator	0.120898	undetermined	undetermined	undetermined	undetermined
ZBT14.0.C	-0.00512	0.0526	4650			0.428571	1	0.526039	-0.267429	repressor	repressor	repressor	repressor	3.82917e-37	repressor	repressor	repressor	repressor
ZBT17.0.A	-0.00118	0.00846	52951			0.714286	1	0.714286	-0.0331391	repressor	repressor	repressor	repressor	0.00979863	repressor	repressor	repressor	repressor
ZBT18.0.C	0.00496	0.0249	6603			0.714286	1	0.714286	-0.0365612	repressor	repressor	repressor	repressor	0.312109	undetermined	undetermined	undetermined	undetermined
ZBT48.0.C	-0.000681	0.0243	4713			0.714286	1	0.714286	-0.115129	repressor	repressor	repressor	repressor	2.68385e-06	repressor	repressor	repressor	repressor
ZBT49.0.D	0.000249	0.0415	454			0.714286	1	0.714286	-0.00908802	repressor	undetermined	undetermined	undetermined	0.32559	undetermined	undetermined	undetermined	undetermined
NDF2.0.B	-0.0101	0.0303	3926			0.142857	1	0.23458		not-expressed	not-expressed	not-expressed	not-expressed		not-expressed	not-expressed	not-expressed	not-expressed
NFE2.0.A	0.00905	0.0382	5195			0.142857	1	0.23458		not-expressed	not-expressed	not-expressed	not-expressed		not-expressed	not-expressed	not-expressed	not-expressed
ZBTB4.0.D	-0.00221	0.0153	5297			0.428571	1	0.526039	-0.102299	repressor	repressor	repressor	repressor	4.75191e-08	repressor	repressor	repressor	repressor
NFIB.0.D	0.0107	0.0425	9672			0.142857	1	0.23458		not-expressed	not-expressed	not-expressed	not-expressed		not-expressed	not-expressed	not-expressed	not-expressed
NKX22.0.D	-0.00666	0.0344	3134			0.142857	1	0.23458		not-expressed	not-expressed	not-expressed	not-expressed		not-expressed	not-expressed	not-expressed	not-expressed
ZEB1.0.A	0.00636	0.0516	8855			0.714286	1	0.714286	-0.000431343	undetermined	undetermined	undetermined	undetermined	0.86913	undetermined	undetermined	undetermined	undetermined
NKX23.0.D	-0.027	0.0737	2118			0.142857	1	0.23458		not-expressed	not-expressed	not-expressed	not-expressed		not-expressed	not-expressed	not-expressed	not-expressed
NKX25.0.B	0.0104	0.0313	9357			0.142857	1	0.23458		not-expressed	not-expressed	not-expressed	not-expressed		not-expressed	not-expressed	not-expressed	not-expressed
NKX28.0.C	-0.00629	0.0481	1616			0.142857	1	0.23458		not-expressed	not-expressed	not-expressed	not-expressed		not-expressed	not-expressed	not-expressed	not-expressed
ZFHX3.0.D	-0.00853	0.0434	1102			0.428571	1	0.526039	0.0828474	activator	activator	activator	activator	0.000150992	activator	activator	activator	activator
ZFP28.0.C	0.0114	0.0345	14567			0.714286	1	0.714286	0.0413291	activator	activator	activator	activator	9.98655e-06	activator	activator	activator	activator
NKX32.0.C	-0.0108	0.0422	2200			0.142857	1	0.23458		not-expressed	not-expressed	not-expressed	not-expressed		not-expressed	not-expressed	not-expressed	not-expressed
NOBOX.0.C	-0.0123	0.0894	1017			0.142857	1	0.23458		not-expressed	not-expressed	not-expressed	not-expressed		not-expressed	not-expressed	not-expressed	not-expressed
NOTO.0.D	-0.0197	0.0893	1011			0.142857	1	0.23458		not-expressed	not-expressed	not-expressed	not-expressed		not-expressed	not-expressed	not-expressed	not-expressed
NR0B1.0.D	-0.011	0.0299	7878			0.142857	1	0.23458		not-expressed	not-expressed	not-expressed	not-expressed		not-expressed	not-expressed	not-expressed	not-expressed
NR1H4.0.B	-0.00217	0.0256	16263			0.142857	1	0.23458		not-expressed	not-expressed	not-expressed	not-expressed		not-expressed	not-expressed	not-expressed	not-expressed
ZIC2.0.D	0.00169	0.0592	13731			0.714286	1	0.714286		not-expressed	not-expressed	not-expressed	not-expressed		not-expressed	not-expressed	not-expressed	not-expressed
ZIC3.0.B	0.00152	0.0485	13767			0.714286	1	0.714286		not-expressed	not-expressed	not-expressed	not-expressed		not-expressed	not-expressed	not-expressed	not-expressed
NR1I3.0.C	-0.0152	0.047	3705			0.142857	1	0.23458		not-expressed	not-expressed	not-expressed	not-expressed		not-expressed	not-expressed	not-expressed	not-expressed
OLIG2.0.B	0.00887	0.0248	12031			0.142857	1	0.23458		not-expressed	not-expressed	not-expressed	not-expressed		not-expressed	not-expressed	not-expressed	not-expressed
OLIG2.1.B	0.012	0.0332	7002			0.142857	1	0.23458		not-expressed	not-expressed	not-expressed	not-expressed		not-expressed	not-expressed	not-expressed	not-expressed
ONEC2.0.D	0.012	0.0323	2348			0.142857	1	0.23458		not-expressed	not-expressed	not-expressed	not-expressed		not-expressed	not-expressed	not-expressed	not-expressed
ZN121.0.C	0.0203	0.0555	25377			0.428571	1	0.526039	0.0134752	activator	activator	undetermined	undetermined	0.13873	undetermined	undetermined	undetermined	undetermined
ZN134.0.C	-0.00178	0.0303	6248			0.714286	1	0.714286	-0.00743813	undetermined	undetermined	undetermined	undetermined	0.879315	undetermined	undetermined	undetermined	undetermined
OSR2.0.C	0.025	0.0716	19082			0.142857	1	0.23458		not-expressed	not-expressed	not-expressed	not-expressed		not-expressed	not-expressed	not-expressed	not-expressed
PAX3.0.D	-0.00999	0.029	498			0.142857	1	0.23458		not-expressed	not-expressed	not-expressed	not-expressed		not-expressed	not-expressed	not-expressed	not-expressed
PAX4.0.D	0.016	0.0649	618			0.142857	1	0.23458		not-expressed	not-expressed	not-expressed	not-expressed		not-expressed	not-expressed	not-expressed	not-expressed
ZN143.0.A	0.000548	0.0482	8861			0.714286	1	0.714286	0.0367594	activator	activator	activator	activator	0.314133	undetermined	undetermined	undetermined	undetermined
PHX2A.0.D	0.0135	0.0367	1176			0.142857	1	0.23458		not-expressed	not-expressed	not-expressed	not-expressed		not-expressed	not-expressed	not-expressed	not-expressed
ZN214.0.C	0.000963	0.0403	3355			0.714286	1	0.714286		not-expressed	not-expressed	not-expressed	not-expressed		not-expressed	not-expressed	not-expressed	not-expressed
PHX2B.0.D	0.0164	0.0444	1112			0.142857	1	0.23458		not-expressed	not-expressed	not-expressed	not-expressed		not-expressed	not-expressed	not-expressed	not-expressed
ZN232.0.D	-0.0075	0.0493	1235			0.428571	1	0.526039	0.0879881	activator	activator	activator	activator	0.00195189	activator	activator	activator	activator
PITX1.0.D	0.0116	0.0651	1631			0.142857	1	0.23458		not-expressed	not-expressed	not-expressed	not-expressed		not-expressed	not-expressed	not-expressed	not-expressed
PITX2.0.D	0.0242	0.0698	8042			0.142857	1	0.23458		not-expressed	not-expressed	not-expressed	not-expressed		not-expressed	not-expressed	not-expressed	not-expressed
PO3F2.0.A	0.0206	0.0553	3661			0.142857	1	0.23458		not-expressed	not-expressed	not-expressed	not-expressed		not-expressed	not-expressed	not-expressed	not-expressed
ZN263.0.A	0.00292	0.00833	44685			0.428571	1	0.526039	-0.0199171	repressor	repressor	repressor	undetermined	1.80851e-08	repressor	repressor	repressor	undetermined
PO4F2.0.D	-0.0338	0.091	1439			0.142857	1	0.23458		not-expressed	not-expressed	not-expressed	not-expressed		not-expressed	not-expressed	not-expressed	not-expressed
ZN264.0.C	0.00105	0.0285	2848			0.714286	1	0.714286	-0.030798	repressor	repressor	repressor	repressor	0.284975	undetermined	undetermined	undetermined	undetermined
ZN274.0.A	0.00242	0.0247	4426			0.714286	1	0.714286	-0.0138478	repressor	repressor	undetermined	undetermined	0.0299722	repressor	repressor	undetermined	undetermined
PO5F1.1.A	0.0244	0.0683	3346			0.142857	1	0.23458		not-expressed	not-expressed	not-expressed	not-expressed		not-expressed	not-expressed	not-expressed	not-expressed
ZN282.0.D	-0.00179	0.0266	3679			0.428571	1	0.526039	-0.0328004	repressor	repressor	repressor	repressor	0.0282736	repressor	repressor	repressor	repressor
ZN317.0.C	0.00141	0.028	3136			0.428571	1	0.526039	0.0230717	activator	activator	activator	activator	0.256216	undetermined	undetermined	undetermined	undetermined
ZN320.0.C	0.00126	0.0245	22183			0.714286	1	0.714286	-0.0453626	repressor	repressor	repressor	repressor	2.80095e-14	repressor	repressor	repressor	repressor
PO6F2.0.D	-0.0366	0.097	1200			0.142857	1	0.23458		not-expressed	not-expressed	not-expressed	not-expressed		not-expressed	not-expressed	not-expressed	not-expressed
PRGR.0.A	0.00768	0.0491	3777			0.142857	1	0.23458		not-expressed	not-expressed	not-expressed	not-expressed		not-expressed	not-expressed	not-expressed	not-expressed
PTF1A.0.B	0.0169	0.048	18917			0.142857	1	0.23458		not-expressed	not-expressed	not-expressed	not-expressed		not-expressed	not-expressed	not-expressed	not-expressed
ZN333.0.D	0.0465	0.122	121			0.428571	2	0.526039	-0.204361	repressor	repressor	repressor	repressor	0.0313445	repressor	repressor	repressor	repressor
PTF1A.1.B	0.0327	0.092	9520			0.142857	1	0.23458		not-expressed	not-expressed	not-expressed	not-expressed		not-expressed	not-expressed	not-expressed	not-expressed
ZN341.0.C	-0.000287	0.00686	52564			0.714286	1	0.714286	-0.0285959	repressor	repressor	repressor	repressor	1.09754e-07	repressor	repressor	repressor	repressor
RARB.0.D	0.0191	0.0558	8421			0.142857	1	0.23458		not-expressed	not-expressed	not-expressed	not-expressed		not-expressed	not-expressed	not-expressed	not-expressed
RFX4.0.D	-0.0305	0.0962	3163			0.142857	1	0.23458		not-expressed	not-expressed	not-expressed	not-expressed		not-expressed	not-expressed	not-expressed	not-expressed
RXRB.0.C	0.0106	0.0305	5763			0.142857	1	0.23458		not-expressed	not-expressed	not-expressed	not-expressed		not-expressed	not-expressed	not-expressed	not-expressed
ZN382.0.C	-0.000917	0.0296	3077			0.714286	1	0.714286	0.0351558	activator	activator	activator	activator	0.230758	undetermined	undetermined	undetermined	undetermined
ZN384.0.C	0.006	0.0398	2528			0.428571	1	0.526039	-0.0163276	repressor	repressor	undetermined	undetermined	0.600143	undetermined	undetermined	undetermined	undetermined
RXRG.0.B	-0.0172	0.0511	2916			0.142857	1	0.23458		not-expressed	not-expressed	not-expressed	not-expressed		not-expressed	not-expressed	not-expressed	not-expressed
SALL4.0.B	-0.00753	0.0266	26913			0.142857	1	0.23458		not-expressed	not-expressed	not-expressed	not-expressed		not-expressed	not-expressed	not-expressed	not-expressed
SCRT1.0.D	-0.00832	0.0323	3179			0.142857	1	0.23458		not-expressed	not-expressed	not-expressed	not-expressed		not-expressed	not-expressed	not-expressed	not-expressed
SHOX.0.D	0.0065	0.0569	1868			0.142857	1	0.23458		not-expressed	not-expressed	not-expressed	not-expressed		not-expressed	not-expressed	not-expressed	not-expressed
ZN418.1.D	0.00545	0.0162	4280			0.428571	1	0.526039	-0.041086	repressor	repressor	repressor	repressor	0.0449448	repressor	repressor	repressor	repressor
SHOX2.0.D	0.00796	0.038	1683			0.142857	1	0.23458		not-expressed	not-expressed	not-expressed	not-expressed		not-expressed	not-expressed	not-expressed	not-expressed
SIX1.0.A	-0.0118	0.0372	2153			0.142857	1	0.23458		not-expressed	not-expressed	not-expressed	not-expressed		not-expressed	not-expressed	not-expressed	not-expressed
ZN449.0.C	0.00349	0.024	7767			0.428571	1	0.526039	-0.0717347	repressor	repressor	repressor	repressor	0.000104989	repressor	repressor	repressor	repressor
ZN467.0.C	0.000366	0.00546	58780			0.714286	1	0.714286	-0.0336771	repressor	repressor	repressor	repressor	0.0140211	repressor	repressor	repressor	repressor
SIX2.0.A	-0.00365	0.0203	2633			0.142857	1	0.23458		not-expressed	not-expressed	not-expressed	not-expressed		not-expressed	not-expressed	not-expressed	not-expressed
SOX10.0.B	-0.0129	0.0433	3498			0.142857	1	0.23458		not-expressed	not-expressed	not-expressed	not-expressed		not-expressed	not-expressed	not-expressed	not-expressed
ZN524.0.D	0.000122	0.0204	6313			0.714286	1	0.714286	-0.148866	repressor	repressor	repressor	repressor	1.68317e-16	repressor	repressor	repressor	repressor
SOX10.1.A	0.00573	0.0173	8680			0.142857	1	0.23458		not-expressed	not-expressed	not-expressed	not-expressed		not-expressed	not-expressed	not-expressed	not-expressed
SOX21.0.D	0.00979	0.039	1987			0.142857	1	0.23458		not-expressed	not-expressed	not-expressed	not-expressed		not-expressed	not-expressed	not-expressed	not-expressed
SOX9.0.B	-0.00626	0.0556	3722			0.142857	1	0.23458		not-expressed	not-expressed	not-expressed	not-expressed		not-expressed	not-expressed	not-expressed	not-expressed
SOX9.1.B	-0.0147	0.0609	1420			0.142857	1	0.23458		not-expressed	not-expressed	not-expressed	not-expressed		not-expressed	not-expressed	not-expressed	not-expressed
SPDEF.0.D	0.014	0.0652	2584			0.142857	1	0.23458		not-expressed	not-expressed	not-expressed	not-expressed		not-expressed	not-expressed	not-expressed	not-expressed
SPZ1.0.D	0.0037	0.0239	3026			0.142857	1	0.23458		not-expressed	not-expressed	not-expressed	not-expressed		not-expressed	not-expressed	not-expressed	not-expressed
TBR1.0.D	-0.00775	0.0353	2886			0.142857	1	0.23458		not-expressed	not-expressed	not-expressed	not-expressed		not-expressed	not-expressed	not-expressed	not-expressed
TBX1.0.D	-0.00535	0.0213	39939			0.142857	1	0.23458		not-expressed	not-expressed	not-expressed	not-expressed		not-expressed	not-expressed	not-expressed	not-expressed
TBX15.0.D	-0.0049	0.0178	50580			0.142857	1	0.23458		not-expressed	not-expressed	not-expressed	not-expressed		not-expressed	not-expressed	not-expressed	not-expressed
ZN589.0.D	0.00834	0.0554	3462			0.428571	1	0.526039	-0.131212	repressor	repressor	repressor	repressor	3.30561e-07	repressor	repressor	repressor	repressor
ZN652.0.D	-0.0101	0.0347	1677			0.428571	1	0.526039	0.0195165	activator	activator	activator	undetermined	0.149551	undetermined	undetermined	undetermined	undetermined
TBX20.0.D	-0.0093	0.0248	5792			0.142857	1	0.23458		not-expressed	not-expressed	not-expressed	not-expressed		not-expressed	not-expressed	not-expressed	not-expressed
ZN680.0.C	0.00795	0.0294	4241			0.428571	1	0.526039	0.0273529	activator	activator	activator	activator	0.0279439	activator	activator	activator	activator
ZN708.0.C	0.00387	0.0229	5795			0.714286	1	0.714286	-0.0616566	repressor	repressor	repressor	repressor	0.0209084	repressor	repressor	repressor	repressor
TEAD2.0.D	0.0348	0.0956	3791			0.142857	1	0.23458		not-expressed	not-expressed	not-expressed	not-expressed		not-expressed	not-expressed	not-expressed	not-expressed
TF2LX.0.D	-0.0148	0.044	2276			0.142857	1	0.23458		not-expressed	not-expressed	not-expressed	not-expressed		not-expressed	not-expressed	not-expressed	not-expressed
TF7L1.0.B	-0.0361	0.1	4240			0.142857	2	0.23458		not-expressed	not-expressed	not-expressed	not-expressed		not-expressed	not-expressed	not-expressed	not-expressed
ZN768.0.C	-0.00334	0.0179	16177			0.428571	1	0.526039	0.0553148	activator	activator	activator	activator	0.000126222	activator	activator	activator	activator
THB.1.D	0.00757	0.0554	4069			0.142857	1	0.23458		not-expressed	not-expressed	not-expressed	not-expressed		not-expressed	not-expressed	not-expressed	not-expressed
TLX1.0.D	0.00818	0.0387	6134			0.142857	1	0.23458		not-expressed	not-expressed	not-expressed	not-expressed		not-expressed	not-expressed	not-expressed	not-expressed
ZN784.0.D	-0.00607	0.0235	2121			0.428571	1	0.526039	-0.00718052	undetermined	undetermined	undetermined	undetermined	0.333039	undetermined	undetermined	undetermined	undetermined
VSX1.0.D	0.00593	0.0163	1414			0.142857	1	0.23458		not-expressed	not-expressed	not-expressed	not-expressed		not-expressed	not-expressed	not-expressed	not-expressed
VSX2.0.D	-0.0244	0.0666	1210			0.142857	1	0.23458		not-expressed	not-expressed	not-expressed	not-expressed		not-expressed	not-expressed	not-expressed	not-expressed
ZNF18.0.C	-0.00164	0.0339	3944			0.428571	1	0.526039	0.00452334	undetermined	undetermined	undetermined	undetermined	0.263727	undetermined	undetermined	undetermined	undetermined
WT1.1.B	-0.00777	0.0223	25883			0.142857	1	0.23458		not-expressed	not-expressed	not-expressed	not-expressed		not-expressed	not-expressed	not-expressed	not-expressed
ZNF41.1.C	0.00114	0.0321	3916			0.428571	1	0.526039	0.0517143	activator	activator	activator	activator	0.0209431	activator	activator	activator	activator
ZFP42.0.A	-0.0266	0.0779	4323			0.142857	1	0.23458		not-expressed	not-expressed	not-expressed	not-expressed		not-expressed	not-expressed	not-expressed	not-expressed
ZNF8.0.C	0.00193	0.0197	4139			0.714286	1	0.714286	-0.0203453	repressor	repressor	repressor	undetermined	0.165725	undetermined	undetermined	undetermined	undetermined
ZIC1.0.B	-0.01	0.0292	14807			0.142857	1	0.23458		not-expressed	not-expressed	not-expressed	not-expressed		not-expressed	not-expressed	not-expressed	not-expressed
ZIC4.0.D	-0.00421	0.0565	9104			0.142857	1	0.23458		not-expressed	not-expressed	not-expressed	not-expressed		not-expressed	not-expressed	not-expressed	not-expressed
ZIM3.0.C	0.02	0.0532	6845			0.142857	1	0.23458		not-expressed	not-expressed	not-expressed	not-expressed		not-expressed	not-expressed	not-expressed	not-expressed
ZSC22.0.C	-0.00205	0.0189	33017			0.428571	1	0.526039	0.0841979	activator	activator	activator	activator	5.59511e-52	activator	activator	activator	activator
ZN423.0.D	0.0148	0.0494	4134			0.142857	1	0.23458		not-expressed	not-expressed	not-expressed	not-expressed		not-expressed	not-expressed	not-expressed	not-expressed
ZSCA4.0.D	0.0031	0.0403	3726			0.428571	1	0.526039		not-expressed	not-expressed	not-expressed	not-expressed		not-expressed	not-expressed	not-expressed	not-expressed

## Sheet: Top20_activators_Resting_vs_TCR
TF	weighted_meanDifference	weighted_CD	TFBS	weighted_Tstat	variance	pvalue	Cohend_factor	pvalueAdj	median.cor.tfs	classification_q0.1	classification_q0.05	classification_q0.01	classification_q0.001	classification_distr_rawP	classification_q0.1_final	classification_q0.05_final	classification_q0.01_final	classification_q0.001_final
BATF.0.A	1.04	0.815	3214			0.142857	4	0.150657	0.945477	activator	activator	activator	activator	0	activator	activator	activator	activator
BATF3.0.B	0.792	0.623	3798			0.142857	3	0.150657	0.882092	activator	activator	activator	activator	7.00519e-235	activator	activator	activator	activator
E4F1.0.D	-0.215	0.228	766			0.142857	2	0.150657	0.804247	activator	activator	activator	activator	8.91032e-35	activator	activator	activator	activator
CREB5.0.D	-0.272	0.276	807			0.142857	2	0.150657	0.798292	activator	activator	activator	activator	5.62951e-34	activator	activator	activator	activator
KAISO.1.A	-0.135	0.143	762			0.142857	2	0.150657	0.787194	activator	activator	activator	activator	3.76478e-32	activator	activator	activator	activator
KAISO.0.A	-0.0496	0.078	2700			0.142857	1	0.150657	0.776356	activator	activator	activator	activator	7.60773e-105	activator	activator	activator	activator
TCF7.0.A	0.403	0.316	4313			0.142857	2	0.150657	0.754034	activator	activator	activator	activator	3.20984e-105	activator	activator	activator	activator
RUNX1.0.A	0.397	0.312	7207			0.142857	2	0.150657	0.751843	activator	activator	activator	activator	9.92057e-198	activator	activator	activator	activator
TYY2.0.D	-0.254	0.264	1465			0.142857	2	0.150657	0.742081	activator	activator	activator	activator	4.30098e-57	activator	activator	activator	activator
PEBB.0.C	0.382	0.3	6014			0.142857	2	0.150657	0.740634	activator	activator	activator	activator	2.97408e-149	activator	activator	activator	activator
ETV6.0.D	0.34	0.279	8692			0.142857	2	0.150657	0.728839	activator	activator	activator	activator	3.32841e-186	activator	activator	activator	activator
JDP2.0.D	-0.219	0.251	939			0.142857	2	0.150657	0.705717	activator	activator	activator	activator	1.30707e-25	activator	activator	activator	activator
IRF2.0.A	0.409	0.324	13094			0.142857	2	0.150657	0.702006	activator	activator	activator	activator	0	activator	activator	activator	activator
IRF4.0.A	0.355	0.279	9489			0.142857	2	0.150657	0.698716	activator	activator	activator	activator	2.18764e-191	activator	activator	activator	activator
ETS1.0.A	0.348	0.281	16137			0.142857	2	0.150657	0.691627	activator	activator	activator	activator	1.04714e-261	activator	activator	activator	activator
ETV2.0.B	0.367	0.294	16956			0.142857	2	0.150657	0.684662	activator	activator	activator	activator	0	activator	activator	activator	activator
ZBT7A.0.A	-0.0516	0.0613	5804			0.142857	1	0.150657	0.665799	activator	activator	activator	activator	2.48959e-119	activator	activator	activator	activator
NF2L2.0.A	0.427	0.338	4107			0.142857	2	0.150657	0.628559	activator	activator	activator	activator	1.9112e-94	activator	activator	activator	activator
FLI1.1.A	0.304	0.244	19588			0.142857	2	0.150657	0.624001	activator	activator	activator	activator	5.65051e-256	activator	activator	activator	activator
RUNX2.0.A	0.262	0.206	9443			0.142857	2	0.150657	0.619135	activator	activator	activator	activator	2.89706e-138	activator	activator	activator	activator

## Sheet: Top20_repressors_Resting_vs_TCR
TF	weighted_meanDifference	weighted_CD	TFBS	weighted_Tstat	variance	pvalue	Cohend_factor	pvalueAdj	median.cor.tfs	classification_q0.1	classification_q0.05	classification_q0.01	classification_q0.001	classification_distr_rawP	classification_q0.1_final	classification_q0.05_final	classification_q0.01_final	classification_q0.001_final
JUN.0.A	0.658	0.524	4465			0.142857	3	0.150657	-0.881238	repressor	repressor	repressor	repressor	1.7925e-244	repressor	repressor	repressor	repressor
FOSL2.0.A	0.575	0.46	4809			0.142857	2	0.150657	-0.86162	repressor	repressor	repressor	repressor	9.16101e-218	repressor	repressor	repressor	repressor
JUNB.0.A	0.524	0.418	5483			0.142857	2	0.150657	-0.846358	repressor	repressor	repressor	repressor	3.43942e-217	repressor	repressor	repressor	repressor
JUND.0.A	0.542	0.43	4874			0.142857	2	0.150657	-0.842122	repressor	repressor	repressor	repressor	5.42998e-191	repressor	repressor	repressor	repressor
ATF2.2.C	-0.274	0.285	854			0.142857	2	0.150657	-0.801001	repressor	repressor	repressor	repressor	2.68865e-36	repressor	repressor	repressor	repressor
ATF7.0.D	-0.276	0.275	803			0.142857	2	0.150657	-0.799615	repressor	repressor	repressor	repressor	9.59628e-32	repressor	repressor	repressor	repressor
FOS.0.A	0.459	0.361	4199			0.142857	2	0.150657	-0.794016	repressor	repressor	repressor	repressor	4.81827e-126	repressor	repressor	repressor	repressor
FOSB.0.A	0.449	0.371	2882			0.142857	2	0.150657	-0.790907	repressor	repressor	repressor	repressor	4.71793e-87	repressor	repressor	repressor	repressor
FOSL1.0.A	0.497	0.4	5299			0.142857	2	0.150657	-0.789162	repressor	repressor	repressor	repressor	2.01105e-170	repressor	repressor	repressor	repressor
CREB1.0.A	-0.264	0.283	1026			0.142857	2	0.150657	-0.782888	repressor	repressor	repressor	repressor	1.99543e-38	repressor	repressor	repressor	repressor
MBD2.0.B	-0.028	0.0397	8754			0.142857	1	0.150657	-0.77628	repressor	repressor	repressor	repressor	0	repressor	repressor	repressor	repressor
ATF1.0.B	-0.313	0.304	1383			0.142857	2	0.150657	-0.772769	repressor	repressor	repressor	repressor	3.11364e-52	repressor	repressor	repressor	repressor
TF65.0.A	0.447	0.362	4928			0.142857	2	0.150657	-0.767605	repressor	repressor	repressor	repressor	8.04908e-126	repressor	repressor	repressor	repressor
IRF9.0.C	0.493	0.389	3814			0.142857	2	0.150657	-0.751593	repressor	repressor	repressor	repressor	3.74605e-108	repressor	repressor	repressor	repressor
RUNX3.0.A	0.406	0.316	6517			0.142857	2	0.150657	-0.750424	repressor	repressor	repressor	repressor	5.64596e-186	repressor	repressor	repressor	repressor
NR4A2.0.C	0.435	0.343	1976			0.142857	2	0.150657	-0.749905	repressor	repressor	repressor	repressor	2.44266e-53	repressor	repressor	repressor	repressor
TF7L2.0.A	0.366	0.286	3318			0.142857	2	0.150657	-0.746058	repressor	repressor	repressor	repressor	1.57003e-82	repressor	repressor	repressor	repressor
BACH2.0.A	0.372	0.296	4697			0.142857	2	0.150657	-0.741499	repressor	repressor	repressor	repressor	4.86007e-104	repressor	repressor	repressor	repressor
MAFB.0.B	0.385	0.306	3695			0.142857	2	0.150657	-0.731073	repressor	repressor	repressor	repressor	7.37725e-84	repressor	repressor	repressor	repressor
ELF3.0.A	0.37	0.295	9321			0.142857	2	0.150657	-0.729101	repressor	repressor	repressor	repressor	3.52021e-212	repressor	repressor	repressor	repressor

## Sheet: Top20_activators_TCR_vs_IL2
TF	weighted_meanDifference	weighted_CD	TFBS	weighted_Tstat	variance	pvalue	Cohend_factor	pvalueAdj	median.cor.tfs	classification_q0.1	classification_q0.05	classification_q0.01	classification_q0.001	classification_distr_rawP	classification_q0.1_final	classification_q0.05_final	classification_q0.01_final	classification_q0.001_final
STA5A.0.A	0.271	0.721	4268			0.142857	3	0.23458	0.514971	activator	activator	activator	activator	2.42017e-195	activator	activator	activator	activator
STAT3.0.A	0.202	0.538	4561			0.142857	3	0.23458	0.462029	activator	activator	activator	activator	2.53761e-165	activator	activator	activator	activator
STAT1.0.A	0.194	0.52	5358			0.142857	3	0.23458	0.43023	activator	activator	activator	activator	1.58235e-160	activator	activator	activator	activator
STAT4.0.A	0.164	0.438	4806			0.142857	2	0.23458	0.386798	activator	activator	activator	activator	1.81451e-119	activator	activator	activator	activator
IRF2.0.A	0.0861	0.228	15303			0.142857	2	0.23458	0.367191	activator	activator	activator	activator	0	activator	activator	activator	activator
IRF1.0.A	0.0675	0.179	20758			0.142857	2	0.23458	0.286011	activator	activator	activator	activator	3.11891e-286	activator	activator	activator	activator
IRF7.0.C	0.0777	0.206	6531			0.142857	2	0.23458	0.285041	activator	activator	activator	activator	3.95363e-101	activator	activator	activator	activator
PRDM1.0.A	0.0577	0.153	10881			0.142857	2	0.23458	0.272249	activator	activator	activator	activator	1.04179e-118	activator	activator	activator	activator
IRF8.0.B	0.05	0.134	14065			0.142857	2	0.23458	0.248222	activator	activator	activator	activator	5.66416e-121	activator	activator	activator	activator
IRF9.0.C	0.0584	0.155	4653			0.142857	2	0.23458	0.241796	activator	activator	activator	activator	2.88821e-49	activator	activator	activator	activator
STAT2.0.A	0.0558	0.148	15788			0.142857	2	0.23458	0.237416	activator	activator	activator	activator	6.29029e-145	activator	activator	activator	activator
HIF1A.0.C	0.0298	0.122	944			0.142857	2	0.23458	0.225733	activator	activator	activator	activator	3.69271e-07	activator	activator	activator	activator
MBD2.0.B	-0.0143	0.0464	8798			0.142857	1	0.23458	0.209862	activator	activator	activator	activator	5.30744e-29	activator	activator	activator	activator
STAT1.1.A	0.0492	0.131	20693			0.142857	2	0.23458	0.191933	activator	activator	activator	activator	2.94844e-133	activator	activator	activator	activator
CREB1.0.A	-0.0931	0.266	1036			0.142857	2	0.23458	0.167928	activator	activator	activator	activator	7.64892e-07	activator	activator	activator	activator
ATF2.2.C	-0.112	0.321	857			0.142857	2	0.23458	0.162114	activator	activator	activator	activator	2.83284e-06	activator	activator	activator	activator
USF1.0.A	-0.0699	0.195	3039			0.142857	2	0.23458	0.158314	activator	activator	activator	activator	3.59906e-18	activator	activator	activator	activator
ZBT7A.0.A	0.0103	0.0507	5875			0.142857	1	0.23458	0.1464	activator	activator	activator	activator	1.22024e-09	activator	activator	activator	activator
FOXO3.0.B	-0.0411	0.119	2276			0.142857	2	0.23458	0.146231	activator	activator	activator	activator	3.59654e-12	activator	activator	activator	activator
IRF4.0.A	0.029	0.0772	11321			0.142857	1	0.23458	0.138288	activator	activator	activator	activator	2.70383e-30	activator	activator	activator	activator

## Sheet: Top20_repressors_TCR_vs_IL2
TF	weighted_meanDifference	weighted_CD	TFBS	weighted_Tstat	variance	pvalue	Cohend_factor	pvalueAdj	median.cor.tfs	classification_q0.1	classification_q0.05	classification_q0.01	classification_q0.001	classification_distr_rawP	classification_q0.1_final	classification_q0.05_final	classification_q0.01_final	classification_q0.001_final
STA5B.0.A	0.288	0.763	5105			0.142857	3	0.23458	-0.561307	repressor	repressor	repressor	repressor	7.9643e-296	repressor	repressor	repressor	repressor
BCL6.0.A	0.141	0.379	4733			0.142857	2	0.23458	-0.305107	repressor	repressor	repressor	repressor	1.68869e-82	repressor	repressor	repressor	repressor
TFEB.0.C	-0.0966	0.274	1376			0.142857	2	0.23458	-0.183074	repressor	repressor	repressor	repressor	1.00235e-09	repressor	repressor	repressor	repressor
ATF3.0.A	-0.0829	0.237	1731			0.142857	2	0.23458	-0.17869	repressor	repressor	repressor	repressor	5.67623e-15	repressor	repressor	repressor	repressor
MLX.0.D	-0.0822	0.235	1332			0.142857	2	0.23458	-0.177233	repressor	repressor	repressor	repressor	4.84074e-10	repressor	repressor	repressor	repressor
RUNX3.0.A	-0.0552	0.146	7386			0.142857	2	0.23458	-0.169859	repressor	repressor	repressor	repressor	9.40537e-41	repressor	repressor	repressor	repressor
ATF7.0.D	-0.0936	0.27	803			0.142857	2	0.23458	-0.161333	repressor	repressor	repressor	repressor	4.40867e-05	repressor	repressor	repressor	repressor
E2F2.0.B	-0.0163	0.0642	1510			0.142857	1	0.23458	-0.158039	repressor	repressor	repressor	repressor	0.00222941	repressor	repressor	repressor	repressor
RUNX1.0.A	-0.0505	0.134	8195			0.142857	2	0.23458	-0.153895	repressor	repressor	repressor	repressor	8.25462e-38	repressor	repressor	repressor	repressor
TFE2.0.A	0.036	0.103	14659			0.142857	2	0.23458	-0.146702	repressor	repressor	repressor	repressor	1.82647e-49	repressor	repressor	repressor	repressor
TF65.0.A	-0.0396	0.121	5639			0.142857	2	0.23458	-0.144383	repressor	repressor	repressor	repressor	1.82565e-19	repressor	repressor	repressor	repressor
ZN563.0.C	0.00998	0.0402	17892			0.142857	1	0.23458	-0.141026	repressor	repressor	repressor	repressor	7.57658e-42	repressor	repressor	repressor	repressor
PEBB.0.C	-0.0398	0.106	6887			0.142857	2	0.23458	-0.131797	repressor	repressor	repressor	repressor	3.0881e-22	repressor	repressor	repressor	repressor
ZN335.0.A	0.00678	0.0238	15844			0.142857	1	0.23458	-0.130975	repressor	repressor	repressor	repressor	5.45297e-30	repressor	repressor	repressor	repressor
IRF3.0.B	0.0267	0.0719	31556			0.142857	1	0.23458	-0.117427	repressor	repressor	repressor	repressor	8.75085e-75	repressor	repressor	repressor	repressor
ZN329.0.C	0.00898	0.0246	5656			0.142857	1	0.23458	-0.110085	repressor	repressor	repressor	repressor	1.71231e-06	repressor	repressor	repressor	repressor
EGR4.0.D	-0.023	0.0649	22866			0.142857	1	0.23458	-0.1092	repressor	repressor	repressor	repressor	1.23298e-57	repressor	repressor	repressor	repressor
JDP2.0.D	-0.0772	0.255	964			0.142857	2	0.23458	-0.109039	repressor	repressor	repressor	repressor	0.00977094	repressor	repressor	repressor	repressor
ZN394.1.D	0.00685	0.0605	1183			0.142857	1	0.23458	-0.106589	repressor	repressor	repressor	repressor	0.00302271	repressor	repressor	repressor	repressor
CREM.0.C	-0.0556	0.159	1732			0.142857	2	0.23458	-0.10435	repressor	repressor	repressor	repressor	3.29593e-06	repressor	repressor	repressor	repressor
