# Supplementary material for: ChIATAC is an efficient strategy for multi-omics mapping of 3D epigenomes from low-cell inputs
Source: Nat Commun. 2023 Jan 13;14:213. doi: 10.1038/s41467-023-35879-5 (PMC9839710; doi:10.1038/s41467-023-35879-5)
Supplement: Supplementary file 5 — Source Data [file 41467_2023_35879_MOESM5_ESM.zip]

Archive with 6 entries (6 files):
- sourcedata_mainfigure.xlsx
- __MACOSX/._sourcedata_mainfigure.xlsx
- sourcedata_supplementaryfigure_rest.xlsx
- __MACOSX/._sourcedata_supplementaryfigure_rest.xlsx
- sourcedata_supplementaryfigure4a.xlsx
- __MACOSX/._sourcedata_supplementaryfigure4a.xlsx
