# Supplementary material for: ChIATAC is an efficient strategy for multi-omics mapping of 3D epigenomes from low-cell inputs
Source: Nat Commun. 2023 Jan 13;14:213. doi: 10.1038/s41467-023-35879-5 (PMC9839710; doi:10.1038/s41467-023-35879-5)
Supplement: Supplementary file 5 — Source Data [file 41467_2023_35879_MOESM5_ESM.zip › sourcedata_mainfigure.xlsx]

## Sheet: Figure 1d
chiatac R1	chiatac R2	chiatac R3
4.77078	4.64177	4.81896
3.98627	4.63818	4.45869
5.69757	8.53226	7.86299
6.71672	7.58339	6.82104
7.67977	8.77237	9.76312
9.74527	10.867	11.0707
2.55779	3.11863	2.88436
4.00268	4.52565	5.21815
3.70989	4.0601	4.21788
4.73465	5.50934	5.1226
21.1805	24.1871	24.0312
23.3744	28.8248	31.1562
8.96335	8.80688	9.74785
5.37413	6.38777	6.10869
4.78487	5.6843	5.36768
10.9814	12.6593	13.467
10.8155	11.4876	11.3786
9.66294	9.55483	10.1695
17.7471	19.2142	19.4877
10.4007	12.6139	11.5728
15.8275	17.1842	16.0861
12.6958	14.1442	13.9416
9.47112	13.4964	12.7024
15.598	16.8131	18.5797
5.89716	6.90602	6.81974
7.4688	7.54553	6.69342
8.59387	10.2186	9.90877
10.0631	12.0305	12.4974
15.2418	17.9551	17.6751
24.5603	26.8395	28.5041
36.1757	37.0125	39.1559
17.5649	17.1752	17.3707
13.4176	14.6695	15.6096
18.95	19.775	20.1729
4.92187	5.31586	5.60155
5.91434	4.46657	5.06148
5.57664	5.9589	5.83926
6.60995	6.60203	5.85859
7.17742	7.19252	6.44554
4.56271	3.71068	4.20656
6.26358	7.20928	7.31086
4.83638	5.5722	5.75922
5.93828	7.01277	7.31115
5.74001	5.74016	5.71646
14.6674	14.6338	16.2322
6.43029	7.74727	7.7304
5.51386	6.6295	6.68029
5.78349	6.88973	7.08644
8.07243	9.07722	9.71722
7.11498	7.51925	7.87493
7.66249	7.88883	9.22089
6.91206	8.7671	9.37768
9.06408	9.82486	9.63087
9.49478	11.5632	12.2204
12.0837	13.4043	12.463
12.398	15.0646	16.3294
7.98862	8.66724	9.00182
10.9885	12.6775	12.8268
3.6422	4.45749	4.46294
2.77039	2.90949	3.41242
2.91687	3.54432	6.26636
3.24205	3.43545	6.92222
2.24085	2.20366	2.31915
4.78411	5.55188	6.00834
5.07837	5.72331	5.04948
8.25057	8.52355	8.32186
5.36517	7.285	6.55316
5.27198	5.55175	5.8498
3.94085	3.76422	3.75695
5.89088	6.92344	6.45054
4.02559	4.66797	4.17404
6.59936	5.97433	5.94999
4.24316	4.08677	4.67985
6.1352	6.54577	6.02021
10.5141	11.5218	11.5357
3.49918	3.9256	3.98701
4.59614	4.75507	4.80067
19.6621	22.5887	22.2498
26.305	30.1664	34.2859
10.2943	13.1172	13.1508
17.8082	22.0969	21.0991
25.7673	26.5721	27.8488
21.6827	24.8381	24.4343
34.2419	37.5981	36.352
22.7562	23.9818	24.9606
22.4669	23.332	20.5635
19.9457	22.2803	21.8406
18.4614	20.3409	20.1169
12.5023	13.6476	15.0449
15.3585	14.725	15.4444
9.62441	10.4244	10.1394
7.50642	7.6456	7.34059
7.91891	9.42565	9.87986
7.26831	6.10766	6.54796
5.08354	4.68294	5.64358
13.345	13.2349	13.3008
14.4468	15.5193	14.9504
12.6503	13.7668	13.6278
7.86527	9.29191	10.0785
12.3772	14.1779	14.7446
8.88438	10.0699	10.4563
14.4229	17.0758	16.8249
6.84501	8.03717	8.56316
9.09983	9.69559	9.68095
9.8502	11.9591	12.8884
7.34868	7.99338	9.09606
6.58615	7.03194	7.96182
4.335	5.23811	4.37252
2.08235	2.65518	2.34994
2.62517	2.29898	2.76487
2.9616	3.11044	3.35746
4.20128	5.23408	5.12118
5.40176	5.49405	6.74428
4.91771	5.90464	6.14168
10.6631	11.7921	11.6927
7.5812	9.24406	9.70736
3.88828	4.09731	5.11588
5.85352	5.78076	6.04251
3.38458	4.35594	4.55023
3.90853	3.76393	4.48809
11.4408	11.2141	11.8331
11.6291	12.3799	11.8388
14.4871	16.0024	15.6297
12.2786	13.1177	12.3679
10.8078	10.7827	10.5558
12.7534	13.915	14.4074
16.4082	18.9911	21.1135
7.9158	7.54159	7.97393
10.923	12.362	12.9256
14.345	15.1071	15.1599
9.74829	11.7909	10.9779
5.18656	5.20226	5.21813
2.73239	2.99971	2.20279
1.47422	1.38203	1.74952
3.71584	4.14686	4.31274
1.8253	2.67513	2.26863
4.81571	4.78767	6.14279
3.96921	4.44022	4.26523
6.96342	6.92546	7.27251
9.40097	10.8018	11.3547
6.14072	6.8584	6.49924
2.72959	3.25178	3.47131
7.10779	8.45013	7.6131
16.7574	18.5233	18.8968
4.49815	5.07136	5.02367
8.6541	9.85268	10.8258
5.56636	6.57502	6.54891
5.39934	6.08035	6.37314
1.32192	1.74852	1.54527
2.61628	2.69917	2.33106
4.54437	5.4076	4.66883
6.3801	6.17323	6.02838
7.82087	9.0099	8.02896
7.87823	8.48807	8.3734
2.37635	2.54488	2.28856
3.16878	3.46272	3.48361
3.0965	3.45981	3.85264
8.18956	10.1303	9.74837
1.66703	2.19004	2.16352
6.52184	7.41426	7.51032
4.00403	4.48435	4.90792
4.45167	5.32837	5.24626
5.08415	5.74734	6.07522
4.35975	4.39368	4.62574
6.02664	6.30827	6.89968
6.66234	6.44586	6.82506
4.80502	5.61652	6.30193
3.86759	4.24926	4.26461
6.81587	6.42955	6.89907
7.23507	7.40652	8.09476
13.2606	13.7405	13.6711
4.30511	4.40815	5.06332
8.18205	8.70379	10.0134
5.99989	6.8644	6.50366
4.02534	4.58502	4.37063
6.48873	6.67357	7.91149
12.2294	13.0724	12.7059
7.08626	7.92218	6.88497
8.40121	10.5655	10.3619
7.5534	8.92166	8.63099
11.2903	12.0982	12.6628
11.115	11.0722	10.8322
17.472	19.2839	21.4782
10.8919	11.7036	11.3309
7.63215	8.32302	9.33286
3.52724	3.38408	4.19019
2.1978	3.14614	3.28231
4.88607	4.72746	5.1217
9.47393	9.12221	9.92875
4.09682	4.30849	4.24833
3.50389	3.34306	3.04766
4.12085	5.1269	4.82534
5.73615	5.85113	6.29429
1.96153	2.84829	2.86438
6.89457	8.37766	7.88492
3.93278	4.8586	4.95584
4.17443	5.2274	5.01831
11.3075	12.582	13.9894
10.6403	11.5222	11.4748
13.0325	15.0362	14.2728
6.41214	7.64779	7.69117
5.32928	7.23962	6.74431
2.52812	2.954	3.71489
5.33682	6.28922	6.17522
7.86415	8.21742	8.55713
9.61447	10.4923	10.7859
1.64447	1.30104	1.50425
9.10952	11.8381	11.1089
19.5907	24.226	23.6556
4.46062	5.03867	4.845
6.64404	7.15566	6.9966
7.01016	7.88179	5.86784
8.91354	8.96933	8.78308
6.04178	6.70531	7.34202
6.23398	6.54216	6.56477
7.59353	7.98431	7.898
6.59449	6.79485	6.75478
11.9408	12.5787	11.645
6.56636	7.35531	7.08577
8.00854	8.09808	9.29843
10.3383	12.025	11.9514
8.53048	9.27947	9.26164
10.442	11.5554	12.1082
5.87726	6.68031	6.60771
7.13376	8.30388	8.19267
8.93334	12.6317	12.587
8.24716	9.45783	9.0983
7.81877	8.65343	8.62915
8.90052	11.3777	11.4419
8.63373	9.68807	9.1623
3.20157	3.89894	3.90972
6.89665	7.7157	7.56777
7.78267	9.25603	10.7013
1.50627	1.6369	1.75096
2.23905	1.90937	2.64779
4.70251	5.85877	5.86813
8.31232	10.1473	11.3213
6.77515	7.14732	6.9309
11.3091	13.1289	13.8882
11.0139	11.3325	12.6781
13.568	16.1282	15.5489
7.02883	7.9683	8.21408
6.14349	6.40891	7.46919
4.69398	5.01817	5.30977
3.8115	4.55899	3.93865
4.15427	4.60982	5.86765
4.26518	4.72126	4.80615
4.26095	4.53365	4.16154
1.37247	1.52158	1.71901
6.26329	6.24056	7.28671
3.37726	3.3668	3.9047
5.00539	5.3971	5.3443
3.82742	4.23399	4.87597
9.4992	10.7351	10.7133
9.11791	9.54674	10.2535
7.66508	8.14634	8.31832
4.39547	6.11705	5.50086
6.8016	6.72032	7.42528
9.49116	10.6237	10.4678
8.55323	9.39534	8.25973
16.3718	16.8568	16.725
8.34464	10.3229	10.6708
6.69386	8.29031	8.71388
5.39212	6.59215	7.07071
7.36496	8.9828	9.00024
7.65509	7.69971	7.65323
11.8924	12.8575	13.0123
5.10629	6.68329	6.39897
4.91509	6.00003	6.02246
2.32727	2.51532	2.29771
6.876	7.41797	7.85094
15.3209	16.7687	18.717
2.36616	2.26511	2.64095
1.64768	1.49869	1.53352
3.81052	3.57429	4.51472
2.61188	2.76415	2.91859
4.14876	5.541	5.38724
6.20329	6.93739	7.08376
10.7153	12.7018	12.4333
13.4485	14.1282	13.8194
11.4664	13.6824	13.9473
12.6612	14.3977	13.6996
4.13526	4.88208	4.56804
6.47998	6.91804	7.41529
4.99987	5.51518	5.59244
8.27254	9.18634	8.40041
10.3385	13.7558	19.5448
3.38906	3.80913	5.08965
3.76776	4.26262	4.46603
4.25869	5.4673	5.46797
4.02028	5.79092	5.12938
8.45095	10.3634	9.80655
3.03438	3.36504	3.48195
3.4087	5.01887	4.28782
5.24731	5.67787	5.36975
8.96335	10.3883	9.92071
4.31765	4.59801	4.53679
5.11471	7.45458	6.46345
4.3533	5.09807	5.11345
2.417	3.14498	2.81007
3.05539	3.9828	3.90405
8.36559	9.02986	9.44832
4.67223	4.6487	4.45091
5.31574	5.93699	6.93429
3.26309	3.87494	4.60622
14.9709	15.7244	16.6168
8.65522	9.30851	9.89292
17.8027	19.537	19.4356
2.71651	2.83632	2.38268
2.18888	1.99352	2.33073
3.31758	3.81935	3.86342
9.48868	12.5621	12.847
8.24548	9.23463	8.93809
4.3161	5.35766	5.06941
4.54727	5.35288	5.56007
5.10558	5.69108	6.16528
5.36157	5.42514	5.74981
6.37056	7.32873	8.84687
5.34847	5.69656	6.02177
6.34328	7.52813	7.50723
5.99596	6.94818	7.61944
5.43367	7.26524	5.7222
4.43809	5.09513	5.49245
4.83246	4.83811	5.30211
6.21874	7.44404	7.98753
2.84681	3.85029	4.75894
3.47372	3.80082	3.92426
7.15615	7.93149	8.8541
9.08841	10.3986	10.2671
4.81392	5.26811	5.64175
5.3262	5.9241	5.97108
4.04954	4.99837	4.82799
6.54405	7.34398	6.6716
15.1537	17.6531	18.0164
4.51605	5.66324	5.81589
3.42913	4.04267	3.7744
6.88281	7.62535	7.73056
4.203	5.07256	4.68473
4.15512	4.73531	4.62919
3.87918	4.41525	4.75353
3.81449	4.22736	4.30708
8.48169	11.389	15.4316
11.2972	12.1387	12.2086
7.11869	9.68745	10.0144
6.75572	7.80584	6.88539
2.47229	2.42973	2.95577
2.81948	3.65937	3.57551
2.22223	2.22501	2.25853
4.41355	5.3206	5.15777
9.45957	12.077	14.7939
3.28732	4.50817	4.80793
3.02584	3.42402	3.43616
3.28337	3.93581	4.70364
3.46172	3.76496	3.43491
2.86657	3.21514	3.39855
9.21873	11.6183	12.1532
2.52383	3.57636	3.85219
5.34634	7.10735	6.93205
1.56121	3.00881	2.2088
2.90721	3.4491	3.59508
3.35652	4.2566	3.88829
3.08747	3.85616	4.05999
1.20511	2.01437	1.75815
2.13582	2.18478	2.16224
2.34325	2.45058	1.95806
12.0873	12.2305	12.3414
3.61683	4.02162	5.66487
7.05554	8.60456	9.66731
1.65204	1.93624	2.39578
2.65217	2.71353	3.17924
5.59482	7.25794	7.03521
6.97876	8.72435	7.37378
6.89345	7.61466	8.3769
9.74224	10.2063	10.7102
4.61253	5.34068	5.33205
5.4932	6.1841	6.48233
4.59568	5.40452	5.50582
2.47476	3.16392	3.70827
2.37555	2.6069	2.65454
2.36412	1.82431	2.20764
1.97538	3.14445	3.2145
6.26064	7.36209	7.43862
3.66645	4.4495	4.57625
6.30856	7.99296	7.241
9.49545	9.86816	10.5877
1.96281	2.42709	2.05131
4.06957	4.85904	3.68006
4.83103	6.3612	6.17009
2.29798	2.63257	2.41623
1.50642	1.70371	1.50252
2.03266	2.10835	2.22068
2.25067	2.26448	2.27481
2.64285	2.83272	2.55419
4.54087	5.02471	5.53557
2.62916	3.49837	3.83053
10.337	12.7107	12.511
15.5049	17.8994	17.4135
9.02232	9.83265	10.2448
7.25247	8.86625	8.7697
8.05605	9.45597	8.55312
5.10959	5.64854	5.42928
3.88639	4.85323	4.73313
5.53069	7.00099	7.39723
2.85563	2.85828	2.77453
5.96392	6.78719	7.23782
5.27156	5.93216	5.75035
4.25096	5.07195	5.2008
4.67641	6.03843	5.44701
7.02044	7.73232	7.90713
5.45202	6.9018	5.8122
11.7332	13.9234	13.3861
9.01092	10.6414	10.8311
6.45232	7.56124	7.92392
4.02155	4.64778	4.54123
2.44135	2.42518	2.33079
9.01496	20.0887	23.1243
1.40269	1.64229	2.8347
2.74732	3.26346	2.9909
3.21868	3.76253	3.32811
3.49363	4.26203	4.17771
5.88522	6.94145	7.47735
8.83728	10.7715	10.8738
3.16705	3.52843	3.75722
5.36287	6.27313	6.27582
5.20828	6.06037	6.60894
5.02197	6.32751	6.88221
5.64547	6.64076	7.17419
4.43891	5.83437	5.7303
4.57686	6.32819	6.68885
4.26748	4.43947	4.90605
2.17604	2.26223	2.17913
2.6071	3.10962	3.21801
3.58058	3.74716	4.27892
6.70334	7.71656	7.66106
3.51185	3.98289	3.98636
3.6242	4.28431	4.79734
8.19213	9.75738	10.8131
10.8996	11.8996	12.8145
4.57838	5.20971	6.13632
3.6983	4.73127	4.94784
11.0795	13.042	11.5057
8.57434	9.45917	9.33531
6.04987	6.7922	6.74096
6.9547	10.6782	12.7703
5.28355	5.49679	5.81955
7.11971	8.41576	8.16158
7.84708	8.41612	8.34236
7.57835	8.88615	9.28301
11.566	12.1966	12.9008
8.96163	9.69293	9.82724
5.60571	6.68926	8.04116
4.3711	5.32233	5.00794
3.45675	4.92165	4.63952
5.75083	7.01973	7.21069
9.24659	11.6733	12.2191
9.75225	11.5755	12.0504
7.02268	7.38425	7.54169
5.6788	5.61487	6.64371
4.85087	5.41636	5.26836
4.64594	4.54949	5.03284
7.57916	9.30679	9.68174
5.71825	6.62052	7.03759
4.79173	5.13993	5.47643
15.0726	17.138	18.8185
18.3001	21.399	21.8023
16.1297	18.2323	18.2197
7.82325	9.6108	9.64273
2.56637	2.23663	2.70846
17.6253	15.878	17.1433
9.77422	9.81704	10.2022
3.99577	3.98218	3.3829
3.00165	2.79698	2.72016
4.62815	4.34797	4.00564
4.59821	5.33597	4.64414
3.35836	3.1848	2.75216
3.17688	3.4866	3.79984
3.49426	3.3307	4.00092
4.65344	5.04001	5.09185
3.92335	5.1437	5.30967
2.61648	3.21998	3.7478
3.40957	4.80499	4.6797
2.22333	2.29573	2.8575
6.92318	7.80572	7.94477
6.54267	7.5775	7.16319
3.94186	4.52715	4.37254
8.06887	9.81299	9.4423
3.07178	4.1169	3.57124
3.20609	4.22347	3.95499
8.43159	9.64011	9.29494
9.31952	12.6294	13.2138
3.9426	4.17572	4.76233
2.93633	4.33926	3.40496
9.52085	12.2318	12.0803
6.5654	8.59834	8.21809
6.96323	7.65247	7.53026
4.95967	5.46119	5.50805
3.99995	5.41814	5.34962
4.35315	4.46378	5.11596
11.8902	15.2395	17.0263
14.0483	18.1088	19.3191
1.19238	1.60976	1.68891
2.83567	3.21743	2.96895
3.14327	2.88647	3.64097
3.81318	4.15101	4.1793
4.53982	3.84327	4.33171
3.61785	4.07579	3.27598
4.56982	4.82589	5.30426
5.12132	4.80865	5.3054
7.866	9.82034	10.6531
8.19718	9.01509	8.85571
4.73713	5.28756	5.66431
2.82496	3.19689	2.63405
8.13136	10.5541	9.90312
4.84254	6.52922	5.69372
2.30492	2.11318	2.33753
6.29726	10.2202	9.19551
7.14753	7.02479	7.21087
6.38146	6.80076	6.85198
5.71281	7.34448	6.8892
2.40585	2.83367	2.85781
3.634	4.83815	4.34442
4.27068	5.33941	5.1989
8.22927	9.16887	8.92298
6.50207	8.47258	8.99487
11.5714	14.4774	12.8418
11.5307	13.3316	13.2148
10.6015	11.5812	12.2777
7.06388	8.60383	8.05673
3.9856	4.54849	4.4765
3.07469	3.92806	3.77347
1.71157	2.29327	2.00023
6.22822	8.87951	11.2357
4.41577	5.15558	4.81426
13.4812	16.0129	17.4416
6.65842	7.83622	7.04554
6.68552	5.93095	6.93458
3.08183	3.84152	4.10223
4.22853	4.78018	4.52946
4.85041	6.83299	5.77605
7.6399	8.90843	8.54501
8.34686	9.45322	9.5636
8.77798	8.60723	8.59133
5.77032	6.96206	6.41319
8.83761	9.73275	10.0412
8.4739	8.63078	9.09709
4.41967	5.75197	4.6234
4.82583	4.82083	5.5826
9.28004	11.3666	10.913
5.2277	6.27664	6.2367
3.06307	3.04422	4.04933
14.2573	16.5885	17.0287
5.84103	6.11963	6.78169
8.04463	9.91492	9.78696
2.98712	2.90362	3.23914
2.01527	2.42124	2.86961
10.806	14.4481	14.7814
4.75579	6.60729	7.67297
6.67152	7.15381	8.20435
5.23617	6.75139	7.10905
3.45259	3.77922	3.59155
3.44413	4.45712	3.05863
4.65027	5.51806	5.3919
5.95946	6.84378	7.52937
7.57583	8.85283	8.8944
4.24651	5.21023	5.20029
4.90148	5.76471	5.19365
6.52431	9.19094	8.94322
9.3833	11.167	10.8662
7.00784	9.24496	8.1079
7.29122	9.19788	8.12449
4.04161	4.41877	5.58684
4.94222	5.9882	5.78105
6.27514	6.73606	7.23011
3.4728	3.6681	3.87437
4.79125	5.85206	6.03598
7.33677	9.2556	8.23259
3.38211	4.18778	4.62588
3.72326	4.90087	4.31648
4.75608	6.0458	6.36153
3.52902	4.31405	3.83783
5.57849	5.96777	5.5147
2.81014	3.90868	3.60047
2.82687	2.68212	3.48788
6.51137	6.76896	7.33732
8.16103	9.43688	9.27708
9.33161	11.0931	11.7262
8.26521	9.89799	11.4006
6.56478	7.76809	7.49529
11.6134	13.6794	14.4732
10.1291	12.0236	12.9991
13.7522	16.547	16.6907
5.41907	6.29496	6.09287
2.85288	3.60825	3.70122
3.22786	4.09075	3.7478
7.55662	9.71834	9.21269
1.16244	1.94824	1.85226
2.99516	3.56039	3.62735
10.8545	12.1438	12.8466
10.5466	12.9082	13.5002
12.1132	15.5856	16.459
5.80418	7.39488	7.43776
3.28313	2.93623	2.87304
1.55806	1.61762	2.42224
3.56933	4.5874	4.3342
3.65623	4.16285	4.63952
1.5707	2.02514	1.98852
2.00635	2.45961	2.8843
3.60016	5.16222	4.54799
4.91168	5.12751	7.27808
7.50865	8.68092	7.72411
11.5332	12.9913	15.2551
7.41141	8.90526	9.70682
6.37276	8.52293	8.41235
3.8842	3.87059	4.08558
5.87074	6.39961	6.67528
3.37423	4.39567	4.75023
3.53135	4.69085	4.05571
3.99597	5.1251	5.00954
4.09909	5.82727	5.95004
4.46244	6.8333	6.60116
4.12313	5.38568	5.22898
4.81883	6.09654	5.35604
3.93781	5.06318	4.57001
12.4861	15.144	14.8886
8.26249	9.70904	10.0657
6.33788	7.77986	8.44689
6.08045	7.45067	8.84792
4.45769	4.69216	4.46544
6.24651	6.66117	6.22839
7.21014	9.57929	9.63781
4.95011	6.27773	6.88556
4.60334	5.93125	5.82929
4.54023	6.21778	5.98645
4.51922	6.424	7.09441
4.66879	5.74154	5.28195
5.80053	6.52603	6.48757
11.0688	13.5364	11.9996
8.90422	9.34833	9.21053
2.80212	3.21625	3.68477
1.97275	2.69049	2.84949
2.99345	3.30988	3.45039
12.0911	14.6128	15.2699
4.48156	5.26475	5.29097
4.22683	4.73225	4.62102
3.46822	3.80262	4.00478
6.39345	6.28415	6.51619
7.59051	8.40458	7.72122
5.23815	5.9959	6.78477
2.43603	2.6915	2.8884
3.16577	4.76717	4.03676
2.76818	3.49789	3.6893
2.87711	3.22918	3.33057
1.5501	1.64267	1.79846
2.03007	2.18876	2.01563
3.66863	4.62534	4.53116
4.06527	5.3033	5.33302
4.64062	6.04396	6.48396
9.53801	11.3532	10.9456
13.8536	17.3871	17.7312
12.1378	12.972	13.396
7.70535	9.47051	9.4633
8.23793	10.0798	10.8755
10.5045	11.4632	11.6946
14.4489	18.9636	17.5941
7.41652	8.66873	9.26065
2.67337	3.52835	3.72499
3.47195	4.63225	4.58147
3.26678	3.40573	4.37691
7.61141	8.67966	8.77718
9.95608	11.9072	13.2374
8.11808	10.9988	10.7287
10.4437	13.624	14.3409
9.39909	11.1718	11.1624
4.30827	5.26129	6.05092
3.219	4.32786	4.62643
4.08838	3.8822	3.09072
7.83931	10.4649	9.84878
1.66192	2.11547	2.26991
1.94952	2.04305	2.67066
3.54784	4.07389	3.62693
5.18643	6.54596	7.30059
8.50782	9.859	10.2891
7.14975	7.89741	8.04313
4.4605	5.34096	5.54766
6.24957	7.21755	9.24651
7.0609	8.65098	8.14619
7.04321	8.09262	8.07897
7.98807	9.07027	8.62743
8.23082	10.5444	9.44929
3.68289	4.255	3.73079
4.11683	4.70541	6.33391
2.05269	2.35467	1.99893
6.98482	7.94187	8.87588
5.20377	5.6095	5.79074
3.68907	3.81628	4.47863
4.29712	3.88052	4.00374
8.07557	9.17329	10.3729
2.80949	2.01224	1.96501
7.26454	8.06677	8.2246
8.29753	8.37593	8.09281
12.9787	14.6844	14.1211
3.59571	3.77971	3.6349
5.99907	6.76522	6.34732
4.7129	5.41518	5.28182
3.49834	3.47102	4.56478
7.75744	11.2752	9.954
7.23323	8.85883	7.94686
7.02552	8.09237	7.95814
7.64793	8.24875	10.4387
13.4993	14.5465	15.0981
7.40836	9.219	10.7824
10.0084	10.9735	11.7694
13.5574	15.9446	16.6125
4.57139	5.69606	6.28856
8.46796	9.10197	9.89821
4.36403	5.29803	5.854
4.58527	6.14581	6.6434
4.9851	6.29456	7.3723
5.63975	5.14717	6.24518
4.21263	5.1125	4.78487
2.157	2.43212	2.29785
2.71051	2.60063	2.87854
10.1637	13.2428	12.1755
7.57885	9.04371	9.42024
11.6868	15.2077	13.3856
8.15731	8.56438	9.41896
11.3191	12.1844	13.0005
8.25094	7.84109	7.91584
6.06962	6.51954	6.9078
6.63871	5.59148	5.65842
7.64481	7.10468	6.73226
6.93004	6.7174	6.78135
4.617	6.04597	7.03601
13.4606	14.3345	17.1313
6.56059	7.81549	7.8551
13.4337	14.6497	15.4579
4.96217	5.47406	5.26658
5.10064	5.83695	5.6553
3.93336	4.81827	4.73408
5.60563	7.16142	8.76188
4.97523	6.0431	6.45814
5.81091	6.70058	8.21649
5.94191	5.93828	6.65588
4.64645	5.96998	7.7111
6.44917	7.2987	6.7959
3.28435	3.86882	3.54898
7.49873	9.77757	9.23808
6.57651	6.85644	7.25113
16.0049	18.5005	18.0444
5.22235	5.32784	6.69944
12.2908	13.3581	12.7611
11.6868	12.209	11.8806
8.50461	9.21572	8.94407
12.0324	13.3563	13.3414
16.9024	19.0416	21.4497
13.9254	15.2331	16.5293
5.9726	5.8518	6.97081
4.4701	4.27927	4.78995
10.1076	11.6249	12.1867
6.16662	6.7197	6.79701
4.04655	4.32459	4.44442
4.08218	5.07177	5.82594
5.71852	6.50974	6.14287
5.95648	6.54933	6.75652
4.83837	5.53617	4.9309
3.18684	3.62486	3.72
3.31165	3.98113	4.289
6.41945	8.06462	7.18186
11.7842	15.2157	14.997
2.39144	3.12986	4.23793
6.01327	7.72087	7.27471
6.93413	7.25253	7.39206
7.34078	8.28257	7.61653
8.44319	9.79252	10.0051
5.75235	7.22292	5.76597
7.90858	9.00793	8.87108
6.85079	7.62768	8.28198
6.6817	7.5904	6.96592
5.36741	6.35116	6.3537
6.03216	7.96522	7.30911
8.15321	9.87406	9.442
4.08104	4.68104	4.84066
4.99734	5.66272	5.6735
4.75361	6.1411	5.48051
7.22947	10.042	8.95145
6.48473	7.23123	8.75977
6.32131	6.68031	6.20763
17.7661	18.7447	20.0876
12.2162	12.9226	15.8334
12.8098	14.2518	14.3234
19.5102	20.3262	20.4203
7.47249	6.90463	7.42307
4.9698	5.03935	5.5652
7.71045	9.11645	9.014
4.84564	5.52262	5.59344
4.10206	4.70872	4.70459
5.87819	6.41066	6.68472
3.58169	4.05326	3.42076
5.72498	6.70298	6.51664
3.88865	5.38889	4.82053
4.41004	4.81621	4.88193
2.64679	2.95428	2.99483
5.2414	7.31222	8.12986
7.7557	10.1094	9.98761
5.60999	6.73432	6.51031
4.85437	5.20982	5.05648
3.61325	4.07962	3.72797
3.4979	3.62414	3.95594
7.3845	9.50187	9.25541
11.1702	13.683	14.4391
5.90452	6.42236	7.39894
13.3136	15.3572	15.9661
3.30647	3.94949	4.92904
1.91661	2.19256	2.14524
12.329	15.4556	17.8601
4.1049	5.33565	5.34011
6.58465	8.28384	7.15226
4.97578	5.49099	5.87661
5.11773	5.77876	6.05945
6.71481	9.50605	7.75155
3.80386	4.97879	4.44277
10.1968	11.2334	12.0769
19.1002	23.3678	22.4285
7.26388	8.07541	8.11998
8.65363	9.05633	9.12312
9.03502	8.09037	9.36534
7.20361	7.52944	7.76245
8.50561	9.56378	10.0268
7.75968	9.43316	10.376
7.0599	9.03573	8.52294
4.19079	4.81935	5.08307
4.16197	5.33731	5.24444
6.83758	8.18249	7.86216
3.4049	3.65576	3.25871
3.03358	3.64224	4.1116
5.53613	5.59028	6.30729
2.89298	2.7388	2.8969
2.38493	2.57542	2.89445
7.4349	8.0857	8.01318
18.2192	20.1721	19.2633
15.3362	16.6099	15.9525
10.7681	12.2097	12.4279
15.0736	16.9542	16.5001
11.0125	14.1192	13.2625
7.78011	8.4946	8.86325
10.1311	10.8557	10.7403
7.8776	8.17319	8.84373
2.66862	3.33588	3.45469
3.54284	3.333	3.44561
7.40187	8.92309	10.3536
7.10873	8.39847	9.07714
7.79845	8.14413	9.7101
3.17422	2.95131	3.34335
2.27728	2.15734	2.23171
1.6731	2.05287	1.98067
4.31591	4.95182	5.09111
4.49915	5.1838	6.10039
3.0033	3.85033	3.41146
8.01065	9.334	9.32397
2.49097	2.88452	2.75918
3.1463	3.02654	3.24838
5.20751	5.89979	7.11717
5.69836	6.99251	7.50656
8.7379	8.30685	9.17977
7.53638	8.57686	9.38102
5.9718	6.33795	7.67603
12.4698	14.3661	14.7359
4.82889	4.3798	4.72908
3.93173	4.16659	3.92704
7.64774	7.52019	8.18605
2.92184	2.85055	2.57361
6.0547	6.31777	6.62472
2.95306	3.34667	3.05336
2.21487	3.09168	2.80365
1.68783	1.75785	1.83423
2.24173	2.73361	2.77668
3.09818	3.43507	3.71062
3.11221	2.62906	2.79729
15.5541	18.3922	18.0055
2.68762	5.34791	4.76667
2.80808	3.34538	3.55805
5.78926	7.16733	7.09918
8.92063	11.1399	11.1732
9.25521	13.4954	13.5968
7.71279	9.08082	9.2337
9.59591	10.6396	11.3555
3.30531	3.98452	4.60592
3.02443	3.25217	3.21922
1.9442	2.10608	2.23836
12.0299	15.3609	15.5446
5.81395	8.11833	8.36683
4.89128	6.38884	7.54567
7.4265	8.9326	8.73734
8.44563	9.91488	10.3735
5.10272	6.25381	6.06108
9.19933	10.7813	10.4866
5.2172	7.91404	6.78875
1.64008	2.25284	2.02751
3.79714	4.15853	4.28334
3.57787	4.1258	4.36134
8.74373	10.4291	11.3356
11.4651	14.4406	15.4468
15.9735	19.792	19.3704
10.1652	12.3868	13.4772
4.52928	5.79442	5.79366
3.39409	4.78558	4.84423
4.67649	5.67852	5.85834
6.79387	9.48339	10.0098
6.79395	8.59221	8.06954
2.03262	2.07958	2.75729
6.6062	7.79437	8.62239
18.5924	21.7666	22.9761
5.98398	7.46381	6.7559
4.64078	5.41293	5.75038
2.8187	2.55712	2.86119
8.56764	11.6022	11.2123
4.99034	6.88052	6.77392
8.83998	9.63764	10.5318
14.5729	15.8469	15.786
9.39854	10.2857	10.5575
8.59305	9.79174	9.84442
5.83278	6.47757	5.47462
14.1375	18.0071	18.5248
6.75891	8.95789	10.6967
11.2639	14.3815	15.0745
12.6652	17.8723	18.2556
7.61743	10.1907	10.7251
4.71406	5.63308	5.89837
6.62776	8.59736	9.25662
10.5642	12.2474	12.8241
8.2727	10.1474	10.8361
6.11914	7.20139	7.616
4.86293	6.70415	6.53484
9.74712	10.4869	11.1641
2.18937	2.15308	2.553
2.41329	2.32856	1.96077
7.96232	10.2231	9.99212
4.09304	5.08579	5.39063
6.67484	8.66399	8.42136
3.74119	3.73673	3.96332
6.06312	7.28261	7.57557
7.01949	8.01698	8.51022
2.38873	3.04198	2.66715
3.69272	3.29613	3.26956
4.53063	5.31262	5.2746
5.48768	6.75765	7.69297
9.20449	10.802	11.0959
9.3954	12.4017	13.3635
6.08276	8.62759	6.77544
8.55691	10.887	11.2035
7.75793	10.6282	9.7694
6.87763	8.31785	8.76462
4.83688	6.21968	6.43956
4.53719	5.77636	6.33706
7.09014	7.7581	8.71709
6.18652	8.11243	7.84009
5.13227	6.0453	6.96341
3.96409	4.55516	4.61092
5.98949	8.33708	6.8575
6.94389	9.49836	8.64927
7.18069	9.68295	9.41896
6.45903	9.04912	9.03411
2.69189	3.6734	3.92353
5.69563	8.00489	7.17847
4.36348	5.19363	5.22594
8.54397	11.99	12.9256
9.5177	12.2573	13.1613
2.96089	4.23332	3.76702
4.23425	5.06582	5.01782
4.07743	4.75207	5.30368
8.57289	11.1785	10.9042
5.33855	7.00935	7.52168
7.97733	10.2403	10.3111
2.97401	3.2874	3.72354
3.02864	4.64891	4.34673
4.19885	5.14796	5.27282
4.01882	5.78888	4.77516
2.48143	2.78741	2.76959
3.45094	4.65364	4.31148
9.92222	12.8214	13.7792
10.1855	11.495	12.5431
8.38805	9.94813	10.5154
8.4879	10.4278	10.8648
5.09632	6.08077	6.16458
4.35306	5.3464	5.15777
4.95237	5.10461	6.33403
6.33873	7.64781	7.79321
5.3253	6.64672	6.72662
6.02504	7.16646	7.50146
7.13973	8.63169	9.24037
6.1498	7.40339	7.08213
6.30749	7.11774	6.76287
4.32972	5.29008	4.88922
5.09395	6.30574	7.83739
3.67494	5.11203	5.05985
3.35446	3.66707	3.58848
1.67803	1.77553	1.65729
3.02207	3.09171	3.45008
3.3172	3.89748	3.22235
7.98006	9.25821	8.81151
5.70453	6.36349	8.22577
6.46655	7.70761	7.575
5.37999	5.85783	5.82304
6.35347	7.68144	7.89368
2.93799	2.71241	3.64287
2.86971	3.40788	4.41147
1.51955	1.63701	2.15556
1.70629	2.07731	2.36426
1.43789	1.18712	1.49
2.84254	2.66168	2.83001
4.50356	6.05417	4.82821
4.14827	4.41846	4.55614
1.72977	2.66169	2.50326
2.53758	2.86904	3.14655
5.20064	5.70484	5.95354
3.21162	4.34909	4.03157
3.13101	3.22049	3.70932
2.86829	3.04352	3.24893
3.16554	3.65455	3.75199
3.08149	4.83703	4.3566
2.82732	3.05385	3.49411
1.60889	1.93707	1.64841
2.73993	2.45479	2.30935
3.74942	4.87368	5.12099
4.25777	5.00185	4.82735
4.21447	4.69489	4.66013
3.07625	4.42025	3.51639
3.12511	3.14016	2.60481
31.5057	40.5514	60.0738
3.73748	5.24686	5.40802
4.5675	5.92712	6.29404
7.0344	8.97423	8.93168
5.52955	7.83549	6.6035
3.46609	4.72384	5.26099
3.47433	3.67604	4.02422
3.90948	5.40525	4.8334
3.07547	3.65622	3.292
3.9706	5.04758	5.02073
3.37505	4.27601	3.98511
2.94383	3.66681	3.14053
5.81761	6.82723	6.68487
5.91917	6.99977	6.94534
9.85663	11.8647	13.1692
2.83831	4.58424	3.77726
4.31991	4.64755	4.45549
4.50485	6.20842	9.12085
3.99787	5.17091	5.48555
3.0099	2.8642	3.2397
4.93746	5.49421	6.49582
4.99419	4.95204	5.36148
4.4697	4.22146	4.76796
4.44889	5.73908	5.56354
2.35342	2.15453	2.19299
2.9457	3.34641	3.28924
2.31921	2.13309	2.13906
2.29217	3.47516	3.16441
2.41072	2.61836	2.7029
8.89607	10.7978	9.69759
3.8229	4.61707	4.84184
3.31022	3.43322	3.29478
3.27673	4.2833	3.67006
2.68278	3.01956	3.35284
2.96163	3.15974	3.53609
5.0231	5.27016	5.19471
3.09217	3.41692	4.02262
7.05479	7.72787	8.93536
7.95925	9.31791	9.62901
4.96681	7.29696	5.38345
4.71721	5.63383	4.71163
6.55245	8.24565	8.52051
8.50533	9.67131	10.3538
10.4747	11.5673	13.0376
1.87401	2.41909	3.95655
2.20427	2.48677	2.41731
3.33027	2.36415	2.30834
15.4198	16.9514	17.7557
3.27435	3.6492	3.51628
3.63173	4.78067	5.67453
2.43815	2.53135	2.48874
4.5065	5.90981	5.7627
5.22998	5.97628	6.03141
6.45383	7.08171	8.01564
9.62445	11.3859	11.7989
8.15068	10.3316	10.0313
10.4633	14.0114	13.9378
5.87561	7.79193	7.9065
7.51671	8.64584	8.68394
9.49509	12.1096	11.9129
9.18767	11.06	11.5769
7.18543	9.6035	10.1091
4.45468	5.88998	5.75029
2.8514	4.4724	4.52876
5.65656	5.54552	7.27525
4.97048	8.09417	7.26547
9.21521	10.1463	10.7594
7.93501	9.45824	10.1518
6.40105	7.70073	8.00525
3.37715	3.90969	3.22998
3.53024	4.27457	4.45848
5.57662	6.0164	6.52664
4.05625	5.71355	5.71168
4.13176	5.25806	4.96198
4.74906	4.71134	4.48179
1.50816	1.8665	2.85177
1.80309	2.31487	2.72313
3.40611	4.0413	4.33971
2.5117	2.20382	2.6295
7.57199	9.42683	9.70176
11.6507	13.2776	13.462
11.8245	13.2727	13.1645
8.53702	9.95299	9.20417
14.2186	16.7439	16.6409
13.2691	15.2662	14.7447
10.3034	13.8978	13.4563
10.1765	11.3749	11.7684
3.46211	4.06592	4.22671
4.88465	4.77744	4.93981
8.42538	8.60826	8.79259
8.33051	9.51662	9.61388
9.30817	9.28915	8.69316
10.4985	12.6725	12.2546
9.51336	9.30752	8.13666
6.41578	5.55219	6.15728
16.0142	16.7563	16.9951
4.89577	5.76118	5.48207
5.26414	5.44653	5.03909
6.9298	7.22396	7.99649
6.43204	6.98133	7.83966
15.954	18.0105	18.4714
7.78604	8.81796	9.02812
6.14626	6.94203	6.85756
6.20985	7.75558	7.20512
6.03694	6.85644	6.59166
5.78636	6.86541	7.5324
5.25158	6.74194	8.4399
6.30407	7.47756	8.75461
8.41672	9.04318	9.64415
4.65709	5.3832	5.72399
6.43582	7.25149	6.94638
7.32155	7.52312	7.73653
5.63624	6.53609	7.08145
7.29495	8.72733	10.6564
1.86333	2.20808	2.48841
5.24379	5.48117	6.19621
6.34928	8.1541	7.66441
2.01516	1.73801	2.05671
6.67345	8.40576	9.57683
1.89386	2.08279	2.71503
7.20512	8.43131	8.13349
7.29121	8.21743	9.69446
4.45737	6.33617	5.84145
5.6653	5.91006	5.82315
6.37587	6.54016	8.04262
5.3184	5.90376	5.5718
1.23961	0.932642	1.42551
3.43266	3.84163	4.55176
9.32759	9.38824	11.264
10.5452	12.1881	12.7647
5.27606	6.00041	5.48235
2.48912	1.7834	1.85321
1.45885	1.50344	1.34137
2.74684	3.60306	2.3483
7.6741	8.68804	9.13448
4.72213	5.01781	5.03584
5.30814	6.12027	7.24656
3.80691	4.63436	5.13929
7.55057	8.86664	8.63658
3.6656	3.92574	3.53491
19.9641	22.769	24.0308
14.7192	15.5872	16.287
23.2368	25.9014	27.0557
25.4478	28.2197	28.804
8.73858	9.10816	9.56552
7.63534	8.84316	9.36262
7.45941	8.27454	8.48923
3.70431	4.04477	3.82563
4.55072	4.9521	3.96627
6.51149	8.12365	6.80062
5.12771	5.78666	5.75944
3.29766	3.26776	3.30017
4.12018	5.12055	4.26483
3.51479	3.41298	3.70456
4.95124	5.85686	5.66666
2.76108	3.06914	2.842
3.88901	4.19692	4.9863
4.81037	5.22137	5.36384
4.02361	5.24937	5.37419
7.95001	8.47874	8.88829
13.7559	15.9006	17.0484
24.9467	28.2921	28.4444
12.9445	15.0555	16.6935
7.57698	8.52453	9.87121
8.22236	9.24667	9.25296
6.0476	7.54448	8.57208
3.51739	4.16289	4.07541
3.87125	4.88017	5.05272
2.1997	2.42218	2.05654
2.03333	2.52309	2.44647
4.24666	4.67614	4.52869
9.82195	11.1741	11.7429
19.672	25.0573	26.0068
5.12289	6.01039	6.50111
4.71624	5.06774	5.58915
6.69069	6.90954	6.66968
10.5444	13.2289	13.1334
12.4621	16.9512	15.8505
8.69715	9.09014	10.2567
7.14248	9.8581	9.95006
6.66132	7.7025	8.45295
11.79	14.4502	13.8227
11.4387	13.1953	13.501
3.57254	5.30845	5.27236
4.19009	5.31957	5.70405
3.72095	3.91803	4.4447
2.76266	2.35436	2.57024
3.51378	3.43635	3.45285
4.23966	5.21742	5.34571
4.44186	4.19725	4.14288
7.99872	9.67264	11.0051
15.9619	18.1158	19.4541
15.3793	16.5912	16.0509
3.02394	4.09109	3.4982
11.9485	12.8842	12.3548
4.83245	5.75299	6.63936
12.1628	11.699	12.8771
14.5068	14.9777	14.9038
18.4801	22.7544	21.8568
24.2992	27.2966	29.2177
12.2268	12.1819	12.668
4.41902	3.55255	3.83485
4.62518	4.24792	3.59093
3.26201	2.96367	3.28275
4.96393	4.40154	4.62607
7.33874	8.38008	8.53086
2.34589	2.14079	2.91225
2.3123	2.33883	2.06205
1.9378	2.14486	2.30886
3.89083	6.06678	4.84141
3.23268	4.11328	3.40963
12.5793	15.3364	15.2202
6.60512	7.22512	7.88328
6.64653	7.31426	6.62242
3.36901	3.62812	4.06115
4.02827	4.19921	4.2983
4.16824	5.07853	5.09186
4.44269	5.33833	5.70885
10.1269	12.3788	11.345
10.1115	10.7555	11.6764
9.57971	11.754	11.3357
9.47656	12.8704	15.8479
8.23871	11.3667	11.2274
9.02032	11.3907	12.1252
7.48975	8.26813	8.05135
9.08865	13.4053	15.0719
7.78122	7.79649	9.13099
7.58615	8.61445	8.52617
2.43741	2.67127	3.1574
3.51444	3.59737	3.84156
6.88416	6.71533	7.58183
3.81988	3.78884	3.36225
10.5108	12.7901	12.2854
3.11547	3.49791	3.89835
4.30901	5.26647	5.98394
4.23137	4.72707	4.8266
3.11694	3.42372	3.709
17.0215	20.0623	20.061
1.65732	1.74067	1.97764
2.28746	2.15305	2.18975
3.275	3.72718	5.03468
3.18128	3.98851	3.68432
1.88683	2.1378	1.92861
4.70293	4.81749	5.13857
5.36062	5.50735	5.89231
7.13742	7.50741	7.9006
12.9669	14.2655	15.0089
1.54968	1.82043	2.37463
1.99661	3.1295	2.84114
2.93679	2.64465	2.6965
2.23849	2.09135	2.23999
3.02862	3.84036	3.79885
3.09756	4.09874	3.8543
5.11488	6.48891	7.08626
7.20753	9.13	9.43761
3.35308	4.70232	4.55713
2.18821	1.68646	1.67852
3.29208	3.26232	3.56742
2.79787	3.03371	3.08744
3.67222	3.7524	4.30614
1.54867	1.94947	2.05899
2.4249	3.16238	2.98487
7.83674	9.36031	9.37616
3.00133	3.27865	2.96133
4.27116	6.16372	5.26548
2.2956	2.54143	2.95825
6.20569	7.17329	6.94916
4.7305	5.03748	5.284
3.50503	3.7899	3.92003
2.27019	1.83355	1.90712
2.14319	2.50677	2.12663
2.55227	2.56076	2.33769
3.00618	3.35723	3.98434
2.31582	3.18956	3.91495
1.89288	2.18956	2.25039
1.967	2.92647	3.77272
6.69328	7.03143	7.10823
10.2036	11.6465	11.9988
7.34175	8.56899	9.26456
3.0794	2.87137	3.01498
4.10739	4.183	4.46948
4.96319	6.18979	7.00646
5.37939	6.51826	6.44517
5.2169	5.9162	6.15121
6.36353	6.86585	7.02908
2.63273	3.2038	3.38143
3.11648	4.34118	3.84003
2.03749	2.71888	3.35923
1.5073	1.90612	2.03554
2.53414	2.57659	2.78083
4.05469	4.58445	5.14589
7.13745	9.94563	9.62643
12.4484	13.1302	14.5201
5.41198	7.26418	7.06651
6.60051	7.90135	8.31418
2.55614	2.87417	2.8539
3.74466	4.33326	3.89434
3.75165	3.38872	3.84876
2.02808	2.14617	2.39982
7.89106	9.09184	9.33587
8.52326	10.2064	9.71971
5.75904	5.81241	5.47964
1.70726	1.93636	1.53031
9.20143	9.67684	11.2361
8.87602	11.6097	12.0672
10.0441	11.5767	12.564
12.2333	13.1149	14.591
2.6238	3.18718	3.69036
3.1561	4.70429	5.61105
4.10379	4.43147	5.08791
3.78649	4.64781	5.14039
5.52256	7.18078	5.75159
3.71374	4.27714	4.27408
1.79484	2.06339	2.80076
2.48471	2.74883	2.40893
28.6127	32.2029	31.4259
5.20611	6.23582	5.48455
2.29611	2.24963	2.42236
1.57605	1.74415	1.48957
3.05163	3.30765	2.72263
1.76177	1.53723	1.88848
2.5415	2.17784	2.03741
2.39738	2.13502	2.3432
2.56556	2.37643	2.63856
6.05201	6.7193	6.602
11.9559	12.2603	13.7106
6.01546	7.70301	7.03692
6.50069	7.12376	7.8053
6.64529	7.20149	7.56538
6.0155	7.43732	9.1025
7.54012	7.20228	8.54442
8.2647	9.96346	10.7813
13.1716	17.1547	16.6696
13.5332	16.4719	16.3987
4.38759	5.35503	5.9199
8.13862	9.89672	11.0844
14.5076	19.2176	19.8732
14.7417	17.4841	18.1883
20.6588	25.2522	27.1128
3.60333	3.87826	3.70781
6.11412	8.73319	8.74183
5.41259	7.51241	6.49178
7.4179	7.97534	8.57932
12.0016	14.3114	15.7705
10.0549	11.4751	11.4499
8.07889	8.01051	8.2674
6.08818	6.8613	7.6246
7.03617	8.14515	8.448
6.27308	6.78491	7.30237
3.60874	4.69285	4.92851
11.1227	12.7061	13.2615
6.91539	8.5476	9.21864
2.78033	3.47629	3.56346
3.27122	3.44578	3.50143
4.49141	5.94214	6.22417
11.5048	13.6176	13.9608
12.3734	15.3813	15.8482
8.2651	9.65009	10.7828
2.26242	2.59838	3.1082
1.63928	1.60573	1.66072
2.68582	3.68506	3.04691
2.59808	2.39132	3.0925
18.42	21.6559	22.166
25.4018	29.7161	29.0311
2.71876	3.30362	3.21077
4.49138	5.79116	5.19043
3.39339	5.34483	5.73048
7.21577	8.20858	8.11862
3.73245	3.30232	3.67792
6.55859	7.78366	7.54666
4.72227	5.13532	5.00326
6.44912	8.18104	7.71275
12.0429	14.6795	16.5669
12.0139	14.3798	13.4875
13.1503	13.7438	14.6398
9.35338	10.4743	12.8853
9.91882	12.5155	12.4767
8.45636	11.4549	10.359
5.60996	8.25347	8.47409
8.26451	10.9113	11.0488
4.12748	5.34488	4.81688
5.01544	6.48722	6.60905
9.42154	12.1144	13.2497
12.3443	14.6785	14.788
11.2594	13.6303	14.2682
5.70557	6.01013	5.88209
5.53345	7.2416	6.98722
21.9326	24.7123	27.86
11.3241	10.5199	12.6921
12.6015	13.3834	13.9355
22.0325	21.8293	21.5812
13.5759	14.6453	13.8683
13.5515	15.444	20.5207
8.89975	9.07959	10.032
12.1218	13.7377	16.6285
11.4333	12.1797	11.9979
4.23027	4.58998	4.19751
2.34082	2.29132	2.29463
13.3568	15.0048	14.9493
6.03553	7.25412	6.74287
6.26446	6.71855	7.0713
4.01793	4.52411	4.84235
3.32476	3.19413	3.53476
10.3279	12.1336	11.3255
13.5082	15.747	15.9629
7.40375	8.89502	9.35113
9.11342	11.7098	11.6479
8.02877	9.10111	9.46975
11.1278	14.0404	13.2332
3.38009	5.41998	4.33574
5.047	5.31748	5.70203
2.86466	3.5119	3.16673
3.26587	3.55173	3.51063
3.04362	3.2382	3.89027
5.02684	5.15804	5.83118
2.46576	3.20783	2.39637
4.81322	5.90261	5.93717
5.37018	7.4204	7.8219
5.75693	6.72154	7.63156
12.259	12.9992	14.0353
6.82988	8.55879	8.34652
2.20224	2.73815	3.06943
2.91039	3.88999	3.48743
3.24175	2.97875	3.46421
2.49923	2.93609	2.90141
5.09166	6.92616	6.26904
4.74689	6.11189	5.1999
4.41602	5.21902	5.51028
9.36009	9.80247	10.0821
9.28131	11.4283	12.2846
5.61121	7.63728	7.84776
5.43623	5.85252	5.59897
1.77617	1.2564	1.86669
2.10989	1.96192	1.84007
1.26388	1.31521	2.19265
2.49835	2.27929	2.4938
4.41395	5.03702	4.72303
3.19167	2.94337	2.99343
1.93918	2.03689	2.05236
2.88485	2.4465	2.25671
5.77792	6.43792	6.78549
9.72713	11.4411	11.5467
10.4478	11.9066	13.2898
11.672	13.5647	13.7248
6.31774	7.16459	7.206
4.74023	5.14837	5.0932
4.81967	5.48313	5.5609
5.0989	6.63903	6.97897
13.0436	13.8239	14.5793
4.69556	5.32212	4.2483
10.7502	10.8635	10.8192
9.75801	9.66688	11.5408
20.4327	22.0917	22.5984
8.79146	10.9862	11.8699
3.06203	3.8355	5.56198
5.39324	5.50437	5.83658
22.7215	27.6246	28.659
4.68201	5.51904	5.86643
4.014	5.1164	6.0867
4.34801	5.56693	5.52138
5.78437	6.66867	7.39266
6.40399	8.19818	8.07049
5.97006	6.61527	7.95618
2.70037	2.94083	3.28753
3.54639	2.99167	4.17193
2.01098	2.48918	2.70166
2.10301	3.09786	3.30049
2.09111	2.16813	2.20963
2.59962	2.26385	2.66111
5.02559	5.5173	5.26257
1.85237	1.60011	1.79017
1.8525	1.80055	1.67365
2.40742	3.49945	2.90385
2.98036	2.88091	3.39003
2.71633	2.59724	2.78581
2.33021	2.1752	2.30398
3.26026	3.20743	3.74569
9.56134	11.3879	12.4762
7.03286	9.52383	8.42906
7.1505	8.16754	8.11986
8.54034	9.64757	10.4747
7.53493	8.43605	7.5964
7.15275	7.34567	7.19274
5.75064	5.80631	6.63143
8.61443	9.8475	9.62933
7.98595	9.21486	8.55686
19.8251	21.9716	23.3931
7.85853	9.70407	7.84287
10.5615	12.4587	12.9047
2.20683	2.5279	2.23789
4.49525	5.72064	6.17405
9.46341	10.4419	12.662
5.22884	6.59339	6.26746
6.50911	6.52271	7.64812
5.46869	6.23284	6.98628
2.32949	3.37582	3.23979
7.69829	8.31525	8.77829
11.1905	13.7933	14.6111
5.29087	5.57481	5.88707
6.44151	6.08253	6.09328
9.71652	11.3192	11.7359
10.9415	12.0911	12.8102
2.7735	3.09502	3.19202
3.40638	3.3585	3.72805
3.02763	3.77857	3.7695
3.76707	4.21303	3.68143
6.62198	7.00632	6.38971
12.2862	11.6624	12.1724
11.9887	11.9309	12.6531
10.0191	8.96862	8.76225
7.25228	6.3393	6.08857
3.54444	3.38396	3.5199
5.62633	5.59138	5.58597
9.63732	9.8032	9.00079
9.69384	8.80574	9.05559
7.37489	6.30415	6.88623
6.69735	5.75371	5.6828
6.40239	7.48941	7.28212
10.169	12.0213	11.7785
6.50297	7.32063	7.1553
9.46746	11.6054	12.1329
6.39898	6.34949	6.89136
10.3224	11.0263	12.8607
10.5244	13.0689	12.7094
11.5019	13.342	13.77
9.44873	11.3176	12.0271
7.68604	10.4676	12.2789
4.74448	5.54174	6.17098
7.88507	9.28716	9.04719
1.97697	1.56298	1.80256
6.34329	6.784	7.82906
4.70926	5.54249	6.77418
6.90609	7.43212	8.53909
4.61981	5.65483	6.29308
4.99596	6.34245	5.85494
6.23798	7.90324	8.28775
4.75595	5.7018	5.6177
6.0918	8.93266	9.79986
4.58686	4.13218	4.32527
2.11239	2.1392	3.08073
8.25185	9.80248	10.4896
4.68806	5.94868	6.36259
6.02744	7.68159	8.81688
8.97142	10.8839	12.4732
5.31261	6.19348	6.33691
4.31178	4.77791	4.91008
6.72328	8.50199	8.64537
6.04454	7.49654	7.43022
6.61056	7.93725	8.49723
10.3035	12.1956	10.9916
6.66852	7.15526	7.77204
6.11879	8.09256	9.30147
3.54813	3.70315	4.59461
5.76593	6.06719	6.26417
4.32962	4.8005	5.42874
4.42286	6.64916	6.62538
1.90691	1.99716	2.09082
9.54438	11.26	11.5691
5.21125	7.07114	7.38392
5.777	7.86919	7.98516
3.48981	4.45429	4.47378
6.48845	8.14762	8.77389
4.43354	5.45324	5.58373
8.09886	9.78585	10.7952
3.50978	4.31303	5.02948
5.11216	5.88057	5.79237
5.17562	6.47874	6.81207
6.31107	7.23114	8.37802
3.30891	4.34543	4.1488
8.87199	10.3412	10.9484
8.98605	12.8086	10.9791
11.3111	14.0148	14.0153
7.45112	9.2912	9.41014
15.7734	18.6638	20.4997
8.87278	10.6853	10.807
12.1051	12.651	12.3648
3.50588	3.58925	4.0855
5.71515	5.99484	6.30071
7.87573	9.65238	10.3019
10.2739	11.6976	12.1455
11.7874	13.5502	13.8238
7.68398	7.6665	8.31524
5.33886	5.42437	5.21299
4.57281	4.76142	5.10412
3.53866	3.13045	3.08216
3.38498	3.33115	3.67113
4.95127	5.95011	5.16089
7.34917	7.70271	6.96918
8.63088	11.3434	11.3348
12.3447	14.9389	15.733
2.20566	2.55391	2.08439
3.87167	4.89361	4.74876
3.3969	3.42414	4.42506
8.76703	10.3	10.7093
12.3697	14.7372	15.6186
3.55359	3.03198	3.02877
5.16448	5.47551	5.75174
9.89812	11.0583	11.2043
18.1901	20.6603	21.3541
8.1194	9.47006	10.2663
8.95778	10.3445	11.149
4.75597	6.59251	5.57615
4.50238	4.93167	5.87134
4.16897	4.77698	5.93591
4.23795	5.9432	5.06284
1.74438	2.05592	1.89391
2.305	3.27883	3.33915
10.6561	12.3558	13.9966
8.66162	10.1629	9.95287
3.46356	4.53339	4.95284
2.60982	3.56239	4.08511
2.49992	2.78792	2.9889
14.2285	16.8434	17.176
6.64876	7.91305	8.18227
5.48543	8.6105	8.57833
3.30893	4.48776	4.62653
9.35067	10.9535	10.1519
10.7029	11.6167	11.3758
12.0914	15.4363	17.6932
3.29865	3.68198	3.6825
10.1322	11.5589	11.2222
14.8125	17.7475	18.7459
7.2719	8.75656	9.54841
8.44899	9.69098	11.0499
5.77539	7.2133	7.65293
5.10534	6.69914	6.08263
4.35922	4.76648	4.54662
5.99072	6.62546	7.09426
2.07803	1.97542	2.06979
4.74339	5.25861	5.3557
4.93698	4.7757	4.12404
5.65995	5.97774	6.61306
5.48572	6.15342	7.06741
5.22959	5.67876	5.42399
2.24311	2.37905	2.5283
4.22789	4.49602	4.78138
2.97218	4.36207	3.80782
3.7236	3.56919	3.73369
5.34513	6.29784	6.07825
1.769	1.79046	2.24243
3.01081	2.71718	3.1175
1.60499	1.26331	1.32223
2.51824	3.21505	3.13635
1.82275	2.18224	1.59643
6.43829	7.37601	7.77844
7.5409	8.40622	8.69938
8.85636	10.4039	11.2281
8.07711	9.8255	10.3068
9.01344	9.89573	10.8157
3.39544	3.96169	4.1207
2.41824	3.36454	3.76053
10.0049	14.5443	14.413
2.58059	2.55292	2.75123
9.68261	9.40716	11.1777
1.90905	2.64594	2.74206
2.25471	2.76536	3.205
2.15945	2.02821	2.01228
1.99254	2.12252	4.08051
2.88054	3.28054	3.38857
2.93384	2.61614	3.07066
1.98179	2.24943	2.22712
4.10501	3.74589	3.7607
2.21853	1.93419	2.51078
3.14311	3.34962	3.77933
6.31458	7.19496	7.74167
2.30201	3.06145	3.36241
1.38283	1.73916	1.84978
6.48221	8.8177	9.10115
7.58876	8.71951	8.91894
4.83176	6.76167	6.93515
2.01573	2.3805	2.96407
2.26901	2.32893	2.11013
2.65575	3.6608	3.11539
3.32417	2.94328	3.30219
3.45448	4.2893	4.77935
4.74217	5.76278	6.0895
5.3232	6.24936	6.26391
5.36116	6.22862	6.51031
5.87264	7.07929	7.23516
6.12775	7.28803	7.36892
3.33884	4.44903	4.09916
3.9927	3.67031	4.60391
3.94344	4.345	3.842
6.58727	6.94729	7.95045
3.0237	3.0956	2.96592
3.9979	4.68455	4.397
9.12212	9.5109	10.5133
5.05763	5.17917	5.8664
5.17324	5.83593	5.94329
2.55304	2.96578	2.94173
2.85656	3.47216	3.42054
3.2117	4.0237	4.63166
3.57396	3.85947	4.28141
5.70452	5.91488	5.15876
15.3985	26.5998	36.5083
4.45624	6.01658	5.71035
10.2243	12.0105	12.0466
10.5822	13.1393	12.1272
9.843	11.1389	12.2894
13.1561	13.2069	13.0277
15.7248	16.1737	16.452
10.1698	12.1307	13.6183
6.69301	8.61491	8.84718
7.07303	8.55859	8.98116
9.14148	10.1623	10.1808
14.1157	16.8066	16.9388
16.0125	19.2743	19.1195
1.82099	1.85086	2.64857
2.382	2.34885	2.18699
3.39763	3.76227	3.7586
4.30007	4.70671	4.49053
3.63462	4.1028	4.43431
4.14838	4.02141	5.02023
5.71038	4.91208	5.66374
5.49784	6.34654	5.81688
5.38634	4.90686	6.20315
6.82681	7.38589	6.92428
2.79029	3.17952	3.21001
6.52675	8.0646	7.92543
5.68743	5.4465	5.54674
5.38908	5.15215	5.67025
3.42866	3.99423	4.3494
9.58939	9.81484	10.3138
6.38628	8.8707	8.77669
7.77433	8.6508	9.32877
8.51372	10.4938	10.0431
6.34381	6.6712	6.87344
5.45315	6.77285	6.49586
2.55562	3.70405	3.00379
2.34235	2.5081	2.68754
3.90215	4.94822	5.8405
2.23889	2.46315	2.48484
2.61831	2.24871	2.53156
3.44177	3.62239	3.72917
3.82463	3.91571	4.39135
4.78858	4.76932	4.57729
3.83311	4.48458	4.01152
4.09678	5.14025	5.37018
4.6659	5.52503	4.92839
4.58339	5.591	5.42598
2.94583	3.15463	2.75879
3.13184	2.8442	3.26355
5.81749	7.44261	7.51957
7.04013	8.40264	8.41408
5.53514	6.88811	6.84379
6.87547	8.09147	8.23171
13.0702	17.1144	15.3229
6.40024	7.36483	7.43173
4.3998	5.16205	5.79345
9.36171	11.7552	13.2588
5.55445	6.9052	6.87278
3.96202	5.46101	5.15461
5.05387	5.87207	6.42572
6.75687	8.70919	9.10791
6.06108	7.47305	7.65148
3.27192	3.76504	3.65113
3.63085	4.24856	4.49017
6.8272	9.44124	9.14959
3.20358	3.00774	3.44738
8.41712	11.1528	10.6367
8.80149	11.6162	11.3966
5.68285	6.35966	7.12394
4.84774	6.21619	6.44654
5.33581	6.58013	7.08813
3.49737	3.61833	3.5969
15.5747	17.8521	18.4757
11.0609	13.3957	13.8588
12.1678	13.3666	13.4678
14.9849	18.033	16.8925
15.9188	19.5894	20.2019
10.065	11.9509	11.2518
10.0837	15.1732	12.9795
8.15746	9.61339	10.7799
4.20315	5.65303	5.64231
13.1987	13.4851	14.6224
1.76765	2.23536	2.35854
2.41123	2.52429	2.7797
8.09697	11.0666	13.7811
3.45187	3.82249	4.27309
4.5436	4.94781	6.16227
4.68375	4.32319	4.06454
8.8885	8.31878	8.13538
4.10403	3.796	3.43609
2.17064	1.96916	1.93579
5.46445	3.78994	4.33777
2.29502	1.88008	1.61346
7.09061	5.76546	6.55349
1.29802	1.00257	0.999647
6.16285	7.31945	7.88326
2.55064	2.22231	2.86264
2.77827	2.90165	3.9548
15.4609	14.4314	15.8889
4.28459	5.86905	5.03672
2.31585	2.82538	3.08974
7.6718	9.79165	10.1107
4.29672	6.22884	5.9424
5.07102	5.45306	5.53422
2.32751	2.24476	2.62977
6.59951	7.53205	8.85368
4.82183	5.80372	5.63462
8.16566	11.5223	12.806
5.49084	6.6864	7.7717
11.1769	12.938	13.2555
10.7811	13.4702	14.8813
3.09542	3.83637	4.40801
5.61077	7.12749	6.94161
4.05024	5.94181	5.9344
6.30805	8.59874	9.74156
8.49397	11.4126	10.9897
18.9592	25.0898	27.2056
5.39814	6.7837	7.79528
1.81209	2.14348	1.73419
3.48883	3.81229	4.47273
4.06369	4.14628	3.74456
15.037	18.7222	17.6918
8.64056	10.3575	10.7181
4.39955	5.53777	5.35809
8.25868	9.30906	9.81285
7.80706	10.0768	10.9864
2.62103	2.87276	3.72662
2.59863	3.15733	3.19766
5.3317	4.297	4.62574
1.58653	1.49794	1.72748
2.57086	2.19212	2.42381
2.55542	2.47376	3.80236
8.09114	8.39283	8.69758
8.12118	10.8792	11.4903
7.45029	9.5426	8.95654
5.74214	6.339	6.44349
8.13111	9.37743	8.80517
8.9108	10.6545	10.1474
10.735	12.6495	12.4515
8.53408	8.71579	8.86493
9.84967	11.6668	12.2177
9.89297	10.9283	10.9332
12.9307	14.5635	14.2765
5.80233	6.09503	6.4138
5.92423	6.67737	6.80261
7.44758	8.81024	9.5376
9.27011	10.6257	10.5788
8.54158	12.1747	11.0802
11.7901	14.7814	15.1631
7.58203	8.13191	8.35525
4.67958	4.94157	5.25884
2.78715	2.41463	2.23871
13.1694	13.9282	14.9803
6.85901	7.44614	7.01351
6.60951	7.30661	7.17056
5.933	4.53449	6.36109
6.45089	6.07624	6.46642
4.33626	5.45816	4.63932
4.71348	5.42556	5.41341
6.77014	7.59961	8.01231
4.61071	5.19955	5.57684
4.71081	5.07822	5.50594
3.38807	3.65988	3.59222
3.05805	4.11996	4.16996
6.03538	4.8917	4.38305
4.57398	3.64226	3.69717
5.74795	6.01058	4.40573
8.34545	8.89756	8.51104
7.19113	7.80243	8.23437
10.97	13.5542	14.2266
5.94822	5.32475	5.17224
3.74876	3.6575	3.45285
4.83483	6.11907	5.74367
6.86293	6.85116	7.71541
7.24379	8.64008	8.41431
1.4991	1.27739	1.24046
3.42779	3.00872	3.95309
2.96274	2.20264	2.40003
6.95086	5.40456	6.40252
8.29283	7.77054	8.61317
2.34593	4.11586	6.61075
8.85491	9.58874	9.17043
8.0568	10.4244	10.3499
6.47812	7.65877	7.7564
8.10487	9.97548	10.0101
5.36413	6.77341	5.79246
1.99433	1.94012	2.99574
1.66819	1.46004	1.41678
7.92951	9.42063	9.47612
6.98357	8.11568	9.16821
6.65006	7.52576	8.21484
3.84916	3.59273	4.8437
3.51505	3.795	4.20946
3.32733	4.19326	3.82732
1.8865	1.63089	1.90761
1.83182	1.48706	1.54868
2.23402	2.44711	2.06553
1.70721	2.11656	2.63652
2.59303	2.57671	2.43621
2.01694	2.13628	2.27556
1.97414	2.03315	2.85219
3.23081	3.16374	4.06881
3.33369	3.59178	3.53506
3.75347	3.12668	2.9681
2.97345	3.06295	2.9092
2.02207	2.36276	2.21356
3.83572	5.19697	5.06609
4.29123	5.35593	6.67479
3.78093	4.81422	4.21151
1.63353	1.70534	1.42286
4.88371	3.09087	3.99702
3.63297	3.67265	3.80653
3.16965	3.84541	3.57488
5.0511	5.50515	6.25425
5.7641	6.17586	7.4745
5.09759	5.60785	6.30678
5.61705	6.42306	6.6645
2.13951	2.02746	2.4332
4.1954	4.8933	5.47933
1.59053	1.65765	1.72077
4.42013	4.25198	4.26091
6.8513	7.57763	7.78425
3.85614	4.84418	4.45721
6.10015	6.49703	6.74558
2.58992	2.74074	3.39147
2.81187	3.08932	3.45984
2.0065	1.95773	2.08838
3.24885	3.02588	3.52562
2.55917	2.60202	2.69883
3.78619	3.12299	3.50906
5.30516	6.78005	6.36033
9.09482	10.7773	11.0727
3.69533	4.08837	3.95369
2.1886	2.69045	2.84496
2.88486	2.91583	3.71225
47.5005	34.4967	41.9072
15.095	13.3541	14.6326
22.833	17.7257	20.8539
28.5951	22.5228	25.828
43.9155	36.8689	41.1602
14.9365	12.0677	13.7477
4.01856	4.4376	5.86164
5.01332	5.65866	5.59147
2.43908	2.85519	3.00567
3.46339	3.78496	3.57441
9.04338	10.2752	10.0433
3.94764	4.84013	4.88765
17.3043	17.7589	17.2578
5.51774	5.88271	5.64653
2.86812	2.4544	2.09935
3.53985	3.43319	3.07295
3.20127	2.76521	2.97471
2.50852	1.99685	2.43902
3.23137	4.11443	3.7793
3.02367	2.76516	3.26965
3.09791	3.82356	4.18212
2.86625	2.95528	3.19813
4.22622	4.22133	4.90117
22.945	23.7262	24.9877
10.5712	10.8826	11.4372
8.29073	10.9118	9.63181
7.40817	8.16544	8.75291
4.61547	5.59969	5.96398
5.66018	5.11953	5.06088
2.66624	2.68018	2.84068
3.21642	2.7211	2.6067
2.66411	2.55279	2.88586
1.5238	1.28304	1.51846
4.2382	5.42909	6.92919
2.69765	2.24789	2.67441
4.12971	3.91794	3.88029
3.97665	3.69365	3.72404
5.56022	5.9938	6.7401
3.61931	3.10366	3.22513
2.6235	2.88168	3.8999
3.39301	4.83689	6.20465
1.67526	4.2897	4.34092
3.92443	3.80932	3.83422
[truncated: 8,566 more rows]

## Sheet: Figure 2a
1			2			3			4
chiatac R1	chiatac R2		chiatac	atac		chiatac	p2chipseq		chiatac	ctcfchipseq
0.28	0.25		0.37	1.02		0.18	0.68		0.27	0.15
0.6	0.68		0.17	0.26		0.41	3.21		0.41	2.41
0.41	0.4		0.14	0.14		0.12	0.05		0.2	1.36
0.15	0.13		0.23	0.56		0.27	0.3		0.65	5.64
0.69	0.57		0.24	0.56		0.51	6.25		0.31	2.02
0.21	0.27		0.1	0.1		0.78	3.57		0.17	0.01
0.13	0.1		0.17	0.28		0.41	2.35		0.31	0.08
0.56	0.56		0.22	0.12		0.59	4.14		0.21	0
0.61	0.57		0.14	0.21		0.26	0.86		0.68	0.4
0.45	0.47		0.22	0.17		1.72	6.49		0.62	0.36
0.55	0.45		0.15	0.21		0.83	1.6		0.24	0.13
0.68	0.57		0.15	0.16		0.48	0.54		0.26	0.19
0.07	0.14		0.34	1.6		0.38	0.02		1.08	0.3
0.54	0.55		0.26	1.52		0.47	0.3		0.59	0.13
0.81	0.54		0.09	0.21		0.44	2.14		0.54	0.15
0.36	0.37		0.4	0.94		0.53	2.25		0.78	0.34
0.14	0.13		0.24	0.63		1.24	1.87		0.32	0.26
0.17	0.11		0.14	0.08		1.24	0.65		0.27	0.13
0.63	0.59		0.22	0.52		0.45	3.49		0.32	7.18
0.86	0.75		0.13	0.34		1	5.59		0.5	0.35
0.4	0.44		0.11	0.12		0.66	0.67		1.5	0.16
0.59	0.79		0.19	0.39		0.32	0.45		0.45	0.14
0.51	0.56		0.12	0.06		1.58	3.04		0.44	0.23
1.06	0.97		0.18	0.5		0.22	0.42		0.6	9.71
0.75	0.82		0.28	0.6		0.17	0.13		0.95	0.64
0.78	0.57		0.16	0.55		0.71	0.31		0.63	0.05
0.94	0.92		0.21	0.24		0.39	0.18		0.72	7.98
0.54	0.43		0.14	0.29		0.33	0.28		0.4	0.21
0.93	0.86		0.22	0.53		1.4	5.34		1.38	0.41
0.5	0.38		0.19	0.45		0.62	8.59		0.66	0.14
0.52	0.43		0.4	1.97		0.98	0.6		1.23	0.16
0.32	0.29		0.37	1.81		0.65	1.57		0.52	0.13
0.33	0.45		0.41	1.02		0.64	2.34		0.24	0.03
0.61	0.55		0.24	1.22		0.52	0.35		0.58	0.1
0.45	0.43		0.14	0.35		0.21	1.2		1.14	0
0.46	0.48		0.08	0.37		0.47	0.69		0.55	4.22
0.23	0.18		0.07	0.03		0.49	3.06		0.67	0.24
0.4	0.4		0.52	1.43		0.32	1.47		1.3	0.07
0.47	0.41		0.51	1.3		0.42	1.3		0.35	0.31
0.75	0.84		0.41	1.28		0.66	2.02		0.87	11.84
0.3	0.32		0.29	0.76		0.36	1.92		0.3	0.16
0.77	0.68		0.17	0.27		0.39	0.59		0.24	0.23
0.54	0.48		0.31	0.68		0.77	3.44		0.24	0.04
0.29	0.26		0.37	0.69		0.42	1.17		1.43	0.43
0.3	0.33		0.26	1.27		0.24	3.52		1.27	0.23
0.35	0.3		0.3	0.63		0.48	3.32		1.16	0.33
1.07	0.86		0.62	1.96		1.24	4.75		0.74	0.35
0.39	0.44		0.65	2.52		0.86	3.32		1.29	0.39
0.44	0.41		0.36	1.01		0.28	1.21		0.69	5.12
0.65	0.67		0.9	1.74		0.98	6.78		0.62	3.2
0.37	0.34		0.26	0.87		0.5	0.3		0.21	0.05
0.26	0.26		0.26	0.85		1.4	6.34		0.45	0.55
0.3	0.25		0.1	0.26		0.64	4.74		0.61	0.34
0.78	0.71		0.43	1		0.41	2.78		0.97	1.28
0.59	0.4		0.46	1.13		0.66	9.11		0.36	3.51
0.82	0.74		0.24	0.68		0.59	1.56		1.01	0.41
0.67	0.58		0.17	0.61		0.27	0.28		0.99	6.97
0.61	0.48		0.39	0.93		0.3	0.33		0.36	6.64
0.91	0.69		0.15	0.35		0.61	0.43		0.31	3.78
0.58	0.57		0.18	0.24		0.65	4.98		0.78	4.88
0.87	0.83		0.35	1.74		0.8	3.55		0.61	2.66
1.08	0.94		0.13	0.19		0.55	2.71		0.22	5
0.47	0.41		0.17	0.29		1.01	2.26		0.19	0.04
0.66	0.6		0.46	1.28		0.32	4.12		0.79	0.17
0.43	0.39		0.2	0.6		0.25	6.4		0.45	8.61
0.54	0.47		0.2	0.51		1.81	4.62		1.28	4.7
0.33	0.26		0.19	0.53		0.76	0.86		0.4	0.39
0.44	0.37		0.39	1.07		0.57	0.02		1.26	0.03
0.23	0.23		0.39	0.99		0.84	0.85		0.45	0.14
0.28	0.27		0.3	0.39		1.1	8.82		0.62	0.5
0.31	0.35		0.24	0.76		0.63	5.96		0.33	0.17
0.38	0.36		0.32	1.05		0.35	4.55		0.46	7.68
0.08	0.13		0.41	1.03		0.35	1.7		0.24	0.41
0.17	0.14		0.23	0.38		0.71	5.01		0.88	0.63
0.49	0.42		0.28	1.15		0.78	3.89		0.32	0
0.61	0.64		0.23	0.36		0.56	5.63		0.45	0.16
0.57	0.69		0.41	1.62		0.32	0.93		0.36	0.25
0.61	0.43		0.18	0.25		0.43	0.33		0.3	0.23
0.62	0.59		0.36	0.97		0.33	0.71		0.25	0.16
0.45	0.48		0.2	0.93		0.42	2.13		0.64	0.18
0.39	0.34		0.26	0.59		0.41	2.22		0.84	0.32
0.65	0.48		0.31	1.36		2	4.39		0.53	0.08
0.39	0.39		0.36	1.22		0.64	1.5		0.35	0.09
0.52	0.61		0.37	1.06		0.98	3.69		0.27	0.08
0.41	0.49		0.2	0.75		0.6	2.84		0.39	3.26
0.56	0.54		0.39	1.89		0.68	8.86		0.24	0.14
0.18	0.18		0.45	2.09		1.86	2.95		0.48	0.2
0.26	0.3		0.71	3.04		1.25	1.51		1.02	0.19
0.52	0.46		0.56	2.65		2.1	7.62		0.68	0.41
0.31	0.25		0.1	0.09		0.84	12.34		0.43	1.17
0.73	0.58		0.21	0.18		0.94	10.48		0.43	0.13
0.4	0.42		0.14	0.11		0.51	2.6		0.43	0.17
0.45	0.48		0.09	0.03		0.16	0.06		1.04	0.34
0.32	0.3		0.13	0.26		0.58	0.58		0.93	0.29
0.33	0.42		0.15	0.04		1.01	3.21		1.04	0.35
0.75	0.71		0.34	0.62		0.22	0.53		1.29	0.9
0.64	0.58		0.37	0.75		0.51	3.48		0.37	6.06
0.51	0.49		0.21	0.47		1.09	1.79		0.95	0.13
0.54	0.49		0.17	0.36		2.15	4.2		1.27	0.24
0.69	0.73		0.61	1.65		0.46	3.93		1.29	0.19
0.48	0.46		0.11	0.1		1.02	8.44		1.18	0.33
0.63	0.63		0.17	1.35		0.25	2.35		0.33	0.11
0.45	0.4		0.51	1.63		0.72	6.18		0.26	7.19
0.92	0.81		0.13	0.2		1.64	1.11		0.41	6.79
0.42	0.46		0.07	0.07		0.29	0.74		0.3	4.38
0.48	0.4		0.24	1.36		0.33	1.01		0.35	0.11
1.24	0.76		0.14	0.21		0.37	0.21		0.66	0.14
0.2	0.25		0.45	0.72		0.57	1.54		0.52	0.06
0.29	0.29		0.63	1.08		0.79	5.96		0.32	0.1
0.25	0.25		0.68	1.5		0.72	3.03		2.25	0.66
0.24	0.23		0.42	1.46		0.59	1.85		0.46	0.12
0.13	0.08		0.15	0.15		0.93	2.92		0.34	4.98
0.2	0.26		0.4	0.73		0.96	0.54		0.27	2.34
0.6	0.65		0.37	1.07		0.47	1.34		2.84	0.08
0.26	0.24		0.49	1.24		0.47	0.52		0.77	0.23
0.98	0.83		0.25	0.29		0.4	0.37		0.62	0.07
0.28	0.37		0.17	0.33		0.77	3.53		0.44	0.07
0.85	0.76		0.15	0.57		0.36	1.99		0.55	8.39
0.37	0.36		0.35	1.36		0.32	2.37		0.24	6.11
0.4	0.55		0.19	0.4		1.35	4.08		0.33	0.09
0.09	0.11		0.22	0.57		1.31	2.68		0.62	0.25
0.19	0.24		0.24	0.56		1.61	3.51		0.7	6.53
0.38	0.32		0.25	0.6		0.69	4.16		0.6	0.73
0.49	0.61		0.24	0.7		1.69	3.82		0.61	0.39
0.43	0.54		0.22	0.58		0.34	0.73		0.36	0.14
0.57	0.52		0.68	1.92		0.58	9.27		0.56	1.98
0.38	0.36		0.54	1.79		0.92	1.77		0.48	0.17
0.39	0.48		0.17	0.21		0.88	1.94		0.45	0.27
0.47	0.45		0.15	0.25		0.45	2.36		0.79	0.11
0.19	0.25		0.21	0.82		1.06	3.22		0.68	0.08
0.53	0.44		0.13	0.38		0.5	4.04		0.39	0.05
0.88	0.69		0.26	1.42		0.68	0.54		0.26	0.03
0.82	0.81		0.49	1.36		0.26	0.71		0.45	0.03
0.69	0.53		0.19	0.64		0.47	3.03		0.75	1.13
0.28	0.25		0.31	1.5		1.17	0.42		0.82	0.17
0.39	0.41		0.1	0.49		0.47	0.15		0.63	0.45
0.41	0.31		0.32	0.5		0.46	0.51		0.46	0.42
0.3	0.35		0.26	1.06		1.11	8.05		0.38	8.41
0.25	0.25		0.23	1.14		0.68	7.4		0.39	0.37
0.33	0.3		0.16	0.37		1.3	10.13		0.65	0.1
0.21	0.26		0.18	0.19		0.46	6.17		0.33	0.25
0.94	0.96		0.38	1.01		0.55	6.29		0.51	0.41
0.91	0.74		0.24	0.57		0.27	0.17		0.27	0.05
0.26	0.29		0.54	1.2		1.69	5.92		0.42	0.72
0.4	0.3		0.33	0.99		0.84	4.93		0.54	0.29
0.34	0.3		0.33	1.05		0.84	3.26		0.75	0.22
0.31	0.23		0.11	0.48		1.8	3		0.69	5.98
0.89	0.73		0.25	0.71		1.01	1.88		0.6	0.2
0.59	0.53		0.57	1.43		0.42	0.17		0.55	0.17
0.27	0.15		0.15	0.17		0.67	5.11		0.49	0.27
0.72	0.55		0.57	1.8		0.52	1.3		0.31	0.12
0.49	0.44		0.13	0.21		1.05	3.51		0.24	0.26
0.05	0.04		0.17	0.57		0.86	2.92		0.36	4.82
0.47	0.45		0.11	0.18		0.67	2.19		0.33	0.05
0.52	0.41		0.3	2.15		0.35	1.05		0.3	0.13
0.3	0.3		0.29	1.78		0.32	1.82		0.27	4.06
0.27	0.29		0.24	0.67		0.43	1.48		0.22	0.08
0.28	0.3		0.32	2.17		0.47	6.12		0.42	6.64
0.65	0.58		0.59	1.94		0.53	7.42		1.31	2.14
0.25	0.27		0.52	1.29		0.57	0.26		1.32	0.36
0.42	0.32		0.21	0.26		0.61	0.18		0.52	1.34
0.3	0.25		0.13	0.23		1.4	0.24		0.3	0.18
0.68	0.6		0.26	0.95		0.61	3.07		0.5	0.65
0.62	0.54		0.19	0.56		0.75	8.52		0.52	0.2
0.47	0.5		0.28	0.66		0.61	6.04		0.32	0.07
0.52	0.51		0.31	0.59		0.7	6.81		0.47	7.93
0.27	0.21		0.22	0.51		0.49	2.52		0.9	0.24
0.5	0.45		0.17	0.36		0.36	2.51		0.48	6.85
0.68	0.58		0.11	0.15		0.26	0.86		0.43	9.14
0.43	0.27		0.09	0.18		0.53	2.79		0.24	3.82
0.35	0.33		0.19	0.39		0.84	8.71		0.25	0.01
0.47	0.47		0.35	1.63		0.46	2.12		0.32	0.28
0.36	0.33		0.32	0.93		0.46	0.18		0.96	7.56
0.47	0.46		0.08	0.15		0.31	0.38		0.26	0.04
0.32	0.31		0.13	0.55		0.53	8.52		0.68	0.2
0.36	0.36		0.05	0.05		0.46	3.2		0.43	9.68
0.44	0.49		0.1	0.31		0.81	4.34		0.49	3.42
0.67	0.49		0.24	0.97		0.78	1.93		0.86	0.71
0.27	0.17		0.41	1.37		1.07	8.62		0.32	0.33
1.22	0.92		0.59	1.33		0.58	9.64		0.84	0.33
0.41	0.41		0.58	0.56		0.23	1.66		0.44	0.28
0.79	0.68		0.5	1.08		0.2	0.96		0.57	0.35
0.64	0.54		0.46	1.58		0.28	0.06		0.34	0.16
0.32	0.33		0.12	0.12		0.54	2.01		0.98	0.53
0.66	0.53		0.09	0.16		0.44	0.6		0.96	0.76
0.43	0.48		0.11	0.31		1.39	0.39		0.64	0.12
0.39	0.29		0.15	0.58		0.72	2.58		0.6	0.27
0.35	0.35		0.23	0.88		0.43	2.28		0.54	7.59
0.29	0.2		0.2	0.67		0.29	0.92		0.38	3.5
0.23	0.19		0.13	0.3		0.56	0.29		0.19	0
0.4	0.38		0.16	0.67		0.48	0.27		0.39	0.19
0.49	0.52		0.13	0.15		0.8	4.77		0.47	0.06
0.84	0.73		0.09	0.4		0.57	2.21		0.22	0.14
0.65	0.48		0.09	0.18		1.42	3.8		0.32	4.8
0.5	0.37		0.08	0.08		1.29	1.58		0.29	2.7
0.47	0.33		0.14	0.21		0.5	3.58		0.7	0.16
0.36	0.34		0.09	0.06		0.66	4.29		1.05	0.07
1.11	0.72		0.23	0.22		0.78	1.75		0.75	0.09
0.17	0.27		0.18	0.59		0.62	1.56		0.6	0.08
0.31	0.29		0.19	0.18		0.53	1.12		0.54	0.11
0.92	0.69		0.14	0.08		0.24	1.05		0.32	2.73
0.7	0.55		0.11	0.36		0.28	1.98		0.2	1.29
0.41	0.36		0.15	0.19		0.39	0.65		0.46	5.11
0.45	0.37		0.27	0.36		0.52	0.44		0.25	6.2
0.2	0.25		0.27	0.34		0.63	2.29		0.8	8.14
0.82	0.65		0.12	0.23		0.21	0.26		0.62	0.19
1.62	1.18		0.12	0.13		0.76	3.37		1.93	0.58
0.67	0.59		0.16	0.34		0.46	0.63		1.07	0.46
0.33	0.23		0.18	0.39		1.27	3.79		1.23	0.41
0.35	0.29		0.14	0.38		1.55	3.68		0.5	0.3
0.3	0.3		0.1	0.5		0.67	1.98		0.58	0.28
0.37	0.4		0.15	0.41		0.31	2.25		0.77	0.34
0.18	0.11		0.09	0.14		0.23	0.22		0.94	8.51
0.34	0.26		0.1	0.31		0.35	3.52		0.57	0.18
0.32	0.23		0.13	0.13		0.29	0.07		0.54	8.06
0.38	0.34		0.16	0.15		0.37	0.45		0.76	0.33
0.99	0.85		0.14	0.04		0.51	3.34		0.32	0.2
0.49	0.41		0.2	0.58		0.25	4.35		0.34	0.07
0.47	0.34		0.21	0.64		0.66	3.06		0.74	1.15
0.25	0.22		0.22	0.69		0.21	0.09		0.84	0.32
1.01	0.73		0.19	0.54		0.37	2.67		0.5	0.29
0.49	0.36		0.12	0.12		0.51	1.93		0.24	3.96
0.33	0.25		0.22	0.32		0.6	4.15		0.45	5.45
0.75	0.6		0.21	0.17		0.36	1.3		0.76	0.14
0.68	0.55		0.21	0.47		0.49	1.78		0.88	0.54
0.16	0.18		0.39	0.55		0.77	0.43		0.58	0.16
0.56	0.38		0.34	0.37		0.29	0.32		0.61	0.2
0.45	0.45		0.33	0.36		0.39	0.16		0.99	0
0.77	0.64		0.26	0.27		0.34	0.3		1.07	7.61
0.43	0.33		0.2	0.16		0.48	0.29		0.48	0.31
0.45	0.46		0.15	0.07		0.59	0.41		0.31	5.65
0.89	0.74		0.21	0.23		0.6	1.93		0.27	0
0.53	0.37		0.19	0.14		0.68	1.04		0.37	3.28
0.29	0.24		0.19	0.58		0.37	0.37		1.12	0.61
0.26	0.22		0.15	0.52		0.37	0.41		0.21	0.09
0.44	0.32		0.11	0.29		0.85	2.76		0.42	1.98
0.46	0.43		0.15	0.19		0.65	0.65		0.62	0.47
0.51	0.43		0.12	0.07		0.7	4.18		0.58	0.11
0.15	0.17		0.11	0.04		0.55	2.75		0.47	0.19
0.73	0.56		0.11	0.05		0.3	3.74		0.93	2.65
0.93	0.79		0.24	0.26		0.31	0.86		0.35	0.11
0.57	0.48		0.07	0.01		0.25	0.29		0.36	0.28
0.51	0.38		0.19	0.17		0.32	0.16		0.4	0.19
0.44	0.24		0.24	0.07		0.17	0.13		0.89	0.34
0.25	0.26		0.06	0.05		0.41	0.08		1.45	0.06
0.4	0.41		0.11	0.1		0.41	2.43		0.54	1.1
0.48	0.57		0.09	0.18		0.67	3.98		0.81	0.62
0.37	0.35		0.08	0.15		0.44	2.1		0.71	0.21
0.22	0.22		0.12	0.24		0.41	1.43		0.37	1.97
0.38	0.45		0.14	0.19		0.44	2.12		0.83	0.35
0.15	0.13		0.15	0.21		0.29	0.71		0.34	7.55
0.2	0.21		0.15	0.21		0.41	7.39		0.95	3.66
0.32	0.43		0.14	0.29		0.31	0.49		0.94	0.73
0.16	0.14		0.15	0.14		0.18	0.23		1.23	0.14
0.39	0.33		0.16	0.18		0.26	0.14		0.37	0.23
0.2	0.16		0.27	0.5		0.36	0.27		0.89	0.08
0.26	0.17		0.32	0.94		0.68	4.92		1.27	7.73
0.78	0.65		0.19	0.09		1.72	5.67		0.48	0.3
0.31	0.25		0.1	0.08		0.26	2.06		0.92	0.35
0.37	0.34		0.14	0.1		1.92	4.78		0.51	0.39
0.4	0.36		0.13	0.08		0.58	2.67		0.8	0.15
0.32	0.28		0.12	0.08		1.85	1.64		0.83	0.11
0.55	0.45		0.13	0.06		0.44	1.89		0.35	4.33
0.36	0.3		0.08	0.05		0.33	1.07		1.03	0.37
0.31	0.4		0.07	0.13		0.39	1.4		0.56	2.88
0.54	0.44		0.15	0.14		1.53	4.36		0.26	8.38
0.71	0.67		0.08	0.11		0.24	0.46		0.3	0.25
0.35	0.38		0.2	0.65		0.52	1.11		0.31	0.17
0.22	0.24		0.3	0.97		0.4	1.24		0.35	0.12
0.3	0.26		0.18	0.07		0.3	2.03		0.47	0.12
0.49	0.38		0.17	0.22		0.41	1.43		0.67	2.38
0.23	0.18		0.22	0.2		0.56	0.43		1.24	0.32
0.25	0.23		0.49	1.05		0.21	0.42		0.28	0.02
0.41	0.39		0.45	1.22		0.67	3.91		0.83	0.46
0.52	0.52		0.25	0.84		0.8	6.79		0.43	0.09
1.16	0.81		0.19	0.82		0.41	0.08		0.8	0.82
0.33	0.31		0.12	0.11		0.61	5.26		0.34	1.52
0.45	0.38		0.38	0.85		0.99	7.11		0.31	2.56
0.24	0.27		0.33	0.82		0.57	0.48		0.31	0.05
0.14	0.21		0.58	1.81		1.03	0.51		0.34	1.64
0.54	0.45		0.07	0.19		0.98	0.93		0.62	0.08
0.79	0.71		0.12	0.06		0.88	6.46		0.38	0.04
0.41	0.43		0.07	0.03		1.09	2.8		0.35	0.22
0.31	0.35		0.15	0.22		1.49	3.87		0.22	0.15
0.8	0.64		0.08	0.05		0.7	1.93		0.55	5.02
0.42	0.34		0.16	0.13		0.36	2.48		0.98	2.89
0.37	0.35		0.1	0.15		0.52	4.63		0.52	0.2
0.26	0.28		0.08	0.08		0.36	2.77		0.55	0.09
0.46	0.36		0.11	0.08		0.27	2.75		0.89	0.15
0.19	0.17		0.08	0.08		0.42	0.18		0.71	0.24
0.74	0.29		0.12	0		0.35	0.08		0.78	0.06
0.16	0.1		0.27	1.02		0.56	0.27		0.41	0.17
0.51	0.45		0.15	0.2		0.58	0.64		0.55	0.24
0.42	0.37		0.08	0.37		2.24	0.2		0.39	0.17
0.13	0.1		0.24	0.47		0.9	7.24		0.33	0.16
0.28	0.3		0.25	0.64		0.49	0.24		0.45	4.18
0.2	0.21		0.14	0.44		0.3	0.05		0.19	0
0.78	0.74		0.37	1.01		0.21	0.12		0.3	3.05
0.71	0.5		0.35	1.07		0.28	0.11		1.17	0.28
0.26	0.19		0.59	2.29		1	5.73		0.96	0.32
0.38	0.34		0.54	2.5		0.41	2.96		0.54	0.2
0.83	0.69		0.37	1.88		0.99	5.03		0.38	0.09
0.43	0.38		0.18	0.36		0.15	0.66		0.46	0.03
0.43	0.56		0.08	0.15		0.28	0.26		0.52	0.19
0.77	0.61		0.11	0.16		0.37	1.08		1.08	0.29
0.17	0.17		0.12	0.05		0.36	0.87		0.4	2.5
0.23	0.14		0.31	0.85		0.43	2.93		0.59	2.88
0.39	0.3		0.13	0.22		1.19	4.26		0.6	0.23
0.68	0.7		0.12	0.21		0.49	0.47		0.76	0.24
0.86	0.7		0.07	0.2		0.35	2.43		0.47	0.14
0.3	0.24		0.59	1.53		0.5	3.67		0.33	0.12
0.51	0.45		0.19	0.51		0.3	1.51		0.91	2.58
0.52	0.52		0.1	0.1		0.52	1.09		0.5	0.41
0.65	0.54		0.14	0.39		0.4	3.07		0.32	0.27
0.28	0.24		0.2	0.45		0.25	0.35		0.63	0.08
0.53	0.47		0.11	0.16		0.5	0.02		0.28	0.04
0.34	0.28		0.31	1.44		1.52	2.82		0.52	0.13
1.18	0.97		0.14	0.23		2.03	2.09		0.43	0.08
0.64	0.56		0.5	1.69		1.58	1.99		0.3	0.14
0.8	0.66		0.23	0.67		1.08	1.92		0.79	0.32
0.4	0.32		0.12	0.25		0.71	0.83		0.6	0.12
0.2	0.23		0.21	0.43		0.34	0.21		1.02	0.03
0.55	0.48		0.18	0.26		0.29	1.89		0.47	0.07
0.6	0.71		0.23	0.24		0.37	0.19		0.6	0.13
0.45	0.39		0.33	0.63		0.24	0.1		0.51	0.15
0.61	0.61		0.5	0.77		0.34	0.35		0.47	0.69
1.16	0.99		0.35	0.56		0.2	0.1		0.52	0.24
0.43	0.39		0.17	0.09		0.33	0.23		0.69	0.03
0.76	0.66		0.15	0.25		1.5	2.07		0.85	0.2
0.25	0.18		0.16	0.5		0.41	4.46		0.53	0.08
0.24	0.17		0.12	0.16		0.2	0.52		0.48	0.01
0.25	0.21		0.19	0.14		0.82	1.83		0.56	0.01
1	1.02		0.25	0.41		0.61	0.2		0.32	0.12
0.85	0.56		0.24	0.38		0.39	0.16		0.6	0.11
1.06	0.67		0.37	0.43		1.56	2.71		0.67	0.25
0.39	0.33		0.23	0.17		0.59	0.38		0.71	0.29
0.84	0.79		0.42	0.63		0.4	0.46		0.73	0.37
0.59	0.59		0.35	0.64		0.53	1.85		0.91	0.09
0.53	0.43		0.28	0.75		0.73	2.49		0.94	0.36
0.22	0.23		0.19	0.1		0.66	0.61		1.24	0.19
0.48	0.43		0.24	0.16		0.5	0.32		0.6	0.12
0.42	0.36		0.31	0.28		0.83	2		0.73	0.19
0.73	0.71		0.25	0.26		0.59	2.74		0.92	0.26
0.37	0.3		0.28	0.82		0.59	0.68		1.12	0.22
0.67	0.48		0.25	0.93		0.48	1.92		0.6	4.12
0.96	0.71		0.24	0.26		0.98	2.95		0.72	5.14
0.38	0.4		0.65	0.69		0.23	0.15		0.41	4.47
0.29	0.38		0.63	0.7		0.49	1.45		0.25	0.09
0.59	0.43		0.48	0.99		0.41	1.07		0.27	0.22
0.5	0.47		0.45	0.73		0.3	0.04		0.29	0.06
0.27	0.23		0.26	0.7		0.92	4.19		0.36	0.06
0.15	0.11		0.26	0.72		0.34	1.35		0.28	0
0.38	0.2		0.28	0.88		0.28	0.21		0.17	0.01
0.35	0.37		0.34	1.09		0.22	0.74		0.23	4.57
1.06	0.8		0.16	0.38		0.42	1.58		0.2	0
0.51	0.45		0.25	0.64		0.65	3.05		0.24	0.11
0.79	0.63		0.25	0.34		0.6	6.68		0.43	0.13
0.39	0.35		0.28	0.58		0.53	2.33		0.31	6.78
0.3	0.26		0.2	0.45		0.25	3.81		0.57	0.34
0.28	0.24		0.3	1.03		0.24	3.79		1.09	0.35
0.51	0.42		0.69	1.32		0.27	0.06		0.26	0.02
0.25	0.16		0.54	0.93		0.25	0.08		0.3	0.01
0.89	0.68		0.25	0.53		0.23	0.13		1.02	0.28
0.15	0.09		0.15	0.14		0.37	0.07		0.39	0.04
0.39	0.29		0.24	0.6		0.43	0.47		0.37	0.04
0.59	0.63		0.23	0.7		0.9	0.83		0.22	0.09
0.36	0.29		0.24	0.97		0.7	2.2		0.27	0.14
0.38	0.3		0.41	0.87		0.55	0.27		0.41	6.12
0.49	0.42		0.29	0.23		0.39	0.19		0.39	0.18
0.64	0.53		0.22	0.3		0.34	0.27		0.24	5.61
0.55	0.52		0.28	0.81		0.81	0.37		0.51	0.17
0.39	0.4		0.31	0.26		0.21	0.04		0.21	0.05
0.29	0.3		0.32	0.73		0.16	0.11		0.37	0.05
0.36	0.33		0.47	1.49		0.37	1.02		0.49	0
0.26	0.23		0.26	1.06		0.23	0.1		0.46	4.4
0.44	0.33		0.24	0.9		0.92	9.25		0.7	1
1.17	0.98		0.21	0.28		0.5	0.47		0.4	0.08
0.74	0.74		0.16	0.3		1.66	3.74		1.14	0.1
0.39	0.32		0.2	0.78		1.29	3.11		0.28	0.22
0.49	0.41		0.17	0.04		1.18	9.93		0.36	5.76
0.39	0.22		0.21	0.59		1.12	8.29		0.26	2.65
0.73	0.68		0.16	0.31		0.9	6.87		0.26	4.94
0.75	0.6		0.12	0.24		1.47	8.11		0.2	0.09
0.86	0.73		0.19	0.33		0.39	0.76		0.27	3.66
0.75	0.65		0.17	0.22		0.28	0.17		0.35	4.07
0.29	0.26		0.2	0.13		1.38	4.17		0.23	0.24
0.67	0.61		0.13	0.18		0.22	0.76		0.32	2.89
0.58	0.4		0.3	0.98		0.69	1.13		0.31	0.07
0.92	0.84		0.37	0.87		1.02	7.07		0.42	0.04
1.01	0.86		0.09	0.04		0.17	0.2		0.33	0.04
0.36	0.29		0.39	0.78		0.26	0.36		0.57	0.37
0.35	0.34		0.2	0.34		0.65	0.41		0.23	0
0.52	0.51		0.43	1.27		0.34	0.07		0.18	0.02
0.24	0.24		0.55	1.67		0.31	2.21		0.41	0.09
0.38	0.32		0.46	1.05		0.5	0.58		0.26	0.13
0.55	0.45		0.34	1.16		0.27	1.08		0.47	0
0.48	0.51		0.32	1.57		1.81	1.72		0.24	0.2
0.32	0.26		0.12	0.23		0.48	0.18		0.32	5.66
0.98	0.81		0.1	0.12		0.38	0.21		0.61	0.14
0.33	0.4		0.2	0.52		1.91	4.02		0.54	1.86
0.27	0.3		0.31	0.87		0.45	2.38		0.27	0
0.23	0.2		0.27	0.85		0.29	0.26		0.42	3.65
1.48	1.15		0.27	1.04		0.32	1.65		0.25	0.03
0.61	0.51		0.23	0.11		0.35	0.05		0.38	0.1
0.58	0.5		0.39	1.26		0.73	4.26		0.34	0.07
0.5	0.38		0.36	0.5		1.31	4.48		0.4	0.07
0.68	0.65		0.21	0.68		0.56	4.02		0.77	0.04
0.26	0.34		0.39	1.78		1.01	3.33		0.45	0.03
0.22	0.22		0.13	0.38		0.85	2.72		0.22	0
0.62	0.51		0.23	0.86		0.96	2.87		0.37	0.09
0.66	0.5		0.18	0.51		0.24	0.8		0.31	0.05
0.88	0.75		0.47	1.12		0.48	5.85		0.31	4.2
0.58	0.6		0.23	0.31		0.54	2.29		0.2	0
0.5	0.4		0.34	1.01		0.37	2.2		0.55	0.14
0.42	0.47		0.11	0.23		0.58	0.67		0.71	4.62
0.52	0.49		0.18	0.73		0.66	2.16		0.33	4.51
0.26	0.2		0.52	1.39		0.63	3.28		0.22	0.01
0.7	0.77		0.18	0.67		0.72	2.08		0.4	5.04
0.69	0.61		0.11	0.17		0.7	4.26		0.32	3.26
0.52	0.49		0.09	0.07		0.56	0.64		0.22	3.23
0.31	0.27		0.16	0.14		1.12	3.06		0.71	3.4
0.65	0.54		0.13	0.17		0.76	3.67		0.32	3.91
0.86	0.56		0.19	0.66		1.15	9.47		0.18	0.07
0.54	0.38		0.25	0.68		0.91	7.65		0.35	0.07
0.59	0.54		0.23	0.3		0.54	0.6		0.24	0.22
0.39	0.31		0.11	0.16		0.91	0.96		0.67	0.19
0.42	0.53		0.41	0.66		0.36	2.73		0.75	0.2
0.45	0.42		0.21	1.1		0.35	0.15		0.49	0.14
0.83	0.61		0.13	0.3		0.36	0.24		0.67	0.44
0.41	0.34		0.12	0.13		0.44	0.08		0.64	0.09
0.54	0.53		0.16	0.71		0.55	3.66		0.57	0.26
0.1	0.1		0.31	1.01		0.65	4.38		0.79	0.13
0.52	0.67		0.28	0.9		1.02	9.56		0.68	0.31
0.52	0.43		0.2	0.43		0.91	2.16		0.32	0.09
0.56	0.5		0.12	0.21		0.38	0.61		0.22	0.09
0.65	0.55		0.23	0.86		0.78	0.93		1.63	0.14
0.63	0.57		0.18	0.69		0.51	0.81		1.02	3.97
0.68	0.71		0.17	0.25		0.35	0.46		0.33	0.1
0.43	0.61		0.21	0.67		0.39	0.03		0.3	0.05
0.42	0.31		0.31	1.4		0.26	0.03		0.58	0.06
0.23	0.25		0.29	1.21		0.42	0.07		0.38	0.09
0.43	0.39		0.15	0.37		0.86	0.17		0.9	0.14
0.37	0.33		0.47	1.65		0.2	0.19		0.81	0.09
0.29	0.29		0.4	1.03		0.5	0.12		0.42	0.12
0.36	0.47		0.27	0.91		0.35	0.65		0.31	0.11
0.27	0.31		0.21	0.26		0.49	0.55		0.2	0.11
0.25	0.3		0.32	1.14		0.51	5.71		0.26	0.09
1.06	0.95		0.19	0.34		0.36	1.83		0.6	0.52
1.03	0.81		0.17	0.51		0.3	1.94		0.4	0.1
0.45	0.44		0.11	0.15		0.62	5.11		0.79	0.13
0.33	0.28		0.16	0.46		1.53	1.35		0.24	5.33
0.4	0.38		0.21	0.37		0.8	1.2		0.61	6.73
0.53	0.46		0.07	0.12		2.32	1.52		0.45	0.14
0.4	0.34		0.12	0.19		0.65	4.09		0.53	0
0.71	0.64		0.17	0.12		1.02	3.33		0.3	0.03
0.74	0.65		0.11	0.1		0.67	3.86		0.29	0.04
0.48	0.43		0.23	0.51		0.44	3.17		0.46	0.15
0.55	0.48		0.2	0.07		0.27	0.14		1.45	2.44
0.35	0.45		0.51	0.97		0.54	4.36		0.37	0.15
0.07	0.08		0.54	0.96		0.38	3.24		0.28	0.1
0.42	0.38		0.17	0.35		0.25	0.05		0.27	1.65
0.98	0.86		0.1	0.05		1.13	2.39		0.2	4.98
0.28	0.27		0.28	1.51		0.88	2.1		0.27	0.12
0.61	0.54		0.22	0.26		0.15	0.12		0.27	0.11
0.38	0.42		0.21	0.08		0.5	0.98		0.3	0.18
0.42	0.51		0.17	0.2		0.52	0.27		0.17	0.05
0.66	0.58		0.15	0.2		0.19	0.18		0.2	0.03
0.26	0.18		0.28	0.59		0.34	0.07		0.25	0.01
0.49	0.37		0.36	0.53		0.49	0.06		0.24	3.34
0.45	0.55		0.21	0.25		0.52	0.06		0.43	5.05
0.44	0.33		0.18	0.19		0.53	0.01		0.33	5.08
0.39	0.32		0.21	0.27		0.32	0.02		0.42	2.15
0.93	0.75		0.19	1.33		0.66	0.03		0.37	0.28
1	0.88		0.09	0.16		1.11	6.13		0.35	0.17
0.37	0.27		0.08	0.18		0.66	5.91		0.21	0.01
0.58	0.44		0.09	0.08		0.52	0.04		0.2	0.04
0.63	0.62		0.09	0.11		0.65	0.02		0.28	0.17
0.39	0.35		0.29	0.09		0.4	0.1		0.3	0.1
0.09	0.13		0.1	0.08		0.84	0.66		0.25	0.04
0.49	0.45		0.14	0.05		0.7	0.86		0.4	2.61
0.26	0.21		0.4	0.9		0.88	0.22		0.68	8.91
0.19	0.16		0.09	0.09		0.71	1.79		0.26	0
0.27	0.26		0.07	0.11		0.68	1.66		0.32	0
0.31	0.35		0.05	0.01		0.44	4.35		0.41	0.04
0.61	0.62		0.12	0.11		0.36	0.31		0.3	0.09
0.7	0.47		0.17	0.25		0.69	0.3		0.43	4.81
0.5	0.4		0.06	0.01		0.79	0.9		0.31	0.08
0.71	0.57		0.22	0.35		0.24	0.09		0.24	2.94
0.56	0.55		0.05	0.02		1.14	0.39		0.38	1.99
0.34	0.29		0.09	0.18		0.41	0.18		0.76	0.05
0.23	0.16		0.09	0.08		0.7	0.23		0.59	3.03
0.42	0.38		0.1	0.12		1.18	4.18		0.22	0.07
0.33	0.27		0.07	0.1		0.59	0.21		1.2	7.12
0.93	0.7		0.09	0.12		0.75	2.71		0.56	3.42
0.63	0.51		0.21	0.35		0.77	0.7		0.33	2.11
1.34	1.03		0.07	0.14		0.54	1.08		0.59	5
0.87	0.64		0.06	0.04		0.4	4.16		0.36	0
1.13	0.97		0.28	0.88		0.24	0.27		0.26	0.04
0.4	0.36		0.1	0.24		0.38	0.1		0.25	0.25
0.44	0.35		0.46	1.47		0.45	0.56		0.32	0.1
0.83	0.79		0.41	1.25		0.5	0.77		0.46	0.2
0.99	0.75		0.11	0.15		0.78	7.24		0.36	0
0.8	0.76		0.27	0.33		0.61	0.72		0.63	0.38
0.66	0.52		0.46	1.24		0.19	0.48		0.62	0.97
0.47	0.35		0.11	0.11		0.41	4.82		0.36	0.03
0.38	0.34		0.14	0.11		0.49	1.7		0.26	0
0.4	0.33		0.33	1.13		0.54	5.22		0.37	0.09
0.81	0.64		0.31	1.64		0.59	3.62		0.68	0.22
0.96	0.67		0.17	0.45		0.87	0.17		0.81	0.15
0.37	0.36		0.36	0.63		0.22	0.87		0.86	0.13
0.34	0.31		0.23	0.46		0.27	0.26		0.5	0.04
0.64	0.59		0.25	0.58		0.18	0.31		0.66	0.18
0.91	0.75		0.23	0.71		1.05	4.25		1.8	6.64
0.88	0.8		0.25	0.23		0.84	7.4		0.94	0.5
0.6	0.57		0.13	0.21		0.32	1.06		1.9	0.1
0.52	0.41		0.13	0.15		0.67	1.4		1.22	0.29
0.24	0.2		0.11	0.09		0.53	0.97		0.87	0.07
0.99	0.84		0.14	0.36		1.01	5.71		0.53	0.38
0.46	0.41		0.15	0.26		0.67	3.02		1.07	0.31
0.39	0.39		0.13	0.15		0.92	5.03		0.98	0.08
0.31	0.23		0.17	0.42		1.04	2.59		0.67	0.07
0.51	0.64		0.45	1		0.34	0.37		0.68	0.17
0.8	0.72		0.26	0.95		0.34	0.21		0.51	0.16
0.15	0.12		0.07	0.07		0.31	0.2		1.01	0.3
0.35	0.28		0.11	0.07		0.59	0.27		0.64	0.09
0.43	0.37		0.16	0.38		0.46	0.17		0.6	0.15
0.58	0.47		0.32	1.19		0.48	0.27		0.7	0.13
0.24	0.19		0.43	1.61		0.17	0.58		0.49	1.32
0.71	0.54		0.19	0.2		0.51	0.75		0.32	0.12
0.37	0.3		0.09	0.15		0.51	1.58		1.92	0.86
0.32	0.28		0.12	0.21		2.4	6.13		0.67	1.14
0.49	0.41		0.16	0.34		1.48	2.43		0.32	0.01
0.68	0.66		0.09	0.11		0.92	3.08		0.53	0.19
0.95	0.84		1.19	1.5		0.69	1.93		0.46	6.38
0.56	0.46		1.12	1.78		1.38	7.52		0.2	0.06
0.68	0.59		0.38	1.32		0.69	1.54		0.33	0.04
0.9	0.79		0.22	0.18		0.13	0.3		0.37	0.13
0.33	0.33		0.12	0.21		0.21	0.83		0.29	0.17
0.59	0.45		0.17	0.2		0.29	0.16		0.33	0.11
0.26	0.39		0.2	0.19		0.5	2.07		0.29	0
0.83	0.62		0.24	0.25		0.85	6.52		0.29	3.84
0.72	0.6		0.23	0.22		0.85	2.99		0.31	3.52
0.95	0.76		0.32	0.74		0.3	0.57		0.39	0.25
0.39	0.48		0.21	0.35		0.6	0.02		0.7	0.13
0.24	0.14		0.1	0.06		0.41	0.19		0.95	0.12
1.02	0.93		0.15	0.13		0.23	0.08		0.23	0.14
0.39	0.33		0.13	0.11		0.62	0.03		0.31	0.12
0.86	0.7		0.13	0.2		0.78	1.71		0.42	0.4
0.5	0.41		0.19	1.03		0.77	2.81		2.1	0.4
0.51	0.43		0.22	1.03		0.67	3.94		2.06	0.72
0.44	0.25		0.23	0.77		0.37	1.88		0.28	0
0.33	0.26		0.29	0.58		0.42	0.94		0.45	0.08
0.67	0.51		0.22	0.38		0.87	1.86		0.23	0.06
0.5	0.41		0.26	1.06		0.68	1.7		0.26	7.97
0.45	0.4		0.07	0.02		0.48	7.48		0.42	0.3
0.23	0.24		0.17	0.31		0.71	8.43		1.17	0.15
0.25	0.32		0.21	0.37		0.5	1.27		0.75	0.27
0.26	0.27		0.41	1.38		1.7	3.42		0.64	0.81
0.47	0.28		0.27	0.71		2.2	3		0.79	0.2
0.65	0.62		0.27	0.34		1.03	1.33		0.55	3.1
0.91	0.7		0.15	0.3		0.78	2.4		0.22	0.08
0.13	0.12		0.14	0.42		1.08	8.65		0.68	3.54
0.62	0.47		0.22	0.36		0.23	0.15		0.51	8.36
0.28	0.21		0.39	0.7		0.44	0.37		0.26	0.19
0.35	0.39		0.43	0.72		0.35	0.3		0.64	0.16
0.29	0.2		0.35	0.49		0.63	0.52		0.32	0.09
0.35	0.34		0.16	0.21		0.29	3.43		0.25	0.01
0.23	0.12		0.21	0.52		0.71	8.52		0.24	0.21
0.44	0.4		0.46	1.6		0.22	1.01		0.32	0.09
0.46	0.45		0.48	1.35		0.39	0.48		0.37	0.16
0.47	0.49		0.47	0.83		0.22	0.03		1.62	0.1
0.54	0.44		0.51	1.54		0.33	0.16		0.24	0.25
0.18	0.19		0.5	1.6		0.21	0.07		0.59	0.18
0.87	0.91		0.26	0.6		0.32	0.07		0.49	0.23
0.94	0.74		0.22	0.46		0.23	0.02		0.97	0.12
0.33	0.41		0.07	0.17		0.55	0.05		0.46	6.82
0.57	0.65		0.11	0.39		0.32	3.92		0.25	0.26
0.68	0.64		0.18	0.26		0.44	0.09		0.44	5.94
0.83	0.63		0.58	2.45		1.06	0.01		0.65	5.48
0.53	0.67		0.33	1.25		0.71	3.4		0.25	2.23
0.39	0.34		0.12	0.28		0.35	0.54		0.45	8.08
0.57	0.51		0.13	0.2		0.65	4.76		0.18	0.15
0.4	0.36		0.1	0.17		0.53	6.37		0.15	0
0.27	0.33		0.22	0.28		0.3	4.11		0.21	0.09
0.53	0.41		0.17	0.13		0.38	4.89		0.32	2.96
0.09	0.05		0.17	0.02		0.28	5.57		0.46	5.71
0.4	0.3		0.58	1.32		0.19	5.65		0.36	6.06
0.87	0.67		0.31	1.09		0.2	0.03		0.2	0.26
0.78	0.69		0.32	0.88		0.36	6.87		0.38	8.47
0.66	0.55		0.19	0.28		0.48	1.12		0.74	2.38
0.38	0.35		0.12	0.05		1.48	4.01		0.47	0.78
0.26	0.28		0.15	0.14		0.65	5.86		0.69	0.32
0.48	0.48		0.15	0.33		1.31	5.29		0.68	0.25
0.88	0.82		0.13	0.12		0.33	0.17		0.51	0.21
0.41	0.34		0.38	0.26		0.24	0.22		0.95	0.07
0.73	0.74		0.22	0.13		0.23	0.14		0.52	0.08
0.92	0.76		0.11	0.1		0.29	0.58		0.74	0.09
0.88	0.78		0.12	0.04		0.57	0.1		0.83	2.96
0.54	0.52		0.27	0.36		0.69	0.25		0.56	7.96
0.4	0.42		0.44	0.76		0.2	0.06		0.7	7.01
0.83	0.9		0.54	0.84		0.74	0.13		1	0.41
0.42	0.46		0.32	0.53		0.24	0.37		0.34	0.28
0.34	0.34		0.21	0.48		0.32	0.2		1.53	0.45
0.56	0.55		0.53	1.06		0.27	0.02		1.15	0.14
0.4	0.3		0.2	0.07		0.19	0.21		0.32	0.04
0.26	0.27		0.32	0.42		1.08	7.3		1.05	0.78
0.47	0.4		0.27	0.27		0.8	6.4		0.5	0.09
0.19	0.24		0.11	0.1		1.21	5.29		0.87	7.11
0.87	0.87		0.4	0.76		2.19	6.29		0.33	0.08
0.61	0.65		0.27	0.35		1.45	4.79		0.52	6.5
1.43	1.24		0.18	0.14		1.12	4.81		1.01	0.23
0.54	0.45		0.18	0.19		1.52	7.12		0.49	0.22
0.68	0.64		0.16	0.17		0.68	7.54		0.37	0
0.53	0.58		0.13	0.13		0.34	7.84		0.6	0.24
0.59	0.53		0.15	0.1		0.17	0.32		0.56	2.62
0.48	0.52		0.11	0.05		1.34	5.7		0.89	0.14
0.53	0.48		0.11	0.03		0.76	0.09		1.06	0.17
0.74	0.54		0.13	0.03		1.24	1.19		0.67	0.13
0.46	0.36		0.09	0.06		1.62	5.3		0.52	5.37
0.41	0.35		0.1	0.07		0.9	3.97		0.6	0.09
0.55	0.58		0.19	0.15		0.8	0.55		0.41	0.06
0.42	0.4		0.15	0.05		0.72	1.14		0.49	0.16
0.48	0.58		0.19	0.08		0.62	0.25		0.4	0.47
0.65	0.6		0.15	0.15		1.28	6.02		0.75	0.76
0.8	0.8		0.33	0.19		0.82	2.95		0.8	0.35
0.96	0.86		0.27	0.37		0.25	1.96		0.66	0.24
0.83	0.75		0.32	0.6		0.74	1.36		1.02	0.1
1.01	0.78		0.39	0.47		0.52	6.17		0.37	0.08
1.32	1.24		0.36	0.45		0.77	10.55		1.36	1.63
0.45	0.48		0.49	0.57		0.63	4.31		0.52	0.35
0.81	0.74		0.45	0.56		0.8	0.86		0.5	0.21
0.98	0.87		0.25	0.14		0.61	1.89		0.44	0.22
0.89	0.88		0.11	0.02		0.67	1.52		0.78	9.53
0.61	0.66		0.17	0.11		0.71	6.57		0.62	6.1
0.85	0.84		0.32	0.25		1.13	7.52		1.06	0.28
0.54	0.5		0.36	0.37		0.75	6.6		1.23	0.18
0.24	0.24		0.13	0.07		0.53	0.35		0.89	4.95
0.24	0.22		0.32	1.33		0.85	6.85		0.43	6.32
0.31	0.24		0.29	0.37		0.71	0.79		0.34	6.41
0.47	0.38		0.19	0.41		0.4	1.81		0.29	0.03
0.36	0.29		0.21	0.15		0.3	2.18		0.32	5.17
0.02	0.03		0.21	0.35		0.61	3.73		0.21	0.24
0.24	0.21		0.1	0.03		0.53	2.15		0.29	5.02
0.29	0.29		0.15	0.1		0.71	1.2		0.22	0.04
0.31	0.35		0.25	0.21		0.67	2.53		0.27	4.56
0.49	0.45		0.14	0.15		1	0.67		0.3	0.15
0.62	0.57		0.13	0.16		0.54	0.53		0.24	0.18
0.58	0.56		0.16	0.05		1.02	2		0.47	0.19
0.92	0.78		0.25	0.28		0.4	0.12		0.81	5.8
0.18	0.14		0.43	1.02		0.87	0.93		0.37	0.24
0.25	0.25		0.09	0.14		0.21	0.17		0.45	0.04
0.89	0.76		0.15	0.1		0.32	0.3		0.35	0.05
0.56	0.5		0.36	1.98		0.21	0.43		0.47	5.61
0.21	0.21		0.08	0.15		0.36	0.6		0.34	3.91
0.24	0.24		0.17	0.41		0.48	0.44		0.46	0.29
0.2	0.22		0.31	0.65		0.41	0.18		0.41	6.89
0.43	0.46		0.22	0.71		0.21	0.02		1.05	7.65
0.31	0.38		0.2	0.54		0.34	0.05		0.74	0.56
0.45	0.42		0.27	0.97		0.61	3.35		0.49	0.11
0.53	0.49		0.24	0.94		0.27	0.7		0.44	0.38
0.21	0.21		0.58	1		0.24	4.69		0.53	0.51
0.56	0.5		0.09	0.09		0.87	5.92		0.59	0.09
0.45	0.42		0.16	0.04		1.1	4.01		0.4	0.08
0.52	0.53		0.18	0.15		2.11	3.61		0.51	0.18
0.56	0.44		0.25	0.69		0.74	0.37		0.27	0.26
0.43	0.33		0.62	1.5		0.36	0.27		0.52	2.8
0.65	0.64		0.27	0.37		0.71	3.4		0.54	0.2
0.29	0.27		0.46	0.61		1	3.99		0.64	0.1
0.66	0.52		0.28	0.2		0.51	2.57		0.35	0.13
0.27	0.29		0.19	0.08		0.73	0.29		0.64	0.14
0.33	0.3		0.13	0.06		0.38	2.33		0.29	0.24
0.3	0.26		0.08	0.02		1.62	8.04		0.39	0.14
0.54	0.56		0.32	0.69		0.34	0.92		0.62	0.46
0.38	0.32		0.37	1.88		0.47	1.03		0.56	0.18
0.36	0.26		0.04	0.02		0.81	0.04		0.57	0.39
0.5	0.52		0.22	0.36		0.77	6.4		0.71	5.42
0.39	0.37		0.13	0.1		1.83	3.01		1.78	0.88
0.49	0.5		0.14	0.07		0.73	1.67		0.21	0.07
0.38	0.36		0.13	0.3		0.64	1.7		0.22	0.08
0.61	0.45		0.25	0.09		0.18	0.23		0.29	6.14
0.18	0.19		0.14	0.17		0.33	1.29		0.59	7.06
0.36	0.3		0.13	0.15		1.16	5.37		0.67	8.4
0.55	0.53		0.12	0.04		0.27	0.59		0.77	8.36
0.22	0.24		0.08	0.1		0.37	0.18		0.71	0.32
0.45	0.43		0.52	1.11		0.6	0.73		1.23	0.38
0.28	0.35		0.39	0.35		0.58	1.41		0.55	2.34
0.53	0.48		0.42	0.31		1.5	2.01		1.03	2.55
0.78	0.65		0.19	0.09		0.44	2.17		0.4	3.2
0.8	0.91		0.15	0.13		0.3	2.16		0.38	8.17
0.23	0.24		0.16	0.13		0.27	0.73		0.29	0.41
0.7	0.68		0.26	0.14		0.33	4.79		0.19	0.09
0.23	0.22		0.23	0.07		0.49	0.38		0.41	7.17
0.43	0.37		0.1	0.02		0.52	0.12		0.54	4.5
0.32	0.29		0.19	0.06		0.34	0.12		1.07	0.21
0.35	0.21		0.13	0.02		1.17	5.95		0.94	0.18
0.84	0.74		0.2	0.11		0.77	1.46		0.37	0.18
0.43	0.39		0.22	0.09		0.23	1.19		0.66	3.87
0.14	0.1		0.44	0.17		0.39	2.08		0.18	0.01
0.3	0.2		0.35	0.06		0.48	1.23		0.33	0.03
0.23	0.27		0.29	0.12		0.45	6.42		0.38	0.84
0.48	0.43		0.24	0.03		0.87	7.69		0.82	0.2
0.09	0.08		0.29	0.13		0.78	0.13		1.01	0.45
0.38	0.26		0.11	0.06		0.73	0.78		0.61	0.38
0.98	0.83		0.09	0.05		0.5	1.06		1.02	0.78
0.42	0.59		0.12	0.08		0.59	0.77		0.65	1.09
0.25	0.2		0.1	0.11		0.38	2.05		0.25	8.02
0.79	0.72		0.11	0.16		0.23	1		0.79	0.1
0.38	0.36		0.1	0.07		0.93	4.47		0.28	0.13
0.35	0.36		0.1	0.06		0.39	1.34		0.25	0.1
0.52	0.46		0.11	0.13		0.61	3.07		0.83	0.81
0.48	0.58		0.12	0.09		0.83	0.23		0.61	0.36
0.2	0.2		0.31	0.67		0.33	1.22		0.59	0.42
0.44	0.54		0.72	1.66		0.42	2.98		0.89	0.12
0.29	0.28		0.8	1.83		0.25	0.24		0.37	0.1
0.89	1.04		0.11	0.25		0.64	0.47		0.51	0.09
0.63	0.66		0.17	0.23		0.32	2.71		0.46	0.1
0.5	0.47		0.29	0.36		0.39	3.31		0.89	0.29
0.72	0.88		0.22	0.5		1.11	2.54		1.38	0.27
0.64	0.67		0.2	0.48		0.36	2		0.4	0.21
0.6	0.54		0.16	0.42		1.56	6.4		0.22	0.07
0.61	0.51		0.13	0.31		0.89	1.36		0.44	0.1
0.63	0.52		0.11	0.09		0.76	4.58		0.26	1.78
0.26	0.28		0.12	0.02		0.32	0.73		0.53	6.1
0.26	0.23		0.39	1.1		1.66	2.63		0.83	0.3
1.18	0.97		0.37	1.24		0.5	0.58		0.38	0.1
0.85	0.98		0.47	1.97		0.49	3.7		0.55	0.02
0.4	0.38		0.11	0.27		0.27	0.3		0.46	0.26
0.29	0.3		0.1	0.56		1.17	5.63		0.69	6.29
0.63	0.6		0.07	0.24		0.67	3.55		0.51	5.24
0.26	0.24		0.11	0.15		0.87	0.57		0.3	3.01
0.62	0.55		0.16	0.06		1.35	5.89		0.69	0.56
0.81	0.79		0.16	0.27		0.49	0.53		0.86	0.35
0.37	0.33		0.15	0.31		0.44	1.18		0.45	3.21
0.34	0.3		0.12	0.15		0.35	0.75		0.4	0.06
0.33	0.34		0.13	0.16		0.73	3.09		0.49	7.06
0.29	0.28		0.1	0.05		0.91	0.41		0.5	5.06
0.65	0.57		0.49	0.87		0.91	0.35		0.32	2.07
0.29	0.27		0.25	0.3		1.05	0.2		0.39	0.19
0.75	0.71		0.22	0.16		1.74	6.38		0.26	0.09
0.52	0.39		0.09	0.08		0.23	2.19		0.59	0.21
0.69	0.71		0.25	0.65		0.36	0.05		0.8	0.29
0.49	0.44		0.6	0.75		0.44	1.94		0.17	0.07
0.52	0.44		0.61	0.7		1.41	4.66		0.41	0.14
0.24	0.25		0.49	1.13		0.81	6.95		0.4	0.08
0.38	0.43		0.29	0.62		0.35	4.19		0.97	0.39
0.54	0.48		0.29	1.09		0.8	0.5		0.41	0.38
1.27	0.92		0.51	0.86		0.77	4.55		0.23	0.18
0.41	0.39		0.49	0.89		1.24	5.72		0.64	4.58
0.25	0.29		0.23	0.39		0.33	3.48		0.41	4.63
0.24	0.29		0.28	0.39		0.29	0.2		0.24	4.63
0.3	0.3		0.12	0.13		0.29	0.96		0.33	7.2
0.29	0.28		0.12	0.32		0.58	0.53		0.37	0.31
0.18	0.11		0.61	2.76		0.63	3.91		0.25	0.09
0.42	0.32		0.2	0.43		0.5	0.51		0.75	0.39
0.34	0.22		0.12	0.23		0.55	4.64		0.29	3.01
0.23	0.29		0.1	0.26		0.89	4.91		0.36	0.21
0.38	0.31		0.11	0.08		0.63	2.26		0.34	0.12
0.18	0.17		0.11	0.1		0.35	0.54		0.47	0.39
0.5	0.44		0.13	0.38		0.57	0.27		0.6	0.24
0.36	0.36		0.13	0.38		0.2	5.18		0.41	2.99
0.27	0.29		0.11	0.05		0.36	2.81		0.32	2.42
0.28	0.3		0.11	0.03		0.37	0.15		0.61	0.17
0.4	0.37		0.14	0.13		0.25	0.2		0.35	0.12
0.05	0.05		0.11	0.16		0.37	2.13		0.42	0.14
0.33	0.25		0.43	1.05		0.7	2.66		0.91	3.88
0.46	0.41		0.14	0.08		0.62	1.95		0.29	0.21
0.36	0.37		0.14	0.09		0.56	3.19		0.49	7.34
0.19	0.22		0.16	0.14		0.63	4.87		0.45	4.81
0.39	0.41		0.27	0.24		0.49	3.53		0.3	6.11
0.79	0.72		0.08	0.17		1.01	7.02		0.3	6.38
0.37	0.35		0.21	0.87		0.7	1.16		0.53	0.14
0.38	0.46		0.27	0.51		1.16	6.48		0.54	0.1
0.49	0.48		0.26	0.71		0.73	3.61		0.46	0.04
0.42	0.3		0.31	0.47		0.55	1.87		0.31	4.9
0.41	0.43		0.41	0.69		0.87	2.29		0.28	0.07
0.33	0.35		0.35	0.63		0.73	4.29		0.28	2.76
0.29	0.35		0.21	0.27		0.43	5.63		0.57	0.01
0.46	0.5		0.18	0.16		0.98	8.36		1.55	0
1.03	0.87		0.14	0.33		0.4	0.26		0.79	0.31
0.77	0.76		0.14	0.04		0.38	0.61		0.39	0.04
0.29	0.29		0.41	0.97		0.45	0.11		0.36	0.14
1.1	0.95		0.42	0.98		0.66	8.01		0.63	0.07
0.61	0.73		0.15	0.18		0.5	0.29		1.24	0.27
0.37	0.36		0.28	0.72		0.59	0.98		0.77	0.03
0.82	0.76		0.28	0.61		0.48	0.04		0.98	0.06
0.41	0.44		0.32	1.54		0.47	3.15		0.76	0.21
0.28	0.35		0.28	0.86		0.6	4.01		0.32	0.16
0.29	0.34		0.28	0.94		1.2	5.44		0.3	0.2
0.36	0.4		0.24	0.26		0.77	6.89		0.88	0.38
0.43	0.46		0.26	0.26		0.82	0.98		0.58	0.32
0.19	0.12		0.08	0.06		0.7	4.1		0.62	0.23
0.64	0.56		0.34	1.49		1.31	7.29		0.62	0.15
0.84	0.62		0.08	0.05		1.56	4.8		0.69	0.1
0.36	0.4		0.12	0.12		0.57	8.36		0.36	0.09
0.28	0.19		0.11	0.11		0.78	4.38		0.44	0.31
0.38	0.45		0.34	1.11		0.43	3.85		0.32	0.24
0.76	0.75		0.43	1.75		1.13	3.88		0.47	0.28
0.6	0.58		0.77	2.43		1.83	7.64		0.71	0.26
0.83	0.81		0.07	0.11		0.97	1.15		0.58	0.19
0.5	0.57		0.21	0.57		0.44	0.59		0.57	0.19
0.56	0.63		0.14	0.25		0.41	0.31		0.58	0.07
1.39	1.18		0.47	1.67		0.42	0.86		0.39	0.18
0.98	0.88		0.08	0.05		0.74	1.21		0.5	0.16
1.41	1.11		0.08	0.14		1.29	1.37		0.51	0.75
1.51	1.33		0.25	0.44		0.8	4.4		0.25	0.06
0.73	0.7		0.31	1.1		0.49	1.11		0.31	0.05
0.57	0.65		0.12	0.12		0.93	2.62		0.66	0.15
1.14	1.09		0.09	0.1		2.47	5.77		0.32	0.17
1.1	1.17		0.12	0.11		1.47	10.86		0.36	0.06
0.67	0.83		0.3	0.05		1.33	11.63		0.47	5.79
0.73	0.71		0.14	0.07		0.96	1.83		0.7	7.07
0.45	0.44		0.36	0.56		0.65	7.4		0.68	6.6
0.75	0.69		0.13	0.1		1.3	5.76		0.37	0.72
0.74	0.71		0.25	0.29		0.31	0.26		0.46	6.7
0.53	0.51		0.2	0.3		0.51	0.33		0.32	7.3
0.84	0.76		0.16	0.07		0.53	0.49		0.25	0.16
0.58	0.61		0.15	0.09		0.55	1.88		0.39	0.11
0.37	0.41		0.19	0.06		0.29	0.4		0.27	0.2
1.16	0.73		0.23	0.05		0.87	6.99		0.34	7.26
0.72	0.59		0.32	0.37		0.45	1.69		0.25	4.45
0.4	0.51		0.27	0.22		0.74	2.88		0.25	0.19
0.51	0.44		0.43	0.24		0.65	0.97		0.34	4.2
0.74	0.66		0.46	0.43		0.51	7.99		0.73	8.2
0.42	0.35		0.21	0.31		1.1	7.75		0.3	0.9
0.54	0.39		0.24	0.11		1.54	6.47		0.4	0.13
0.47	0.42		0.2	0.18		2.07	10.42		0.47	0.34
0.47	0.44		0.75	2.95		0.44	6.39		0.25	0.76
0.39	0.44		0.42	0.88		0.32	6.19		1.02	0.23
0.29	0.34		0.32	0.55		0.21	0.05		0.86	0.27
0.35	0.39		0.11	0.13		0.41	0.27		0.28	2.33
0.34	0.34		0.25	0.61		0.35	1.28		0.31	4.38
0.33	0.24		0.16	0.26		0.49	0.28		0.46	0.06
0.93	0.83		0.14	0.18		1.08	0.22		0.24	0.14
0.95	0.76		0.16	0.24		0.25	0.29		0.62	0.3
0.22	0.23		0.18	0.29		0.33	0.21		0.61	0.31
0.31	0.29		0.11	0.08		0.59	0.41		0.95	5.5
0.42	0.32		0.33	0.54		0.26	0.17		0.69	0.26
1.54	1.39		0.33	1		0.31	0.03		0.33	0.12
1.27	1.08		0.31	1.18		0.4	0.48		0.64	0.22
0.19	0.17		0.15	0.26		0.25	0.14		0.45	0.22
0.43	0.34		0.26	0.35		0.39	0.08		0.62	0.55
0.19	0.19		0.24	0.33		0.47	0.43		0.48	0.12
0.35	0.38		0.12	0.08		0.32	0.33		0.37	0.07
0.41	0.36		0.15	0.14		0.54	1.51		0.34	0.46
1.04	1		0.15	0.19		0.53	4.41		0.66	7.34
0.7	0.66		0.13	0.11		0.35	5.43		1.18	1.3
0.59	0.51		0.25	0.19		0.64	1.62		0.35	0.2
0.8	0.72		0.14	0.05		0.91	2.6		0.36	0.11
0.62	0.53		0.15	0.18		0.62	1.84		0.43	0.12
0.19	0.22		0.07	0.17		1.39	5.26		0.56	0.38
0.44	0.43		0.05	0.03		1.04	3.79		0.49	0.45
0.66	0.7		0.07	0.14		1.01	9.22		0.76	0.26
0.35	0.35		0.07	0.2		1.14	9.24		1.1	0.16
0.62	0.55		0.13	0.04		1.14	6.4		0.21	0.02
0.44	0.45		0.18	0.09		0.46	3.1		0.28	4.41
0.21	0.21		0.09	0.11		0.66	4.06		0.28	0.17
0.16	0.18		0.08	0.02		0.35	0.59		1.19	3.29
0.35	0.38		0.15	0.27		0.54	0.19		0.56	0.06
0.43	0.35		0.1	0.11		0.36	2.41		0.49	0.41
0.45	0.34		0.15	0.34		0.24	0.98		0.51	0.18
0.37	0.42		0.79	1.95		0.38	1.52		0.61	0.07
0.48	0.54		0.05	0.11		0.43	0.19		0.58	0.48
0.53	0.73		0.06	0.07		0.47	0.29		0.41	0.17
0.89	0.75		0.09	0.1		0.35	0.13		0.3	0.54
0.56	0.69		0.05	0.15		0.5	0.14		0.34	7.34
0.21	0.18		0.04	0.17		0.34	0		0.35	0.42
0.38	0.33		0.08	0.21		0.3	0.09		0.29	0.13
0.83	0.65		0.06	0.05		0.65	2.35		0.51	9.4
0.46	0.4		0.11	0.04		1.49	4.82		0.22	0.17
0.39	0.24		0.07	0.05		0.51	6.79		0.54	0.31
0.05	0.04		0.12	0.04		0.35	0.08		0.66	7.12
0.05	0.05		0.11	0.07		0.47	0.18		0.6	8.12
0.15	0.22		0.14	0.17		0.93	2.52		0.34	6.12
0.35	0.43		0.14	0.1		0.43	1.23		0.34	7.95
0.64	0.68		0.2	0.17		0.93	5.97		0.33	6.88
0.38	0.7		0.15	0.12		0.59	3.1		0.48	6.33
0.32	0.24		0.13	0.12		1.07	9.16		0.23	5.45
0.51	0.76		0.15	0.11		0.8	6.17		0.29	4.8
0.57	0.46		0.16	0.41		0.65	3.58		0.59	6.03
0.35	0.35		0.14	0.19		0.6	5.24		0.32	0.15
0.81	0.66		0.2	0.26		0.63	4.32		0.37	0.03
0.72	0.67		0.14	0.13		0.51	0.41		0.37	0.09
0.51	0.52		0.09	0.07		0.31	0.87		0.38	0.11
0.78	0.67		0.13	0.18		0.39	5.73		0.44	7.52
0.52	0.56		0.15	0.18		0.23	0.42		0.33	6.5
0.62	0.72		0.11	0.18		0.52	2.37		0.58	0.12
0.38	0.25		0.12	0.15		1.07	5.76		0.34	0.04
0.71	0.67		0.1	0.23		0.61	2.62		0.29	0.04
0.82	0.79		0.25	0.65		1.39	3.04		0.35	0.16
0.88	0.68		0.3	0.52		0.37	0.01		0.22	0.12
0.3	0.26		0.38	0.96		0.67	0.57		0.72	0.07
1.18	0.94		0.36	0.97		0.34	0.06		0.38	0
0.72	0.53		0.18	0.38		0.57	5.12		0.38	0.09
0.16	0.22		0.19	0.3		0.22	0.3		0.44	0.17
0.83	0.84		0.15	0.27		0.31	0.23		0.27	0.02
0.5	0.49		0.15	0.15		0.48	0.82		0.22	4.02
0.98	0.81		0.13	0.25		0.58	1.44		0.26	2.1
0.26	0.26		0.09	0.21		0.79	3.3		0.22	0.17
0.55	0.49		0.06	0.13		0.39	3.95		0.22	0.3
0.88	0.73		0.08	0.11		0.36	1.38		0.28	0.49
0.58	0.58		0.13	0.1		0.5	2.75		0.21	2.53
0.09	0.07		0.18	0.41		0.85	3		0.48	0.54
0.63	0.54		0.16	0.19		0.38	2.98		1.07	0.24
0.72	0.82		0.07	0.06		1.48	4.91		0.59	0.17
0.89	0.76		0.1	0.17		0.5	0.06		0.23	0.08
0.8	0.71		0.4	1.13		0.32	0.16		0.45	0.11
0.71	0.64		0.39	1.21		0.46	0.48		0.22	0.15
0.53	0.42		0.13	0.09		0.23	0.23		0.37	0.1
0.65	0.54		0.14	0.35		0.29	0.8		0.36	0.26
0.59	0.46		0.25	0.41		0.32	1.28		0.24	1.92
0.52	0.59		0.3	0.77		0.39	0.52		0.37	0.06
0.52	0.5		0.25	0.34		0.29	0.08		0.28	3.31
0.53	0.43		0.13	0.23		0.57	0.06		0.54	7.2
0.47	0.34		0.18	0.12		0.43	0.54		0.23	0.07
0.48	0.64		0.1	0.03		1.11	0.1		0.27	0.16
0.59	0.43		0.13	0.37		0.43	0.32		0.93	0.19
0.41	0.42		0.16	0.29		0.82	1.58		0.68	0.17
1.14	0.99		0.11	0.05		0.63	0.03		1.45	0.22
0.37	0.36		0.06	0.1		0.76	1.51		0.27	0.12
0.55	0.6		0.08	0.03		0.88	0.23		0.24	0.98
0.29	0.26		0.07	0.09		0.69	2.65		0.39	0.15
0.98	0.86		0.14	0.16		0.84	2.37		0.8	0.16
0.43	0.49		0.15	0.26		0.6	2.78		0.6	0.13
1.05	0.95		0.18	1.44		0.52	1.52		0.42	0.1
1.47	1.05		0.22	1.2		0.86	4.42		0.43	0.04
0.74	0.59		0.26	0.65		1.05	2.22		0.9	0.34
0.4	0.29		0.15	0.27		0.77	7.29		0.31	0.08
0.28	0.35		0.42	2.15		0.54	0.6		0.37	3.98
0.31	0.26		0.28	0.91		0.28	0.99		0.37	4.02
0.27	0.23		0.13	0.08		0.71	5.46		0.81	0.39
0.21	0.15		0.18	0.38		0.25	0.97		0.57	0.27
0.28	0.22		0.17	0.06		0.39	3.52		0.48	5.68
0.2	0.19		0.2	0.14		0.71	1.15		0.3	0.08
0.4	0.47		0.2	0.06		0.31	1.26		0.28	0.07
0.43	0.4		0.1	0.04		0.65	6.46		0.37	0.03
0.28	0.24		0.22	0.3		1.11	6.38		0.32	0.12
0.55	0.46		0.17	0.11		0.64	4.06		0.46	0.01
1	1.12		0.09	0.04		0.71	1.1		0.24	0.05
0.28	0.33		0.15	0.37		0.37	0.32		0.35	2.63
0.35	0.28		0.32	1.24		0.58	5.46		0.29	2.07
0.4	0.42		0.35	0.47		0.66	0.73		0.34	0.15
0.5	0.59		0.09	0.02		0.48	1.4		0.54	0.08
0.39	0.33		0.25	0.75		0.6	0.32		0.23	0.04
0.56	0.42		0.08	0.09		0.77	6.01		0.27	0.05
0.27	0.36		0.09	0.02		0.38	1.28		0.45	0.09
1.08	1.01		0.11	0.09		0.73	1.09		0.49	0.45
0.72	0.61		0.14	0.33		0.2	0.32		0.4	0.06
0.4	0.41		0.17	0.47		0.62	1.93		0.49	0.15
0.41	0.49		0.08	0.12		0.86	0.07		0.2	3.66
0.57	0.5		0.12	0.19		0.21	0.1		0.4	0.06
0.75	0.58		0.52	0.84		1.51	5.9		0.35	3.88
0.4	0.29		0.54	2.84		0.18	0.08		0.18	0.19
0.57	0.59		0.54	2.75		0.94	0.13		0.19	3.78
0.39	0.43		0.29	1.08		0.21	0.11		0.87	6.73
0.49	0.57		0.1	0.16		0.81	3.38		0.35	8.49
0.61	0.6		0.48	2.32		0.27	0.36		0.25	0.04
0.76	0.58		0.12	0.16		1.09	0.45		0.32	8.32
0.43	0.44		0.21	0.25		0.22	1.47		0.23	0.16
0.61	0.47		0.15	0.11		0.29	0.16		0.4	0.02
0.3	0.35		0.44	1.12		0.71	1.87		0.54	3.32
0.31	0.26		0.12	0.12		0.28	0.88		0.47	0.09
0.51	0.51		0.13	0.45		0.37	0.72		0.53	0.05
0.59	0.55		0.18	0.31		0.43	6.63		0.38	0.06
0.76	0.75		0.14	0.18		0.78	4.92		0.72	0.06
0.61	0.65		0.09	0.07		0.77	0.76		0.55	0.08
1.21	1.24		0.2	0.1		0.74	3.85		0.51	4.99
0.24	0.2		0.16	0.11		0.86	9.07		0.27	4.75
0.22	0.25		0.33	1.47		0.31	0.12		0.24	0
0.39	0.35		0.17	0.24		0.22	0.33		0.33	0.11
0.79	0.77		0.08	0.07		0.77	7.56		0.67	2.4
0.7	1.04		0.51	1.37		0.69	6.49		1.48	0.96
1.01	0.98		0.6	2.06		0.44	1.41		0.2	1.17
0.6	0.51		0.11	0.13		0.19	0.29		0.39	7.52
1.01	0.83		0.09	0.09		0.41	0.81		0.34	7.73
0.59	0.53		0.17	0.1		0.69	1.67		0.18	0.08
0.68	0.51		0.11	0.02		0.4	4.42		0.26	0.04
0.35	0.42		0.14	0.18		0.58	5.03		0.53	0.16
0.65	0.59		0.22	0.15		0.32	0.46		1.42	1.03
0.24	0.31		0.22	0.21		0.29	0.35		0.61	6.36
0.16	0.25		0.38	0.7		0.41	0.16		0.36	0.07
0.49	0.43		0.12	0.26		0.32	5.65		0.87	4.34
0.59	0.58		0.13	0.22		0.5	2.09		1.4	0.21
0.52	0.28		0.16	0.15		0.32	0.18		0.94	0.13
1	0.83		0.1	0.02		0.2	0.14		0.2	0.11
0.39	0.27		0.16	0.03		0.66	5.26		1.07	0.43
0.58	0.56		0.2	0.43		1.28	3.39		0.73	1.62
0.18	0.14		0.39	1.53		1.14	3.49		0.46	6.48
0.44	0.39		0.48	1.68		0.65	3.87		0.78	4.61
0.34	0.31		0.16	0.25		0.3	0.72		0.29	0
0.7	0.7		0.46	0.89		1.09	4.46		0.52	6.55
0.9	0.82		0.2	0.44		1.26	3.54		0.47	8.08
0.8	0.74		0.29	0.73		0.84	0.89		0.31	0.13
0.88	0.8		0.38	1.42		0.23	2.46		0.55	0.33
0.45	0.49		0.36	1.36		0.48	9.44		0.34	1.65
0.38	0.29		0.26	0.45		0.98	0.68		1.01	0.18
0.38	0.28		0.26	1.07		0.54	1.75		0.72	0.14
0.28	0.2		0.27	2		0.63	0.26		0.45	0.45
0.35	0.37		0.39	1.49		1.07	3.99		0.28	0.07
0.99	0.97		0.42	1.12		0.39	0.7		0.6	0.1
0.63	0.44		0.38	0.95		1.16	6.89		0.48	0.12
0.52	0.4		0.3	0.73		0.21	0.11		0.69	0.14
0.91	0.73		0.59	1.14		0.68	0.32		0.44	0.08
0.32	0.34		0.29	0.9		0.2	0.65		0.4	0.09
0.51	0.44		0.43	1.27		0.56	7.83		0.57	0.12
0.51	0.56		0.53	1.56		0.33	1.94		0.36	0.24
1.1	0.96		0.17	0.5		0.66	3.81		0.57	8.29
0.91	0.74		0.27	0.43		0.52	0.32		0.21	1.57
0.45	0.39		0.27	0.93		0.37	0.76		0.31	5.83
0.12	0.02		0.33	1.05		0.48	1		0.75	5.01
0.46	0.33		0.17	0.31		0.72	0.6		1.36	0.15
0.28	0.33		0.14	0.12		0.44	1.59		0.7	0.07
0.42	0.38		0.18	0.34		0.27	0.38		0.19	4.72
0.73	0.75		0.15	0.18		0.47	2.09		0.43	5.8
0.61	0.56		0.09	0.18		0.41	0.27		0.18	0.1
0.71	0.7		0.23	0.39		0.24	0.78		0.28	0
0.57	0.55		0.36	0.89		0.51	0.09		0.35	7.18
0.87	0.8		0.12	0.16		0.74	3.31		0.26	0.34
0.58	0.72		0.12	0.07		0.87	2.38		0.2	0.13
0.33	0.28		0.22	0.45		0.51	0.84		0.32	0.14
0.62	0.48		0.38	1.2		0.37	1.6		0.55	0.66
0.8	0.79		0.44	1.15		1.28	5.9		0.47	0.07
0.64	0.7		0.42	1.4		1.37	3.86		0.66	0.11
0.56	0.53		0.37	1.21		0.37	0.28		1.54	0.25
0.64	0.53		0.11	0.17		1.28	8.53		0.57	0.12
0.27	0.34		0.28	1		0.55	1.71		0.54	7.75
0.26	0.21		0.22	0.32		1.2	6		0.4	0.14
0.29	0.35		0.28	0.75		1.07	6.04		0.47	0.16
0.33	0.36		0.27	0.78		0.87	6.25		0.51	0.18
0.5	0.45		0.26	0.62		0.45	0.79		0.32	0.16
0.57	0.52		0.15	0.14		0.24	0.16		0.47	8.6
0.2	0.18		0.21	0.17		0.59	0.33		0.7	7.99
0.52	0.42		0.16	0.11		1.27	7.1		0.33	6.58
0.44	0.39		0.09	0.13		0.39	0.18		0.48	6.03
0.78	0.77		0.1	0.17		1.39	5.65		0.35	0.11
0.38	0.49		0.33	0.72		0.32	0.08		0.18	0.1
0.26	0.26		0.3	1.79		0.88	0.58		0.65	0.17
0.59	0.54		0.12	0.11		0.46	0.07		0.81	0.24
0.5	0.46		0.22	0.11		0.54	3.95		0.6	2.63
0.37	0.29		0.17	0.22		0.32	1.39		0.68	0.44
0.57	0.75		0.18	0.22		0.23	1.88		0.28	0.15
0.45	0.42		0.22	0.51		0.79	0.68		0.16	0
0.23	0.28		0.08	0.09		0.29	0.23		0.5	2.07
0.7	0.57		0.11	0.39		0.53	0.17		0.43	2.57
0.24	0.25		0.22	1.6		0.53	0.35		0.5	5.77
0.32	0.35		0.11	0.08		0.44	3.42		0.26	0
0.38	0.36		0.18	0.21		0.8	2.82		0.27	0.86
0.33	0.26		0.22	1.19		0.31	0.79		0.29	0.23
0.53	0.5		0.18	0.35		0.36	2.81		0.49	0.21
0.51	0.53		0.14	0.14		0.94	4.93		0.28	0.08
0.35	0.41		0.13	0.36		0.89	5.24		0.54	0.19
0.54	0.56		0.12	0.09		0.5	2.84		0.2	0.18
0.45	0.42		0.25	0.4		0.59	0.28		0.64	7.37
0.24	0.28		0.16	0.15		0.28	1.98		1.09	0.21
0.79	0.73		0.2	0.64		0.2	2.11		0.48	0.09
0.28	0.23		0.41	1.3		0.28	2.46		0.87	0.17
0.45	0.46		0.45	1.89		0.73	7.04		0.22	0.1
0.43	0.62		0.3	0.42		1.15	5.83		1.08	0.22
0.32	0.4		0.25	0.5		0.6	2.18		0.58	0.11
0.43	0.46		0.12	0.15		0.32	4.39		0.51	0.33
0.51	0.39		0.19	0.2		0.7	0.69		0.61	0.11
0.48	0.44		0.18	0.12		0.96	2.5		0.6	0.12
0.39	0.31		0.14	0.29		0.4	2.76		0.38	3.1
0.36	0.34		0.29	0.62		0.98	2.63		0.36	0.05
0.33	0.26		0.19	0.17		0.63	6.46		0.92	6.3
0.21	0.18		0.13	0.06		0.67	1.93		0.41	2.2
0.78	0.62		0.25	0.24		0.92	3.11		0.58	0.07
1.03	0.9		0.08	0.09		0.6	4.64		0.87	0.16
0.73	0.74		0.13	0.09		1.06	3.65		0.27	0.07
0.52	0.52		0.23	0.42		0.59	1.68		0.37	0.03
0.42	0.36		0.14	0.17		1.78	5.17		0.68	4.28
0.61	0.57		0.38	0.9		0.76	0.58		0.74	0.1
1.08	1.08		0.2	0.18		0.36	0.49		0.78	0.37
0.72	0.69		0.4	1.39		1.11	4.41		0.46	0.14
0.93	0.77		0.42	1.49		0.27	1.91		0.22	0.06
0.62	0.51		0.22	0.28		0.8	1.14		0.49	7.58
0.28	0.27		0.1	0.21		0.61	4.97		0.4	6.58
0.23	0.25		0.19	0.41		1.28	5.41		0.57	0.71
0.82	0.83		0.39	1.3		0.32	1.73		0.67	0.03
0.65	0.57		0.39	1.35		0.36	0.18		0.33	0.1
0.54	0.52		0.23	0.81		0.94	1.46		0.77	0.11
0.62	0.73		0.23	0.44		0.66	2.77		0.44	8.66
0.65	0.64		0.23	0.46		0.38	0.35		0.75	7.7
0.35	0.31		0.15	0.33		0.48	0.94		0.56	5.09
0.52	0.4		0.33	0.57		0.89	6.49		0.39	1.74
0.42	0.46		0.14	0.25		1.16	9.34		0.52	0.16
0.46	0.36		0.31	0.63		0.58	4.57		0.57	0.28
0.73	0.7		0.19	0.43		0.63	1.63		0.59	4.87
0.69	0.67		0.21	0.43		0.61	2.08		0.58	6.58
0.5	0.44		0.13	0.14		1.14	5.07		0.72	7.68
0.59	0.43		0.09	0.22		0.43	0.73		0.43	5.32
0.48	0.5		0.2	0.35		0.21	1.45		0.34	7.07
0.62	0.62		0.12	0.17		0.38	4.32		0.52	0.19
0.55	0.57		0.17	0.36		0.16	0.07		0.57	0.14
0.25	0.41		0.65	2.48		0.61	4.07		0.35	4.49
0.32	0.33		0.63	2.27		0.29	0.87		0.54	5.21
0.71	0.65		0.33	0.37		0.91	1.33		0.3	0.06
0.25	0.31		0.1	0.09		1.03	5.9		0.73	0.05
0.56	0.58		0.13	0.14		0.78	0.98		0.94	0.3
0.59	0.66		0.14	0.2		0.3	1.14		0.31	7.56
0.71	0.78		0.5	1.79		0.71	1.67		0.24	0.04
0.57	0.59		0.37	0.77		0.48	0.92		0.4	0.04
0.42	0.43		0.24	0.36		0.68	6.59		0.3	0.06
0.49	0.44		0.46	1.85		1.24	5.92		0.31	0.04
0.53	0.43		0.49	1.7		0.29	0.03		0.33	0.13
0.23	0.23		0.31	0.54		0.31	0.16		0.24	0.01
0.32	0.33		0.33	0.59		0.66	3.47		0.4	0.09
0.26	0.23		0.22	0.3		0.43	0.64		0.46	0.51
0.7	0.68		0.63	2.07		1.39	1.67		0.44	8.17
0.25	0.29		0.44	0.73		0.51	0.57		0.48	6.02
0.28	0.24		0.17	0.28		0.78	5.53		0.39	0.29
0.3	0.34		0.28	0.13		0.5	2.98		0.54	7.67
0.59	0.64		0.3	0.35		0.52	4.44		0.68	0.15
0.31	0.26		0.15	0.16		0.73	0.52		0.5	0.17
0.42	0.44		0.17	0.37		0.3	0.19		0.89	0.35
0.47	0.5		0.29	0.94		0.55	2.68		0.45	0.16
0.26	0.33		0.2	0.56		0.6	0.67		0.55	0.12
0.8	0.64		0.35	0.83		1.16	3.12		0.84	0.22
1.1	1.07		0.13	0.05		0.9	5.52		0.52	0.22
0.32	0.39		0.18	0.12		0.53	2.7		0.29	6.72
0.38	0.38		0.14	0.34		0.26	2.85		0.37	5.29
0.33	0.31		0.38	0.94		0.44	0.77		0.25	5.21
0.35	0.33		0.2	0.34		0.77	1.81		1.11	0.49
0.55	0.56		0.13	0.28		1.66	4.67		0.46	0.11
0.55	0.47		0.42	0.77		0.36	3.78		0.34	0.11
0.6	0.71		0.2	0.75		0.6	0.9		0.42	0.16
0.61	0.47		0.18	0.53		0.59	1.88		0.36	5.33
0.32	0.31		0.31	1.06		0.8	1.68		0.44	3.76
0.61	0.6		0.12	0.26		1.63	7.13		0.28	5.49
0.42	0.27		0.11	0.49		1.26	0.38		0.22	0.07
0.58	0.52		0.08	0.1		1.02	0.47		0.33	6.03
0.49	0.45		0.17	0.41		1.65	3.87		0.48	0.1
0.4	0.37		0.11	0.19		1.34	1.17		0.27	0.19
0.31	0.34		0.32	0.36		0.57	2.16		0.2	0.03
0.56	0.58		0.33	0.37		0.17	0.02		0.31	0.05
0.88	0.65		0.09	0.18		1.37	0.31		0.57	0.09
0.37	0.27		0.1	0.04		0.67	0.2		0.42	5.47
0.48	0.41		0.05	0.15		1.31	8.83		0.54	0.13
0.42	0.46		0.1	0.17		1.65	9.41		0.35	0.06
0.62	0.51		0.19	0.11		0.83	1.12		0.39	0.16
0.69	0.56		0.37	0.28		1.01	5.44		0.4	0.03
0.78	0.85		0.27	0.58		0.53	5.18		0.21	0.08
1.01	0.69		0.58	2.31		0.48	1.51		0.28	0.2
0.29	0.23		0.14	0.38		0.46	5.58		0.29	0.09
0.39	0.5		0.12	0.35		0.61	6.67		0.26	0
0.3	0.33		0.15	0.16		0.49	3.81		0.16	0.08
1	0.92		0.2	0.89		0.47	1.01		0.21	0.14
0.83	0.75		0.22	0.42		0.39	2.84		0.4	5.33
0.43	0.39		0.16	0.5		1.43	5.98		0.45	0.87
0.59	0.64		0.16	0.36		0.67	0.66		0.2	0.04
0.47	0.37		0.41	1.32		0.65	2.29		0.49	0.23
0.32	0.23		0.21	0.26		0.4	0.15		0.35	0.09
0.52	0.37		0.4	0.93		1	4.26		0.46	0.17
0.31	0.31		0.14	0.1		0.29	2.66		0.59	0.35
0.36	0.32		0.58	2.61		0.51	4.89		0.49	0.28
0.32	0.3		0.29	0.29		0.48	1.83		0.27	0.19
0.25	0.14		0.09	0.02		0.45	1.84		0.48	0.01
0.43	0.38		0.19	0.06		0.87	2.15		0.58	6.32
0.19	0.19		0.23	0.04		0.51	0.75		0.65	9.66
0.56	0.56		0.12	0.16		0.67	1.64		0.98	0.05
0.94	1.01		0.73	2.16		0.63	2.11		0.2	0.33
0.66	0.61		0.3	0.79		0.49	1.93		0.39	0.09
0.29	0.25		0.17	0.14		0.85	2.4		0.49	6.23
0.4	0.42		0.11	0.1		0.56	2.35		0.95	0.51
0.56	0.55		0.12	0.16		0.69	2.01		0.6	0.09
0.59	0.59		0.14	0.4		0.51	1.45		0.87	0.1
0.29	0.22		0.19	0.34		0.31	2.31		1.17	0.15
0.42	0.4		0.16	0.07		0.24	0.51		0.56	0.21
0.59	0.6		0.11	0.17		0.69	1.1		0.61	7.87
0.4	0.34		0.13	0.14		1.73	3.42		0.35	0.21
0.45	0.39		0.07	0.09		0.87	3.64		0.6	0.09
0.57	0.46		0.08	0.05		1.42	7.93		0.23	0.03
0.39	0.36		0.05	0.02		1.23	6.34		0.47	0.15
0.53	0.43		0.1	0.09		0.82	7.57		0.4	0.11
0.21	0.36		0.08	0.01		0.52	2.39		0.73	7.27
0.54	0.55		0.11	0.3		1.57	1.49		0.51	0.39
0.37	0.36		0.17	0.44		0.37	0.56		0.31	0
0.17	0.24		0.09	0.11		0.28	0.32		0.43	7.25
0.39	0.42		0.11	0.06		0.65	4.27		0.53	0.12
0.41	0.37		0.19	0.19		0.23	0.53		0.56	0.26
0.74	0.72		0.19	0.12		0.24	0.16		0.72	0.4
0.45	0.42		0.09	0.12		0.95	5.78		0.44	7.86
0.43	0.39		0.1	0.06		0.47	0.37		0.55	3.55
0.51	0.44		0.63	2.11		0.32	0.66		0.31	0.08
0.25	0.25		0.14	0.1		0.49	1.19		0.29	0.23
0.2	0.2		0.19	0.12		0.4	1.15		0.73	0.19
0.3	0.38		0.17	0.08		0.25	0.82		0.92	7.22
0.19	0.23		0.07	0.05		0.23	0.07		1.37	0.08
0.19	0.18		0.08	0.04		0.95	6.34		1.06	0.18
0.29	0.23		0.11	0.11		0.83	0.64		0.18	0.06
0.24	0.26		0.1	0.1		0.44	0.07		0.3	0.05
0.49	0.4		0.2	0.24		0.24	0.01		0.6	0.2
0.85	0.7		0.25	0.25		1.35	7.08		0.83	0.2
0.72	0.62		0.09	0.1		1.47	4.91		1.14	0.29
0.33	0.38		0.14	0.32		0.26	0.6		0.29	0.05
0.39	0.38		0.13	0.06		0.43	0.82		0.41	0.13
0.16	0.12		0.09	0.18		1.17	3.82		0.56	2.87
0.29	0.39		0.14	0.14		0.58	1.39		0.35	0.28
0.45	0.39		0.12	0.08		0.69	2.74		0.57	2.41
0.31	0.41		0.15	0.14		1.02	1.46		0.87	0.58
0.27	0.26		0.23	0.1		0.59	6.16		0.98	0.05
0.31	0.35		0.1	0.21		0.59	0.96		0.38	0.18
0.64	0.54		0.1	0.08		0.76	7.38		0.75	0.17
0.21	0.17		0.06	0.04		0.95	2.96		0.48	0.15
0.25	0.27		0.12	0.09		0.38	1		0.43	0.55
0.91	0.81		0.08	0.37		1.2	3.56		0.47	0.18
0.54	0.37		0.12	0.16		1	6.25		0.3	0.05
1.08	0.72		0.12	0.11		0.39	3.08		0.67	0.15
0.23	0.26		0.11	0.12		0.58	0.71		0.4	0.15
0.21	0.2		0.33	0.96		0.49	2.02		0.48	0.23
0.46	0.45		0.11	0.23		0.63	0.66		0.46	0.17
0.98	0.81		0.17	0.13		0.29	1.47		0.81	0.79
0.71	0.59		0.18	0.15		1.42	4.79		0.3	5.28
0.35	0.35		0.06	0.03		1.85	5.22		0.36	2.14
0.49	0.38		0.19	0.01		0.37	1.26		0.56	0.06
0.64	0.56		0.11	0.11		0.22	0.58		1.4	3.8
0.23	0.25		0.06	0.06		0.35	0.64		0.51	2.6
0.36	0.32		0.08	0.04		0.61	0.19		0.64	0.06
0.48	0.55		0.09	0.1		0.45	0.7		0.65	1.87
0.49	0.39		0.11	0.08		0.59	0.09		0.57	0.19
0.63	0.61		0.1	0.11		0.4	1.89		0.4	0.1
0.58	0.62		0.08	0.35		0.19	0.87		0.43	0.19
0.2	0.19		0.18	0.12		0.44	4.1		0.31	4.84
0.27	0.3		0.1	0.14		0.46	0.73		0.29	0.2
0.49	0.41		0.05	0.04		0.44	7.11		0.73	2.02
0.42	0.34		0.14	0.14		0.36	0.82		1.44	2.42
0.49	0.55		0.13	0.1		0.37	2.46		0.26	0.15
0.22	0.27		0.17	0.29		0.3	0.24		0.86	0.23
0.35	0.35		0.14	0.15		0.24	0.09		0.36	6.64
0.33	0.32		0.2	0.27		0.34	1.39		0.95	1.06
0.46	0.4		0.46	1.14		0.92	1.65		0.45	6.92
0.51	0.52		0.18	0.14		0.63	1.73		0.46	3.81
0.13	0.07		0.39	0.82		1.87	5.18		0.94	0.68
0.34	0.3		0.42	0.75		0.41	6.16		0.37	0.03
0.45	0.5		0.5	1.25		0.33	4.2		0.51	0.36
0.5	0.47		0.45	1.32		0.48	5.48		0.22	0.03
0.47	0.43		0.43	1.66		0.74	5.31		0.88	0.2
0.48	0.46		0.32	0.95		1.77	6.56		0.48	6.52
0.27	0.2		0.47	0.79		0.82	5.91		0.52	0.91
0.48	0.42		0.22	0.17		0.53	4.7		0.23	8.45
0.28	0.28		0.24	0.16		0.84	5.46		1.41	0.23
0.19	0.19		0.65	2.06		0.36	7.01		1.7	0.43
0.21	0.18		0.32	2.55		0.4	0.06		0.49	4.98
0.81	0.77		0.41	3.11		0.77	4.9		1.38	0.22
0.65	0.6		0.24	0.31		0.63	1.8		0.38	0.12
0.31	0.3		0.41	0.35		0.68	0.9		0.39	0.07
0.59	0.49		0.6	1.42		0.31	1.83		0.54	0.19
0.22	0.16		0.2	0.27		0.18	0		0.64	0.2
0.38	0.44		0.21	0.35		0.21	0		0.56	0.21
0.58	0.58		0.2	0.4		0.39	0		0.64	0.3
0.42	0.49		0.22	0.21		0.26	1.2		0.77	0.3
0.62	0.51		0.36	1.23		0.26	1.7		1.14	1.25
0.43	0.35		0.09	0.18		0.17	0.03		0.26	0.08
0.59	0.51		0.15	0.06		0.57	3.12		0.89	0.15
0.64	0.67		0.64	2.1		0.29	3.55		0.87	0.07
0.6	0.61		0.71	2.84		0.42	3.14		0.35	0.63
0.27	0.21		0.36	0.44		0.55	1.02		0.6	0.34
0.41	0.42		0.26	0.26		0.73	5.89		0.41	0.27
0.43	0.31		0.31	1.19		0.5	0.2		1.17	0.3
0.62	0.57		0.42	2.07		0.58	0.24		1.18	4.58
0.83	0.69		0.13	0.07		0.38	3.83		0.38	0.14
0.15	0.12		0.15	0.17		0.3	0.17		1.35	2.24
0.36	0.42		0.15	0.19		0.42	5.08		0.75	6.33
0.42	0.44		0.09	0.07		0.28	0.52		0.5	0.08
0.29	0.35		0.16	0.17		0.36	3.69		1.09	0.21
0.41	0.37		0.07	0.05		0.64	6.95		0.49	0.46
0.56	0.5		0.09	0.04		0.55	2.9		0.3	0.23
1.07	0.93		0.1	0.09		0.26	2.39		0.46	3.79
0.64	0.71		0.19	0.23		0.76	4.41		1.24	0.66
0.28	0.26		0.14	0.21		0.31	3.85		0.85	0.25
0.85	0.75		0.11	0.19		0.57	4.96		0.36	0.4
1.74	1.55		0.12	0.04		0.36	2.97		0.44	0.33
1.21	0.96		0.12	0.13		0.52	0		0.59	0.22
0.18	0.18		0.28	0.34		0.27	0.29		2.1	0.37
0.92	0.8		0.15	0.06		0.44	4.07		0.31	0.22
0.59	0.64		0.12	0.11		0.38	3.01		0.63	0.14
0.35	0.34		0.1	0.04		0.25	0.07		0.36	0.13
0.66	0.56		0.11	0.08		0.18	0.14		0.4	0.22
0.47	0.3		0.12	0.09		0.75	4.84		0.22	0.11
0.58	0.62		0.19	0.12		0.14	0.02		0.84	1.51
0.53	0.43		0.19	0.15		0.39	3.31		0.3	6.49
0.48	0.39		0.1	0.07		0.22	1.61		0.22	0.01
0.54	0.49		0.26	0.54		0.95	3.99		0.72	0.45
0.37	0.41		0.06	0.09		0.37	4.89		0.46	5.22
0.38	0.22		0.15	0.07		0.26	0.03		0.2	5.04
0.62	0.72		0.11	0.07		0.83	4.85		0.56	7.84
0.5	0.44		0.06	0.03		0.59	0.05		0.28	0.5
0.26	0.25		0.09	0.06		0.3	0.06		0.43	6.54
0.86	0.7		0.12	0.09		0.31	0		0.4	0.09
0.48	0.51		0.05	0.02		0.5	0.6		0.48	0
0.67	0.7		0.09	0.05		0.4	0.33		0.8	0.11
0.66	0.51		0.15	0.06		0.35	0.13		0.5	0.1
0.53	0.46		0.61	1.3		0.64	0.02		0.44	0.12
0.63	0.6		0.13	0.18		0.29	0.1		0.47	1.27
0.52	0.47		0.14	0.13		0.21	0.01		0.28	0.07
0.83	0.76		0.52	1.42		0.21	0.11		0.38	0.05
0.4	0.31		0.13	0.11		0.54	0.05		0.41	0.02
0.53	0.58		0.08	0.07		0.39	0.09		0.43	0.15
0.71	0.56		0.1	0.11		0.39	0.06		0.51	0.14
1.1	0.9		0.18	0.11		0.33	0.03		0.88	0.08
0.74	0.72		0.18	0.11		0.34	0.07		0.27	0
0.47	0.33		0.32	0.7		0.27	0		0.42	6.02
0.38	0.35		0.24	0.41		0.34	0.02		0.34	0
0.18	0.2		0.16	0.14		0.31	0.02		0.32	0.08
0.3	0.26		0.13	0.08		0.42	0		0.23	0.07
0.35	0.47		0.13	0.1		0.3	0.09		0.2	0.05
0.49	0.46		0.26	0.91		0.14	0.02		0.56	0.14
0.32	0.32		0.12	0.04		0.41	0.02		0.24	0.19
0.34	0.36		0.1	0.08		0.41	0.01		0.73	0.12
0.59	0.52		0.13	0.16		0.43	0		0.27	0.09
0.27	0.29		0.34	0.88		0.48	0.07		0.23	0.05
0.67	0.67		0.39	1.54		0.24	0.05		0.43	4.67
1.25	1.16		0.34	1.34		1.53	4.77		0.29	0.07
0.54	0.58		0.21	0.39		0.4	0.25		0.36	0.22
0.73	0.62		0.43	0.83		0.3	0.08		0.51	7.16
0.43	0.39		0.23	0.27		0.47	0.42		0.13	0.18
0.61	0.59		0.17	0.12		0.22	0.08		0.22	0.21
0.53	0.57		0.28	0.69		0.34	0.08		0.31	0.17
0.28	0.25		0.12	0.2		0.27	0.36		0.26	0.28
0.69	0.72		0.15	0.1		0.63	9.82		0.35	1.22
0.78	0.74		0.11	0.08		0.48	0.79		0.53	0.35
0.3	0.26		0.18	0.38		0.71	4.03		0.46	3.91
0.5	0.48		0.1	0.08		0.82	4.43		0.17	0.08
0.38	0.39		0.18	0.34		0.58	4.42		0.53	7.41
0.19	0.26		0.25	0.16		0.29	0.1		0.33	0.16
0.68	0.5		0.16	0.21		0.79	0.66		0.59	4.47
0.78	0.64		0.22	0.12		0.4	0.17		0.41	0.02
0.69	0.68		0.42	1.24		0.4	7.4		0.96	0.18
0.66	0.69		0.27	0.26		0.65	1.2		0.59	0.21
0.28	0.31		0.46	1.3		0.49	0.02		1	0.29
0.17	0.16		0.45	0.71		0.4	1.9		0.47	9.83
0.47	0.42		0.42	0.62		0.63	0.69		0.27	5.56
0.48	0.47		0.32	0.86		0.29	1.04		0.5	0.01
0.48	0.57		0.27	0.58		0.47	0.68		0.25	6.81
0.18	0.15		0.3	0.45		1.51	1.94		0.2	0.06
0.39	0.5		0.36	0.81		0.34	0.16		0.21	5.08
0.28	0.34		0.33	0.59		0.23	0.98		0.29	5.14
0.73	0.74		0.28	0.26		0.33	0.14		0.17	0.03
0.25	0.24		0.41	0.41		0.74	4.46		0.27	0.12
0.68	0.63		0.3	0.4		0.37	5.47		0.34	0.21
0.25	0.23		0.26	0.16		0.43	0.03		0.22	0.07
0.93	0.88		0.4	0.86		0.41	0.1		0.17	7.29
0.88	0.93		0.2	0.12		0.47	0.22		0.3	3.49
0.58	0.51		0.24	0.34		0.55	0.39		0.37	0.21
0.63	0.64		0.18	0.06		0.28	0.48		0.23	0.08
0.37	0.31		0.12	0.06		0.17	0.11		0.55	0.19
0.83	0.93		0.24	0.34		0.25	0		1.13	0.19
0.62	0.47		0.2	0.07		0.25	0.12		0.66	0.2
0.48	0.41		0.15	0.07		0.35	0.06		0.59	0.08
0.48	0.54		0.19	0.13		0.18	0.01		0.24	4.9
0.45	0.41		0.19	0.05		0.3	0.17		0.33	0.08
0.44	0.43		0.19	0.26		0.49	0.08		0.37	7.72
0.54	0.43		0.28	0.61		0.69	4.9		0.48	0.27
0.78	0.76		0.2	0.28		0.2	0.03		0.42	1.21
0.57	0.55		0.34	1.12		0.24	0.08		0.33	0.19
0.6	0.55		0.35	1.03		0.56	8.78		0.46	5.31
0.71	0.68		0.26	1.14		0.3	0.37		0.61	6.36
0.42	0.4		0.1	0.05		0.48	0.04		0.6	0.06
0.37	0.4		0.24	0.15		0.83	4.49		0.31	0.1
0.58	0.66		0.19	0.1		0.54	0.14		0.57	1.99
0.71	0.63		0.25	0.42		0.44	1.81		0.79	0.22
0.74	0.68		0.32	0.42		0.89	3.73		0.52	0.15
0.59	0.47		0.3	0.55		0.54	8.94		0.43	0.12
0.23	0.25		0.11	0.17		0.22	0.15		0.38	4.88
0.67	0.61		0.32	0.64		0.24	0		0.36	1.84
0.73	0.74		0.18	0.26		0.32	0.09		0.48	0.15
0.56	0.54		0.49	1.08		0.23	0.19		0.62	0.29
0.48	0.45		0.22	0.25		0.29	0.01		0.82	0.3
0.27	0.34		0.25	0.54		1.26	4.55		0.49	0.14
0.75	0.8		0.24	0.66		0.6	5.76		0.7	0.31
0.27	0.34		0.24	0.55		0.21	0.01		0.71	0.2
0.8	0.71		0.1	0.25		0.5	0.3		0.46	0.13
0.74	0.68		0.16	0.07		0.21	1.25		0.35	0.28
0.37	0.34		0.15	0.29		1.13	3.83		0.75	0.19
0.45	0.46		0.07	0.05		0.28	0.08		0.67	0.57
0.23	0.19		0.2	0.25		0.41	0.52		0.68	2.49
0.61	0.56		0.14	0.07		0.29	0.38		0.61	0.45
0.75	0.69		0.12	0.1		0.4	0.13		0.92	0.49
0.8	0.81		0.1	0.13		0.66	7.87		0.4	0.27
0.73	0.87		0.14	0.26		0.29	0.48		0.46	0.51
0.27	0.26		0.07	0.03		0.33	0.25		0.62	0.23
0.6	0.61		0.27	0.18		0.27	0.27		0.75	0.09
0.54	0.59		0.16	0.08		0.7	4.12		0.35	0.16
0.36	0.39		0.15	0.15		0.35	0.26		0.37	0.16
0.64	0.82		0.22	0.16		0.31	0.26		0.86	0.31
0.27	0.3		0.19	0.18		0.64	8.15		0.92	11.15
0.85	0.82		0.34	0.4		0.43	0.1		0.35	0.25
1.17	1.08		0.24	0.27		0.38	8.55		0.37	0.15
0.54	0.52		0.19	0.15		0.29	0.21		0.83	0.74
0.07	0.11		0.23	0.14		0.2	0.15		0.3	0.06
0.34	0.34		0.46	1.01		0.22	0.14		0.54	7.93
0.44	0.58		0.43	0.98		0.43	0.21		0.28	6.14
0.28	0.26		0.17	0.57		0.22	0.92		0.35	7.67
0.37	0.4		0.09	0.28		0.15	0		0.4	7.87
0.3	0.32		0.27	0.19		0.28	1.86		0.08	0.06
0.46	0.46		0.2	0.17		0.24	0.15		0.29	4.57
0.47	0.38		0.11	0.16		0.44	0.16		0.49	0.06
0.54	0.34		0.22	0.17		0.41	0.05		0.21	1.52
0.6	0.64		0.37	0.94		0.21	0.31		0.28	0.14
0.31	0.24		0.2	0.55		0.22	0.81		0.27	2.67
0.78	0.91		0.15	0.17		1.1	6.27		0.45	0.04
0.65	0.64		0.21	0.13		0.72	3.9		0.48	0.09
0.58	0.47		0.4	0.48		0.16	0.16		0.61	0.01
0.82	0.64		0.31	0.77		0.5	7.12		0.91	0
0.55	0.55		0.31	0.55		0.28	3.91		0.45	0.13
0.5	0.49		0.24	0.55		1.08	10.19		1.18	0.28
0.87	0.77		0.26	0.53		0.98	0.17		0.36	7.66
0.49	0.56		0.22	0.19		0.28	0.43		0.22	2.88
0.34	0.26		0.17	0.22		0.57	0.4		0.26	0.05
0.33	0.32		0.11	0.08		0.22	0.04		0.31	0.04
0.59	0.82		0.33	1.09		0.45	0.02		0.41	0.12
0.74	0.45		0.22	0.17		0.93	6.58		0.66	0.19
0.51	0.42		0.55	0.6		0.43	0.03		0.82	0.3
0.44	0.4		0.49	1.4		0.41	4.37		0.45	0.17
0.47	0.38		0.15	0.09		0.31	2.88		0.26	0.03
0.32	0.37		0.28	0.57		0.36	2.98		0.6	0.13
0.52	0.42		0.57	1.6		0.32	0.03		0.64	0.29
0.53	0.48		0.07	0.03		0.45	1.84		0.25	0.05
0.25	0.27		0.23	0.78		0.72	0.35		0.29	0.05
0.39	0.42		0.13	0.22		0.45	0.22		0.29	5.75
0.55	0.49		0.23	0.25		0.58	2.14		0.46	0.03
0.32	0.33		0.22	0.28		0.43	4.94		0.35	0.09
0.06	0.06		0.22	0.16		0.8	1.87		0.76	0.78
0.32	0.31		0.42	0.82		0.25	3.41		0.7	0.31
0.84	0.68		0.52	1.03		0.31	0.28		0.6	0.57
0.47	0.58		0.39	1.25		0.43	0.21		0.74	0.94
0.61	0.53		0.3	1.23		0.42	0.72		0.23	0.05
0.38	0.35		0.28	0.5		0.51	0.21		0.48	4.57
0.43	0.46		0.31	1.7		0.47	2.16		0.58	5.17
0.39	0.39		0.27	0.75		1.22	0.33		0.79	0.43
0.23	0.25		0.17	0.42		0.29	0.6		0.57	0.45
0.32	0.34		0.2	0.6		0.3	1.94		0.64	0.2
0.28	0.28		0.24	0.79		0.54	0.1		0.58	0.18
0.28	0.23		0.23	1.1		0.23	0.3		0.76	0.32
0.25	0.17		0.22	0.96		0.82	0.55		1.56	0.31
0.28	0.26		0.23	0.59		0.49	0.23		0.99	0.29
0.62	0.52		0.42	1.43		0.51	0.33		0.79	0.77
0.58	0.57		0.31	1.09		0.23	0.06		0.63	0.28
0.05	0.07		0.2	0.39		0.47	3.06		0.78	0.77
0.5	0.48		0.08	0.28		0.62	6.61		0.65	0.16
0.33	0.37		0.14	0.1		0.5	2.23		1.09	0.31
0.53	0.56		0.15	0.09		1.03	2.39		1.03	0.23
0.89	0.76		0.12	0.14		1	4.32		0.4	0.05
0.62	0.62		0.11	0.07		0.34	0.91		0.5	4.41
0.23	0.27		0.08	0.14		0.48	0.12		0.6	0.07
0.46	0.5		0.1	0.15		0.57	0.23		1.17	0.29
0.68	0.62		0.37	0.84		1.8	0.16		0.6	1.86
0.94	0.88		0.28	0.88		0.74	5.41		0.53	7.5
0.2	0.17		0.11	0.15		0.79	4.94		0.39	0.84
0.21	0.15		0.05	0.03		0.92	2.11		1.07	0.21
0.34	0.34		0.13	0.27		0.91	4.14		0.68	1.06
0.63	0.63		0.11	0.18		0.48	3.5		0.52	0.21
0.88	0.76		0.22	0.41		0.52	1.53		0.33	6.99
0.42	0.39		0.15	0.18		0.43	0.67		1.06	0.1
0.55	0.51		0.17	0.17		0.52	0.24		0.96	0.08
1.01	0.83		0.27	1.42		0.77	0.85		0.57	0.35
0.48	0.51		0.21	1.19		0.34	0.19		0.69	0.21
0.99	0.88		0.19	0.72		0.31	0.38		0.85	0.06
0.43	0.32		0.19	0.29		0.37	0.76		0.6	0.6
0.49	0.35		0.15	0.19		0.35	0.38		0.2	0.06
0.28	0.38		0.18	0.31		0.36	0.07		0.51	0.3
0.46	0.42		0.23	0.23		0.56	0.26		0.36	3.61
0.66	0.52		0.19	0.36		0.55	0.68		0.35	0.11
0.78	0.7		0.25	0.19		0.5	0.5		0.39	1.92
0.44	0.54		0.24	1.05		0.83	0.44		0.35	0.01
0.34	0.25		0.22	0.27		1.14	0.28		0.57	0.26
0.41	0.39		0.27	0.89		0.44	0.37		0.54	0.25
0.47	0.52		0.31	1.1		0.29	0.48		0.78	0
0.62	0.57		0.34	1.23		0.4	0.12		0.53	0.12
0.54	0.51		0.42	1.2		1.19	0.69		0.2	0.08
0.52	0.55		0.21	0.68		0.44	1.48		0.67	0.42
0.56	0.45		0.25	0.53		0.22	0.96		0.3	0.1
0.41	0.33		0.09	0.13		0.49	0.62		0.68	0.07
0.36	0.36		0.16	0.16		0.37	1.34		0.33	0.05
0.87	0.78		0.05	0.25		0.36	0.26		0.46	6.19
1.07	0.91		0.12	0.27		0.37	0.46		0.74	0.19
0.97	0.76		0.09	0.24		0.9	6.48		0.9	0.32
1.2	1.19		0.12	0.15		0.36	3.68		0.64	0.41
0.04	0.08		0.14	0.15		0.79	6.05		0.32	3.37
0.3	0.23		0.42	0.83		1.2	2.83		0.25	0.23
0.45	0.43		0.46	0.83		0.88	0.93		0.64	0.36
0.88	0.81		0.09	0.14		1.32	5.37		0.36	0.11
1.31	1.27		0.14	0.33		0.22	0.42		0.2	0.14
0.25	0.26		0.34	1.51		0.32	0.62		0.49	6.54
0.36	0.46		0.11	0.24		0.78	5.7		0.56	0.07
0.5	0.48		0.32	1.11		0.63	3.18		0.74	0.2
0.41	0.36		0.35	1.05		0.69	4.41		0.25	0.25
0.55	0.61		0.1	0.12		1.07	2.14		0.49	0.15
0.83	0.69		0.29	1.13		0.84	3.87		0.56	0.09
0.8	0.73		0.25	1.39		1.54	5.55		0.28	0.11
0.41	0.4		0.11	0.03		1.02	6.3		0.44	7.29
0.59	0.64		0.16	0.6		0.89	7.7		0.69	0.25
0.59	0.56		0.08	0.31		2.28	3.69		0.75	0.43
0.43	0.5		0.15	0.31		1.65	2		0.85	0.25
0.51	0.46		0.23	0.25		0.93	2.45		0.65	0.22
0.48	0.47		0.22	0.75		1.21	3.58		0.37	5.78
0.68	0.58		0.13	0.25		1.78	2.69		0.74	0.03
0.37	0.33		0.34	1.22		0.19	0.13		1.88	0.24
0.27	0.28		0.34	1.6		0.17	0.18		0.37	0.31
0.44	0.36		0.4	1.11		0.61	0.65		0.25	0.5
0.76	0.66		0.33	0.84		0.28	0.64		0.61	3.39
0.38	0.25		0.27	1.2		0.44	0.51		0.3	0.12
0.61	0.48		0.08	0.33		0.29	0.42		1.35	0.35
0.52	0.51		0.09	0.24		0.82	4.42		0.27	0.14
1.05	0.95		0.1	0.3		0.8	5.21		0.6	0.45
0.44	0.46		0.11	0.19		0.62	6.41		0.27	1.56
0.42	0.44		0.36	1.23		0.46	1.54		0.46	0.04
0.39	0.35		0.43	1.65		0.46	0.23		1.07	2.31
0.73	0.58		0.14	0.17		0.61	0.4		0.3	0.03
0.46	0.38		0.12	0.05		0.43	0.16		0.26	0.01
0.45	0.36		0.13	0.05		1.22	3.52		0.52	0.09
0.38	0.39		0.11	0.11		0.5	0.38		0.22	4.04
0.35	0.36		0.06	0.08		0.27	0.51		0.74	0.84
0.76	0.57		0.17	0.18		0.31	0.5		0.43	8.06
1.18	0.97		0.14	0.25		1.01	8.51		0.99	0.25
0.3	0.32		0.16	0.06		0.37	2.66		2.31	0.53
0.65	0.45		0.19	0.17		0.43	0.83		0.65	0.06
0.32	0.35		0.27	0.42		1.07	3.73		0.34	0.28
0.71	0.57		0.3	0.4		1.12	5.19		1	0.52
0.45	0.36		0.15	0.19		0.27	0.75		0.57	0.32
0.56	0.62		0.24	0.39		0.49	0.44		0.2	0.07
0.84	0.84		0.1	0.1		1.36	5.75		0.23	1.24
0.27	0.23		0.14	0.13		0.47	3.99		1.23	0.6
0.44	0.46		0.1	0.23		0.87	5.39		0.49	0.17
0.22	0.23		0.38	0.87		0.34	0.04		0.31	0
0.86	0.82		0.21	0.33		0.73	0.36		0.72	0.67
0.52	0.5		0.14	0.37		0.9	5.25		0.34	0.06
0.5	0.42		0.07	0.1		0.33	1.08		0.54	0.12
0.25	0.26		0.11	0.13		0.53	4.13		0.45	0.11
1.05	0.95		0.21	0.44		0.36	6.12		0.35	0.08
1.28	1.02		0.26	0.67		0.51	0.07		0.44	2.74
0.36	0.36		0.15	0.18		0.61	6.2		0.51	0.09
0.91	0.77		0.1	0.14		0.31	0.04		1.13	0.37
0.46	0.46		0.38	1.46		0.54	6.09		1.29	0.63
0.38	0.3		0.34	0.88		1.2	9.11		0.93	0.11
0.59	0.63		0.3	0.64		0.36	1.92		0.48	0.13
0.6	0.75		0.17	0.3		0.72	2.97		0.26	0.18
0.58	0.53		0.12	0.15		0.39	3.68		0.48	0.04
0.54	0.49		0.34	1.37		0.45	5.15		0.12	0.01
0.64	0.42		0.46	0.55		0.46	4.31		1.65	0.69
1.12	0.89		0.14	0.28		0.53	1.33		0.54	7.29
0.23	0.28		0.11	0.34		0.53	2.42		0.46	7.3
0.52	0.33		0.08	0.13		0.34	3.02		0.33	5.19
0.96	0.81		0.13	0.47		0.73	3.74		0.35	0.02
0.43	0.49		0.1	0.19		0.4	1.43		0.19	3.64
0.65	0.5		0.15	0.05		0.69	2.77		0.2	0.17
0.53	0.4		0.1	0.12		0.19	3.98		0.25	0.36
1	0.87		0.2	0.28		0.86	5.56		0.18	0
0.7	0.6		0.16	0.26		0.45	1.91		0.86	0.06
0.21	0.1		0.18	0.37		0.91	1.42		0.36	0.09
1.3	0.99		0.31	1.37		0.87	6.46		0.56	0.1
0.77	0.67		0.53	1.84		0.28	2.45		0.32	0.23
0.58	0.58		0.6	2.83		0.69	5.13		0.24	0.06
0.78	0.74		0.54	2.98		1.18	5.11		0.84	0.2
0.49	0.41		0.25	0.89		0.86	7.22		0.68	0.17
0.41	0.31		0.43	2.26		0.76	4.85		0.85	0.1
0.73	0.81		0.27	1.36		0.53	4.95		0.37	0.15
0.81	0.6		0.36	0.63		0.49	2.14		0.67	0.17
0.84	0.75		0.32	1.05		0.13	0.01		0.78	0.18
0.31	0.28		0.45	1.66		0.34	3.56		0.53	0.17
0.23	0.18		0.6	1.73		0.47	4.17		0.67	0.11
0.43	0.38		0.18	0.17		0.39	5.43		0.63	0.34
1.45	1.17		0.15	0.22		0.32	3.01		0.52	0.18
0.28	0.23		0.1	0.16		0.75	3.3		0.42	0
0.54	0.43		0.4	0.47		0.29	0.04		0.31	0.22
0.42	0.38		0.1	0.04		0.5	0.27		0.55	0.18
0.49	0.42		0.12	0.18		0.73	5.22		0.39	0.15
0.21	0.3		0.24	0.62		0.54	1.26		0.43	0.19
0.79	0.65		0.18	0.1		0.33	0.17		0.99	0.2
0.46	0.42		0.17	0.25		0.54	1.21		0.63	0.1
0.09	0.09		0.18	0.42		0.52	1.46		1.49	0.46
0.52	0.46		0.08	0.19		0.83	0.17		0.85	0.12
0.5	0.39		0.09	0.14		0.57	1.03		0.82	0.93
0.21	0.23		0.04	0.02		0.58	1.46		0.46	0.15
0.73	0.71		0.07	0.1		0.53	2.28		0.43	0.08
0.32	0.34		0.23	0.49		0.21	0.43		0.48	0.34
0.57	0.53		0.17	0.74		0.57	5.6		0.52	0.05
0.55	0.5		0.17	0.89		0.44	1.15		0.44	0.23
0.43	0.46		0.12	0.25		0.37	1.45		0.31	0.12
0.95	0.92		0.08	0.13		0.79	3.41		0.6	0.15
0.49	0.44		0.11	0.19		0.78	2.16		0.29	0.08
0.49	0.47		0.11	0.32		0.7	3.79		0.41	0.12
0.43	0.45		0.32	0.94		0.21	0.55		0.67	0.22
0.29	0.31		0.06	0.12		0.26	1.14		0.53	0.1
0.31	0.41		0.1	0.08		0.33	1.7		0.42	0.27
0.71	0.53		0.15	0.17		0.48	0.35		0.35	0.02
0.66	0.55		0.14	0.19		0.44	0.31		0.55	0.13
0.49	0.49		0.08	0.14		0.26	0.33		0.29	0.2
1.02	0.87		0.17	0.29		0.18	0.03		0.35	0.09
0.47	0.51		0.09	0.08		1.33	2.07		0.58	0.14
0.43	0.38		0.06	0.05		1.2	2.22		0.38	0.14
0.32	0.37		0.08	0.26		0.75	4.8		0.27	1.64
0.31	0.31		0.1	0.25		1.28	2.52		0.38	0.13
0.3	0.28		0.12	0.12		1.26	7.11		0.31	0.05
0.27	0.33		0.24	0.35		0.54	1.33		0.38	0.1
0.56	0.43		0.19	0.56		1.03	4.19		0.27	2.73
0.25	0.25		0.19	0.18		0.28	0.63		0.56	0.42
0.74	0.59		0.17	0.33		0.34	0.49		0.34	0.12
0.2	0.26		1.01	1.21		0.4	0.35		0.22	0.01
0.18	0.19		0.16	0.17		0.42	0.22		0.16	0
0.39	0.51		0.14	0.2		0.33	0.32		0.25	0.17
0.34	0.26		0.12	0.16		0.37	0.03		0.42	0.08
0.28	0.27		0.16	0.41		0.5	0.49		0.44	0.1
0.82	0.91		0.23	0.62		0.54	0.32		0.52	0.04
0.05	0.03		0.24	0.26		1.02	0.8		0.38	0.12
0.38	0.3		0.23	0.59		0.88	1.12		0.37	0.16
0.28	0.27		0.14	0.11		1.16	0.45		0.58	0.29
0.25	0.21		0.33	0.82		0.66	0.36		0.51	0.3
0.25	0.22		0.38	0.63		0.6	6.28		0.49	7.58
0.64	0.57		0.43	1.89		0.79	6.64		0.38	0.11
0.4	0.48		0.17	0.13		0.35	1.66		0.24	1.03
0.18	0.12		0.46	0.93		0.67	1.45		0.62	0.19
0.75	0.73		0.37	0.48		0.84	6.14		0.42	0.25
0.15	0.11		0.56	1.23		0.24	0.77		0.5	0.13
0.69	0.68		0.29	0.47		0.42	0.69		0.96	0.07
0.41	0.43		0.3	0.79		0.37	1.5		0.92	0.2
0.93	0.88		0.13	0.18		0.29	0.74		0.44	4.27
0.76	0.66		0.08	0.05		0.32	2.06		0.43	0.19
0.87	0.73		0.25	0.82		0.11	0.03		0.41	6.35
0.52	0.51		0.28	0.57		0.75	6.97		0.27	0
0.26	0.34		0.3	0.68		1.86	7.66		0.3	6.56
0.53	0.6		0.09	0.11		2.03	3.68		0.26	6.46
0.42	0.44		0.19	0.38		1.54	6.22		0.31	0.05
0.08	0.11		0.18	0.4		0.54	0.35		0.45	5.45
0.32	0.34		0.15	0.24		0.64	0.15		0.19	0
0.26	0.29		0.07	0.13		0.65	0.26		0.31	0.08
0.08	0.09		0.19	0.37		0.53	0.34		0.2	0
0.35	0.27		0.07	0.13		0.81	2.81		0.42	0.08
0.27	0.25		0.2	0.65		0.5	5.46		0.88	0.16
0.2	0.21		0.18	0.44		0.45	0.16		1.34	0.29
0.3	0.26		0.11	0.28		0.96	4.69		0.73	0.51
0.47	0.37		0.09	0.18		0.13	0.1		0.34	0.11
0.32	0.33		0.16	0.31		0.16	0.84		0.27	3.26
0.2	0.19		0.12	0.06		0.84	5.19		0.48	0.32
0.64	0.77		0.56	0.85		0.72	0.15		0.4	0
1.14	0.88		0.17	0.17		0.58	0.16		0.56	0.15
0.68	0.7		0.16	0.27		0.31	0.22		0.46	0.07
0.66	0.61		0.09	0.08		0.59	0.46		0.5	0
0.31	0.29		0.31	0.99		0.4	0.22		0.35	0.02
0.36	0.39		0.24	0.63		0.42	0.08		0.41	0.06
0.73	0.73		0.47	0.66		0.99	1.01		0.77	0.18
0.39	0.43		0.22	0.19		0.35	0.2		0.32	5.44
0.51	0.47		0.21	0.6		0.44	0.18		0.22	0.04
0.38	0.38		0.14	0.23		0.79	3.3		0.27	0.02
0.63	0.76		0.55	1.52		0.46	0.37		0.25	0.04
0.81	0.65		0.39	1.52		0.31	0.17		0.42	6.13
0.63	0.53		0.47	1.31		0.33	2.72		0.21	0.07
0.2	0.23		0.53	0.91		0.32	0.62		1.08	0.29
0.61	0.49		0.54	1.04		0.59	2.69		0.52	0.06
0.7	0.69		0.22	0.5		1.54	3.82		1.28	0.14
0.92	0.81		0.24	0.85		0.45	0.16		1.99	1.07
0.52	0.49		0.19	0.26		1.04	7.97		0.4	0.17
0.46	0.41		0.14	0.24		1.01	3.76		0.28	7.91
0.56	0.55		0.09	0.43		0.57	2.24		1.2	0.02
0.55	0.46		0.15	0.11		0.62	6.45		0.51	3.69
0.68	0.7		0.1	0.06		0.59	7.62		2.34	0.22
0.86	0.95		0.15	0.15		0.98	5.15		0.28	0.1
0.49	0.62		0.27	0.85		1.41	8.36		1	0.17
0.5	0.29		0.26	0.38		1.44	8.02		0.53	9.82
0.47	0.41		0.09	0.07		1.2	5.39		0.97	8.23
0.35	0.27		0.31	0.78		0.28	2.78		1.04	0.13
0.29	0.26		0.13	0.42		1.15	9.23		1.62	0.38
0.55	0.54		0.08	0.21		1.25	10.19		0.28	7.71
0.73	0.6		0.1	0.23		0.72	1.25		1.49	0.12
0.69	0.69		0.19	0.43		0.27	2.11		0.3	0.35
0.69	0.5		0.13	0.16		0.88	6.21		0.52	9.41
0.96	0.92		0.24	0.74		0.4	0.49		0.37	1.76
0.42	0.39		0.19	0.46		0.66	0.74		0.2	7.3
0.44	0.45		0.12	0.26		0.34	2.32		0.31	0.29
0.73	0.61		0.65	1.43		0.61	2.65		0.36	7.64
0.89	0.89		0.71	1.39		0.75	3.45		0.65	5.79
0.43	0.39		0.18	0.16		0.22	0.08		0.42	0.05
0.34	0.31		0.15	0.49		0.2	0.1		0.44	0.11
0.81	0.72		0.42	1.17		0.31	0.74		0.53	0.22
0.89	0.77		0.21	0.47		0.23	0.1		0.55	0.19
0.33	0.32		0.2	0.19		0.56	0.04		0.55	0.44
0.43	0.5		0.3	0.1		0.24	0.05		0.47	0.36
0.66	0.53		1.02	2.08		0.59	7.26		0.39	0.3
0.13	0.12		1	1.81		0.51	0.26		1.03	0.18
0.57	0.48		0.35	0.54		0.57	0.66		0.37	3.37
0.38	0.42		0.38	1.06		0.38	2.18		0.63	8.45
0.38	0.41		0.42	1.07		0.34	0.41		0.84	0.18
0.54	0.5		0.18	0.19		0.39	0.27		1.17	0.34
0.05	0.05		0.17	0.6		0.45	0.17		0.66	0.25
0.46	0.46		0.11	0.12		0.38	0.01		0.38	0.52
0.61	0.55		0.12	0.23		0.53	0.47		0.4	0.44
0.21	0.25		0.15	0.19		0.37	0.55		0.32	0.18
0.42	0.36		0.28	0.44		0.44	0.36		1.12	0.92
0.34	0.38		0.13	0.23		0.39	0.14		1.26	0.38
0.38	0.3		0.21	0.59		1.01	1.87		0.7	0.15
0.34	0.37		0.42	1.31		0.71	3.56		0.42	0.25
0.48	0.46		0.34	0.49		1.36	5.53		0.65	0.65
0.9	0.86		0.13	0.24		1.19	5.81		0.24	0.06
0.53	0.5		0.18	3.79		0.41	0.23		0.6	7.92
1.28	1.11		0.06	0.6		0.79	6.8		0.44	8.32
0.46	0.46		0.13	0.25		0.41	0.13		0.51	7.12
0.25	0.24		0.23	0.81		0.25	0.11		0.29	0.14
0.26	0.32		0.33	1.6		0.53	0.14		0.37	8.49
0.27	0.29		0.41	1.81		0.78	0.28		0.53	0.33
0.55	0.5		0.37	1.55		0.69	0.16		0.34	0.14
0.84	0.68		0.15	0.32		0.4	0.2		0.35	0.7
0.69	0.52		0.15	0.21		0.4	2.32		0.5	0.31
0.48	0.4		0.1	0.23		1.32	8.06		0.23	0.37
0.23	0.22		0.23	0.66		0.49	6.33		0.5	0.12
0.37	0.33		0.26	0.87		0.58	1.01		0.44	0.32
0.63	0.69		0.29	1.07		0.39	5.99		2.44	0.65
0.32	0.29		0.35	1.57		0.63	6.41		0.66	0.27
0.29	0.37		0.16	0.27		0.35	0		0.42	0.03
0.25	0.28		0.28	0.65		0.55	0.04		1.06	0.08
0.46	0.52		0.38	1.48		0.61	0.6		0.78	0.15
0.25	0.18		0.32	0.97		0.31	0.3		0.39	0
0.89	0.74		0.33	0.72		0.7	0.09		0.18	5.43
0.77	0.6		0.2	0.33		0.48	0.15		0.67	0.32
0.54	0.4		0.22	0.76		0.86	3.37		0.39	1.97
0.66	0.49		0.1	0.24		0.57	0.02		0.67	0.2
0.31	0.27		0.13	0.3		0.46	1.38		0.64	0.1
0.73	0.61		0.2	0.85		0.62	7.94		0.26	0.14
0.67	0.57		0.41	0.88		1	4.21		1.1	0.3
1.01	1.04		0.1	0.23		0.31	0.05		0.3	0.02
0.55	0.5		0.27	1.49		0.88	6.34		1.12	0.63
0.77	0.69		0.21	0.33		0.59	0.41		0.63	0.12
0.76	0.65		0.21	0.18		1.46	2.13		0.29	0
0.75	0.67		0.17	0.18		0.68	2.16		0.5	8.24
1.44	1.33		0.24	0.34		0.63	7.27		0.4	0.31
1.13	0.98		0.23	0.31		2.37	10.3		0.24	0.19
0.77	0.59		0.2	0.33		0.53	2.99		0.21	0.01
0.6	0.59		0.35	0.79		0.61	0.75		0.39	0.09
0.81	0.73		0.19	0.3		1.23	6.03		1.36	0.27
0.66	0.66		0.26	0.48		2.02	3.96		0.33	6.12
1.08	0.78		0.21	0.55		0.84	3.28		0.46	0.21
1.02	0.71		0.23	0.29		0.15	0.01		0.66	0.36
0.32	0.28		0.29	0.32		0.34	0.53		0.16	0.13
0.67	0.59		0.3	0.84		0.2	0.12		0.76	0.42
0.55	0.49		0.37	0.57		0.32	0.87		0.43	0.91
0.88	0.82		0.25	0.47		0.85	1.32		0.28	0.15
0.6	0.47		0.19	0.27		0.97	4.25		0.65	0.32
0.6	0.58		0.26	1.54		0.24	0.65		0.51	0.19
0.58	0.46		0.28	0.61		0.32	0.71		0.31	5.79
0.89	0.79		0.36	1.1		0.8	1.05		0.73	0.28
0.72	0.65		0.23	0.34		0.48	2.84		0.26	0
0.46	0.28		0.21	0.53		0.99	2.59		0.32	6.9
0.37	0.35		0.22	0.48		0.9	3.19		0.36	6.09
0.96	0.73		0.38	1.01		0.61	0.66		0.35	0.15
0.62	0.54		0.36	0.96		0.44	0.31		0.41	0.09
0.56	0.51		0.27	0.8		0.4	2.45		0.71	6.51
0.67	0.61		0.25	1.08		0.45	0.7		0.31	0.74
0.76	0.61		0.16	0.36		0.86	5.28		0.94	0.33
0.75	0.69		0.1	0.08		0.86	1.83		0.76	0.25
0.27	0.26		0.14	0.24		1.13	5.39		0.82	13.37
0.56	0.48		0.07	0.05		0.42	1.63		1.18	0.31
0.55	0.52		0.12	0.13		1.14	5.82		0.58	0.45
0.44	0.36		0.17	0.2		0.97	5.09		1.16	2.41
0.52	0.52		0.16	0.33		1.28	3.99		0.28	0.15
0.14	0.21		0.32	0.91		0.44	3.7		1.87	0.13
0.65	0.56		0.46	1.22		0.45	3.11		2.37	0.33
0.66	0.45		0.59	1.59		0.18	0.1		0.77	0.13
0.6	0.57		0.56	1.6		0.35	0.05		0.31	0.18
0.55	0.47		0.52	1.29		0.23	0.26		0.37	0.13
0.25	0.23		0.16	0.27		0.29	0.25		0.33	0
0.68	0.62		0.18	0.32		0.88	4.08		0.34	0.05
0.32	0.3		0.09	0.11		0.73	6.91		1.29	0
0.66	0.56		0.12	0.19		1.47	3.88		0.4	10.16
0.36	0.31		0.12	0.13		0.38	3.3		0.23	0.17
0.47	0.5		0.28	0.68		0.29	1.95		0.98	0.34
0.68	0.54		0.37	0.87		0.47	4.58		0.36	2.67
0.59	0.59		0.16	0.13		0.91	8.38		0.34	0
0.5	0.35		0.16	0.16		0.3	4.96		0.44	0.02
0.34	0.34		0.15	0.11		0.35	7.88		0.23	0.08
0.24	0.24		0.14	0.22		0.48	3.93		0.22	0.05
0.48	0.42		0.07	0.07		0.49	6.03		0.27	0.03
0.23	0.22		0.13	0.09		1.06	5.43		0.37	0
0.18	0.17		0.55	2.44		0.67	0.14		0.18	0.07
0.68	0.72		0.34	0.95		0.38	0.07		0.38	0.88
0.45	0.39		0.3	0.76		1.34	3.68		1.1	0.11
0.65	0.57		0.18	0.23		0.21	0.25		0.56	0.05
0.25	0.23		0.13	0.16		0.37	2.53		0.29	0.21
0.58	0.54		0.31	0.59		1.48	4.11		0.59	0.11
0.67	0.55		0.21	0.48		0.39	0.17		0.78	0.13
0.31	0.29		0.18	0.08		0.45	0.1		0.43	8.13
0.5	0.51		0.16	0.13		0.36	0.07		0.27	0.35
0.53	0.45		0.22	0.53		0.17	0.06		1.05	1
0.46	0.43		0.08	0.07		0.35	1.29		0.56	0.04
0.67	0.6		0.18	0.22		0.59	4.6		0.86	0.32
0.68	0.61		0.08	0.21		0.87	0.46		0.47	4.83
0.37	0.4		0.1	0.15		0.37	2.3		0.42	3.71
0.57	0.62		0.07	0.05		0.75	3.32		0.71	0.39
0.77	0.61		0.17	0		0.79	0.96		0.51	0.16
0.45	0.31		0.7	2.04		0.4	3.27		0.29	0.32
0.17	0.16		0.65	1.86		0.43	1.97		0.68	0.88
0.49	0.4		0.17	0.25		0.58	2.27		0.22	0.1
0.15	0.19		0.42	2.18		0.56	0.1		0.37	0.21
0.81	0.76		0.3	1.56		0.37	0.14		0.5	0.34
0.21	0.11		0.45	1.51		0.23	0		0.78	0.27
0.49	0.52		0.29	0.41		0.21	0.18		0.84	0.49
0.27	0.25		0.42	0.7		0.49	0.18		0.54	0.35
0.06	0.08		0.14	0.15		0.36	0.01		0.47	0.45
0.93	0.88		0.21	0.2		0.26	0.12		0.21	0.05
0.3	0.27		0.23	0.36		0.39	0.05		0.6	0.16
0.21	0.33		0.3	0.51		0.63	5		0.67	7.07
0.42	0.32		0.26	0.6		0.55	5.03		0.38	0.28
0.15	0.13		0.26	0.34		0.68	5.91		0.65	0.09
0.61	0.5		0.15	0.35		1.08	1.22		0.56	5.29
0.48	0.44		0.11	0.06		1.76	6.07		0.69	0.13
0.93	0.75		0.25	0.47		0.86	6.63		0.26	0.17
1.18	1.1		0.35	0.74		2.29	10.03		1.39	0.28
0.87	0.7		0.19	0.07		0.54	2.87		0.46	0.42
0.39	0.25		0.09	0.11		0.67	2.84		0.2	0.26
0.91	0.85		0.08	0.2		0.82	2.54		0.38	0.3
0.44	0.29		0.12	0.11		0.69	1.94		0.54	0.17
0.24	0.17		0.12	0.18		0.64	0.82		0.54	0.15
0.44	0.3		0.08	0.13		0.62	0.66		0.5	0.04
0.86	0.6		0.11	0.17		0.55	2.26		0.26	0.05
0.74	0.73		0.16	0.1		0.36	0.87		0.4	0.2
0.04	0.04		0.15	0.14		0.3	0.16		0.59	5.93
0.55	0.46		0.18	0.32		1.02	7.86		0.24	0.06
0.29	0.34		0.1	0.13		0.3	1.67		0.38	0
0.41	0.53		0.17	0.1		0.4	1.11		0.21	0.07
0.55	0.5		0.06	0.09		0.56	1.29		0.33	0.13
0.27	0.24		0.14	0.17		0.58	1.34		0.46	0.49
0.26	0.31		0.1	0.14		0.41	2.06		0.32	7.35
0.22	0.34		0.08	0.06		0.96	2.88		0.27	0.03
0.99	0.74		0.1	0.04		0.21	0.16		0.67	0.18
1.15	1.02		0.08	0.12		0.17	0.2		0.54	0.12
0.73	0.58		0.07	0.06		0.51	0.2		0.92	0.19
0.45	0.37		0.1	0.13		0.51	4.45		0.26	0.21
0.14	0.14		0.09	0.08		1.15	3.49		0.53	2.51
0.46	0.41		0.06	0.1		1.23	4.85		0.28	5.38
0.07	0.02		0.12	0.14		0.99	4.71		0.23	5.48
1.36	1.05		0.13	0.23		1.72	2.49		0.43	6.98
0.54	0.51		0.12	0.13		0.41	4.72		0.17	2.16
0.65	0.63		0.07	0.2		1.47	3.2		0.9	0.2
0.43	0.33		0.1	0.15		1.27	6.9		0.37	0.49
0.39	0.4		0.24	0.61		0.99	5.26		0.39	0.56
0.17	0.24		0.08	0.37		0.65	4.59		0.27	0.16
0.19	0.18		0.18	0.3		0.6	2.53		0.46	0.3
0.31	0.36		0.27	0.44		0.35	0.17		0.23	0.14
0.2	0.25		0.12	0.35		1.36	3.08		0.52	0.2
0.61	0.49		0.24	0.78		0.21	0.38		0.26	0.05
0.49	0.46		0.18	0.06		0.53	0.49		0.39	5.66
0.49	0.53		0.12	0.07		0.18	1.29		0.83	0.25
0.33	0.27		0.14	0.11		1.09	6.33		0.9	1.07
0.25	0.2		0.14	0.06		0.66	1.59		0.62	0.28
0.84	0.75		0.13	0.07		0.47	2.47		1.12	3.09
0.61	0.65		0.32	1.22		1.29	4.02		0.84	0.15
0.76	0.66		0.2	0.31		0.33	0.78		0.56	0.46
0.49	0.46		0.35	1.05		0.5	0.13		0.87	0.33
0.86	0.77		0.36	1.06		0.52	0.14		0.59	0.88
0.85	0.96		0.44	1.37		0.82	0.36		0.36	0.26
0.48	0.45		0.41	1.28		0.64	2.69		0.63	0.29
0.63	0.58		0.39	1.2		0.39	0.05		0.5	0.32
0.62	0.53		0.37	1.27		0.41	0.09		1.38	4.42
0.55	0.42		0.21	0.27		0.56	0.14		0.94	0.23
0.5	0.34		0.38	0.8		0.69	0.28		0.36	9.68
0.33	0.37		0.19	0.06		0.41	1.99		0.47	8.14
0.58	0.68		0.17	0.15		0.63	0.85		0.31	1.39
0.38	0.24		0.35	0.58		0.78	0.02		0.51	5.76
0.59	0.62		0.14	0.18		0.36	0.1		0.59	0.23
1.06	1.01		0.06	0.21		0.27	0.23		1.1	0.22
0.73	0.64		0.16	0.28		0.35	0.27		0.5	0.17
1.24	1.22		0.35	0.33		0.25	0.06		0.72	0.18
0.82	0.7		0.23	0.17		0.27	0.06		0.48	0.32
0.71	0.67		0.34	1.18		0.3	0.03		0.81	0.33
0.53	0.63		0.24	0.67		0.24	0.07		0.6	0.32
0.49	0.47		0.28	0.22		0.34	0.28		0.27	0.1
0.57	0.5		0.31	0.84		0.51	1.24		0.38	4.64
0.62	0.7		0.3	0.47		0.26	1.58		0.24	0.06
0.52	0.52		0.21	0.19		0.7	4.35		0.16	0
0.47	0.5		0.47	1.04		0.26	0.29		0.27	4.76
0.52	0.43		0.14	0.07		0.47	0.4		0.33	8.25
0.42	0.38		0.57	1.18		1.23	3.72		0.27	4.78
0.49	0.51		0.5	1.19		0.5	4.24		0.3	0.1
0.91	0.81		0.46	0.27		0.57	2.1		0.18	2.58
0.52	0.6		0.42	0.68		0.42	1.33		0.31	0
0.49	0.43		0.47	0.93		1.43	2.39		0.33	3.72
0.44	0.4		0.15	0.21		0.29	0.07		0.27	0.05
0.62	0.61		0.16	0.06		0.42	0.49		0.29	0.01
0.24	0.31		0.09	0.1		0.64	3.62		1	0.26
0.32	0.36		0.2	0.18		0.75	4.43		0.49	6.13
0.66	0.65		0.1	0.14		0.62	8.53		0.4	0.12
0.33	0.33		0.15	0.34		0.51	0.45		0.34	6.38
0.39	0.47		0.13	0.1		0.67	0.92		0.43	0.15
0.33	0.32		0.15	0.21		0.34	0.73		0.21	0.07
0.29	0.28		0.14	0.19		0.41	0.13		0.84	0.17
0.65	0.61		0.13	0.09		0.48	0.32		0.9	0.27
0.21	0.2		0.11	0.11		0.47	0.79		0.31	0.03
0.64	0.73		0.12	0.21		1.41	7.94		0.27	0.03
0.24	0.19		0.2	0.59		0.46	1.86		0.21	0.02
0.37	0.38		0.15	0.48		0.51	2.19		0.26	0.16
0.03	0.03		0.04	0		0.45	1.28		0.2	0.08
0.17	0.21		0.16	0.64		0.45	1.11		0.36	0.04
0.55	0.51		0.08	0.18		0.52	1.07		0.33	0.1
0.46	0.37		0.62	1.62		0.9	5.43		0.26	0.18
0.53	0.45		0.76	2.17		0.49	0.51		0.2	0.05
0.46	0.58		0.43	1.4		0.64	0.07		0.27	0
0.51	0.52		0.07	0.02		0.34	0.06		0.96	0.18
0.65	0.55		0.12	0.32		0.42	1.13		0.41	0.13
0.56	0.9		0.27	0.93		0.4	0.98		0.33	0.93
0.58	0.63		0.3	1.09		0.56	1.66		0.43	0.06
0.41	0.38		0.13	0.31		0.86	0.83		0.51	0.1
0.21	0.19		0.4	0.92		0.39	1.63		0.49	0.1
0.94	0.77		0.09	0.15		0.3	0.72		0.58	0.22
0.44	0.48		0.12	0.16		0.44	1.74		0.26	0.06
0.48	0.41		0.21	0.88		0.58	0.46		0.98	0.23
1.17	1.08		0.17	0.57		0.54	2.1		0.43	0.07
0.8	0.79		0.14	0.24		0.71	2.41		0.81	0.27
0.59	0.52		0.4	1.5		0.58	0.59		0.58	0.05
0.47	0.56		0.66	2.41		0.96	2.77		1.07	0.41
0.45	0.38		0.27	0.27		0.35	2.25		0.36	0.01
0.11	0.08		0.07	0.08		0.62	3.87		1.45	0.33
0.24	0.21		0.09	0.14		1.02	1.52		0.77	0.26
0.35	0.39		0.26	0.99		1.56	3.06		0.36	0.38
0.25	0.21		0.18	0.31		0.41	1.89		0.72	0.1
0.37	0.38		0.17	0.43		0.56	2.61		0.61	1.19
0.13	0.06		0.11	0.04		0.3	0.05		1.22	0.47
0.27	0.27		0.33	0.68		0.27	0.03		0.72	0.32
0.09	0.07		0.43	0.86		0.55	7.34		0.69	0.11
0.33	0.29		0.11	0.17		0.29	0.05		0.6	0.2
0.65	0.46		0.16	0.42		0.42	0.25		0.42	6.49
1.25	1.05		0.24	0.53		0.38	0.39		0.31	3.91
0.6	0.47		0.16	0.07		0.52	0.33		0.42	6.83
0.27	0.22		0.13	0.07		0.41	0.18		0.3	0.15
0.26	0.19		0.28	0.96		0.82	0.8		0.27	7.07
0.37	0.29		0.25	1.06		0.35	0.02		0.37	3.64
0.53	0.51		0.11	0.1		0.49	0.63		0.31	0
0.24	0.15		0.09	0.11		0.51	0.59		0.31	6.69
0.41	0.38		0.09	0.37		0.5	0.24		0.3	0.06
0.27	0.17		0.18	0.22		2.05	0.29		0.39	0.2
0.24	0.13		0.39	0.77		0.39	0.34		1.02	8.08
0.36	0.26		0.2	0.52		0.98	2.15		0.25	4.29
0.67	0.6		0.35	0.86		1.33	3.09		1.33	0.41
0.51	0.49		0.41	0.41		0.87	4.24		0.76	0.15
0.12	0.08		0.32	0.2		0.94	0.13		0.23	2.42
0.24	0.17		0.14	0.2		0.29	0.32		0.31	0.14
0.21	0.22		0.61	1.5		0.71	0.32		0.35	4.21
0.4	0.37		0.16	0.07		0.68	0.62		0.47	0.07
0.07	0.06		0.16	0.11		1.57	3.47		0.31	7.18
0.8	0.74		0.2	0.5		0.47	3.46		0.52	0
0.61	0.61		0.21	0.32		0.44	0.9		0.53	0.07
1.01	0.76		0.23	0.43		0.52	0.43		0.46	0.06
1.27	1.01		0.1	0.35		0.17	0		0.31	0.04
0.34	0.3		0.14	0.27		0.21	2.19		0.15	0.13
0.38	0.36		0.2	0.17		0.88	5.02		0.74	0.15
0.2	0.22		0.21	0.43		0.3	0.31		0.57	0.08
0.32	0.2		0.11	0.13		0.51	1.09		0.3	0.15
1.47	1.17		0.59	2.79		2.06	6.61		0.52	5.49
0.21	0.21		0.6	3.09		2.48	4.06		0.45	0.24
0.76	0.79		0.41	1.77		0.28	1.66		0.48	0.04
0.7	0.85		0.19	0.47		1.09	1.23		0.66	0.24
0.87	0.95		0.18	0.22		0.47	1.91		1.38	0.32
0.65	0.6		0.38	1.53		0.65	5.62		0.42	5.12
0.86	0.67		0.24	0.88		0.66	0.13		0.27	0.32
0.33	0.27		0.12	0.19		0.33	1.56		0.28	0.11
0.78	0.77		0.2	0.5		0.45	1.78		0.95	0.21
0.46	0.48		0.16	0.55		1.09	3.62		0.76	0.41
0.45	0.4		0.33	0.88		0.75	5.63		1.15	2.96
0.54	0.41		0.36	1.07		0.97	7.72		0.34	2.65
0.35	0.27		0.25	0.59		0.74	3.08		0.18	0.03
0.24	0.24		0.36	0.59		0.62	5.08		0.63	0.23
0.59	0.5		0.27	1.1		0.55	3.59		0.69	7.03
0.28	0.24		0.49	3.04		0.33	0.88		0.18	0.08
0.21	0.17		0.19	0.41		0.47	0.8		0.21	0.91
0.51	0.4		0.21	0.47		0.42	0.84		1.01	0.1
0.7	0.47		0.11	0.15		0.43	1.37		0.25	0.88
0.51	0.43		0.2	0.58		0.44	2.27		0.33	0.27
0.54	0.46		0.14	0.22		0.63	2.11		0.34	0.51
0.47	0.41		0.15	0.22		0.3	1.31		0.97	0.33
0.4	0.38		0.28	1.14		0.96	5.03		0.92	0.17
0.52	0.43		0.18	0.21		0.25	0.28		1.01	0.17
0.35	0.28		0.23	0.98		0.25	0.04		1.02	0.14
0.81	0.79		0.19	0.89		0.74	0.24		0.49	0.24
0.51	0.36		0.27	1.56		0.33	0.51		0.8	0.6
1.07	0.83		0.08	0.03		0.59	0.29		0.7	1.73
0.63	0.58		0.09	0.15		0.48	0.26		0.42	0.14
0.32	0.36		0.13	0.13		0.83	3.14		0.37	0.16
0.49	0.43		0.32	0.81		0.24	0.54		0.63	5.97
0.26	0.2		0.18	0.67		0.64	0.54		1.43	0.1
0.99	0.69		0.13	0.06		1.08	0.68		0.83	0.29
0.91	0.78		0.21	0.36		1.3	3.02		0.94	0.36
0.38	0.34		0.19	0.19		0.83	2.06		1.3	0.22
0.5	0.51		0.3	0.51		1.22	6.85		0.33	0
0.61	0.61		0.65	1.78		0.7	0.49		0.5	0.22
0.2	0.3		0.64	1.63		0.78	3.19		0.75	0.42
0.68	0.62		0.23	0.42		5.02	1.1		0.36	0.68
0.27	0.25		0.1	0.15		0.3	0.54		0.8	4.56
0.52	0.5		0.15	0.26		0.25	0.2		0.54	0.18
0.27	0.21		0.2	0.44		0.95	2.11		0.56	0.3
0.38	0.42		0.16	0.24		0.92	4.34		0.47	0.59
0.6	0.47		0.3	1.42		1.15	6.03		0.63	0.14
0.34	0.37		0.31	0.8		0.94	2.42		0.59	0.34
0.23	0.25		0.24	0.89		0.73	0.6		0.92	0.27
0.39	0.47		0.14	0.28		0.53	1.91		0.32	8.22
0.24	0.27		0.15	0.3		3.04	1.77		0.25	0.17
0.59	0.55		0.31	0.96		1.24	8.21		0.46	8.1
0.42	0.39		0.12	0.13		0.97	4.99		0.3	0.12
1.31	1.01		0.2	0.2		0.24	0.98		0.41	0.01
0.81	0.6		0.48	1.51		0.25	1.45		0.22	2.53
0.36	0.31		0.21	0.96		0.17	1.56		0.35	5.33
0.65	0.44		0.29	0.53		0.43	0.42		0.19	3.66
0.83	0.66		0.28	0.43		0.39	0.82		0.45	4.01
[truncated: 69,506 more rows]

## Sheet: Figure 3a
50k	25k	5k	1k
0.76	0.65	0.74	1.29
0.6	0.58	0.57	0.5
1.38	1.58	1.46	1.57
0.99	1.12	0.91	1.32
0.75	0.84	0.94	0.78
0.32	0.3	0.17	0.67
0.37	0.42	0.31	0.44
0.42	0.48	0.5	0.26
1.04	1.08	0.88	0.99
0.74	0.73	0.81	0.54
0.57	0.53	0.39	0.47
0.73	0.98	0.98	0.61
0.87	0.85	0.72	0.55
0.89	0.93	0.74	0.76
0.93	0.88	1	0.78
0.8	0.78	0.56	0.51
0.62	0.6	0.65	0.57
1.27	1.28	1.24	1.78
1.15	1.09	0.89	0.93
1.09	1.22	0.9	1.19
0.43	0.4	0.32	0.36
0.04	0.13	0.05	0.06
0.37	0.54	0.4	0.24
0.39	0.29	0.42	0.23
0.39	0.32	0.29	0.16
1.07	1.04	1.02	1.01
0.48	0.53	0.45	0.34
0.58	0.76	0.54	0.85
0.23	0.19	0.2	0.08
0.14	0.17	0.13	0.26
0.54	0.55	0.48	0.47
0.18	0.24	0.15	0.22
0.51	0.56	0.32	0.39
0.34	0.31	0.23	0.3
0.22	0.22	0.14	0.11
0.21	0.23	0.18	0.16
0.42	0.45	0.3	0.12
0.33	0.3	0.24	0.11
0.61	0.64	0.48	0.52
0.43	0.37	0.36	0.67
0.24	0.22	0.18	0.21
0.74	0.8	0.65	0.69
0.45	0.49	0.43	0.15
0.21	0.22	0.2	0.1
0.47	0.54	0.48	0.31
0.39	0.41	0.4	0.58
0.42	0.43	0.31	0.23
0.73	0.71	0.75	0.99
0.83	0.98	0.97	1
0.24	0.28	0.37	0.61
0.48	0.53	0.51	0.99
0.4	0.37	0.37	0.74
0.26	0.35	0.37	0.32
0.47	0.5	0.4	0.3
0.34	0.3	0.28	0.28
0.49	0.34	0.34	0.23
0.45	0.54	0.45	0.78
0.87	0.99	0.53	0.58
0.69	0.46	0.51	0.42
0.68	0.69	0.69	0.74
0.68	0.65	0.57	0.57
0.68	0.65	0.54	0.64
1.12	1	0.83	0.8
0.57	0.62	0.56	0.51
0.58	0.72	0.58	0.72
0.62	0.66	0.5	0.59
0.23	0.33	0.29	0.13
0.48	0.39	0.4	0.39
0.82	0.91	0.84	0.7
0.45	0.52	0.51	0.69
0.33	0.46	0.33	0.43
0.28	0.26	0.2	0.27
0.86	0.74	0.79	0.74
0.22	0.29	0.23	0.2
0.36	0.32	0.34	0.26
0.81	1.02	0.79	0.89
0.29	0.36	0.23	0.09
0.2	0.25	0.16	0.2
0.73	1	0.72	1.12
0.02	0.11	0.04	0.03
0.26	0.32	0.23	0.19
0.36	0.49	0.27	0.43
0.58	0.76	0.45	0.54
0.05	0.16	0.09	0.04
0.38	0.39	0.34	0.37
0.26	0.25	0.26	0.2
0.25	0.15	0.17	0.11
0.21	0.19	0.18	0
0.39	0.64	0.47	0.62
0.29	0.3	0.17	0.31
1.31	1.61	1.32	1.44
0.33	0.31	0.32	0.5
0.21	0.31	0.18	0.11
0.32	0.23	0.22	0.23
0.46	0.54	0.42	0.3
0.42	0.4	0.38	0.29
0.17	0.19	0.17	0.12
0.45	0.51	0.54	0.22
0.4	0.42	0.31	0.68
0.34	0.3	0.27	0.13
0.22	0.46	0.28	0.14
0.25	0.28	0.24	0.09
0.6	0.53	0.58	0.57
0.53	0.61	0.62	0.8
0.46	0.42	0.45	0.39
0.3	0.24	0.2	0.14
0.52	0.51	0.48	0.3
0.75	0.9	0.67	0.62
0.39	0.35	0.31	0.47
0.4	0.47	0.4	0.47
0.3	0.35	0.31	0.37
0.87	0.82	0.73	0.76
0.58	0.55	0.52	0.45
0.64	0.82	0.67	0.58
0.43	0.4	0.45	0.36
0.62	0.57	0.84	0.8
0.32	0.32	0.31	0.22
1.03	1.11	0.96	1.69
0.42	0.55	0.48	0.3
0.55	0.59	0.61	0.4
0.52	0.7	0.51	0.58
0.52	0.64	0.58	0.64
0.53	0.68	0.54	0.77
0.7	0.74	0.55	0.68
0.31	0.42	0.28	0.25
0.35	0.21	0.19	0.14
0.54	0.61	0.49	0.32
0.29	0.47	0.33	0.13
0.2	0.2	0.18	0.14
0.39	0.52	0.35	0.37
0.21	0.35	0.24	0.16
0.19	0.16	0.18	0.1
0.45	0.52	0.51	0.79
0.56	0.54	0.56	0.63
0.24	0.18	0.2	0.11
0.54	0.47	0.41	0.37
0.46	0.59	0.4	0.48
0.34	0.4	0.48	0.63
0.25	0.19	0.24	0.43
0.71	0.52	0.56	0.48
0.6	0.59	0.59	0.54
0.34	0.35	0.32	0.38
0.54	0.66	0.5	0.43
0.53	0.65	0.53	0.71
0.63	0.69	0.66	0.8
0.51	0.79	0.48	0.53
0.35	0.26	0.31	0.16
0.3	0.28	0.23	0.17
0.44	0.43	0.43	0.29
0.78	0.7	0.71	0.77
0.3	0.34	0.22	0.42
0.4	0.26	0.25	0.21
0.33	0.42	0.17	0.14
0.13	0.11	0.09	0.15
0.35	0.39	0.26	0.48
0.51	0.4	0.45	0.58
0.48	0.44	0.41	0.33
0.89	1.09	0.73	1
0.62	0.69	0.61	0.43
0.93	0.96	0.91	0.98
0.3	0.27	0.41	0.16
1	0.8	0.92	0.95
0.37	0.33	0.29	0.28
0.37	0.47	0.34	0.56
0.29	0.27	0.18	0.29
0.36	0.33	0.28	0.5
0.33	0.42	0.36	0.43
0.47	0.49	0.43	0.38
0.18	0.17	0.23	0.22
0.37	0.35	0.35	0.36
0.31	0.31	0.35	0.29
1.11	1.5	1.53	1.93
0.5	0.52	0.47	0.37
0.6	0.77	0.7	0.77
0.51	0.55	0.32	0.43
0.61	0.6	0.49	0.23
0.66	0.65	0.55	0.64
0.71	0.69	0.75	1.3
0.61	0.71	0.6	0.59
0.25	0.22	0.21	0.3
0.44	0.62	0.37	0.78
0.75	0.84	0.9	0.93
0.21	0.22	0.15	0.19
0.45	0.39	0.29	0.29
0.38	0.42	0.39	0.32
0.37	0.55	0.41	0.39
0.57	0.56	0.53	0.16
0.25	0.25	0.25	0.3
0.39	0.55	0.38	0.27
0.52	0.66	0.61	0.4
0.56	0.5	0.42	0.36
0.19	0.27	0.24	0.17
0.48	0.45	0.48	0.53
0.54	0.66	0.39	0.48
0.31	0.35	0.28	0.16
0.23	0.24	0.15	0.2
0.68	0.6	0.45	0.52
0.74	0.84	0.66	0.76
1.33	1.38	1.13	2.01
0.26	0.36	0.36	0.08
0.25	0.28	0.25	0.22
0.4	0.51	0.47	0.72
0.4	0.38	0.39	0.53
0.79	0.86	1.42	1.23
0.43	0.49	0.36	0.5
0.18	0.24	0.09	0.08
0.56	0.63	0.58	0.43
0.99	1.04	0.98	1.41
0.87	0.84	0.58	0.74
1.12	1.25	1.36	1.21
0.92	1.07	1.03	1.4
0.65	0.85	0.69	0.98
0.77	0.85	0.6	0.79
0.97	0.98	0.83	0.91
0.36	0.4	0.3	0.45
0.35	0.34	0.24	0.36
0.19	0.2	0.19	0.16
0.27	0.32	0.19	0.23
0.68	0.77	0.7	0.68
0.4	0.34	0.41	0.29
0.34	0.4	0.38	0.12
0.4	0.51	0.41	0.38
0.55	0.56	0.48	1.16
0.28	0.22	0.19	0.33
0.3	0.28	0.26	0.35
0.67	0.64	0.62	0.33
0.43	0.51	0.39	0.5
0.4	0.49	0.39	0.44
0.38	0.43	0.43	0.39
0.48	0.5	0.47	0.36
0.4	0.43	0.3	0.19
0.54	0.48	0.51	0.44
0.33	0.41	0.36	0.35
0.77	1.04	0.91	1.22
0.79	0.72	0.82	0.56
0.42	0.3	0.34	0.49
0.59	0.7	0.51	0.87
0.23	0.27	0.3	0.77
0.23	0.28	0.24	0.49
0.29	0.36	0.34	0.27
0.83	0.85	0.72	0.74
0.84	0.78	0.82	0.79
0.36	0.39	0.51	0.2
0.52	0.58	0.49	0.58
0.28	0.39	0.32	1.49
1.09	1.41	1.57	1.37
0.73	0.73	0.52	0.33
1.03	1.12	0.95	0.82
0.26	0.25	0.24	0.24
0.03	0.13	0.03	0.01
0.33	0.39	0.16	0.15
0.2	0.22	0.27	0.68
0.38	0.46	0.43	0.31
0.42	0.44	0.49	0.33
0.31	0.42	0.36	0.44
0.21	0.17	0.21	0.19
0.48	0.47	0.51	0.33
0.22	0.36	0.29	0.12
0.86	0.84	0.9	1.02
0.37	0.36	0.42	0.44
0.61	0.65	0.65	1.33
0.5	0.41	0.46	0.55
0.32	0.34	0.33	0.17
0.23	0.18	0.14	0.15
0.52	0.64	0.65	0.4
0.23	0.25	0.2	0.34
0.31	0.44	0.28	0.32
0.38	0.49	0.35	0.45
0.6	0.77	0.76	0.32
0.38	0.44	0.63	0.92
0.46	0.49	0.45	0.5
0.46	0.44	0.45	0.26
0.37	0.41	0.44	0.52
1.08	1.17	1.05	1.21
0.61	0.6	0.56	0.53
0.27	0.45	0.24	0.21
0.4	0.43	0.38	0.31
0.41	0.49	0.46	0.28
0.19	0.25	0.2	0.18
0.36	0.36	0.39	0.63
0.6	0.69	0.66	0.71
0.71	0.77	0.71	0.34
0.44	0.51	0.36	0.41
0.38	0.46	0.39	0.56
1.01	0.82	1	0.96
0.83	0.81	0.67	1.26
0.96	1	0.93	1.12
0.54	0.51	0.53	0.44
0.34	0.4	0.28	0.29
0.67	0.68	0.48	0.44
0.36	0.4	0.34	0.17
0.9	0.82	0.76	0.79
0.45	0.36	0.38	0.16
0.57	0.6	0.57	0.68
0.69	0.6	0.6	0.82
0.28	0.31	0.25	0.22
0.6	0.87	0.5	0.31
0.24	0.26	0.25	0.22
0.47	0.55	0.5	0.44
0.51	0.59	0.39	0.37
0.28	0.33	0.21	0.34
0.73	0.61	0.53	0.5
0.44	0.51	0.61	0.47
0.7	0.74	0.63	1.01
0.3	0.31	0.44	0.28
0.59	0.5	0.8	0.76
0.86	0.88	0.93	1.54
0.34	0.43	0.45	0.27
0.3	0.38	0.23	0.28
0.58	0.59	0.42	0.61
0.51	0.49	0.47	0.56
0.87	1.02	1.03	1.4
0.32	0.35	0.24	0.23
0.21	0.22	0.2	0.06
0.65	0.75	0.64	0.43
0.25	0.16	0.2	0.16
0.79	0.89	0.64	0.61
0.71	0.73	0.56	0.26
0.35	0.45	0.42	0.47
0.31	0.27	0.19	0.14
0.55	0.55	0.35	0.3
0.74	0.78	0.91	0.99
0.66	0.71	0.68	0.39
0.69	0.65	0.45	0.47
0.44	0.4	0.26	0.1
0.43	0.35	0.35	0.39
0.3	0.34	0.3	0.08
0.7	0.82	0.6	1.85
0.28	0.37	0.32	0.22
0.34	0.38	0.24	0.19
0.8	0.84	0.65	0.65
0.47	0.42	0.35	0.74
0.89	0.92	0.69	0.72
1.05	1.12	0.97	0.91
0.72	0.78	0.52	0.53
0.39	0.39	0.44	0.47
0.27	0.34	0.21	0.19
0.67	0.82	0.8	1.12
1.01	1.24	1.07	1.24
0.33	0.39	0.24	0.24
0.48	0.52	0.4	0.61
0.12	0.12	0.09	0.16
0.29	0.16	0.2	0.19
0.62	0.58	0.46	0.49
0.93	1.09	1.04	2.42
0.45	0.42	0.41	0.3
0.66	0.48	0.52	0.69
0.47	0.4	0.44	0.39
0.82	0.77	0.7	0.9
0.35	0.48	0.29	0.09
1.14	1.05	0.76	0.94
0.84	0.94	0.69	0.62
0.26	0.27	0.25	0.39
0.57	0.62	0.55	0.59
0.7	0.68	0.56	0.34
0.51	0.56	0.33	0.39
0.81	0.97	0.83	0.84
0.18	0.15	0.14	0.14
0.54	0.39	0.36	0.37
0.33	0.36	0.38	0.24
0.38	0.44	0.32	0.39
0.45	0.32	0.32	0.44
0.43	0.43	0.41	0.66
0.23	0.37	0.22	0.32
0.59	0.62	0.56	0.47
0.41	0.38	0.34	0.35
0.61	0.72	0.49	0.61
0.36	0.31	0.29	0.35
1.09	1.17	0.98	1.83
0.4	0.49	0.54	0.13
0.23	0.22	0.2	0.23
0.29	0.27	0.28	0.44
0.23	0.26	0.18	0.18
0.13	0.11	0.07	0.1
0.65	0.75	0.84	0.52
0.69	0.71	0.55	0.4
0.93	1.02	0.62	0.31
0.32	0.44	0.25	0.24
0.4	0.37	0.37	0.36
0.5	0.46	0.35	0.47
0.43	0.38	0.38	0.23
0.31	0.31	0.33	0.23
0.49	0.57	0.44	0.65
0.38	0.4	0.25	0.3
0.28	0.31	0.3	0.36
0.25	0.26	0.16	0.34
0.6	0.79	0.71	0.79
1.08	0.99	0.91	1.37
0.85	1.03	0.99	0.89
0.53	0.48	0.55	0.44
1.08	1.11	0.93	0.97
0.64	0.48	0.47	0.68
0.65	0.73	0.61	0.79
0.46	0.51	0.43	0.52
0.8	0.81	0.71	0.47
0.46	0.6	0.46	0.92
1.05	0.84	0.44	0.31
0.64	0.74	0.7	0.66
0.86	1.02	0.54	0.94
0.46	0.46	0.33	0.5
0.45	0.4	0.35	0.42
0.47	0.44	0.41	0.52
0.94	1	0.9	1.11
0.73	0.7	0.64	0.51
0.25	0.23	0.26	0.25
0.74	0.73	0.63	0.92
0.86	0.8	0.7	0.35
0.48	0.4	0.43	0.52
0.59	0.56	0.6	0.47
0.6	0.6	0.59	0.55
0.82	0.79	0.7	0.6
0.35	0.35	0.56	0.43
0.5	0.47	0.42	0.23
0.46	0.43	0.39	0.5
0.34	0.27	0.39	0.55
0.39	0.38	0.42	0.23
0.35	0.36	0.22	0.2
0.22	0.21	0.21	0.09
0.99	0.79	0.82	0.86
0.54	0.51	0.58	0.47
0.79	0.79	0.83	0.56
0.48	0.56	0.46	0.55
0.37	0.43	0.33	0.68
0.67	0.75	0.77	0.73
0.45	0.43	0.37	0.36
0.44	0.35	0.4	0.18
0.42	0.35	0.41	0.22
0.59	0.55	0.38	0.21
0.53	0.64	0.43	0.63
0.28	0.41	0.39	0.14
0.31	0.33	0.21	0.14
0.44	0.45	0.4	0.36
0.28	0.25	0.21	0.18
0.29	0.24	0.39	0.21
0.49	0.45	0.59	0.47
0.42	0.45	0.36	0.49
0.22	0.28	0.23	0.23
0.26	0.3	0.16	0.06
0.48	0.43	0.58	0.53
0.53	0.5	0.48	0.45
0.4	0.41	0.4	0.28
0.49	0.5	0.4	0.38
0.31	0.45	0.3	0.43
0.56	0.53	0.46	0.4
0.18	0.28	0.11	0.05
0.33	0.35	0.31	0.24
1.15	1.28	1.14	0.84
0.74	0.89	0.66	0.58
0.44	0.39	0.43	0.42
0.37	0.21	0.33	0.02
0.33	0.34	0.32	0.17
0.27	0.44	0.32	0.21
0.24	0.29	0.25	0.12
0.44	0.35	0.36	0.4
0.25	0.19	0.19	0.27
0.41	0.55	0.71	1.71
0.28	0.18	0.21	0.04
0.41	0.51	0.29	0.33
0.53	0.7	0.63	0.45
0.54	0.44	0.29	0.42
0.46	0.38	0.36	0.39
0.77	0.87	0.86	0.82
0.42	0.46	0.35	0.4
0.32	0.29	0.27	0.13
0.23	0.27	0.17	0.24
0.34	0.39	0.36	0.37
0.25	0.25	0.2	0.09
0.5	0.47	0.43	0.51
0.33	0.29	0.36	0.31
0.4	0.39	0.43	0.2
0.71	0.67	0.51	0.58
0.37	0.24	0.24	0.14
0.44	0.36	0.4	0.35
0.32	0.31	0.28	0.55
0.64	0.75	0.66	0.99
0.6	0.77	0.65	0.66
0.22	0.18	0.25	0.18
0.35	0.27	0.28	0.34
0.03	0.2	0.05	0.01
0.28	0.3	0.22	0.25
0.45	0.47	0.54	0.32
0.17	0.09	0.05	0.17
0.3	0.19	0.27	0.33
0.31	0.31	0.25	0.2
0.39	0.49	0.42	0.5
0.58	0.52	0.51	0.51
0.24	0.26	0.21	0.48
0.29	0.24	0.24	0.5
0.36	0.37	0.29	0.31
0.16	0.21	0.19	0.03
0.44	0.31	0.37	0.23
0.13	0.14	0.12	0.11
0.35	0.28	0.2	0.29
0.45	0.34	0.4	0.47
0.13	0.15	0.08	0
0.1	0.08	0.11	0.03
0.36	0.34	0.25	0.38
0.15	0.09	0.09	0.19
0.33	0.37	0.3	0.18
0.04	0.06	0.06	0.11
0.27	0.27	0.28	0.23
0.69	0.68	0.53	0.58
0.72	0.66	0.67	0.68
0.4	0.5	0.46	0.4
0.55	0.57	0.7	1.18
0.36	0.36	0.46	0.48
0.22	0.25	0.25	0.12
0.58	0.73	0.58	0.73
0.24	0.17	0.23	0.2
0.24	0.25	0.21	0.25
0.28	0.2	0.25	0.18
0.55	0.39	0.57	0.47
0.58	0.59	0.68	0.6
0.61	0.68	0.61	0.67
0.4	0.36	0.41	0.41
0.55	0.54	0.54	0.42
0.69	0.66	0.7	0.96
0.29	0.29	0.35	0.35
0.52	0.53	0.37	0.54
0.3	0.25	0.28	0.39
0.33	0.3	0.33	0.25
0.74	1.07	0.78	1.46
0.71	0.7	0.62	0.65
0.36	0.37	0.37	0.32
0.77	0.81	0.62	0.58
0.43	0.47	0.39	0.92
0.46	0.43	0.38	0.1
0.44	0.26	0.26	0.33
0.47	0.51	0.34	0.54
0.25	0.3	0.22	0.29
0.2	0.25	0.17	0.12
0.18	0.2	0.23	0.14
0.09	0.22	0.06	0.07
0.19	0.27	0.18	0.16
0.13	0.12	0.11	0.16
0.14	0.15	0.21	0.15
0.2	0.1	0.21	0.24
0.26	0.34	0.34	0.41
0.59	0.58	0.52	0.51
0.77	0.58	0.6	0.64
0.49	0.42	0.55	0.45
1	0.93	0.67	0.63
0.67	0.64	0.64	0.48
0.6	0.61	0.56	0.27
0.08	0.09	0.05	0.11
0.71	1.04	0.62	1.02
0.19	0.28	0.17	0.15
0.53	0.63	0.59	0.14
0.28	0.2	0.14	0.04
0.08	0.13	0.03	0.01
0.11	0.08	0.06	0.05
0.16	0.21	0.15	0.14
0.86	0.85	0.85	0.75
0.24	0.23	0.25	0.18
0.31	0.21	0.27	0.27
0.96	0.6	1.17	1.11
0.68	0.74	0.64	0.49
0.51	0.53	0.45	0.52
0.43	0.4	0.35	0.38
0.62	0.55	0.45	0.4
0.36	0.33	0.27	0.3
0.56	0.58	0.47	0.64
0.45	0.45	0.43	0.36
0.5	0.65	0.41	0.42
0.68	0.74	0.57	0.67
0.41	0.39	0.4	0.59
0.86	0.75	0.69	1.05
0.63	0.72	0.78	0.72
0.59	0.59	0.66	0.68
0.47	0.45	0.39	0.37
0.66	0.83	0.7	0.96
0.56	0.49	0.38	0.33
0.73	0.75	0.57	0.62
0.43	0.51	0.37	0.45
0.54	0.63	0.64	0.85
0.49	0.6	0.35	0.67
0.64	0.54	0.57	0.71
0.38	0.42	0.33	0.39
0.49	0.36	0.37	0.23
0.35	0.43	0.45	0.05
0.99	1.11	0.75	0.64
0.11	0.26	0.25	0.05
0.9	1.06	0.95	0.82
0.58	0.62	0.46	0.44
0.82	0.79	0.84	0.81
0.38	0.27	0.41	0.43
0.23	0.24	0.16	0.2
0.35	0.22	0.38	0.35
0.2	0.24	0.15	0
0.53	0.53	0.47	0.53
0.41	0.35	0.39	0.28
0.23	0.32	0.2	0.15
0.59	0.68	0.35	0.31
0.71	0.89	0.75	0.78
0.51	0.35	0.59	0.75
0.4	0.35	0.26	0.25
0.37	0.42	0.31	0.3
0.36	0.38	0.44	0.28
0.69	0.48	0.75	0.41
1.39	1.35	0.95	1.43
1.04	0.88	1.11	1.81
0.28	0.28	0.19	0.26
0.76	1	0.79	0.82
0.88	0.81	0.71	0.63
0.16	0.16	0.18	0.17
0.39	0.37	0.3	0.2
0.32	0.32	0.3	0.16
0.47	0.58	0.44	0.57
0.15	0.1	0.23	0.08
0.29	0.22	0.23	0.33
0.73	0.74	0.55	0.56
0.63	0.67	0.62	0.78
0.68	0.82	0.83	0.37
0.22	0.25	0.26	0.2
0.42	0.5	0.46	0.28
0.43	0.29	0.32	0.29
0.41	0.63	0.37	0.32
0.29	0.3	0.26	0.04
0.21	0.2	0.22	0.25
0.23	0.14	0.14	0.09
0.57	0.56	0.47	0.25
0.05	0.11	0.04	0.36
0.63	0.69	0.47	0.41
0.32	0.35	0.29	0.14
0.56	0.63	0.52	0.43
0.43	0.38	0.28	0.26
0.47	0.53	0.43	0.21
0.54	0.55	0.44	0.36
1.12	1.27	1.07	1.06
1.21	1.14	0.97	0.91
0.75	0.61	0.71	0.6
0.74	0.76	0.81	0.61
1.21	1.34	0.96	0.89
0.87	1.02	0.87	1.05
0.43	0.45	0.34	0.35
0.59	0.59	0.5	0.49
0.64	0.6	0.46	0.44
0.46	0.54	0.4	0.55
0.58	0.72	0.62	0.74
0.34	0.51	0.42	0.34
0.37	0.39	0.26	0.26
0.52	0.49	0.36	0.38
0.54	0.48	0.45	0.38
0.76	0.95	0.61	0.82
0.64	0.76	0.51	0.68
0.32	0.36	0.27	0.25
0.37	0.38	0.23	0.27
0.35	0.32	0.26	0.38
0.34	0.36	0.35	0.3
0.32	0.35	0.35	0.57
0.79	0.83	0.5	0.58
0.9	0.72	0.88	0.47
1.24	1.74	1.75	2.02
0.55	0.54	0.44	0.16
0.76	0.65	0.48	0.7
1.33	1.22	1.03	1.24
0.42	0.27	0.4	0.36
0.47	0.5	0.48	0.9
0.58	0.47	0.68	0.72
0.84	0.82	0.83	1.04
0.82	0.67	0.91	0.49
0.66	0.51	0.56	0.51
0.89	0.9	0.68	0.86
0.72	0.68	0.64	0.49
0.75	0.69	0.75	0.49
1.19	1.39	1.08	1.38
0.83	0.6	0.76	0.73
0.63	0.77	0.61	0.78
0.72	0.74	0.52	0.55
0.44	0.62	0.53	0.44
0.46	0.56	0.52	0.45
0.45	0.56	0.37	0.52
0.57	0.69	0.51	0.52
0.79	0.87	0.65	1.2
0.62	0.55	0.71	0.82
1.18	1.28	1.2	1.59
0.58	0.49	0.43	0.21
0.88	0.82	0.83	1.12
0.96	0.84	1	1.04
0.65	0.6	0.54	0.52
0.77	0.73	0.79	0.97
0.66	0.77	0.69	0.81
0.71	0.7	0.66	0.64
0.74	0.83	0.63	0.69
1.19	1.42	1.32	2.12
0.56	0.43	0.45	0.38
0.7	0.71	0.62	0.53
0.97	1.11	0.86	1.05
1.08	1.35	0.97	1
0.42	0.52	0.34	0.36
0.34	0.4	0.28	0.32
0.63	0.62	0.52	0.63
0.29	0.19	0.27	0.28
0.87	0.97	0.88	1.03
0.33	0.38	0.32	0.36
0.5	0.43	0.55	0.45
0.15	0.2	0.12	0.05
0.29	0.16	0.16	0.11
0.32	0.36	0.27	0.36
0.84	0.79	0.73	0.79
0.49	0.51	0.51	0.57
0.26	0.24	0.2	0.13
0.35	0.47	0.22	0.28
0.33	0.48	0.29	0.4
0.44	0.4	0.42	0.22
0.26	0.22	0.21	0.03
0.17	0.21	0.17	0.33
0.75	0.88	0.82	0.43
0.64	0.74	0.7	1.29
0.59	0.59	0.51	0.52
0.74	0.85	0.69	0.77
0.38	0.34	0.39	0.33
0.62	0.57	0.62	0.57
0.91	0.87	0.87	1.13
0.31	0.37	0.25	0.4
0.31	0.23	0.2	0.22
0.18	0.29	0.24	0.33
0.38	0.34	0.3	0.3
0.57	0.56	0.58	1.08
0.49	0.42	0.36	0.29
0.27	0.41	0.3	0.09
0.69	0.87	0.8	0.74
0.32	0.3	0.28	0.43
0.77	0.82	0.64	0.79
0.34	0.29	0.26	0.3
0.28	0.21	0.16	0.2
0.8	0.79	0.7	0.4
0.38	0.36	0.22	0.19
0.3	0.29	0.31	0.19
0.37	0.38	0.26	0.15
0.77	1	1.08	0.99
0.51	0.45	0.42	0.68
0.41	0.57	0.5	0.68
0.33	0.42	0.54	0.06
1.23	1.37	1.16	1.32
0.8	0.61	0.73	0.65
1.65	1.93	1.43	1.6
0.68	0.59	0.8	0.86
0.26	0.36	0.33	0.23
0.27	0.32	0.3	0.49
0.48	0.56	0.56	0.73
0.43	0.48	0.26	0.39
0.33	0.4	0.29	0.26
1.22	1.24	1.07	1.19
0.7	0.76	0.77	0.6
0.5	0.71	0.68	1
0.52	0.52	0.35	0.31
0.44	0.45	0.47	0.64
0.43	0.46	0.33	0.39
0.46	0.53	0.52	0.46
0.4	0.53	0.39	0.27
0.61	0.55	0.64	0.6
0.59	0.52	0.47	0.61
0.63	0.59	0.47	0.39
0.9	0.83	0.72	0.8
0.38	0.36	0.31	0.27
0.57	0.54	0.43	0.53
0.64	0.68	0.51	0.38
0.39	0.37	0.31	0.26
0.62	0.69	0.63	0.81
0.63	0.66	0.54	0.47
0.4	0.35	0.28	0.27
0.14	0.19	0.16	0.09
0.3	0.37	0.31	0.25
0.23	0.27	0.21	0.17
0.3	0.3	0.31	0.2
0.29	0.38	0.27	0.16
0.28	0.21	0.19	0.25
0.47	0.4	0.27	0.16
0.33	0.31	0.28	0.49
0.49	0.59	0.39	0.43
0.31	0.32	0.24	0.24
0.23	0.17	0.16	0.06
0.32	0.37	0.27	0.23
0.4	0.51	0.41	0.47
0.35	0.34	0.33	0.21
0.27	0.29	0.17	0.21
0.35	0.25	0.27	0.34
0.35	0.34	0.25	0.16
0.23	0.37	0.37	0.68
0.52	0.62	0.66	0.58
0.52	0.55	0.42	0.42
0.26	0.28	0.3	0.13
0.47	0.59	0.51	0.39
0.64	0.5	0.63	0.77
0.31	0.28	0.34	0.39
0.41	0.38	0.42	0.71
0.78	0.74	0.51	0.54
0.51	0.61	0.43	0.56
0.55	0.58	0.46	0.42
0.77	0.56	0.72	0.71
0.7	0.78	0.54	0.34
0.98	1.07	0.69	0.71
1.03	1.01	0.8	0.99
0.42	0.54	0.38	0.22
0.19	0.26	0.18	0.1
0.5	0.32	0.43	0.35
0.22	0.27	0.2	0.26
0.29	0.37	0.24	0.26
0.61	0.57	0.46	0.51
0.59	0.67	0.63	0.55
0.77	0.77	0.59	0.79
0.28	0.22	0.3	0.11
0.13	0.15	0.14	0.02
1.05	1.27	1.01	1.41
0.59	0.47	0.53	0.35
0.32	0.23	0.3	0.32
0.19	0.17	0.15	0.14
0.68	0.57	0.6	0.53
0.76	0.63	0.62	0.43
0.61	0.66	0.73	0.69
0.45	0.42	0.33	0.41
0.47	0.48	0.42	0.25
0.38	0.29	0.25	0.13
0.78	0.62	0.61	0.56
0.42	0.44	0.33	0.29
0.3	0.26	0.28	0.1
0.43	0.64	0.69	1.13
0.39	0.45	0.28	0.24
0.17	0.18	0.15	0.16
0.45	0.39	0.27	0.35
0.9	0.88	0.67	0.48
0.3	0.34	0.24	0.48
0.47	0.37	0.37	0.24
0.48	0.54	0.49	0.52
0.22	0.19	0.11	0.42
0.46	0.51	0.39	0.26
0.69	0.47	0.63	1.27
1.56	1.64	1.12	1.83
1.11	1.05	0.82	1.31
0.2	0.22	0.31	0.38
0.45	0.32	0.44	0.37
0.25	0.31	0.24	0.06
0.21	0.27	0.26	0.29
0.3	0.24	0.24	0.29
0.28	0.21	0.19	0.2
0.04	0.11	0.15	0
0.26	0.28	0.21	0.09
0.31	0.31	0.23	0.29
0.47	0.45	0.27	0.26
0.39	0.39	0.35	0.33
0.58	0.54	0.5	0.45
0.43	0.53	0.45	0.57
0.63	0.8	0.8	0.53
0.54	0.61	0.45	0.59
0.47	0.76	0.64	0.53
0.33	0.38	0.36	0.29
0.57	0.54	0.49	0.55
0.51	0.49	0.48	0.27
0.21	0.24	0.18	0.2
0.28	0.26	0.19	0.1
0.68	0.89	0.55	0.84
0.34	0.27	0.33	0.37
0.33	0.41	0.33	0.22
0.68	0.6	0.63	0.3
0.65	0.81	0.57	0.58
0.53	0.48	0.46	0.5
0.78	0.82	0.46	0.59
0.6	0.6	0.53	0.47
0.7	0.91	0.67	0.67
0.38	0.38	0.32	0.37
0.53	0.59	0.38	0.82
0.61	0.73	0.7	0.65
0.43	0.48	0.48	0.46
0.28	0.34	0.18	0.17
0.84	0.97	0.89	0.89
0.44	0.33	0.45	0.33
0.71	0.65	0.79	1.02
0.53	0.61	0.45	0.56
0.46	0.41	0.42	0.26
0.41	0.44	0.52	0.38
0.21	0.15	0.16	0.28
1.06	1.14	0.91	1.21
0.52	0.47	0.4	0.33
0.47	0.35	0.29	0.45
0.42	0.51	0.34	0.37
1.41	1.41	1.16	1.62
1.32	1.03	1.12	0.92
1.03	0.92	1.13	1.25
0.58	0.62	0.51	0.78
0.65	0.73	0.54	0.42
0.5	0.55	0.54	0.29
0.44	0.46	0.59	0.47
0.57	0.52	0.55	0.44
1.23	1.21	1.36	1.64
0.69	0.7	0.71	0.48
0.46	0.57	0.53	0.42
0.47	0.35	0.36	0.18
0.36	0.38	0.38	0.23
0.63	0.58	0.5	0.43
0.21	0.16	0.16	0.19
0.45	0.46	0.36	0.36
0.55	0.64	0.44	0.49
0.6	0.75	0.68	0.7
0.71	0.67	0.57	0.47
0.45	0.46	0.38	0.36
0.37	0.41	0.29	0.45
0.32	0.33	0.28	0.28
0.6	0.53	0.68	0.4
0.21	0.29	0.16	0.32
0.26	0.3	0.24	0.13
0.18	0.11	0.17	0.12
0.13	0.02	0.01	0.02
0.25	0.27	0.14	0.52
0.24	0.31	0.19	0.15
0.17	0.18	0.21	0.51
0.49	0.48	0.38	0.42
0.61	0.69	0.68	0.67
0.36	0.41	0.35	0.45
0.71	0.93	0.96	0.95
0.48	0.5	0.4	0.27
0.38	0.32	0.34	0.27
0.44	0.43	0.45	0.55
0.48	0.49	0.44	0.62
0.42	0.65	0.35	0.46
0.77	0.82	0.57	0.77
0.44	0.3	0.67	0.3
0.4	0.42	0.5	0.6
0.54	0.65	0.56	0.94
0.39	0.41	0.35	0.19
0.4	0.32	0.44	1.15
0.78	0.66	0.59	0.87
0.24	0.28	0.37	0.21
0.2	0.29	0.15	0.23
0.69	0.61	0.64	1.12
0.47	0.6	0.51	0.38
0.69	1.03	0.74	1.03
0.85	0.77	1.05	0.8
0.24	0.23	0.14	0.13
0.23	0.23	0.16	0.14
0.56	0.78	0.77	0.55
0.45	0.62	0.49	0.57
0.67	0.61	0.72	0.95
0.06	0.08	0.07	0
0.5	0.62	0.55	0.91
0.38	0.34	0.37	0.5
0.24	0.26	0.2	0.2
0.39	0.47	0.31	0.41
0.01	0.08	0.1	0.33
0.62	0.75	0.59	0.92
0.61	0.79	0.57	1.39
0.13	0.15	0.15	0.22
0.21	0.23	0.17	0.11
0.35	0.37	0.33	0.4
0.18	0.19	0.2	0.19
0.41	0.53	0.47	0.36
0.46	0.56	0.57	0.55
0.19	0.16	0.18	0.14
0.75	0.81	0.68	0.75
0.34	0.35	0.37	0.22
1.01	1.21	1.13	1.28
0.22	0.17	0.14	0.57
0.5	0.63	0.45	0.3
0.38	0.38	0.36	0.18
0.22	0.33	0.33	0.36
0.32	0.4	0.43	0.18
0.66	0.82	0.68	0.83
0.86	0.96	0.79	0.71
0.4	0.54	0.53	0.39
0.74	0.74	0.6	0.82
0.16	0.19	0.15	0.17
0.8	0.88	0.76	0.93
1	1.25	1.19	1.46
0.32	0.27	0.35	0.21
0.29	0.3	0.25	0.31
0.08	0.09	0.08	0.14
0.2	0.15	0.16	0.17
0.38	0.45	0.36	0.58
0.71	0.63	0.6	0.48
0.49	0.42	0.34	0.43
0.09	0.08	0.06	0.14
0.43	0.44	0.31	0.19
0.82	0.84	0.95	0.97
0.96	0.98	0.72	1.72
0.41	0.36	0.37	0.22
0.93	0.71	0.89	1.43
0.85	1.09	0.69	0.83
0.29	0.42	0.37	0.28
0.3	0.33	0.31	0.25
0.25	0.21	0.28	0.48
0.34	0.43	0.37	0.34
0.3	0.41	0.26	0.16
0.6	0.78	0.62	0.81
0.41	0.28	0.26	0.27
0.43	0.43	0.32	0.24
0.4	0.36	0.36	0.55
0.2	0.23	0.27	0.07
0.31	0.44	0.38	0.17
0.34	0.46	0.42	0.29
0.59	0.65	0.52	0.64
0.4	0.39	0.37	0.51
0.32	0.32	0.19	0.27
0.45	0.47	0.44	0.43
0.57	0.59	0.45	0.45
0.25	0.33	0.12	0.18
0.18	0.16	0.1	0.28
0.39	0.32	0.36	0.24
0.29	0.32	0.3	0.19
0.14	0.18	0.16	0.07
0.44	0.49	0.21	0.53
0.3	0.41	0.26	0.16
0.18	0.14	0.19	0.37
0.09	0.06	0.01	0.01
0.32	0.41	0.34	0.24
0.47	0.51	0.6	0.58
0.31	0.28	0.21	0.07
0.45	0.42	0.3	0.81
0.38	0.36	0.33	0.28
0.19	0.12	0.13	0.17
0.46	0.51	0.69	0.3
0.51	0.41	0.34	0.53
0.28	0.29	0.22	0.64
0.29	0.27	0.25	0.08
0.37	0.37	0.39	0.54
0.58	0.6	0.48	0.35
0.47	0.76	0.51	0.45
0.87	0.99	0.73	0.88
0.16	0.32	0.31	0
0.58	0.4	0.56	0.27
0.29	0.31	0.28	0.21
0.26	0.13	0.13	0.21
0.42	0.43	0.31	0.26
0.63	0.55	0.43	0.54
0.22	0.19	0.18	0.27
0.44	0.47	0.36	0.29
0.28	0.29	0.35	0.23
0.32	0.23	0.24	0.12
0.64	0.75	0.47	0.61
0.27	0.28	0.18	0.14
0.46	0.4	0.33	0.53
0.39	0.5	0.47	0.52
0.38	0.36	0.44	0.3
0.66	0.64	0.76	0.58
0.59	0.58	0.4	0.28
0.32	0.25	0.17	0.25
0.48	0.41	0.28	0.2
0.44	0.4	0.48	0.52
0.27	0.27	0.26	0.39
0.45	0.41	0.45	0.23
0.45	0.44	0.53	0.46
0.73	0.74	0.76	0.59
0.68	0.96	0.99	0.39
0.85	0.79	0.79	0.77
0.77	0.82	0.59	0.62
0.85	0.77	0.71	0.6
0.45	0.44	0.4	0.5
0.55	0.54	0.59	0.51
0.95	1.1	0.87	0.74
0.72	0.66	0.75	0.71
0.33	0.3	0.21	0.16
0.44	0.51	0.45	0.88
0.46	0.49	0.42	0.5
0.56	0.73	0.57	0.39
0.93	0.95	0.8	1.15
0.49	0.45	0.46	0.44
0.57	0.69	0.52	0.42
0.58	0.66	0.66	0.55
0.57	0.6	0.55	0.61
0.41	0.22	0.41	0.34
0.29	0.3	0.3	0.19
0.35	0.37	0.4	0.27
0.29	0.45	0.21	0.7
0.58	0.69	0.56	0.81
0.8	0.78	0.77	0.77
0.31	0.33	0.31	0.3
0.68	0.65	0.56	0.47
0.68	0.67	0.63	0.62
0.89	0.86	0.75	0.47
0.41	0.47	0.46	0.4
0.74	0.73	0.67	0.54
0.45	0.57	0.51	0.38
0.2	0.29	0.24	0.14
0.29	0.33	0.36	0.31
0.29	0.41	0.39	0.39
0.26	0.32	0.24	0.4
0.51	0.5	0.6	0.44
0.27	0.36	0.29	0.46
0.37	0.55	0.4	0.51
0.11	0.16	0.1	0.09
0.18	0.16	0.15	0.26
0.54	0.72	0.54	0.52
0.47	0.67	0.47	0.32
0.34	0.37	0.44	0.12
0.2	0.24	0.19	0.56
0.34	0.3	0.27	0.48
0.55	0.52	0.52	0.59
0.37	0.39	0.21	0.56
0.44	0.48	0.46	0.38
1.16	1.14	0.9	0.82
0.41	0.49	0.42	0.38
0.49	0.48	0.38	0.36
0.1	0.17	0.14	0.13
0.7	0.67	0.65	0.71
0.36	0.39	0.39	0.46
0.12	0.13	0.12	0.02
0.3	0.35	0.33	0.22
0.31	0.43	0.47	0.5
0.3	0.29	0.18	0.14
0.34	0.36	0.32	0.34
0.4	0.47	0.36	0.53
0.46	0.57	0.37	0.42
0.29	0.34	0.18	0.35
0.42	0.44	0.43	0.41
0.39	0.55	0.35	0.47
0.25	0.32	0.28	0.41
0.27	0.24	0.19	0.07
0.38	0.3	0.24	0.17
0.18	0.33	0.18	0.04
0.17	0.16	0.23	0.1
0.29	0.15	0.2	0.12
0.24	0.25	0.25	0.18
0.21	0.28	0.29	0.54
0.44	0.49	0.42	0.23
0.42	0.43	0.42	0.41
0.73	0.71	0.59	0.83
0.66	0.44	0.6	0.75
0.3	0.36	0.34	0.19
0.8	0.84	0.85	1.26
0.5	0.63	0.46	0.42
0.45	0.5	0.41	0.71
0.17	0.09	0.07	0.12
0.42	0.37	0.41	0.49
0.5	0.61	0.69	0.58
0.7	0.74	0.75	0.59
0.95	1	0.83	0.97
0.57	0.58	0.47	0.54
0.56	0.59	0.52	0.84
1.08	1.09	0.87	1.2
0.27	0.36	0.27	0.17
0.33	0.36	0.24	0.33
0.29	0.32	0.26	0.27
0.47	0.42	0.58	0.41
1.02	1.16	1.16	1.44
0.59	0.59	0.41	0.59
0.3	0.3	0.3	0.34
0.28	0.31	0.19	0.2
0.22	0.09	0.07	0.26
0.41	0.53	0.48	0.58
0.96	0.97	0.9	0.91
0.69	0.66	0.61	0.98
0.48	0.59	0.54	0.36
0.53	0.71	0.41	0.34
0.6	0.53	0.44	0.52
0.22	0.26	0.19	0.18
0.65	0.7	0.52	0.25
0.56	0.73	0.67	0.81
0.44	0.44	0.37	0.43
0.46	0.52	0.36	0.26
0.55	0.58	0.45	0.68
0.28	0.25	0.23	0.32
0.66	0.52	0.57	0.37
0.51	0.5	0.42	0.36
0.58	0.61	0.54	0.45
0.33	0.36	0.37	0.28
0.52	0.55	0.41	0.45
0.46	0.43	0.43	0.33
0.55	0.55	0.47	0.42
0.63	0.65	0.44	0.35
0.67	0.63	0.56	0.39
0.46	0.57	0.44	0.85
0.29	0.41	0.34	0.49
0.42	0.46	0.35	0.51
0.56	0.64	0.42	0.35
0.37	0.29	0.27	0.1
0.64	0.65	0.61	0.85
0.42	0.42	0.37	0.53
0.51	0.49	0.39	0.41
0.4	0.37	0.42	0.49
0.22	0.19	0.17	0.12
0.42	0.48	0.54	0.38
0.28	0.24	0.35	0.33
0.37	0.49	0.46	0.33
1.04	1.13	0.81	0.76
0.32	0.32	0.29	0.16
0.55	0.55	0.43	0.42
0.54	0.5	0.48	0.42
0.42	0.48	0.46	0.26
0.94	1.07	0.66	0.4
0.73	0.83	0.66	0.83
0.39	0.46	0.33	0.52
0.99	0.73	0.94	0.84
0.46	0.45	0.37	0.25
0.54	0.7	0.55	0.59
0.67	0.59	0.6	0.41
0.49	0.41	0.45	0.42
0.02	0.12	0.04	0.07
0.32	0.22	0.23	0.25
0.69	0.67	0.44	0.65
0.6	0.65	0.59	0.7
0.41	0.45	0.31	0.24
0.27	0.25	0.24	0.16
0.59	0.55	0.52	0.81
0.49	0.5	0.39	0.32
0.54	0.48	0.58	0.31
0.18	0.2	0.22	0.14
0.41	0.38	0.35	0.48
0.51	0.57	0.43	0.4
0.41	0.37	0.39	0.31
0.43	0.37	0.3	0.3
0.47	0.41	0.43	0.53
0.43	0.49	0.53	0.52
0.33	0.28	0.33	0.31
0.41	0.4	0.41	0.42
0.73	0.86	0.56	0.89
0.68	0.61	0.76	0.49
0.89	0.88	0.91	1
0.94	1.37	1.28	1.35
0.52	0.58	0.42	0.71
0.24	0.36	0.33	0.26
0.74	0.85	0.62	1.55
0.73	0.71	0.66	0.65
0.65	0.64	0.5	0.42
0.89	1.04	0.92	0.82
0.57	0.55	0.41	0.37
0.55	0.53	0.4	0.48
0.91	0.93	0.95	1.06
0.65	0.66	0.63	0.89
0.67	0.83	0.71	0.34
0.28	0.23	0.38	0.51
0.51	0.56	0.49	0.47
0.82	0.83	0.65	0.71
0.93	0.74	0.64	0.93
1.01	0.73	0.8	0.78
0.42	0.4	0.37	0.45
0.58	0.59	0.53	0.77
0.55	0.59	0.59	0.66
1.04	0.87	0.72	0.69
0.79	0.89	0.72	0.7
0.35	0.34	0.4	0.25
0.57	0.63	0.47	0.47
0.29	0.18	0.27	0.3
0.43	0.42	0.28	0.53
0.33	0.38	0.37	0.3
0.44	0.43	0.36	0.28
0.38	0.31	0.33	0.05
0.27	0.29	0.25	0.34
0.39	0.42	0.4	0.48
0.43	0.28	0.51	0.74
0.76	0.69	0.54	0.42
0.45	0.42	0.44	0.48
0.42	0.36	0.2	0.21
0.4	0.45	0.41	0.29
0.67	0.51	0.49	0.49
0.59	0.56	0.52	0.4
0.28	0.32	0.25	0.04
0.41	0.53	0.44	0.29
0.43	0.45	0.39	0.65
0.23	0.17	0.13	0.27
0.85	0.89	0.79	0.61
0.43	0.31	0.42	0.44
0.48	0.62	0.36	0.33
0.45	0.35	0.34	0.37
0.63	0.8	0.53	0.49
0.76	0.66	0.56	0.57
0.52	0.52	0.46	0.42
0.33	0.3	0.31	0.65
0.52	0.53	0.47	0.37
0.8	1.09	1.34	0.76
1.03	0.97	0.81	0.87
0.85	0.96	0.71	1.04
0.74	1.06	0.71	0.68
0.97	0.8	0.77	0.68
1.23	1.31	1.2	1.57
0.68	0.76	0.45	0.65
1.33	1.43	1.26	1.42
0.79	1.08	0.99	1.36
0.46	0.44	0.3	0.32
0.56	0.52	0.42	0.58
0.45	0.49	0.3	0.23
0.32	0.29	0.28	0.3
0.42	0.54	0.42	0.36
0.45	0.36	0.41	0.17
0.59	0.46	0.56	0.51
0.28	0.29	0.21	0.14
0.23	0.26	0.28	0.2
1.05	1.33	0.87	0.88
0.47	0.53	0.51	0.36
0.46	0.52	0.35	0.36
0.15	0.17	0.16	0.06
0.33	0.43	0.31	0.42
0.95	1.16	1.19	1.56
0.47	0.6	0.45	0.51
0.66	0.62	0.57	0.51
0.47	0.73	0.5	0.47
0.89	0.87	0.86	1.34
0.21	0.29	0.26	0.18
0.32	0.41	0.45	0.27
0.39	0.48	0.51	0.35
0.33	0.33	0.42	0.31
0.66	0.54	0.64	0.62
0.43	0.47	0.44	0.76
0.31	0.32	0.32	0.13
1.05	0.95	0.79	0.7
0.71	0.85	0.81	0.66
0.61	0.67	0.64	0.61
1.49	1.76	1.1	1.16
0.78	0.72	0.94	0.75
0.83	0.96	1.01	1.07
0.37	0.31	0.33	0.19
0.73	0.7	0.77	0.83
0.08	0.12	0.08	0.31
0.5	0.56	0.53	0.64
0.61	0.59	0.52	0.41
0.82	0.75	0.7	0.84
0.34	0.27	0.26	0.37
0.31	0.54	0.48	0.87
0.54	0.74	0.54	0.24
0.51	0.62	0.43	0.41
0.54	0.54	0.34	0.44
0.44	0.42	0.55	0.23
0.08	0.1	0.07	0.02
0.93	1.16	0.96	1.19
1.13	1.2	1.04	0.94
0.41	0.41	0.36	0.83
0.51	0.57	0.43	0.54
0.78	1.21	0.84	1.02
0.78	0.85	0.53	0.38
0.75	0.65	0.53	0.57
0.59	0.66	0.55	0.4
0.92	1.05	0.77	0.72
0.38	0.29	0.31	0.53
0.47	0.65	0.49	0.3
0.9	1.14	0.87	0.73
0.94	1.17	1.04	0.85
0.77	0.96	0.97	1.27
0.21	0.16	0.12	0.32
0.23	0.34	0.32	0.23
0.41	0.5	0.43	0.44
0.47	0.46	0.42	0.44
0.41	0.44	0.5	0.42
0.37	0.45	0.4	0.41
0.55	0.57	0.55	0.22
0.36	0.44	0.4	0.24
0.14	0.42	0.33	0.23
0.28	0.39	0.29	0.17
0.24	0.35	0.29	0.29
0.68	0.65	0.47	0.66
0.69	0.6	0.6	0.56
0.6	0.54	0.54	0.54
0.33	0.29	0.27	0.27
0.76	0.63	0.67	0.5
0.45	0.48	0.45	0.3
0.34	0.46	0.3	0.24
0.95	0.89	0.71	0.98
0.49	0.46	0.42	0.45
0.13	0.04	0.12	0.05
0.17	0.24	0.17	0.22
0.14	0.15	0.2	0.16
0.44	0.46	0.46	0.33
0.34	0.26	0.36	0.38
0.59	0.66	0.53	0.65
0.88	0.99	0.75	0.89
0.58	0.74	0.66	0.63
0.25	0.27	0.28	0.17
0.67	0.82	0.71	0.69
0.24	0.26	0.23	0.16
0.44	0.39	0.38	0.37
0.63	0.66	0.6	0.75
0.6	0.72	0.62	0.42
0.56	0.43	0.51	0.56
0.22	0.23	0.15	0.11
0.86	0.84	0.58	0.69
0.49	0.57	0.55	0.46
0.37	0.38	0.31	0.43
0.25	0.26	0.15	0.04
0.44	0.55	0.67	0.64
0.41	0.63	0.54	0.34
0.5	0.54	0.55	0.73
0.3	0.24	0.3	0.21
0.53	0.62	0.53	0.65
0.35	0.41	0.35	0.4
0.73	1	0.57	0.51
0.86	0.9	0.6	0.55
0.92	0.98	0.82	0.89
1.44	1.34	1.33	2.26
0.52	0.72	0.55	0.58
0.33	0.4	0.3	0.32
0.49	0.66	0.42	0.45
0.13	0.25	0.2	0.57
0.29	0.33	0.31	0.11
0.4	0.39	0.35	0.22
0.71	0.79	0.82	0.91
0.33	0.29	0.35	0.47
0.86	0.76	0.76	0.99
0.4	0.37	0.3	0.44
0.31	0.31	0.27	0.08
0.6	0.62	0.49	0.53
0.52	0.46	0.5	0.62
0.51	0.65	0.43	0.58
0.62	0.66	0.56	0.38
0.64	0.74	0.63	0.9
0.43	0.61	0.44	0.35
0.74	0.81	0.68	0.79
0.43	0.43	0.42	0.3
0.31	0.35	0.27	0.43
0.37	0.36	0.61	0.41
0.38	0.41	0.41	0.44
0.09	0.23	0.06	0.38
0.47	0.48	0.42	0.52
0.5	0.64	0.44	0.75
0.41	0.41	0.35	0.18
0.17	0.15	0.28	0.13
0.61	0.61	0.61	0.61
0.88	0.93	0.86	1.03
0.35	0.41	0.33	0.22
0.18	0.26	0.2	0.34
0.54	0.54	0.46	0.42
0.35	0.39	0.37	0.54
0.61	0.47	0.32	0.42
0.26	0.35	0.34	0.61
0.39	0.31	0.33	0.29
0.79	0.73	0.51	0.42
0.61	0.6	0.47	0.35
0.56	0.37	0.51	1.16
0.63	0.92	1.23	1.68
0.78	0.71	0.62	0.85
0.53	0.62	0.25	0.87
0.23	0.19	0.14	0.33
0.21	0.24	0.15	0.11
0.22	0.31	0.37	0.3
0.72	0.76	0.6	0.58
0.66	0.67	0.49	0.51
0.17	0.17	0.2	0.09
0.16	0.09	0.03	0.02
0.27	0.25	0.26	0.25
0.79	0.91	0.77	0.82
1.09	0.84	0.66	0.72
0.5	0.49	0.4	0.25
0.46	0.56	0.38	0.35
0.72	0.73	0.65	0.54
1.62	1.66	1.7	2.63
0.42	0.31	0.31	0.17
0.79	0.74	0.78	0.57
1.02	1.11	1.05	1.61
0.54	0.6	0.47	0.55
0.7	0.84	0.64	0.79
0.35	0.42	0.36	0.41
0.26	0.31	0.2	0.27
0.27	0.28	0.42	0.59
0.11	0.16	0.06	0.01
0.07	0.24	0	0
0.5	0.52	0.4	0.53
0.43	0.52	0.54	0.78
0.45	0.33	0.38	0.43
0.32	0.38	0.25	0.3
0.34	0.37	0.34	0.49
0.35	0.45	0.32	0.5
0.48	0.43	0.53	0.37
0.58	0.64	0.57	0.5
0.18	0.16	0.13	0.16
0.67	0.71	0.64	0.7
0.2	0.19	0.2	0.06
0.89	0.83	0.67	0.9
0.68	0.49	0.78	0.68
0.52	0.48	0.57	0.86
0.35	0.41	0.32	0.45
0.44	0.41	0.39	0.38
0.85	0.94	0.64	1.02
0.51	0.27	0.45	0.25
0.42	0.41	0.36	0.2
0.26	0.32	0.25	0.16
0.75	0.7	0.48	3.75
0.6	0.61	0.42	0.47
0.94	1.38	0.89	0.73
0.34	0.37	0.14	0.37
0.59	0.55	0.56	0.46
1.35	1.4	1.09	1.1
0.54	0.55	0.61	0.64
0.61	0.61	0.61	0.72
1.27	1.31	1.06	1.92
0.72	0.78	0.64	0.6
0.95	0.95	0.73	0.96
0.56	0.72	0.48	0.83
0.35	0.3	0.25	0.25
0.64	0.66	0.53	0.57
0.69	0.7	0.52	0.76
0.47	0.47	0.27	0.33
0.54	0.54	0.56	0.53
0.61	0.79	0.46	0.45
0.79	0.97	0.67	2.03
0.5	0.47	0.37	0.57
0.25	0.29	0.17	0.2
0.68	0.75	0.55	0.55
0.44	0.46	0.26	0.28
0.24	0.25	0.32	0.44
0.46	0.49	0.49	0.28
0.43	0.42	0.37	0.41
0.72	0.97	0.98	1.13
0.7	0.7	0.58	0.62
0.47	0.53	0.48	1.04
0.84	0.71	0.69	1.5
1.29	1.38	1.24	1.17
1.03	1.09	1.05	1.19
0.69	0.67	0.44	0.89
0.44	0.43	0.36	0.52
0.27	0.25	0.21	0.1
0.64	0.68	0.56	0.76
0.78	0.68	0.61	0.6
0.96	0.95	0.89	0.83
0.13	0.04	0.09	0.45
0.51	0.71	0.6	0.71
0.49	0.52	0.43	0.45
0.56	0.73	0.61	0.62
1.13	1.21	1.4	1.79
0.61	0.73	0.63	0.46
0.49	0.4	0.45	0.51
0.59	0.59	0.47	0.67
0.23	0.24	0.19	0.26
0.46	0.56	0.51	0.82
0.27	0.26	0.29	0.18
0.31	0.32	0.27	0.46
0.47	0.55	0.43	0.48
0.85	1.11	0.92	1.26
0.32	0.26	0.13	0.3
0.57	0.47	0.73	0.55
0.32	0.36	0.31	0.36
0.25	0.23	0.24	0.18
0.31	0.32	0.19	0.23
0.53	0.6	0.39	0.33
0.17	0.18	0.09	0.31
0.25	0.22	0.18	0.1
0.3	0.22	0.25	0.25
0.65	0.53	0.6	0.63
0.24	0.39	0.18	0.34
0.12	0.19	0.14	0.25
0.42	0.44	0.34	0.28
0.42	0.46	0.42	0.25
0.15	0.11	0.11	0.03
0.23	0.16	0.15	0.2
0.24	0.19	0.19	0.08
0.5	0.64	0.46	0.34
0.12	0.16	0.19	0.62
0.56	0.64	0.57	0.76
0.44	0.33	0.26	0.25
0.28	0.25	0.14	0.15
0.3	0.35	0.27	0.22
0.5	0.51	0.41	0.58
0.67	0.69	0.64	0.56
0.39	0.47	0.37	0.14
0.37	0.36	0.4	0.33
0.47	0.57	0.52	0.3
0.66	0.64	0.55	0.77
0.68	0.93	0.76	1.46
0.37	0.45	0.43	0.37
0.38	0.32	0.2	0.35
0.3	0.22	0.2	0.34
0.57	0.52	0.28	0.39
0.63	0.65	0.62	0.52
0.3	0.25	0.26	0.06
0.37	0.35	0.29	0.4
0.41	0.46	0.35	0.33
0.54	0.65	0.41	0.58
0.11	0.13	0.09	0.26
0.21	0.21	0.21	0.22
0.46	0.4	0.34	0.27
0.78	0.8	0.72	0.89
0.63	0.42	0.64	0.53
0.59	0.58	0.38	0.6
1.09	1.16	0.86	0.94
0.57	0.42	0.45	0.45
0.74	0.82	0.59	0.75
0.06	0.08	0.06	0.1
0.6	0.58	0.5	0.56
0.22	0.19	0.18	0.17
0.43	0.52	0.38	0.5
0.46	0.63	0.44	0.32
0.5	0.43	0.44	0.24
0.71	0.71	0.65	0.83
0.73	0.65	0.7	0.53
0.53	0.33	0.5	0.46
0.95	1.06	0.83	0.85
0.34	0.24	0.23	0.21
0.25	0.3	0.16	0.11
0.28	0.34	0.38	0.41
0.46	0.47	0.48	0.66
0.29	0.28	0.25	0.25
0.64	0.57	0.61	0.87
0.37	0.42	0.23	0.18
0.36	0.31	0.41	0.2
0.91	0.84	0.64	0.43
0.12	0.14	0.13	0.23
0.37	0.41	0.37	0.26
0.46	0.53	0.42	0.26
0.78	0.68	0.57	0.68
0.31	0.51	0.59	1.07
0.49	0.39	0.41	0.46
0.38	0.26	0.31	0.38
0.25	0.33	0.17	0.25
0.41	0.47	0.32	0.59
0.11	0.14	0.14	0.2
0.56	0.6	0.5	0.49
0.41	0.52	0.41	0.36
0.34	0.35	0.18	0.07
0.41	0.59	0.45	0.29
0.33	0.27	0.26	0.26
0.38	0.49	0.49	0.23
0.19	0.28	0.18	0.21
0.84	0.65	0.57	0.26
0.85	0.77	0.68	1.07
0.66	0.58	0.56	0.57
0.29	0.26	0.33	0.16
0.48	0.41	0.37	0.42
0.75	0.81	0.74	1.04
0.53	0.63	0.51	0.4
0.25	0.21	0.24	0.26
0.33	0.28	0.34	0.18
0.12	0.16	0.11	0.03
0.39	0.46	0.55	0.65
0.47	0.61	0.6	0.65
0.33	0.27	0.33	0.23
0.35	0.26	0.32	0.22
0.55	0.4	0.56	0.5
0.4	0.37	0.36	0.48
0.46	0.5	0.5	0.39
0.51	0.55	0.49	0.8
0.38	0.36	0.32	0.29
0.67	0.66	0.47	0.49
1.11	1.1	0.99	1.19
0.54	0.51	0.45	0.57
0.3	0.36	0.18	0.17
0.64	0.7	0.59	0.83
0.5	0.49	0.36	0.41
0.17	0.23	0.22	0.22
0.51	0.39	0.37	0.34
0.51	0.55	0.47	0.45
0.38	0.38	0.34	0.35
0.33	0.35	0.25	0.28
0.35	0.37	0.29	0.46
0.3	0.24	0.2	0.25
0.28	0.23	0.31	0.35
0.52	0.52	0.41	0.4
0.61	0.62	0.52	0.59
0.54	0.48	0.49	0.59
0.71	0.64	0.6	0.67
0.57	0.57	0.49	0.43
0.64	0.72	0.56	0.76
0.3	0.41	0.31	0.17
0.43	0.57	0.42	0.26
0.65	0.81	0.41	0.64
0.72	0.55	0.65	0.5
0.37	0.41	0.34	0.41
0.47	0.55	0.47	0.34
0.54	0.54	0.58	0.5
0.37	0.28	0.34	0.56
0.32	0.25	0.34	0.02
0.54	0.59	0.55	0.45
0.74	0.69	0.64	0.48
0.62	0.59	0.79	0.44
0.5	0.49	0.37	0.43
0.76	0.86	0.95	1.01
0.31	0.23	0.32	0.22
0.45	0.27	0.44	0.43
0.78	1.03	1.08	1.88
0.29	0.37	0.3	0.24
0.79	0.78	0.65	0.56
0.6	0.66	0.77	0.7
0.51	0.53	0.59	0.69
0.75	0.68	0.48	0.57
0.87	0.94	0.92	1.3
0.42	0.45	0.44	0.42
0.17	0.24	0.17	0.21
0.44	0.45	0.37	0.2
0.38	0.36	0.48	0.39
0.44	0.33	0.48	0.32
0.54	0.45	0.55	0.36
0.52	0.44	0.49	0.39
1.04	1.09	0.97	0.85
0.76	0.82	0.58	0.55
0.66	0.78	0.56	0.52
1.18	1.23	1.16	1.68
0.85	0.83	0.51	0.54
0.24	0.35	0.29	0.29
0.02	0.09	0.01	0.02
0.79	0.87	0.73	0.61
0.59	0.56	0.65	0.48
0.62	0.63	0.48	0.31
0.73	0.73	0.69	0.61
0.68	0.76	0.58	1.32
0.12	0.13	0.16	0.29
0.27	0.32	0.33	0.31
0.55	0.64	0.59	0.57
0.6	0.64	0.44	0.41
0.82	0.95	0.76	0.7
0.65	0.7	0.76	0.67
0.32	0.31	0.33	0.27
0.83	0.64	0.82	0.66
0.55	0.55	0.5	0.54
0.23	0.22	0.19	0.16
0.82	0.88	0.81	1.18
0.8	0.91	0.86	1.06
0.37	0.35	0.17	0.33
0.49	0.45	0.62	0.43
0.48	0.49	0.44	0.59
0.14	0.18	0.12	0.06
0.12	0.08	0.07	0.35
0.36	0.4	0.23	0.25
0.62	0.71	0.8	1.04
0.26	0.27	0.18	0.06
0.34	0.38	0.23	0.29
0.44	0.47	0.44	0.42
0.25	0.21	0.37	0.21
0.36	0.34	0.27	0.07
0.67	0.77	0.49	0.46
0.46	0.6	0.51	0.23
0.47	0.51	0.45	0.36
0.67	0.71	0.62	0.65
0.42	0.49	0.35	0.29
0.57	0.56	0.42	0.41
0.88	0.88	0.63	0.62
0.68	0.7	0.59	0.41
0.74	0.73	0.47	0.79
0.74	0.81	0.66	0.6
0.5	0.43	0.41	0.31
0.57	0.51	0.56	0.35
0.51	0.54	0.43	0.53
0.34	0.44	0.37	0.37
0.25	0.33	0.28	0.08
0.63	0.59	0.43	0.33
0.44	0.46	0.4	0.29
0.7	0.7	0.47	0.7
0.84	0.75	0.76	0.6
0.52	0.58	0.69	0.31
0.28	0.35	0.28	0.23
0.6	0.51	0.52	0.58
0.5	0.48	0.4	0.38
0.74	0.73	0.61	0.62
0.48	0.5	0.49	0.3
0.42	0.4	0.4	0.4
0.49	0.54	0.46	0.49
0.53	0.66	0.46	0.55
0.29	0.3	0.29	0.64
0.76	0.85	0.64	0.73
0.69	0.88	1.12	2.02
0.53	0.62	0.47	0.52
0.24	0.33	0.32	0.23
0.34	0.41	0.46	0.35
0.37	0.52	0.35	0.43
0.32	0.43	0.37	0.56
0.87	1.09	0.93	1.14
0.71	0.71	0.7	0.56
0.35	0.39	0.27	0.25
0.58	0.56	0.49	0.41
0.91	0.96	0.9	1.1
0.38	0.39	0.3	0.33
0.75	0.84	0.61	0.79
0.41	0.41	0.33	0.34
0.76	0.7	0.61	0.48
0.17	0.2	0.24	0.14
0.48	0.48	0.5	0.25
0.4	0.32	0.4	0.29
0.81	0.79	0.81	0.84
0.48	0.64	0.38	0.37
0.46	0.43	0.47	0.44
0.23	0.15	0.17	0.25
0.48	0.47	0.4	0.31
0.25	0.25	0.22	0.19
0.36	0.43	0.27	0.26
0.38	0.36	0.36	0.21
0.73	0.98	0.78	0.81
0.43	0.54	0.49	0.56
1.04	1.08	0.9	1.08
0.18	0.22	0.19	0.22
0.11	0.1	0.15	0.12
0.38	0.3	0.25	0.14
0.6	0.53	0.49	0.66
0.56	0.55	0.44	0.48
0.44	0.52	0.24	0.29
0.66	0.48	0.92	0.45
0.3	0.35	0.29	0.29
0.62	0.69	0.6	0.48
0.45	0.52	0.34	0.42
0.62	0.64	0.61	0.78
0.66	0.53	0.56	0.45
0.46	0.67	0.58	0.75
0.85	1.02	0.73	0.63
0.1	0.1	0.12	0.17
0.54	0.61	0.47	0.57
0.23	0.29	0.18	0.19
0.22	0.18	0.14	0.16
0.41	0.49	0.38	0.34
0.25	0.3	0.2	0.15
0.36	0.36	0.41	0.25
0.37	0.34	0.29	0.14
0.33	0.31	0.33	0.36
0.28	0.28	0.27	0.26
0.78	0.65	0.63	0.51
0.3	0.46	0.26	0.17
0.57	0.63	0.54	0.69
0.7	0.76	0.58	0.78
0.31	0.28	0.37	0.41
0.39	0.45	0.37	0.17
0.27	0.28	0.27	0.22
0.59	0.78	0.51	0.73
0.42	0.37	0.51	0.56
0.69	0.8	0.67	0.61
0.68	0.61	0.77	0.6
0.46	0.43	0.39	0.44
0.12	0.16	0.06	0.07
0.57	0.55	0.59	0.53
0.63	0.76	0.71	0.49
0.35	0.36	0.23	0.23
0.38	0.47	0.42	0.3
0.44	0.35	0.53	0.32
0.45	0.5	0.45	0.34
0.72	0.53	0.56	0.58
0.58	0.43	0.31	0.42
0.32	0.34	0.35	0.19
0.42	0.47	0.5	0.21
0.44	0.46	0.3	0.34
0.49	0.39	0.44	0.24
0.25	0.32	0.26	0.18
0.42	0.48	0.43	0.47
0.21	0.18	0.13	0.25
0.09	0.1	0.16	0.09
0.3	0.28	0.23	0.21
0.13	0.15	0.1	0
0.08	0.18	0.11	0.02
0.31	0.23	0.24	1.31
0.79	0.74	0.73	0.48
1.57	1.71	1.88	2.69
0.35	0.56	0.42	0.12
0.67	0.74	0.61	0.66
0.84	0.89	0.54	0.92
0.13	0.23	0.17	0.19
0.33	0.29	0.33	0.26
0.22	0.14	0.13	0.11
1.18	1.35	1.08	1.54
0.39	0.39	0.31	0.27
0.54	0.46	0.44	1
0.72	0.83	0.78	1.08
0.45	0.4	0.4	0.39
0.04	0.15	0.06	0.03
0.55	0.58	0.65	1.06
0.4	0.44	0.32	0.37
0.15	0.17	0.11	0.05
0.28	0.28	0.24	0.2
0.93	0.94	0.99	1.56
0.38	0.42	0.27	0.71
0.32	0.32	0.44	0.32
0.27	0.25	0.18	0.36
0.23	0.25	0.24	0.08
0.3	0.24	0.28	0.18
0.57	0.64	0.52	0.59
0.42	0.38	0.36	0.38
0.85	0.95	0.74	0.77
0.61	0.66	0.48	0.27
0.82	0.76	0.73	0.67
0.49	0.47	0.4	0.48
0.3	0.36	0.32	0.3
0.55	0.65	0.38	0.51
1.28	1.29	0.97	0.74
0.57	0.58	0.49	0.32
0.49	0.56	0.51	0.42
0.55	0.53	0.53	0.74
0.44	0.46	0.36	0.19
0.11	0.1	0.06	0.04
0.82	0.75	0.72	0.67
0.79	0.83	0.56	0.62
0.67	0.58	0.54	0.64
0.48	0.56	0.45	0.53
0.34	0.33	0.32	0.47
0.36	0.5	0.4	0.36
0.39	0.39	0.38	0.29
0.4	0.35	0.42	0.5
0.42	0.58	0.55	0.28
0.65	0.77	0.52	0.45
0.55	0.62	0.39	0.42
0.63	0.67	0.58	0.69
0.8	0.87	0.8	1.3
1.05	1.39	1.24	1
0.62	0.57	0.45	0.35
0.33	0.29	0.31	0.3
0.55	0.5	0.43	0.55
0.24	0.31	0.18	0.14
0.19	0.16	0.16	0.24
0.38	0.35	0.32	0.38
0.54	0.44	0.55	0.35
0.52	0.49	0.4	0.54
0.6	0.65	0.66	0.58
0.11	0.12	0.11	0.14
0.82	0.95	0.78	0.46
0.75	0.97	0.69	1.14
0.48	0.4	0.58	0.85
0.28	0.32	0.25	0.17
0.65	0.73	0.57	0.88
0.44	0.47	0.44	0.32
0.52	0.54	0.55	0.67
0.26	0.29	0.31	0.18
0.55	0.57	0.43	0.47
0.31	0.31	0.27	0.34
0.54	0.61	0.5	0.39
0.58	0.57	0.65	0.6
0.38	0.38	0.34	0.23
0.79	0.66	0.79	0.46
1.05	0.94	0.82	0.89
0.77	0.84	0.7	0.65
1.01	1.24	1.29	0.94
0.75	0.82	0.58	0.9
1.04	0.98	0.84	0.95
0.71	0.75	0.73	0.82
0.66	0.63	0.68	0.75
0.66	0.77	0.57	0.28
0.38	0.45	0.5	0.58
0.38	0.42	0.36	0.42
0.39	0.34	0.26	0.22
0.43	0.43	0.39	0.35
0.56	0.62	0.38	0.38
0.32	0.34	0.23	0.82
0.26	0.3	0.27	0.28
0.43	0.41	0.33	0.17
0.46	0.53	0.45	0.46
0.86	0.95	0.66	0.41
0.18	0.2	0.14	0.18
0.39	0.48	0.39	0.28
0.2	0.29	0.12	0.06
0.22	0.22	0.17	0.2
0.26	0.27	0.23	0.11
0.5	0.67	0.33	0.41
0.38	0.39	0.27	0.32
0.36	0.28	0.29	0.28
0.26	0.3	0.33	0.5
1.05	1.14	1.23	1.19
0.68	0.76	0.63	0.72
0.32	0.42	0.3	0.44
0.36	0.24	0.27	0.19
0.23	0.19	0.17	0.31
0.42	0.46	0.31	0.51
0.27	0.3	0.29	0.18
0.07	0.05	0.05	0.01
0.31	0.34	0.26	0.28
0.19	0.19	0.15	0.18
0.47	0.43	0.34	0.5
0.46	0.48	0.37	0.33
0.7	0.7	0.51	0.44
0.06	0.14	0.09	0.06
0.46	0.39	0.38	0.33
0.83	0.89	0.73	0.54
0.71	1.07	0.75	1.6
0.2	0.25	0.27	0.49
0.71	0.83	0.68	0.75
0.27	0.38	0.18	0.13
0.49	0.48	0.29	0.3
0.65	0.56	0.51	0.62
1.06	1.06	0.75	0.57
0.63	0.6	0.69	0.47
0.48	0.46	0.49	0.28
0.66	0.69	0.59	0.48
0.86	1.15	1.2	1.15
0.53	0.59	0.63	0.68
0.4	0.41	0.34	0.27
0.69	0.74	0.71	0.61
0.61	0.82	0.76	0.57
0.65	0.72	0.65	0.54
0.78	1	0.73	0.94
1.03	1.11	1.15	1.5
1.41	1.62	1.47	1.31
0.97	0.88	0.77	0.58
0.91	0.89	0.55	0.59
0.54	0.51	0.56	0.68
0.29	0.32	0.3	0.19
0.87	1.07	0.94	1.03
0.55	0.65	0.52	0.86
0.91	1.07	0.98	1.09
1.1	1.42	1.1	1.1
0.48	0.53	0.44	0.55
0.73	0.74	0.61	0.69
0.59	0.61	0.52	0.61
0.36	0.45	0.26	0.48
1.37	1.23	1.21	0.83
0.6	0.65	0.54	0.71
0.29	0.21	0.2	0.09
0.37	0.35	0.26	0.31
0.69	0.8	0.7	0.9
1.14	1.34	1.2	1.45
0.35	0.35	0.33	0.33
0.36	0.45	0.45	0.4
0.41	0.46	0.4	0.58
0.53	0.43	0.54	0.43
0.51	0.54	0.47	0.45
0.58	0.53	0.41	0.51
0.66	0.73	0.72	1.19
0.73	0.66	0.69	0.46
0.73	0.65	0.75	1.25
0.51	0.55	0.53	0.41
0.8	0.81	0.74	1.05
0.55	0.66	0.43	0.42
0.85	0.81	0.72	1.01
0.58	0.65	0.54	0.87
0.53	0.49	0.43	0.39
0.51	0.46	0.43	0.43
0.67	0.64	0.57	0.62
0.35	0.35	0.3	0.43
0.71	0.8	0.63	0.59
0.41	0.41	0.64	0.54
0.38	0.4	0.46	0.37
0.32	0.36	0.4	0.37
0.64	0.74	0.47	0.75
0.44	0.39	0.38	0.35
0.59	0.47	0.43	0.33
[truncated: 69,505 more rows]

## Sheet: Figure 4e
peak intensity			loop PET count			gene expression		rnapii binding					peak intensity			loop PET count			gene expression
resting	TCR		resting	TCR		logfoldchange (TCR/resting)		resting	TCR				TCR	IL2		TCR	IL2		logfoldchange (IL2/TCR)
0.353621	0.261751		45	30		2.25617		0.298889	0.446166				0.214189	0.249069		54	73		4.27467
0.0839462	0.122856		0	7		2.5899		0.0273027	0.0534528				0.43929	0.451373		328	444		2.97627
0.15778	0.235392		33	46		-0.828526		0.318251	0.244997				0.369972	0.322323		583	608		2.78155
0.08167	0.0964133		35	32		-1.47108		0.214542	0.116967				0.247743	0.33795		91	156		2.30506
0.11973	0.194981		6	20		0.136967		0.415835	0.590139				0.290122	0.280527		102	142		2.22763
0.368091	0.411752		40	101		0.877445		0.611302	0.599179				0.358531	0.346409		282	270		2.12846
0.417036	0.186685		291	121		-1.14126		0.308449	0.32798				0.349893	0.401931		356	373		1.81474
0.234086	0.213369		90	90		-1.44288		0.429237	0.45645				0.144233	0.239034		31	260		1.73712
0.433362	0.210353		458	204		-0.782549		0.388864	0.582004				0.395008	0.369055		790	735		1.69377
0.158497	0.227041		24	77		-0.354203		0.317278	0.673476				0.351318	0.303905		114	69		1.69329
0.0496393	0.119573		0	10		-1.43954		0.0479087	0.128457				0.372344	0.369316		460	557		1.64903
0.660667	0.672195		99	210		3.03836		0.95881	1.50984				0.305214	0.327046		313	339		1.63474
0.219223	0.242875		88	235		-2.14061		0.251712	0.871642				0.47735	0.442256		863	773		1.62282
0.0634859	0.117859		0	0		4.65057		0.048061	0.169983				0.296452	0.29647		259	189		1.58266
0.347643	0.181598		153	33		-0.177117		0.536772	0.944223				0.0782046	0.0926612		9	27		1.53877
0.275171	0.21459		30	53		-1.04901		0.366836	0.415456				0.312049	0.313565		445	476		1.52409
0.268292	0.20616		33	57		-0.139879		0.433812	0.503927				0.273908	0.256032		842	645		1.4821
0.64576	0.309		253	69		-0.822627		0.338085	0.418206				0.185165	0.176272		80	75		1.41834
0.362788	0.316922		421	404		1.01647		0.425655	0.562168				0.403174	0.389766		475	428		1.41496
0.707826	0.349192		229	156		-0.559475		0.323989	0.385911				0.122315	0.153177		87	103		1.41481
0.231547	0.199864		10	3		0.109029		0.249482	0.489955				0.158554	0.203956		4	27		1.41462
0.398874	0.234915		105	59		-0.110248		0.101142	0.150798				0.25858	0.242972		149	138		1.40924
0.110179	0.206097		24	48		-1.43026		0.107289	0.170607				0.309615	0.333811		292	319		1.3749
0.569605	0.514561		239	506		-0.516452		0.953619	1.57934				0.241023	0.21081		94	94		1.37434
0.47243	0.256798		81	39		-0.110679		0.46373	0.353999				0.54675	0.583114		1882	2080		1.32339
0.56401	0.325704		199	131		0.593329		1.03619	0.902397				0.277865	0.265111		138	139		1.30801
0.269073	0.155189		71	15		-2.32085		0.58246	0.900477				0.165544	0.170717		31	38		1.29759
0.262389	0.204133		98	123		0.446523		0.560368	1.27676				0.302127	0.262471		168	83		1.24288
0.263245	0.15681		160	83		-2.08929		0.563077	1.12414				0.338347	0.338045		172	172		1.24176
0.391065	0.359713		119	171		1.31122		0.463487	1.0244				0.189362	0.135817		140	64		1.21741
0.674353	0.330403		230	99		-1.95017		0.562472	0.901202				0.305898	0.295261		178	140		1.21179
0.757193	0.490939		159	322		-0.192752		1.27994	4.68328				0.153832	0.145351		167	122		1.20246
0.271139	0.344991		77	100		-0.207081		0.774488	0.675362				0.203243	0.287631		24	74		1.17036
0.332952	0.185164		189	40		-1.14658		0.377537	0.616241				0.398665	0.384609		311	375		1.17025
0.153359	0.176637		35	16		0.738164		0.479135	0.640304				0.415861	0.402917		484	364		1.15043
0.371403	0.208281		46	50		-1.55916		0.800115	0.866433				0.426868	0.42116		231	189		1.13227
0.633932	0.448072		216	229		-0.94247		1.03144	1.3154				0.329042	0.285565		372	279		1.12664
0.483406	0.424441		110	147		-1.3797		1.17607	1.61029				0.368735	0.351592		673	557		1.10354
0.160972	0.155643		11	6		-0.275092		0.226437	0.328478				0.197087	0.191734		219	225		1.07722
0.220088	0.239145		36	32		0.566916		0.305165	0.86577				0.183927	0.168347		65	92		1.0652
0.331617	0.225108		53	12		-1.97997		0.535725	0.816346				0.269647	0.271088		281	268		1.05967
0.277508	0.21063		6	3		-1.84915		0.772723	0.416497				0.264545	0.295038		524	723		1.05747
0.656765	0.341955		337	207		-1.65539		0.585036	0.757153				0.248673	0.241406		93	76		1.05062
0.0804135	0.231416		4	6		1.76591		0.200514	0.15109				0.186281	0.187115		159	141		1.03866
0.246122	0.243057		20	26		0.517544		0.457358	0.939125				0.193932	0.231671		14	56		1.03432
0.431362	0.350626		56	64		-1.1448		0.391623	0.569206				0.284256	0.268126		94	114		1.02595
0.226935	0.250962		23	39		0.794394		0.771905	0.687875				0.259341	0.227535		142	115		1.01949
0.416991	0.370323		54	116		0.142974		0.641854	1.07575				0.50044	0.43391		288	202		1.01175
0.487135	0.26451		179	97		-1.88606		0.207132	0.280712				0.364338	0.332047		110	149		1.00807
0.308747	0.192631		62	49		0.556366		0.610551	0.930717				0.2825	0.279521		191	155		0.99025
0.63647	0.399556		263	176		-0.114103		0.553997	1.27735				0.396211	0.407914		420	509		0.989178
0.220517	0.32579		95	216		1.81491		0.234432	0.162049				0.4532	0.436092		652	450		0.987233
0.187655	0.161498		62	43		0.837372		0.256045	0.285852				0.216139	0.19693		60	43		0.98221
0.136631	0.219852		32	78		1.73253		0.310314	0.613277				0.0699689	0.0683098		59	43		0.978243
0.268604	0.276418		67	114		1.36835		0.464769	0.797184				0.340437	0.362095		142	142		0.969313
0.0614652	0.154943		80	140		-0.665602		0.264732	0.397905				0.225073	0.208485		144	93		0.952599
0.479818	0.359702		83	62		-0.985327		0.286657	0.674231				0.398292	0.373601		1055	891		0.946638
0.192992	0.188042		8	19		1.86233		0.781546	0.85694				0.506772	0.487761		410	486		0.944948
0.338847	0.24215		35	32		0.580549		0.425142	0.510572				0.253548	0.313576		82	54		0.94316
0.184355	0.272697		51	100		1.29722		0.446235	0.44721				0.372601	0.385356		500	407		0.940016
0.169597	0.162303		28	86		1.08076		0.323608	0.590886				0.29191	0.288031		281	255		0.938791
0.563853	0.402701		136	151		0.25955		0.664093	1.02648				0.308483	0.329663		423	416		0.924843
0.0980357	0.119826		0	19		-1.50626		0.299952	0.247884				0.319007	0.296667		232	203		0.918232
0.444512	0.283993		112	37		0.537194		0.703088	0.64342				0.292272	0.276406		269	287		0.916184
0.837195	0.461608		228	148		-0.140329		0.457816	0.76312				0.479788	0.446913		1040	901		0.912092
0.393144	0.243471		120	83		-1.64089		0.209822	0.180462				0.531361	0.511485		1155	1403		0.909965
0.369629	0.246361		76	14		-2.0917		0.437299	0.319231				0.183964	0.172205		174	132		0.909374
0.459747	0.286518		50	28		-0.41698		0.591922	0.679542				0.251709	0.242296		244	237		0.908966
0.0794777	0.115336		14	3		1.54563		0.243713	0.421959				0.319354	0.314703		232	209		0.903835
0.22875	0.250816		24	51		0.332979		0.603889	0.590861				0.35872	0.335739		218	223		0.893071
0.228161	0.31935		9	63		0.45319		0.516283	0.261361				0.322007	0.35062		229	233		0.876673
0.377377	0.373766		67	73		0.966754		0.628578	0.874607				0.468303	0.459364		404	429		0.874794
0.276621	0.282351		160	143		-0.0619198		0.274512	0.273038				0.350285	0.319537		669	671		0.871907
0.375768	0.324723		67	82		-0.32911		0.824584	1.07206				0.216598	0.206435		203	198		0.865674
0.127016	0.146509		13	13		-1.29012		0.164318	0.36521				0.340012	0.323012		842	754		0.865472
0.250818	0.2822		107	71		-1.40935		0.393571	0.985654				0.312933	0.293124		160	131		0.864961
0.293722	0.271764		28	15		-2.15488		0.521313	0.588313				0.227883	0.227815		57	48		0.862997
0.498468	0.370549		93	32		-1.23364		0.507956	0.558429				0.214869	0.22274		226	228		0.861606
0.0848927	0.103511		9	23		-0.580066		0.252336	0.511874				0.335127	0.322466		345	278		0.859311
0.357243	0.295499		36	36		0.135416		0.559063	0.979882				0.352166	0.331608		794	775		0.838214
0.074288	0.236653		0	58		0.413775		0.0763723	0.203463				0.177321	0.186331		171	192		0.833755
0.203606	0.192667		122	98		-2.06099		0.239768	0.371973				0.50798	0.491709		1169	1075		0.832728
0.385608	0.255455		71	58		-0.618342		0.472234	0.40986				0.412305	0.406605		553	488		0.830492
0.099508	0.146027		0	9		-1.42288		0.263363	0.34855				0.230678	0.232276		194	217		0.828936
0.282017	0.245524		74	66		0.312431		0.258622	0.340522				0.505878	0.440123		288	202		0.826542
0.717858	0.650397		235	303		-0.382553		0.71059	0.845846				0.282793	0.278308		55	59		0.804001
0.111707	0.228816		0	11		0.744409		0.12276	0.223383				0.212879	0.228138		129	119		0.79996
0.0838391	0.102979		7	3		-0.487717		0.112442	0.126718				0.205621	0.174007		264	167		0.79514
0.0551049	0.105492		18	41		-0.464813		0.176393	0.115723				0.213232	0.20955		365	362		0.789792
0.561443	0.349447		174	71		-0.561341		0.557279	0.674729				0.295078	0.288385		146	126		0.782886
0.25139	0.241869		52	57		0.508942		0.57242	1.60316				0.66299	0.596107		1547	1389		0.780278
0.295715	0.268763		62	99		-0.366429		0.51954	0.694711				0.409657	0.337418		187	116		0.77826
0.036147	0.127175		0	15		3.52782		0.10466	0.285354				0.241179	0.238698		119	104		0.771947
0.12391	0.138393		17	0		4.54259		0.112487	0.253333				0.244206	0.21252		115	76		0.770645
0.164232	0.0850015		24	3		-3.3278		0.139936	0.35687				0.389501	0.346934		462	380		0.76286
0.287898	0.332539		30	103		-1.19291		0.247501	0.126456				0.279157	0.254062		182	200		0.756267
0.14517	0.149277		17	30		-1.4163		0.725581	1.27916				0.214283	0.209205		101	125		0.755104
0.0469632	0.140758		0	34		1.41522		0.0759283	0.227451				0.303551	0.307365		287	212		0.752952
0.472294	0.211088		142	3		-0.320092		0.310071	0.256203				0.129721	0.137582		17	9		0.752516
0.215576	0.241909		117	173		-1.358		0.305522	0.832533				0.140708	0.14109		211	232		0.747812
0.108676	0.132952		8	0		0.85151		0.118861	0.0998876				0.349753	0.350246		284	323		0.743165
0.0746436	0.254931		0	14		0.652445		0.267037	0.353879				0.420361	0.404392		2063	1884		0.738142
0.390269	0.321773		31	33		-1.43232		1.07212	1.50041				0.339965	0.316497		229	199		0.737021
0.873002	0.36138		362	103		-0.61612		0.746737	1.23061				0.22073	0.216241		213	224		0.736627
0.719477	0.498253		258	211		0.803727		0.860865	1.4055				0.429431	0.433903		351	373		0.733653
0.568186	0.500635		364	377		2.05478		0.292131	0.836881				0.420592	0.392834		450	414		0.732219
0.323079	0.204185		46	6		0.683695		0.297912	0.408808				0.227225	0.2274		99	92		0.724366
0.836287	0.7161		507	597		4.97153		0.415757	0.499845				0.268691	0.26602		193	219		0.717298
0.178592	0.215285		20	46		0.254154		0.200486	0.37309				0.276013	0.264362		94	115		0.717216
0.192266	0.179758		106	95		1.501		0.239537	0.498034				0.185252	0.195276		193	255		0.714796
0.291771	0.205637		74	29		0.923637		0.34941	0.938437				0.490683	0.403694		1079	1120		0.69368
0.258128	0.317233		93	290		-0.625385		0.32704	0.557646				0.214229	0.18993		355	88		0.693305
0.0769518	0.101087		0	0		3.23796		0.063421	0.0834154				0.272535	0.258906		259	203		0.691155
0.079926	0.0656592		6	0		-0.854878		0.0679222	0.112018				0.368709	0.322992		536	365		0.690913
0.261021	0.351217		36	129		4.02415		0.249135	2.39757				0.42808	0.397064		360	413		0.688653
0.310287	0.227527		54	3		-0.792005		0.535812	0.609053				0.163982	0.175186		120	129		0.686763
0.592935	0.721572		278	679		0.338227		0.74737	0.791095				0.251741	0.227672		104	46		0.681442
0.252849	0.264298		16	31		-2.63312		0.513798	0.387279				0.18075	0.196085		104	190		0.681212
0.15845	0.156315		16	10		0.991901		0.196182	0.26126				0.18522	0.18558		148	182		0.670543
0.149566	0.142485		4	3		1.13607		0.391059	0.28245				0.362679	0.339014		311	221		0.668045
0.215982	0.215296		15	17		-0.504534		0.688351	0.857953				0.140858	0.134278		111	117		0.666044
0.246991	0.250785		52	69		2.32273		0.251891	0.414344				0.101409	0.0994159		38	14		0.663734
0.254962	0.25358		39	12		0.317272		0.193944	0.186923				0.236077	0.235463		139	130		0.662295
0.115092	0.144464		23	10		0.312185		0.395296	0.31816				0.23817	0.239184		99	47		0.660713
0.539604	0.321376		112	69		1.68545		0.268694	0.37715				0.106776	0.0992559		48	52		0.66069
0.665385	0.528636		332	313		-1.05829		0.80579	0.759021				0.348158	0.296167		147	101		0.660626
0.145255	0.149379		17	30		-1.71037		0.725685	1.27956				0.410639	0.41196		217	209		0.66035
0.0635925	0.129808		0	6		1.81807		0.0489757	0.279918				0.403	0.370275		884	671		0.659134
0.168681	0.168972		48	93		-0.654774		0.491521	0.623716				0.107277	0.108829		31	37		0.658279
0.267972	0.131115		155	68		-1.76588		0.330502	0.455853				0.244448	0.245375		89	89		0.657236
0.224979	0.238512		76	88		-0.303233		0.664655	1.14548				0.283739	0.287923		137	181		0.654285
0.298673	0.20762		55	64		-1.37105		0.282364	0.587455				0.395566	0.348656		430	395		0.648305
0.292806	0.146941		16	0		-0.942074		0.275709	0.383767				0.288303	0.254626		511	506		0.647223
0.0651724	0.0954904		0	9		-0.569707		0.378589	0.3395				0.166285	0.169179		23	13		0.645366
0.270726	0.338535		95	141		-0.510594		0.66579	0.758128				0.591122	0.55284		1708	2525		0.644753
0.43689	0.155978		134	49		-0.502223		0.369497	0.275154				0.225075	0.214564		192	208		0.644159
0.815789	0.545729		318	263		-0.0826032		0.599188	1.24232				0.128253	0.130988		14	27		0.642339
0.366275	0.318758		250	246		-0.249094		0.505681	0.471883				0.302791	0.266331		84	89		0.642304
0.428134	0.371774		225	217		-4.19234		0.601858	0.621489				0.174	0.177714		97	148		0.64084
0.280092	0.26108		93	95		1.97925		0.132114	0.16056				0.168921	0.156881		73	48		0.637982
0.0661091	0.0767903		0	0		-0.111138		0.0308185	0.0478305				0.441558	0.390669		366	267		0.635811
0.0864546	0.204884		0	44		1.81458		0.127078	0.223576				0.452435	0.440626		663	554		0.632624
0.211573	0.176945		6	6		2.29063		0.518012	0.630561				0.467644	0.436033		1076	883		0.63239
0.214944	0.294168		7	21		0.870755		0.937832	0.799676				0.308236	0.303126		483	403		0.630985
0.185006	0.15211		0	0		0.403843		0.25885	0.505427				0.142958	0.131075		114	78		0.626563
0.232083	0.0999109		17	0		-0.770798		0.655804	0.727453				0.250276	0.259686		472	526		0.62586
0.469251	0.269221		235	124		0.608983		0.196851	0.429659				0.24684	0.230484		177	172		0.625357
0.0616274	0.147839		3	0		2.7998		0.0701387	0.172857				0.142117	0.134304		10	25		0.621579
0.117248	0.11844		0	3		0.743116		0.223762	0.539458				0.454569	0.426629		557	482		0.61624
0.225671	0.111876		71	17		-0.379848		0.208474	0.819653				0.216471	0.20668		248	264		0.613695
0.233366	0.169515		55	16		1.22021		0.29222	0.5784				0.213446	0.219045		210	204		0.613219
0.353355	0.247366		202	128		-2.31602		0.999571	1.01841				0.225304	0.208795		32	38		0.611385
0.110377	0.14315		19	31		-0.214491		0.375775	0.528612				0.189425	0.166054		340	335		0.61132
0.552764	0.406652		168	141		-1.48249		0.286279	0.713998				0.397157	0.422297		429	381		0.610226
0.111845	0.121688		4	3		-0.789471		0.0658798	0.0689371				0.146143	0.142252		103	94		0.60079
0.389051	0.272351		60	37		0.549432		0.277106	0.445046				0.241511	0.232205		250	240		0.600696
0.409144	0.253205		151	77		0.347347		1.34258	1.01778				0.102267	0.112381		21	58		0.595739
0.308015	0.306541		105	178		2.41803		0.593618	0.859951				0.269432	0.242801		120	108		0.595617
0.0618185	0.102717		0	10		-1.14537		0.0747124	0.0477951				0.358819	0.321831		119	145		0.594372
0.143588	0.121447		14	14		-0.226247		0.384861	0.558362				0.493086	0.473995		1135	1049		0.593606
0.156504	0.103202		6	0		1.28897		0.210534	0.14344				0.199459	0.169333		106	55		0.587172
0.525091	0.326185		90	17		0.313252		0.770495	1.42895				0.264126	0.258369		391	338		0.586966
0.101825	0.127767		28	32		0.718899		0.178306	0.410876				0.109592	0.106847		0	0		0.586632
0.462268	0.382585		91	94		-0.638389		0.862412	0.853057				0.523429	0.506387		992	1058		0.58654
0.516017	0.292748		140	66		0.0738965		0.863763	1.62617				0.257221	0.232045		146	149		0.586176
0.411605	0.255328		18	0		-2.01602		0.407826	0.49014				0.423884	0.412688		906	795		0.584689
0.133012	0.141672		42	21		0.649422		0.0631943	0.0840959				0.243725	0.251971		89	113		0.583228
0.0940396	0.0675566		0	0		1.15317		0.0819103	0.070208				0.253937	0.255588		58	113		0.579681
0.118337	0.160326		34	26		0.355212		0.0872373	0.11223				0.428389	0.416287		483	427		0.579644
0.324602	0.410575		18	51		-0.260847		0.196477	0.557163				0.253756	0.254821		167	165		0.577406
0.249367	0.21012		46	28		-0.234692		0.649525	0.704453				0.148401	0.136643		26	21		0.576485
0.619619	0.552233		337	369		1.17343		0.938481	1.40087				0.141696	0.161917		93	79		0.576481
0.384881	0.358664		72	55		-0.568296		0.788745	0.740013				0.302299	0.306277		287	212		0.575452
0.295677	0.233831		103	56		-0.226786		0.395909	0.566192				0.216694	0.221202		87	94		0.572769
0.177103	0.151721		23	9		-0.302267		0.152717	0.152061				0.199813	0.201935		159	141		0.572423
0.0787802	0.0691671		0	0		-0.336659		0.0725314	0.14833				0.253821	0.262786		164	286		0.571309
0.646298	0.311526		253	69		-0.725233		0.341428	0.419714				0.216423	0.219491		91	84		0.569718
0.151099	0.193493		58	103		-1.16713		0.179129	0.259353				0.237015	0.241402		118	107		0.567402
0.549002	0.379911		228	183		1.29731		1.05485	2.23843				0.5081	0.472541		839	715		0.559899
0.0457057	0.0938553		0	5		-3.33088		0.0707874	0.0942759				0.230737	0.225436		124	126		0.559179
0.160308	0.17171		43	25		0.0756051		0.549976	0.638016				0.11973	0.124164		13	44		0.558785
0.664395	0.500918		290	250		0.400175		0.498769	1.0573				0.246577	0.220549		43	77		0.556657
0.343481	0.441401		120	167		1.25349		0.507748	0.873873				0.292363	0.219734		899	661		0.554623
0.316451	0.242633		51	39		-0.42342		0.535679	1.01029				0.101628	0.0909571		39	107		0.554375
0.135113	0.156421		0	3		0.0849368		0.261355	0.477721				0.154847	0.138158		83	65		0.552356
0.456015	0.324537		35	108		-1.26088		0.164778	0.481779				0.447527	0.417982		1473	1434		0.551484
0.17169	0.155175		59	18		-1.87725		0.377068	0.780461				0.315969	0.310448		232	209		0.548561
0.151975	0.149207		5	10		0.701391		0.240479	0.378905				0.202614	0.190554		64	55		0.548073
0.253944	0.248383		68	67		-0.0147678		0.2685	0.345678				0.360082	0.340582		177	161		0.547371
0.159511	0.180083		22	40		1.25251		0.249415	0.506753				0.259922	0.254776		297	307		0.546852
0.143246	0.199233		13	18		1.12129		0.425582	0.815304				0.149284	0.15069		44	28		0.545065
0.314008	0.230466		118	74		0.458423		0.315489	0.571634				0.174136	0.165548		218	196		0.543669
0.410145	0.320194		178	225		-0.553664		0.622963	1.14061				0.210166	0.180054		22	17		0.540296
0.49226	0.379397		152	131		1.2365		0.362038	0.661655				0.386366	0.376224		1490	709		0.535709
0.643441	0.223234		517	72		-1.4223		0.392418	0.681289				0.255563	0.22821		400	384		0.535623
0.0609023	0.0944631		0	16		-2.24521		0.249802	0.791033				0.118034	0.105953		48	60		0.533916
0.177656	0.15629		30	21		1.16988		0.360174	0.403418				0.300197	0.28312		168	147		0.533551
0.757948	0.356445		428	222		0.668231		0.573903	0.789815				0.489456	0.469847		238	379		0.531527
0.0390026	0.115063		0	11		-3.66257		0.0485208	0.451817				0.373513	0.362198		243	175		0.5299
0.136272	0.152342		47	73		5.98846		0.1619	0.297333				0.222187	0.206009		20	27		0.524844
0.319955	0.17183		116	39		1.70025		0.249867	0.203272				0.302272	0.290164		372	363		0.523844
0.117513	0.222737		0	19		0.223358		0.152747	0.272648				0.198693	0.197847		126	101		0.521968
1.06032	0.477814		891	528		1.8202		1.15356	1.67406				0.523386	0.505844		894	714		0.521857
0.270517	0.222503		7	23		-0.869261		0.522168	0.398418				0.261636	0.256256		119	142		0.520974
0.439019	0.254283		133	21		-0.428544		0.967759	4.90178				0.387039	0.346363		647	587		0.520761
0.0658903	0.140624		0	0		1.76034		0.136237	0.298203				0.371746	0.361142		206	252		0.517336
0.388974	0.257632		87	64		0.12476		0.102919	0.139876				0.360275	0.302978		418	319		0.515714
0.252591	0.167744		144	79		3.28285		0.196905	0.135442				0.390892	0.377819		572	506		0.515603
0.227686	0.176803		33	9		0.229847		0.531523	0.613619				0.305163	0.287427		463	520		0.513419
0.306513	0.161031		18	16		-6.47473		0.290581	0.222704				0.22117	0.20539		103	89		0.5125
0.510158	0.37606		324	148		-0.643581		0.587344	1.22325				0.490026	0.432744		812	571		0.512423
0.332879	0.185193		189	40		1.03761		0.375921	0.615856				0.338889	0.322938		898	852		0.511439
0.190326	0.190849		33	12		-1.38351		0.324114	0.276454				0.174436	0.186972		59	53		0.511402
0.488735	0.336716		85	53		0.301557		0.484857	0.440331				0.261496	0.25492		170	114		0.511209
0.253666	0.239977		7	31		3.01917		0.546061	0.669189				0.268915	0.241503		197	126		0.510281
0.15781	0.158786		48	93		-0.362332		0.480707	0.629572				0.190436	0.18374		115	97		0.507542
0.461454	0.2312		162	79		-1.24819		0.223512	0.362461				0.223895	0.228992		112	138		0.507425
0.462493	0.375215		82	24		-0.279148		0.777695	1.05325				0.186677	0.175538		116	146		0.507095
0.482195	0.405488		56	56		-1.68496		0.759963	0.652003				0.144614	0.11624		13	0		0.505972
0.324045	0.345698		70	147		0.259232		0.553372	0.565763				0.329181	0.338972		154	124		0.505074
0.182301	0.347628		60	252		1.43822		0.354858	0.410702				0.210868	0.204752		111	74		0.504322
0.0941443	0.282897		15	302		-0.153753		0.0456753	0.107859				0.419793	0.388904		499	331		0.503813
0.0825789	0.143014		0	9		2.13488		0.250022	0.37512				0.330532	0.28573		256	147		0.501971
0.0650493	0.108642		7	0		0.363024		0.0722004	0.132445				0.454686	0.448759		323	327		0.501097
0.209976	0.138938		127	4		-2.59424		0.13068	0.153507				0.307133	0.339705		570	884		0.500979
0.429701	0.361567		110	127		0.296709		0.335517	0.838911				0.422179	0.422917		666	595		0.50046
0.0856978	0.162617		15	53		0.990131		0.189206	0.507444				0.182754	0.161856		85	88		0.497171
0.0748643	0.137609		8	11		2.77464		0.144199	0.261318				0.304983	0.281331		238	287		0.496487
0.311201	0.205556		50	49		-0.97731		0.121168	0.1978				0.28268	0.262639		262	287		0.494668
0.122394	0.130814		14	13		0.48694		0.440673	0.579228				0.251308	0.222397		177	106		0.493045
0.282445	0.259615		62	45		-0.0617005		1.01631	3.19865				0.322352	0.312813		440	336		0.491458
0.150377	0.183686		15	0		-0.827991		0.504827	1.07133				0.456016	0.453279		437	418		0.490867
0.785356	0.549212		341	266		-0.774127		0.589934	1.30616				0.206036	0.202673		181	163		0.490395
0.137864	0.124408		53	16		0.624723		0.144025	0.190126				0.0946943	0.121606		34	50		0.488125
0.0507523	0.0424787		0	0		-0.82043		0.155598	0.215824				0.270247	0.270904		185	153		0.487896
0.527934	0.511437		171	284		1.4588		0.647104	1.66405				0.238216	0.20135		128	75		0.487247
0.245753	0.205281		58	9		-1.16064		0.334375	0.468476				0.346941	0.338133		390	442		0.486041
0.693086	0.403891		272	78		1.26621		0.774461	1.15601				0.136731	0.145034		90	81		0.485736
0.37024	0.263288		92	31		1.95871		0.849501	1.80653				0.111897	0.116257		8	8		0.48403
0.184219	0.189611		28	37		1.59623		0.417737	0.520283				0.308065	0.280086		78	119		0.4808
0.295434	0.233265		131	46		-0.519677		0.248201	0.442491				0.331382	0.315937		280	284		0.480103
0.135526	0.200619		45	42		0.473479		0.350387	0.659968				0.422373	0.412716		299	246		0.476497
0.18974	0.187952		23	21		0.591161		0.242369	0.312625				0.242744	0.240546		213	145		0.476038
0.216123	0.258925		14	41		-0.388054		0.485026	1.41908				0.240548	0.23555		318	331		0.475959
0.460389	0.258091		100	31		-0.207492		0.407583	0.617483				0.384966	0.386049		527	545		0.475161
0.254848	0.275707		94	123		0.322276		0.514678	0.714119				0.18977	0.158923		166	120		0.473167
0.175113	0.178268		25	44		-0.380662		0.211097	0.423816				0.403001	0.428869		429	381		0.472298
0.106796	0.172281		29	96		0.0804487		0.389379	0.208361				0.311737	0.317169		295	418		0.472293
0.090554	0.0924783		0	0		-0.0111311		0.0878981	0.087622				0.122375	0.122126		47	38		0.469937
0.190361	0.328602		23	124		-0.59628		0.339169	0.223831				0.131312	0.132564		6	23		0.467
0.308404	0.176383		209	43		-2.68902		0.318785	0.314472				0.216111	0.211493		101	125		0.466912
0.15591	0.43305		56	355		7.50576		0.342634	0.742667				0.225461	0.225643		154	118		0.466344
0.53734	0.448737		99	105		0.300689		0.534709	1.8603				0.137136	0.12509		83	83		0.466241
0.318114	0.203971		57	65		-1.03771		0.552585	0.728984				0.145815	0.140212		167	134		0.465903
0.099613	0.077848		0	0		-0.30843		0.168485	0.323498				0.342044	0.285742		180	110		0.464959
0.173758	0.0889778		14	0		-4.00314		0.255075	1.00676				0.337222	0.323239		277	213		0.463106
0.337391	0.296202		41	26		0.427515		0.270235	0.281881				0.132183	0.133131		7	24		0.462648
0.165756	0.217711		44	84		-0.78089		0.977741	2.44319				0.19473	0.179834		164	110		0.462202
0.179696	0.184413		43	27		1.73262		0.189707	0.510189				0.196692	0.184186		57	47		0.461854
0.406877	0.277908		53	27		0.0167239		0.431378	0.798135				0.57401	0.553472		1795	1622		0.460399
0.328321	0.278894		23	63		-2.51641		0.195993	1.38913				0.548618	0.49323		481	345		0.454994
0.118048	0.157833		4	14		-0.80596		0.463159	0.477361				0.241653	0.243948		201	166		0.454565
0.312131	0.248767		25	22		0.897953		0.33046	0.492114				0.344725	0.289249		231	97		0.454475
0.593681	0.346723		194	74		-0.550463		0.577737	0.690622				0.363704	0.323798		640	573		0.452952
0.260219	0.374567		75	126		-0.713975		0.42546	1.92539				0.332522	0.322952		357	375		0.452514
0.510989	0.348388		112	39		1.77483		0.286438	0.229215				0.533727	0.509615		1865	1597		0.450456
0.143119	0.122641		66	53		-1.85553		0.188081	0.348337				0.118526	0.124011		73	76		0.449873
0.106298	0.195079		0	30		-0.000303402		0.073912	0.101453				0.899207	0.793384		913	821		0.448652
0.475188	0.301308		184	129		1.0609		0.216804	0.206314				0.238222	0.224926		194	156		0.446977
0.48767	0.336458		104	74		-1.09038		0.649054	1.47759				0.44889	0.398841		397	257		0.446039
0.433219	0.401045		146	217		-0.10629		1.84494	2.23407				0.228534	0.222541		287	321		0.443884
0.113275	0.115486		55	46		0.313371		0.283284	0.482538				0.456565	0.400157		276	246		0.443003
0.160101	0.131772		71	67		0.866763		0.24676	0.534411				0.380308	0.368177		232	221		0.442969
0.432962	0.369402		113	40		0.0378019		0.635578	0.84794				0.283708	0.266451		150	152		0.441448
0.330894	0.316014		77	51		-0.640856		0.854492	1.78116				0.331888	0.329174		201	143		0.440194
1.37748	0.45562		433	142		-1.87627		1.3473	1.57356				0.236013	0.232497		641	552		0.43786
0.411842	0.274652		75	63		0.625469		0.447776	0.843753				0.281352	0.240207		155	80		0.437335
0.296541	0.272566		95	106		0.756313		0.205668	0.413622				0.41927	0.404754		414	451		0.43724
0.2261	0.152473		92	29		0.987001		0.348271	0.378503				0.23989	0.198675		248	189		0.437128
0.0903773	0.0905035		0	0		-0.524323		0.258171	0.396691				0.201759	0.180701		81	59		0.436642
0.292583	0.286097		213	118		-0.868177		0.264896	0.213877				0.218185	0.210674		31	28		0.436462
0.90014	0.416094		363	96		1.99077		1.07543	1.89433				0.252147	0.221243		519	330		0.43247
0.447383	0.212359		106	14		-0.1524		0.420368	0.648705				0.167644	0.15389		84	49		0.430519
0.220379	0.188293		14	7		-0.406904		0.43638	0.430131				0.441277	0.401913		917	804		0.429415
0.183471	0.149713		31	27		0.375592		0.296242	0.315631				0.484892	0.445273		724	608		0.427256
0.0613002	0.202905		0	24		2.7124		0.109456	0.726078				0.311934	0.292216		542	474		0.426104
0.0433991	0.161		0	28		-0.278888		0.0764043	0.290718				0.220748	0.22951		114	88		0.425442
0.481628	0.286542		92	57		-0.26169		0.638644	0.908917				0.248423	0.250767		312	282		0.425076
0.367916	0.220872		103	16		-0.040625		0.533859	0.652561				0.0990421	0.0959066		127	87		0.424129
1.02503	0.571469		202	299		0.735259		1.52771	1.45712				0.472101	0.442549		267	192		0.423746
0.541092	0.358346		249	244		0.22302		0.322701	0.408041				0.245571	0.246019		115	142		0.422382
0.432991	0.226875		146	92		-0.988489		0.48305	0.61824				0.154366	0.120141		91	63		0.421455
0.458664	0.24651		33	0		-0.749007		0.634576	0.545775				0.265285	0.2855		153	150		0.420557
0.213674	0.212044		51	104		0.134744		0.733715	0.789076				0.258022	0.242086		538	450		0.41866
0.65197	0.345681		98	42		0.490002		0.657397	0.773026				0.314199	0.288357		73	62		0.418586
0.405586	0.272969		63	40		-2.317		0.776895	0.613072				0.248309	0.239311		238	199		0.417596
0.719702	0.309223		179	161		-0.970778		0.273659	0.508451				0.22577	0.224766		108	100		0.416422
0.380807	0.34342		56	79		-1.9977		0.451714	0.290747				0.145509	0.13211		51	34		0.415248
0.509238	0.354099		117	23		-0.969702		0.94563	1.9511				0.176074	0.173782		171	110		0.414995
0.161984	0.186428		14	45		-1.27646		0.338389	0.621646				0.390248	0.397147		521	578		0.41433
0.0309267	0.113797		0	3		-2.40899		0.0365863	0.133527				0.198046	0.186719		366	285		0.414274
0.497383	0.37132		88	87		-1.31265		0.506381	0.655429				0.0907922	0.087871		17	19		0.414254
0.525803	0.347473		157	87		-0.655435		0.534069	0.786229				0.244806	0.195939		224	173		0.413753
0.297204	0.272641		141	197		1.4309		0.37977	0.37113				0.466474	0.474397		357	423		0.413611
0.357593	0.407048		262	262		0.381935		0.420923	0.841701				0.175984	0.161584		25	19		0.412554
0.401392	0.19804		77	17		0.161008		0.402369	0.572141				0.308605	0.321541		135	176		0.41201
0.352309	0.24841		34	23		-1.77145		0.610311	2.34592				0.369835	0.370539		216	199		0.411481
0.441723	0.383252		175	332		-0.585541		0.67607	1.18096				0.442116	0.452379		357	423		0.411088
1.03584	0.453863		306	157		-0.603429		0.332672	0.498739				0.165683	0.160929		100	73		0.41033
0.121176	0.114443		36	12		-0.00674295		0.54125	0.605442				0.307142	0.306444		678	553		0.409515
0.342507	0.320504		160	266		-0.364474		0.466698	0.616367				0.40669	0.405906		547	538		0.408834
0.128245	0.244904		10	57		1.89316		0.301013	0.201336				0.268362	0.228773		382	308		0.40848
0.594755	0.329355		80	19		2.43215		0.491084	0.726907				0.513142	0.446798		697	455		0.407687
0.593456	0.364523		268	67		1.277		0.967376	2.16784				0.278534	0.274271		242	231		0.407638
0.0935211	0.10741		0	0		0.11466		0.0983376	0.189262				0.126823	0.156202		59	103		0.407278
0.469167	0.298638		410	281		-2.43897		0.178302	0.218567				0.125165	0.109124		41	46		0.407156
0.794413	0.420784		134	37		-0.730421		0.672852	0.399679				0.2034	0.215002		60	58		0.40695
0.642199	0.340782		136	90		-0.163292		1.27777	0.803972				0.43538	0.405012		352	391		0.406634
0.13551	0.156476		0	0		-1.45687		0.1799	0.165981				0.375915	0.337715		1060	910		0.405933
0.843928	0.600536		433	811		0.299297		0.664176	1.00332				0.455329	0.414205		336	333		0.404315
0.191471	0.367235		46	189		0.0678011		0.343718	1.17287				0.246454	0.251984		116	60		0.401978
0.0947425	0.194826		0	29		3.17188		0.1185	0.292836				0.273667	0.272226		151	133		0.401863
0.339685	0.218098		87	28		-1.71331		0.158172	0.21068				0.198393	0.186358		73	84		0.400663
0.798092	0.543265		148	313		-1.29437		1.2312	4.6077				0.264067	0.240175		127	111		0.399738
0.06295	0.143476		3	21		-0.586065		0.19743	0.249207				0.288909	0.271879		1465	1273		0.398811
0.421323	0.298168		124	110		0.173514		0.743878	1.52113				0.161186	0.142255		53	31		0.398107
0.174523	0.181419		40	61		0.759827		0.883912	0.894645				0.14024	0.132582		87	39		0.397915
0.365506	0.298982		128	102		0.724447		0.602018	1.29212				0.214094	0.208041		96	89		0.396979
0.0372624	0.131467		0	0		1.70249		0.0518237	0.120279				0.300807	0.289612		178	140		0.395511
0.341349	0.212783		97	6		-1.16863		0.195505	0.180081				0.144502	0.154012		24	43		0.394702
0.267128	0.229427		52	16		-0.459221		0.401821	0.786599				0.491914	0.457124		1188	920		0.39395
0.123356	0.0777807		46	16		-0.246321		0.188085	0.115809				0.373455	0.350061		430	389		0.393535
0.110512	0.101141		19	22		-0.841733		0.0866549	0.0832264				0.265272	0.272995		424	383		0.393245
0.303518	0.259654		46	71		-0.113		0.299705	0.447366				0.252718	0.235651		216	210		0.392468
0.478868	0.412309		136	134		-0.0485358		0.388908	0.516865				0.587836	0.533115		1561	1300		0.392028
0.62471	0.449406		259	308		-0.941807		0.722665	3.13639				0.190869	0.187674		135	113		0.391366
0.152299	0.17991		25	29		-0.325899		0.167419	0.188205				0.227924	0.208659		81	76		0.389444
0.217783	0.261872		76	42		-0.196087		0.514959	0.654138				0.211732	0.210771		106	82		0.389258
0.386702	0.266344		184	91		-1.23375		0.243137	0.313268				0.309391	0.288643		74	53		0.387905
0.411853	0.336456		124	48		-0.00184634		0.236823	0.345242				0.113408	0.118782		0	7		0.386996
0.338975	0.229354		61	23		-0.373013		0.291746	0.359572				0.220832	0.212251		111	58		0.386577
0.167718	0.255214		16	77		3.46662		0.463373	1.20918				0.344813	0.331844		288	270		0.385926
0.40219	0.366896		62	133		-0.188897		0.877806	1.14634				0.324034	0.308083		216	187		0.385921
0.140728	0.151775		24	56		-1.03219		0.571126	0.404769				0.202271	0.221303		48	46		0.38568
0.127616	0.172904		14	17		0.63209		0.144922	0.230964				0.154229	0.144062		105	84		0.383107
0.224941	0.231466		16	9		0.690573		0.411146	0.340393				0.296818	0.295667		301	307		0.382207
0.276373	0.259491		65	79		-0.90502		0.478315	0.523334				0.455944	0.444239		630	607		0.379109
0.593183	0.329437		108	69		1.69571		0.330907	0.536101				0.298597	0.283241		325	204		0.378536
0.117643	0.104431		19	0		-0.500488		0.201565	0.361456				0.404384	0.389345		689	692		0.376989
0.644025	0.467441		132	72		-0.859522		0.883649	0.568779				0.177391	0.160673		110	124		0.376202
0.135	0.134817		4	6		-0.299599		0.271818	0.307621				0.337491	0.315821		166	126		0.37525
0.531977	0.418146		180	96		0.0351524		0.518946	0.759633				0.409202	0.36731		369	322		0.374682
0.173214	0.14969		91	84		1.04198		0.306123	0.382273				0.351369	0.319824		301	204		0.374291
0.584114	0.497862		462	427		0.775063		1.04246	1.317				0.251782	0.28929		105	122		0.373987
0.165872	0.144906		20	28		-0.218478		0.499201	0.796772				0.280115	0.265592		237	187		0.37373
0.164322	0.143659		20	28		-0.190696		0.496678	0.806908				0.263978	0.270811		60	58		0.373381
0.244161	0.242097		20	26		-0.791319		0.459902	0.949125				0.22424	0.192996		202	143		0.369487
0.178952	0.164297		6	4		2.54796		0.827826	1.61938				0.319967	0.317027		497	512		0.369428
0.557304	0.499786		205	223		2.52529		2.86085	8.27003				0.237465	0.234931		190	186		0.368738
0.26063	0.284299		43	30		0.718677		0.382263	0.494742				0.317132	0.314702		910	760		0.368208
0.147658	0.140996		12	3		0.0517018		0.421315	1.53165				0.201878	0.187378		58	85		0.367659
0.416191	0.186012		196	60		-0.0266044		0.283504	0.546948				0.178062	0.174361		195	148		0.367172
0.221104	0.231718		32	49		-1.72115		0.248907	0.338283				0.240914	0.236345		136	132		0.365933
0.95101	0.339885		379	66		-0.174833		0.269437	0.437888				0.510697	0.502329		251	279		0.365241
0.210228	0.232707		122	188		-0.535593		0.37735	0.439878				0.234663	0.224638		347	407		0.365144
0.190863	0.188336		41	60		-0.895214		0.334255	0.496634				0.448666	0.44257		429	360		0.364655
0.0516686	0.160424		0	25		4.11107		0.181092	0.392793				0.219101	0.213646		234	278		0.362956
0.266273	0.307014		27	33		0.507315		0.399239	0.91665				0.287354	0.182385		225	102		0.361515
0.472468	0.330106		48	53		0.392296		0.553775	1.04095				0.40737	0.397127		190	166		0.36105
0.465258	0.308245		163	142		-3.93792		1.73783	4.31657				0.124031	0.112906		105	75		0.358475
0.217871	0.228609		32	49		-0.81748		0.25923	0.358003				0.268879	0.28561		361	308		0.357684
0.133227	0.177512		0	42		-0.39889		0.0896492	0.108566				0.0750796	0.0695597		20	18		0.356504
0.154187	0.141126		0	3		-2.38601		0.513827	0.864059				0.237107	0.228525		309	234		0.356226
0.0926172	0.193626		11	41		6.09978		0.156762	0.195088				0.149214	0.136547		90	79		0.356005
0.203907	0.237912		13	32		0.0206961		0.529966	0.938749				0.287523	0.258624		525	529		0.353501
0.127308	0.146506		14	3		0.76009		0.405522	0.585569				0.267679	0.271172		445	289		0.353324
0.710335	0.256938		477	166		-1.89529		0.181275	0.391661				0.174272	0.173176		48	40		0.353062
0.220878	0.189344		79	41		2.28633		0.418903	0.593808				0.17734	0.182161		98	67		0.352688
0.095975	0.15819		0	85		-1.4522		0.350839	0.421117				0.62693	0.568689		1071	894		0.352326
0.165208	0.174415		25	53		2.75861		0.17826	0.234748				0.327907	0.321811		292	279		0.352118
0.604411	0.427148		307	252		-0.0728586		0.930332	1.20651				0.475137	0.438539		666	513		0.352103
0.483767	0.262231		125	70		0.486978		0.280322	0.376106				0.218379	0.212332		161	191		0.351501
0.182437	0.290353		29	91		-2.25039		0.527589	0.354287				0.149749	0.147716		62	67		0.35107
0.158971	0.161825		6	11		0.235878		0.451446	0.468404				0.315096	0.288015		332	257		0.350908
0.230387	0.248225		124	157		0.981161		1.62105	5.49672				0.346214	0.32413		327	303		0.349579
0.0922013	0.209499		42	116		1.59662		0.114207	0.143738				0.431181	0.358743		409	404		0.349303
0.285988	0.206935		26	29		-1.62642		0.120985	0.114199				0.347635	0.321435		161	110		0.348072
0.285234	0.249481		72	55		1.06645		0.108119	0.162438				0.327616	0.312332		418	324		0.347298
0.0925985	0.0985006		20	9		-0.314411		0.129453	0.131419				0.303812	0.304694		153	130		0.347152
0.542499	0.39085		362	294		-1.00963		1.91184	9.63148				0.174038	0.175332		148	132		0.346977
0.384187	0.282975		88	77		2.98225		0.731736	0.703817				0.275429	0.270473		278	244		0.346498
0.336788	0.196516		60	18		0.0679489		0.448664	0.436876				0.293255	0.298318		980	796		0.345987
0.314796	0.285569		143	174		-0.566735		0.369815	0.511072				0.219803	0.211628		111	58		0.345976
0.525626	0.238821		105	64		-0.452433		0.491535	0.397823				0.152757	0.152993		149	109		0.345596
0.139397	0.157921		32	36		0.541354		0.331846	0.415546				0.457056	0.435174		3799	1849		0.344895
0.194603	0.126251		50	11		-2.02769		0.0832829	0.0772573				0.15401	0.140027		24	15		0.344379
0.333461	0.18086		105	40		0.589291		0.700867	0.827531				0.162084	0.16584		93	71		0.344263
0.295579	0.18663		95	58		-5.15675		0.491475	0.604095				0.170771	0.159086		198	105		0.34229
0.345282	0.322016		57	45		-0.60833		0.800096	0.768416				0.244321	0.261755		156	190		0.341932
0.235031	0.244151		28	88		3.01269		0.465362	0.609777				0.322046	0.314334		179	176		0.340244
0.153234	0.183162		7	17		3.51264		0.347106	0.529885				0.308685	0.301103		322	358		0.339638
0.354659	0.161465		138	23		0.139013		0.198118	0.272776				0.157716	0.162676		180	188		0.339032
0.482987	0.424344		110	147		-2.17755		1.17429	1.60684				0.346203	0.327338		327	303		0.335018
0.399369	0.198454		143	73		-1.63467		0.401574	0.580395				0.289605	0.278856		192	197		0.333239
0.118402	0.219295		28	91		0.838784		0.121785	0.0755237				0.235733	0.234754		344	335		0.333157
0.284481	0.218684		6	22		-0.290882		0.614141	0.3674				0.351333	0.328819		537	363		0.332655
0.125863	0.255557		20	85		-1.69261		0.295467	0.362592				0.319705	0.350266		229	233		0.331272
0.420933	0.369269		38	112		2.46088		0.217193	1.3452				0.257916	0.23769		542	478		0.330887
0.0492876	0.174058		0	46		0.311271		0.0915118	0.282983				0.151193	0.146118		13	23		0.330882
0.0895436	0.132859		9	9		-1.25916		0.203619	0.240382				0.146643	0.141034		103	94		0.330851
0.178634	0.171868		28	39		-0.594477		0.314183	0.561631				0.444939	0.446456		426	419		0.330706
0.202131	0.133544		34	9		-1.1235		0.294497	0.404221				0.125236	0.121011		20	24		0.330291
0.240054	0.187107		24	0		-0.500121		0.226562	0.491053				0.333127	0.314638		405	294		0.330282
0.0444127	0.156351		0	103		-0.809961		0.0568552	0.246099				0.194216	0.189567		128	110		0.328957
0.115248	0.125577		0	5		-1.9788		0.132992	0.176464				0.143686	0.136108		78	53		0.32846
0.371808	0.383907		83	36		-0.0487288		0.483213	0.581886				0.285519	0.277094		398	362		0.326189
0.317328	0.245483		62	49		-2.31648		0.59467	0.639135				0.245784	0.237414		213	175		0.326169
0.138488	0.149946		8	19		2.50348		0.240383	0.496837				0.18937	0.17672		39	55		0.325104
0.398616	0.260742		94	50		0.488521		0.790753	2.24094				0.124261	0.126393		112	0		0.324142
0.323232	0.337915		118	77		-0.0697705		0.275311	0.378342				0.480889	0.46014		123	117		0.323784
0.287154	0.148997		143	28		-0.895354		0.463712	0.532426				0.10481	0.106681		3	9		0.322883
0.0763047	0.0932539		0	0		0.573354		0.134324	0.130414				0.130306	0.128362		84	125		0.322687
0.215067	0.19131		46	15		1.28566		0.61611	0.824567				0.2696	0.237052		259	206		0.322227
0.224229	0.212165		74	66		-0.585832		0.910081	1.61466				0.125897	0.134156		24	28		0.321649
0.140155	0.155505		23	31		5.56779		0.260037	0.499754				0.402034	0.403818		477	458		0.321602
0.0407563	0.0969434		0	0		0.499383		0.0722562	0.205041				0.411154	0.388684		127	101		0.321388
0.158516	0.146048		3	26		1.8235		0.0947918	0.136179				0.192538	0.185523		71	44		0.320685
0.320685	0.184211		37	26		0.629889		0.447717	0.736073				0.337826	0.34516		516	433		0.320285
0.299772	0.338895		123	211		1.05799		0.670471	0.700188				0.201903	0.194568		168	168		0.320161
0.302368	0.296293		51	60		0.5033		1.48391	2.23922				0.500179	0.415289		628	525		0.318871
0.366355	0.473637		61	130		-0.409752		1.27976	0.752335				0.260856	0.239576		231	218		0.318077
0.215769	0.278289		26	102		7.61425		0.135897	0.165046				0.2607	0.240097		231	218		0.317109
0.0766351	0.0937386		10	18		-0.026271		0.146561	0.276196				0.131968	0.107071		70	58		0.316956
0.0902112	0.127272		3	7		-3.69447		0.0820183	0.102951				0.446016	0.422699		590	574		0.31618
0.0699544	0.152915		0	9		-0.137266		0.0260023	0.0403523				0.235144	0.235124		118	112		0.313928
0.042059	0.123098		0	5		4.06697		0.0427672	0.0944444				0.243624	0.230029		130	131		0.313588
0.0250467	0.0709982		0	3		-1.55707		0.0863538	0.104346				0.306717	0.290545		94	60		0.313416
0.401735	0.312943		195	106		0.326581		1.68524	1.65566				0.172203	0.167005		70	62		0.311338
0.194165	0.151962		26	0		-0.83325		0.076714	0.117338				0.19596	0.180929		177	98		0.3113
0.188176	0.219248		162	190		1.44414		0.175042	0.244429				0.0980957	0.0933288		57	67		0.310754
0.122513	0.239329		3	45		0.30252		0.223582	0.124689				0.254355	0.231888		259	162		0.309979
0.741999	0.419927		103	53		0.370203		2.10612	4.23707				0.229351	0.225186		239	216		0.309646
0.367157	0.152603		123	16		-3.63021		0.354575	0.0735207				0.250789	0.260441		90	76		0.309562
0.398418	0.365024		119	183		-0.712233		0.809118	1.83202				0.380988	0.366377		309	239		0.308596
0.401891	0.273567		82	43		1.11546		0.293474	0.551021				0.37977	0.349049		264	306		0.307897
0.292767	0.196719		13	6		-1.56344		0.289042	0.243505				0.297819	0.251955		447	272		0.307842
0.305983	0.166364		61	32		0.35133		0.217861	0.316237				0.569297	0.540931		238	168		0.307174
0.227743	0.296842		96	116		0.909645		0.39937	1.74131				0.396025	0.386966		248	246		0.306008
0.288262	0.336514		31	66		-0.290207		0.362118	1.04203				0.482594	0.488169		882	663		0.305882
0.300332	0.224918		169	103		1.11269		0.302654	0.328337				0.249411	0.250782		117	93		0.305873
0.49072	0.325122		131	61		0.816514		0.633708	1.07421				0.610536	0.561708		1982	1734		0.305141
0.335735	0.260674		74	46		1.14393		0.430884	0.303041				0.213375	0.211004		336	304		0.304267
0.549901	0.296203		127	39		0.343761		0.253303	0.431541				0.250311	0.256558		174	134		0.303299
0.327676	0.288125		73	82		0.109007		0.805379	0.819731				0.250865	0.253472		395	331		0.302881
0.295779	0.262193		44	48		1.22361		0.17423	0.0958632				0.180966	0.192069		222	225		0.302498
0.232005	0.189013		10	20		3.13726		0.101832	0.0509641				0.386425	0.382337		294	283		0.302464
1.39117	0.625287		852	487		-0.846094		0.488277	0.559885				0.331133	0.325171		271	254		0.302005
0.465811	0.417082		84	123		0.935004		0.716667	1.103				0.291756	0.301856		217	258		0.301402
0.264917	0.240607		12	29		0.221324		0.203884	0.220076				0.324485	0.311784		206	147		0.300406
0.0323835	0.149358		0	23		0.149441		0.039954	0.100759				0.202053	0.201289		106	53		0.299872
0.185599	0.196415		45	82		0.0690001		0.366155	0.404016				0.200548	0.169578		50	78		0.298587
0.21562	0.11771		37	12		1.19277		0.0698984	0.104697				0.207475	0.198807		175	160		0.297611
0.141035	0.0984139		3	3		-0.00306835		0.0481996	0.0424799				0.465639	0.418081		1068	1055		0.29733
0.276915	0.348777		25	47		0.260172		0.313855	0.351431				0.162707	0.163899		70	95		0.296523
0.341244	0.284884		107	116		-2.24952		0.581691	2.47292				0.396711	0.380314		311	339		0.295829
0.547774	0.406194		308	246		-1.41913		0.234051	0.26392				0.140837	0.174528		30	51		0.295767
0.1726	0.191078		36	32		0.806732		0.707418	1.14984				0.183494	0.17466		126	114		0.294419
0.234474	0.288923		111	183		3.25963		1.16371	2.31657				0.375016	0.375754		368	316		0.291511
0.159069	0.164923		17	24		-0.367549		0.554876	0.447347				0.318214	0.304214		149	141		0.290554
0.406192	0.261436		57	16		0.177527		0.196927	0.314475				0.23785	0.186001		267	143		0.290272
0.204018	0.222557		76	51		2.03577		0.932705	0.666948				0.349631	0.34438		102	109		0.290128
0.492048	0.303559		200	139		0.560558		0.680861	0.500716				0.312204	0.322579		300	319		0.289071
0.234463	0.168872		63	55		0.31952		0.316265	0.852981				0.102102	0.0954607		17	26		0.287841
0.23809	0.232089		7	10		3.47926		0.319712	0.442959				0.272478	0.268244		32	31		0.287782
0.268928	0.297166		35	31		0.51283		0.347387	0.664281				0.297283	0.284317		72	88		0.286688
0.212536	0.122484		33	10		0.242698		0.190301	0.165043				0.249348	0.238135		24	27		0.286068
0.207096	0.217979		53	45		0.318259		0.371984	1.13601				0.145305	0.146489		92	74		0.285277
0.171828	0.17004		3	0		0.940917		0.217325	0.234922				0.213017	0.220922		163	165		0.285056
0.341351	0.261016		300	248		-0.411246		0.543443	0.87982				0.159463	0.152036		96	101		0.284789
0.209269	0.195134		11	3		0.91083		0.441011	0.461807				0.225431	0.17682		267	143		0.284704
0.377628	0.361743		215	270		0.91083		0.217793	0.238902				0.200966	0.194762		168	168		0.284043
0.296318	0.284602		170	214		-0.376445		0.292367	0.414625				0.182087	0.174854		47	75		0.283235
0.173956	0.302841		114	291		2.57729		0.368562	0.650188				0.132494	0.192543		12	56		0.283121
0.0658402	0.127481		0	0		-1.31654		0.114184	0.0973758				0.253664	0.251895		312	258		0.283074
0.0476295	0.180797		0	58		2.37855		0.100543	0.396041				0.22288	0.219913		60	64		0.282948
0.178848	0.192994		32	94		1.33686		0.753259	0.675614				0.318322	0.328484		298	257		0.282751
0.361451	0.189927		18	0		-1.8169		1.08776	0.827059				0.277236	0.273579		216	248		0.282296
0.266343	0.118693		64	16		-1.71894		0.59572	0.432074				0.140393	0.140121		67	83		0.281958
0.182028	0.152588		9	7		0.402349		0.416107	0.423424				0.22769	0.216609		247	266		0.281594
0.0753101	0.0476897		10	0		-1.67973		0.0760587	0.210544				0.21665	0.204047		61	46		0.281313
0.680543	0.491187		377	282		-0.350328		2.05287	4.07718				0.109595	0.106141		0	0		0.281217
0.10302	0.121213		18	31		-1.1603		0.226267	0.496068				0.220174	0.209853		93	104		0.280936
0.0630314	0.144018		0	13		-0.60411		0.0501378	0.0913783				0.223086	0.215267		93	90		0.280498
0.0473866	0.14503		0	15		1.38617		0.0754474	0.0768092				0.178667	0.153843		41	14		0.28008
0.0601071	0.123475		6	64		3.15886		0.0980366	0.453357				0.379793	0.346157		414	357		0.279296
0.313374	0.271319		65	73		6.04631		0.178824	0.568848				0.31209	0.294608		131	111		0.278529
0.437889	0.27194		131	63		7.05995		0.102833	0.407682				0.175361	0.161437		99	59		0.277744
1.06897	0.633976		476	456		-0.828568		1.45877	1.88689				0.145057	0.136734		33	30		0.277698
0.179535	0.179889		19	13		-0.344024		0.397643	0.366586				0.295024	0.287397		228	179		0.277578
0.700818	0.416743		235	100		-0.505037		0.813399	1.42634				0.115881	0.117039		615	584		0.276235
0.175926	0.14698		35	18		-0.922788		0.132081	0.277847				0.0921465	0.0889137		46	41		0.275547
0.324794	0.272893		66	62		-0.355006		0.559112	0.826999				0.324633	0.298923		555	377		0.275312
0.163319	0.192745		16	33		-3.31977		0.327542	0.486301				0.640768	0.558605		1897	1297		0.27453
0.121002	0.353992		12	333		4.54948		0.261593	0.403871				0.388437	0.389686		323	347		0.273749
0.258728	0.292736		86	271		0.249863		0.921063	5.16934				0.448052	0.426234		424	382		0.273381
0.0507262	0.138158		0	16		-0.431157		0.166031	0.21523				0.190076	0.191077		133	130		0.272701
0.102244	0.119838		18	31		0.135444		0.223965	0.49698				0.198016	0.172641		145	79		0.272694
0.399393	0.355943		62	41		-0.98427		0.557666	1.32687				0.180099	0.177676		26	29		0.272449
0.308468	0.158002		82	18		-0.706879		0.227943	0.651937				0.144299	0.122059		153	108		0.271558
0.388151	0.293753		123	67		1.0794		0.204043	0.591278				0.58678	0.609753		1225	1091		0.271498
0.304246	0.146479		60	22		0.5713		0.190324	0.545291				0.367192	0.377639		742	831		0.271444
0.112027	0.119486		0	6		-0.696122		0.413032	0.421699				0.262156	0.264137		166	179		0.27033
0.140285	0.220187		0	68		1.63923		0.179641	0.263843				0.128533	0.130441		129	112		0.270315
0.0523906	0.138867		6	16		1.7912		0.0940042	0.173481				0.332506	0.288111		256	147		0.27001
0.48764	0.551968		118	243		-0.496938		0.805096	2.31238				0.191377	0.186996		136	182		0.26969
0.397766	0.296127		122	195		0.423801		0.644528	0.742209				0.198828	0.204487		44	37		0.268989
0.0606347	0.146846		9	39		3.25576		0.147522	0.151151				0.387387	0.296024		277	117		0.268391
0.402349	0.224941		76	19		-0.397043		1.09187	1.22417				0.258444	0.216596		217	135		0.268254
0.185471	0.2031		93	77		0.672408		0.128964	0.121767				0.455635	0.436336		754	763		0.267899
0.0562752	0.139721		0	23		2.13574		0.066464	0.22239				0.280786	0.263004		212	197		0.267875
0.218576	0.132529		48	0		-0.37435		0.429748	0.545261				0.182595	0.16972		110	84		0.267648
1.17317	0.754459		583	191		0.937888		0.842152	2.9852				0.101895	0.152963		273	407		0.267177
0.10425	0.137872		37	63		-1.59024		0.185181	0.56428				0.192458	0.188096		247	239		0.26713
0.316702	0.164573		35	5		-3.52043		0.221591	0.641078				0.430491	0.395482		283	274		0.266272
0.202564	0.374117		32	238		0.993683		0.476765	0.298546				0.312504	0.285924		102	107		0.265648
0.0673331	0.14507		0	9		0.27715		0.0710795	0.12439				0.288088	0.260349		100	71		0.265547
0.0486701	0.104711		0	8		-1.9006		0.0650068	0.107753				0.198324	0.203477		44	37		0.265356
0.19344	0.176555		42	27		0.713939		0.331132	0.483693				0.105129	0.0809613		46	21		0.265275
0.112886	0.121782		0	3		-1.03306		0.321673	0.543785				0.560782	0.564917		1016	869		0.264525
0.292386	0.196705		183	145		-0.618733		0.265405	0.3185				0.220333	0.191065		108	108		0.263485
0.303845	0.234931		125	138		-0.502416		1.00405	1.71738				0.238409	0.218847		68	52		0.263304
0.0470278	0.121718		0	3		-2.14097		0.048488	0.0611003				0.215888	0.204181		70	56		0.26273
0.252352	0.200308		15	32		-0.375823		0.65353	0.780754				0.288054	0.277917		188	165		0.262704
0.77682	0.558975		537	406		-0.363721		1.83109	2.63165				0.133654	0.121037		41	47		0.258645
0.363422	0.376686		74	153		5.29557		0.563029	0.898184				0.294731	0.294923		252	249		0.258397
0.491726	0.359113		193	91		1.47635		0.177985	0.600472				0.270655	0.251585		364	249		0.255827
0.348355	0.201448		77	57		-0.922258		0.466029	0.385642				0.101133	0.0903238		39	107		0.255602
0.16539	0.310439		4	23		4.7693		0.129648	0.780163				0.351679	0.335427		406	384		0.254831
0.212275	0.144247		183	192		-0.816001		0.131151	0.150868				0.268089	0.228995		382	308		0.253741
0.231579	0.259773		62	158		0.285084		0.387653	0.557614				0.132434	0.130196		143	146		0.253674
0.265869	0.243163		159	162		0.558227		0.279702	0.309058				0.0998267	0.094412		8	12		0.25208
0.0893943	0.100586		16	12		-0.0976568		0.232857	0.316475				0.318927	0.310079		120	78		0.251788
0.0855603	0.0843848		0	0		-1.16695		0.0637904	0.0873032				0.373698	0.374842		317	232		0.250451
0.0592196	0.087766		0	0		0.603525		0.0378714	0.0707809				0.294818	0.283505		160	132		0.250308
0.0959775	0.129461		17	9		1.68379		0.192547	0.605687				0.248225	0.230916		143	209		0.248559
0.644518	0.373857		402	217		2.85374		0.282684	0.496474				0.264024	0.23866		203	188		0.245363
0.242318	0.182715		29	75		-2.86956		0.810153	0.967041				0.350926	0.361841		97	60		0.244657
0.0415688	0.086046		0	0		0.321958		0.0782917	0.141281				0.107562	0.121493		0	19		0.243455
0.276563	0.247302		90	120		-0.303377		0.425582	0.735773				0.256966	0.239306		158	126		0.243394
0.163725	0.158594		6	17		2.00874		0.161072	0.299705				0.260839	0.251317		119	142		0.243359
0.406114	0.205109		172	58		0.512063		0.235723	0.238254				0.201585	0.1944		97	108		0.243174
0.462675	0.376404		125	69		-1.15969		1.23723	1.33129				0.197005	0.184898		45	50		0.242917
0.346187	0.258245		22	0		-5.41372		0.273114	0.224358				0.287374	0.26907		714	649		0.242904
0.486362	0.403848		149	153		-0.927166		0.936653	1.61818				0.283385	0.28164		130	108		0.242341
0.367323	0.29384		63	32		0.279062		0.419319	0.511158				0.137936	0.13448		50	60		0.242074
0.18295	0.236659		7	83		1.39699		0.0875808	0.162125				0.248288	0.245266		247	192		0.241492
0.326111	0.314181		88	97		-2.80221		0.660039	0.856187				0.126998	0.125428		20	37		0.241289
0.0412342	0.120171		0	8		-3.92156		0.136861	0.291117				0.490014	0.490066		528	469		0.240021
0.253011	0.158552		11	3		-0.188593		0.885266	1.55077				0.458699	0.429184		565	491		0.239758
0.195106	0.201712		32	21		-1.08829		0.459686	0.969284				0.500944	0.464958		983	741		0.239692
0.427475	0.521775		230	438		-0.640436		1.84458	2.9568				0.349344	0.309199		69	57		0.239347
0.602185	0.370225		241	170		-0.529708		0.81	1.71312				0.150306	0.139606		219	166		0.238525
0.53432	0.382106		97	79		-1.53199		0.679952	0.826673				0.48179	0.47177		340	312		0.237676
0.22645	0.193063		107	31		-0.890587		0.509635	0.844665				0.250699	0.253131		67	92		0.236769
0.210109	0.357643		41	269		1.52812		0.195347	0.35784				0.170162	0.162382		389	257		0.236018
0.707463	0.460371		340	229		0.712358		0.657117	1.95414				0.350409	0.316007		246	131		0.236016
0.120098	0.266902		0	44		1.98735		0.137739	0.126465				0.372233	0.337851		502	528		0.235392
0.233613	0.191114		17	4		0.477092		0.681733	0.762803				0.314715	0.307899		380	444		0.234179
0.729727	0.567035		310	339		0.0975793		1.10361	1.33125				0.166209	0.168108		119	125		0.233976
0.335197	0.301314		114	98		-0.2517		0.405703	0.398662				0.350795	0.33543		346	340		0.233927
0.134104	0.149315		28	6		0.039784		0.501004	0.812424				0.42168	0.410572		456	325		0.233504
0.203859	0.14677		35	30		0.937849		0.412094	0.478545				0.31833	0.28508		69	65		0.233423
0.200294	0.145531		35	30		0.183401		0.400324	0.469392				0.112426	0.11178		50	37		0.233418
0.505248	0.417445		176	151		-0.195309		1.13013	0.812499				0.386177	0.365436		217	178		0.233364
0.383489	0.226159		79	51		-2.40674		0.488343	0.507964				0.203081	0.190698		160	139		0.23263
0.207681	0.226441		71	98		0.0337177		0.206898	0.217441				0.271517	0.264709		67	88		0.232113
0.108359	0.082117		0	0		0.123814		0.0308966	0.0241388				0.333403	0.329672		194	132		0.231251
0.238856	0.248924		41	27		-0.629628		0.345225	0.544328				0.236481	0.226708		185	183		0.230864
0.486119	0.282206		255	84		0.15575		0.284639	0.827185				0.170253	0.145941		77	43		0.230797
0.298763	0.15496		62	3		-0.405746		0.0912352	0.189145				0.467019	0.407457		431	442		0.23021
0.383752	0.235705		288	96		-1.09452		0.28723	0.347237				0.33469	0.308585		237	127		0.229315
0.309917	0.196678		44	48		-0.152752		0.343298	0.421671				0.287154	0.276063		430	433		0.229224
0.193413	0.179255		8	6		-0.593119		0.232723	0.28538				0.29377	0.288798		444	403		0.229076
0.135913	0.105023		19	12		-1.61264		0.286224	0.27558				0.201514	0.172613		106	55		0.228719
0.372053	0.244228		104	39		-1.94518		0.331182	0.67844				0.154878	0.149432		33	32		0.228129
0.605954	0.332201		136	95		0.460473		0.859542	0.6291				0.191105	0.180115		158	130		0.22726
0.15231	0.181005		31	58		-3.67127		0.667327	0.730336				0.124507	0.128627		29	38		0.227002
0.340937	0.346619		36	53		0.925318		0.231199	0.829864				0.293146	0.285126		138	97		0.226798
0.0732825	0.0944216		0	3		0.29469		0.15896	0.315392				0.228057	0.222525		139	181		0.226366
0.210097	0.160939		63	14		0.216487		0.713519	1.16144				0.213901	0.171979		76	36		0.225997
0.168914	0.125832		40	25		1.07288		0.360035	0.520298				0.286983	0.267165		5	7		0.225494
0.590707	0.312933		300	134		-1.18258		0.482655	0.689143				0.478136	0.466583		635	487		0.225269
0.659468	0.323045		126	67		-0.76541		0.212473	0.245212				0.162699	0.146434		0	14		0.223161
0.18656	0.20714		15	18		1.95288		0.435412	1.19537				0.147573	0.133978		115	79		0.223135
0.269426	0.254495		60	65		2.4225		0.256795	0.359779				0.125895	0.132034		48	58		0.222005
0.138118	0.0932263		21	29		-0.318041		0.484118	0.448109				0.166123	0.177449		85	117		0.221473
0.338551	0.163122		26	5		0.416518		0.126438	0.125988				0.0858942	0.0823197		176	191		0.22133
0.225308	0.189496		15	15		-0.854982		0.448675	0.598954				0.388108	0.327004		550	382		0.220933
0.448411	0.303293		83	105		-0.336977		0.363652	0.424483				0.246581	0.215659		91	77		0.22048
0.385606	0.304543		495	314		-0.785578		0.91945	1.6758				0.300172	0.305121		144	184		0.220468
1.03577	0.468141		306	157		1.30336		0.333371	0.503054				0.261904	0.231297		488	392		0.22006
0.208459	0.219278		44	40		-0.854764		0.22909	0.212388				0.210407	0.206622		165	155		0.219642
0.389451	0.368424		40	153		0.340189		0.507139	0.603408				0.382145	0.365651		155	124		0.219106
0.215881	0.232893		32	64		-0.220677		0.245011	0.270437				0.362224	0.363064		641	552		0.218833
0.262152	0.171587		62	19		-0.862547		0.508484	0.747986				0.488704	0.446196		409	384		0.218106
0.314139	0.330051		73	99		-0.923199		0.953653	2.14531				0.298925	0.282181		227	182		0.216986
0.471378	0.377474		67	77		2.29837		0.874198	1.08741				0.52439	0.497099		1191	1108		0.216864
0.0255835	0.109307		26	25		-0.811132		0.0843214	0.209979				0.423471	0.393618		173	164		0.216799
0.387359	0.193544		274	70		0.198186		0.438283	0.933594				0.23586	0.210914		155	189		0.216059
1.04195	0.790717		798	721		-1.27687		0.426914	0.865835				0.355693	0.343024		157	109		0.216007
0.106742	0.312638		5	65		1.9303		0.105611	0.219961				0.441046	0.434205		437	418		0.21596
0.221632	0.235925		4	24		3.03119		0.816401	1.29213				0.238672	0.219082		349	330		0.215456
0.249553	0.188878		30	3		-0.739475		0.523134	0.699564				0.267538	0.230421		226	157		0.21488
0.384626	0.281416		248	136		-1.43562		0.321415	0.351228				0.454293	0.432959		559	493		0.214835
0.276713	0.316921		54	108		4.20817		0.0860416	0.15933				0.26957	0.269944		492	483		0.213956
0.175829	0.165773		32	29		-2.16152		0.38774	0.334604				0.343467	0.341706		295	259		0.213805
0.128357	0.163318		24	17		1.91503		0.197486	0.276411				0.398835	0.379766		322	260		0.212394
0.174571	0.195681		120	85		4.73611		0.486459	1.08346				0.371617	0.346264		361	302		0.212369
0.454738	0.408143		173	102		-0.271943		0.991086	1.54487				0.192869	0.203716		140	142		0.212303
0.214619	0.135971		42	14		-0.759258		0.258764	0.224294				0.407164	0.37301		233	150		0.2122
0.298456	0.178655		92	43		-0.851197		0.204523	0.376301				0.0840403	0.0831932		36	29		0.212117
0.568546	0.171541		351	61		-3.31427		0.335003	0.270523				0.327854	0.305658		639	545		0.211748
0.0876823	0.0791483		43	35		-0.564202		0.0686811	0.129345				0.252284	0.226322		283	194		0.211611
0.637215	0.439491		253	180		1.39979		0.52544	0.643934				0.148303	0.132859		8	7		0.211123
0.179535	0.164385		18	38		-0.556629		0.114819	0.307999				0.134372	0.127256		10	9		0.210971
0.398072	0.246833		62	50		1.22399		0.128125	0.169354				0.147389	0.14223		28	3		0.210908
0.118318	0.130435		45	39		-1.07578		0.214716	0.258582				0.157797	0.155398		3	11		0.210549
0.740429	0.451263		315	423		1.15164		0.533936	0.884632				0.331206	0.285907		223	183		0.210122
0.394291	0.412833		93	162		0.100013		0.253603	0.740917				0.246926	0.201134		115	78		0.209383
0.086196	0.259896		8	55		-1.71301		0.392611	0.376724				0.518761	0.3649		666	321		0.209054
0.0759948	0.169501		9	41		-1.22032		0.0887801	0.07133				0.570639	0.534596		1602	1483		0.208453
0.026412	0.0680731		0	18		2.31826		0.0250015	0.17947				0.290001	0.289045		185	197		0.208359
0.0632056	0.147008		0	6		-5.11618		0.0903589	0.112631				0.328091	0.317111		570	499		0.208254
0.25401	0.223877		29	24		-1.65415		0.666418	0.758974				0.349431	0.362934		168	229		0.208046
0.564719	0.326183		199	131		-0.821921		1.0313	0.893033				0.426754	0.415518		483	427		0.207841
0.220005	0.238819		36	32		0.693294		0.30499	0.866916				0.259922	0.230817		488	392		0.207531
0.412911	0.192057		87	8		0.275698		0.574253	0.543713				0.211285	0.191632		25	19		0.207407
0.339756	0.244753		83	93		-0.876888		0.158429	0.134028				0.230333	0.208814		146	109		0.206976
0.223633	0.260902		131	196		-0.198749		0.691043	0.823092				0.346217	0.306145		1074	920		0.206823
0.0992682	0.109656		13	11		1.45814		0.266464	0.459411				0.284728	0.250159		103	69		0.206479
0.302186	0.279458		83	156		0.607415		0.604148	1.26961				0.356685	0.339673		204	166		0.20611
0.153035	0.121983		26	20		-0.944477		0.315372	0.357568				0.374569	0.36923		178	159		0.206037
0.17731	0.147689		51	21		-0.198013		0.254315	0.422435				0.160006	0.130274		65	30		0.205565
0.0391783	0.0780306		9	28		1.2396		0.128918	0.129874				0.431906	0.37319		306	188		0.205461
0.265582	0.291117		71	97		0.746303		0.38599	0.336993				0.171003	0.174921		76	49		0.205283
0.316435	0.25158		30	72		0.29904		0.315355	0.409795				0.152513	0.13622		276	292		0.204495
0.431871	0.182682		76	19		-0.0382744		0.350777	0.461758				0.370555	0.335083		802	783		0.203928
0.0662266	0.0916812		0	0		-1.47869		0.193886	0.221936				0.168237	0.162089		115	131		0.203196
0.212168	0.195257		71	68		0.689889		0.396265	0.598503				0.351583	0.328597		456	342		0.202538
0.540044	0.390875		171	89		-1.07648		2.39717	2.95111				0.401933	0.408898		408	411		0.202259
0.248519	0.199194		84	107		0.553438		0.551247	0.712601				0.249751	0.25185		408	335		0.201923
0.346418	0.279123		74	67		-0.681293		0.551502	0.674206				0.279044	0.276357		141	128		0.200787
0.157221	0.19634		34	5		1.62589		0.276853	0.315828				0.414873	0.403611		390	296		0.199891
0.559871	0.337144		158	36		-0.827732		0.503054	0.713195				0.252609	0.233967		164	128		0.199845
0.349139	0.25625		82	42		-0.224896		0.196747	0.326564				0.127153	0.133513		63	80		0.199716
0.801552	0.648052		374	466		-0.21543		1.80906	2.25974				0.101457	0.102116		3	14		0.199711
0.385008	0.16258		117	15		-0.170227		0.397348	0.529735				0.420584	0.408675		106	78		0.199419
0.170066	0.19165		34	30		1.14198		0.717762	1.47831				0.457713	0.456482		878	923		0.199395
0.414054	0.360268		189	219		-0.0152603		0.997866	0.646856				0.317202	0.298295		144	94		0.199258
0.190196	0.193154		64	69		-0.454911		0.564578	0.860949				0.338805	0.290675		149	108		0.197434
0.600456	0.446003		217	221		-0.171383		1.29234	1.7481				0.376522	0.365733		594	645		0.19739
0.269957	0.279253		25	18		-0.682189		0.464371	0.719948				0.329699	0.272544		475	348		0.197088
0.0712086	0.129235		0	33		-3.44035		0.194241	0.367451				0.179954	0.178425		42	62		0.196918
0.080763	0.160085		0	38		1.39603		0.11502	0.194426				0.303865	0.257384		145	180		0.1966
0.178641	0.179339		70	36		-0.719621		0.288221	0.396704				0.600638	0.566352		794	715		0.196512
0.0621871	0.0711111		11	10		0.576062		0.0700445	0.112166				0.125962	0.126067		82	90		0.195688
0.435191	0.295052		127	117		-1.40791		0.31047	0.833774				0.329708	0.306559		167	148		0.195383
0.32868	0.222918		72	42		-0.436432		0.591577	0.515338				0.197555	0.179644		63	35		0.195332
0.302583	0.164618		42	10		-0.284633		0.560939	0.548966				0.192441	0.172155		99	87		0.195234
0.117177	0.0831217		8	0		-6.49566		0.138901	0.17519				0.654426	0.611017		594	586		0.194749
0.0255842	0.0891075		0	0		-2.45729		0.0421019	0.0833841				0.374871	0.364618		123	185		0.194562
0.134669	0.0918603		24	0		-0.319061		0.113282	0.116824				0.312996	0.327248		295	300		0.194456
0.090666	0.119757		22	26		-1.80462		0.0867752	0.102142				0.152143	0.149387		255	232		0.193955
0.0282877	0.0587896		0	10		-3.01107		0.045811	0.0941955				0.148931	0.160477		51	39		0.193653
0.341816	0.204239		76	24		0.0433879		0.343112	0.296913				0.288421	0.267941		194	134		0.193053
0.302122	0.39864		127	197		-0.514519		0.754345	0.716499				0.321062	0.312578		411	379		0.192289
1.02384	0.434461		352	120		0.474098		0.504479	1.01263				0.153665	0.126636		3	0		0.191453
0.223731	0.273931		6	38		-1.03792		0.660926	0.756149				0.328048	0.29962		578	476		0.191277
0.206209	0.171928		45	41		-0.11624		0.156009	0.216954				0.2719	0.24666		99	78		0.191017
0.214903	0.216301		42	59		1.96272		0.401945	1.06352				0.350854	0.327226		118	110		0.19059
0.542234	0.458742		74	110		-3.13274		1.32353	1.30882				0.254864	0.24094		235	216		0.1903
0.388859	0.193327		274	70		1.91297		0.436305	0.911185				0.307349	0.306427		384	347		0.190211
0.213385	0.205743		121	62		1.62692		0.442844	0.624681				0.309627	0.317404		292	232		0.189885
0.429781	0.406205		66	48		0.460956		0.416092	0.458711				0.148557	0.150846		16	30		0.188813
0.186294	0.113641		22	0		0.412368		0.382146	0.44402				0.172277	0.175541		160	139		0.187955
0.155235	0.200551		20	38		-0.333594		0.364619	0.512903				0.571402	0.513512		825	749		0.187707
1.56852	0.750574		306	158		-1.95174		1.19135	1.00575				0.417485	0.389868		182	204		0.187469
0.176185	0.182529		36	51		-0.949982		0.621099	0.318236				0.335101	0.341044		611	629		0.187076
0.118071	0.142559		39	20		0.0102545		0.259788	0.426725				0.243085	0.239872		135	97		0.186999
0.040862	0.0696005		0	8		3.40862		0.0555149	0.0859406				0.452531	0.461827		1125	1123		0.186713
0.0490794	0.0637208		0	0		1.0437		0.221709	0.316271				0.13835	0.168735		4	27		0.186362
0.332765	0.218058		34	3		1.00743		0.32116	0.45656				0.352264	0.329082		311	280		0.186137
0.188388	0.207275		13	4		0.208032		0.2958	0.47105				0.268505	0.259009		139	151		0.186135
0.215465	0.152108		8	10		2.12048		1.26797	2.93832				0.158469	0.142417		261	204		0.185935
0.19648	0.16879		0	16		-0.297211		0.414499	0.72596				0.377435	0.339984		621	532		0.185858
0.0615839	0.0840989		12	56		-1.81637		0.149458	0.185366				0.329731	0.324003		212	208		0.185501
1.01557	0.510281		378	206		-0.901891		0.618282	1.24972				0.326708	0.316232		150	116		0.184858
0.669287	0.301367		392	205		-1.81249		0.751656	1.96462				0.176148	0.170235		49	29		0.184772
0.267928	0.298928		42	79		-3.55162		0.229636	0.269661				0.19677	0.202618		146	182		0.183327
0.341624	0.243654		54	11		-1.5103		0.497659	0.518609				0.289346	0.262727		228	172		0.183144
0.0837236	0.114558		0	0		-2.94649		0.150677	0.227708				0.266166	0.243317		245	158		0.182957
0.27546	0.11433		18	0		-4.59242		0.721445	1.00319				0.141659	0.132827		67	34		0.182584
0.305121	0.32007		54	87		-0.307642		0.426489	0.450035				0.245793	0.247509		172	178		0.181788
0.230297	0.135385		80	39		-0.077771		0.18883	0.388568				0.58345	0.54996		794	715		0.181018
0.335126	0.289993		360	231		-0.772097		0.561322	0.584206				0.181226	0.184249		41	28		0.180536
0.0595603	0.0759386		20	35		-0.107313		0.108378	0.200145				0.649733	0.612429		1630	1442		0.18051
0.653122	0.394855		313	265		-2.14732		0.693113	1.16641				0.274603	0.284045		139	121		0.180205
0.0904758	0.115901		0	20		-0.629617		0.112441	0.499086				0.200542	0.194857		200	157		0.180062
0.129286	0.153979		6	6		0.527318		0.137734	0.346259				0.247994	0.238078		137	164		0.179676
0.381418	0.457815		112	229		-1.03142		1.04566	2.05052				0.17285	0.177989		6	15		0.179564
0.425921	0.571815		117	237		1.08786		1.35436	1.23792				0.129553	0.128977		106	110		0.179484
0.229495	0.245795		124	157		-0.562742		1.62525	5.52094				0.158604	0.135167		56	56		0.179359
0.1091	0.125416		21	33		-0.818997		0.25876	0.591676				0.409464	0.41205		440	436		0.179111
0.128193	0.25725		10	55		3.1522		0.0842743	0.16404				0.219405	0.209815		182	133		0.17775
0.12311	0.129071		24	50		1.3349		0.0942735	0.154851				0.126911	0.117875		29	38		0.177709
0.401183	0.265251		73	13		1.57756		0.365722	0.826492				0.223168	0.222072		148	132		0.177677
0.0482717	0.0694948		0	0		-0.536527		0.0192568	0.0617792				0.355257	0.345581		487	408		0.177371
0.873642	0.496428		361	267		0.411727		1.26743	2.04224				0.275112	0.257143		399	329		0.177292
0.767719	0.444417		297	126		0.00293637		1.434	0.476826				0.417414	0.406065		190	190		0.177095
0.0703484	0.0925896		5	7		1.14388		0.162149	0.240393				0.393815	0.407557		699	627		0.176705
0.11937	0.122909		4	7		3.41622		0.194245	0.240101				0.323427	0.294115		85	116		0.176404
0.1492	0.221099		20	9		-0.601931		0.0952301	0.0809128				0.28406	0.277965		229	259		0.176137
0.331535	0.526801		56	388		1.72439		0.7493	3.87055				0.392585	0.352944		1016	687		0.176124
0.36488	0.296275		32	23		-1.20556		1.08062	2.08387				0.343768	0.3274		180	126		0.176074
0.0207831	0.0869208		0	4		0.697853		0.0780453	0.115448				0.11238	0.111843		50	37		0.175983
0.144199	0.105147		14	0		-0.31894		0.159054	0.251213				0.433131	0.401773		352	391		0.174934
0.145145	0.253803		12	82		1.69313		0.520352	0.791135				0.122919	0.114236		30	41		0.174792
0.294478	0.231443		83	88		1.28369		0.4103	0.527423				0.177997	0.16891		156	105		0.174178
0.43251	0.361799		28	63		0.39225		0.518853	0.845013				0.236204	0.239445		142	149		0.174141
0.183703	0.212231		29	69		0.318364		0.209727	0.31916				0.203402	0.174481		339	266		0.17403
0.124843	0.136513		4	3		2.70773		0.118263	0.2326				0.190522	0.180835		236	210		0.173592
0.11145	0.154524		0	101		-2.01962		0.542528	0.42067				0.431972	0.403131		1116	924		0.173046
0.0640152	0.0870906		0	4		-2.04822		0.0733502	0.0983948				0.217566	0.204118		67	37		0.172785
0.216521	0.15376		36	8		-0.129086		0.378412	0.342979				0.385005	0.353988		495	430		0.172536
0.481019	0.411901		10	52		0.385661		1.03252	1.09959				0.300796	0.284692		139	148		0.172526
0.45527	0.354417		95	113		0.853533		0.832619	0.737803				0.344831	0.285901		413	303		0.17227
0.236815	0.184215		60	29		-1.07935		0.20605	0.282265				0.160308	0.177848		75	101		0.171783
0.304988	0.218789		49	20		0.761692		0.486712	0.5051				0.311486	0.3209		292	232		0.171776
0.111563	0.112392		7	11		-0.429486		0.157773	0.106708				0.375153	0.351351		286	228		0.171552
0.0984752	0.26455		7	191		3.85873		0.206726	0.253026				0.251079	0.231284		89	91		0.171001
0.0805386	0.149042		0	20		4.45514		0.138782	0.15423				0.223453	0.182646		119	86		0.16985
0.12298	0.16981		72	86		-2.21798		0.29149	0.200655				0.256707	0.260414		394	259		0.169361
0.136038	0.0829334		0	0		1.16736		0.0341324	0.0319261				0.291601	0.290187		207	235		0.169316
0.0470533	0.109311		0	8		1.36687		0.0527067	0.175185				0.412636	0.399495		972	913		0.16903
0.563611	0.317496		196	57		-1.74035		1.09361	2.79339				0.480992	0.45684		804	796		0.168692
0.247135	0.286712		42	144		-0.0217088		0.484575	0.851469				0.262156	0.214481		96	74		0.168578
0.0380894	0.17351		0	9		7.02022		0.0306088	0.720054				0.129576	0.132013		23	34		0.168176
0.0636607	0.124183		0	0		-2.25761		0.0672378	0.0855577				0.337617	0.307013		260	211		0.167846
0.0446698	0.114741		0	0		-0.956736		0.0432755	0.11247				0.585929	0.545697		1524	1325		0.166854
0.083639	0.213201		21	146		-0.246282		0.79032	0.527717				0.324457	0.333252		391	427		0.166786
0.208712	0.209896		33	74		0.0940211		0.245855	0.423784				0.342593	0.317392		734	649		0.166679
0.67819	0.368831		132	30		0.987561		0.668899	0.798482				0.181995	0.157408		55	33		0.166491
0.111503	0.100726		0	0		-1.03719		0.164519	0.133959				0.382087	0.352208		299	216		0.16564
0.0197841	0.103556		0	0		0.503142		0.0458392	0.0593178				0.281496	0.262667		109	112		0.165621
0.159457	0.289372		21	28		0.272839		0.278723	0.527387				0.276579	0.27277		581	496		0.165472
0.188682	0.222661		229	191		0.384673		0.708769	1.58701				0.447895	0.417702		430	338		0.165353
0.302026	0.202124		15	8		0.00324859		0.280587	0.255597				0.241304	0.224009		145	150		0.165078
0.0867037	0.104268		0	0		1.9059		0.169684	0.236559				0.295186	0.289249		468	319		0.1649
0.186572	0.168455		52	40		0.138761		0.396742	2.52093				0.462304	0.434281		270	189		0.164061
0.244177	0.298838		49	129		1.01533		0.386339	0.955003				0.218594	0.187052		262	196		0.163887
0.504096	0.347526		181	150		-0.678038		0.289694	0.384358				0.268109	0.259635		159	141		0.163761
0.429693	0.272687		217	115		-0.338104		1.26417	1.41252				0.278459	0.286214		181	149		0.163333
0.0875651	0.112362		0	10		-4.16771		0.260381	0.454049				0.527329	0.464977		712	598		0.163265
0.10319	0.133508		257	239		-2.06743		0.561573	0.396137				0.428698	0.41595		504	437		0.163215
0.426611	0.255897		261	59		-0.434403		0.402805	1.0019				0.279601	0.286325		142	89		0.162835
0.288506	0.270115		95	49		2.93183		0.19854	0.495105				0.628008	0.625206		561	712		0.161638
0.221677	0.238116		8	38		-1.33339		0.41176	1.04906				0.360561	0.328481		404	411		0.161459
0.0772729	0.0662928		0	0		0.891788		0.0672553	0.127138				0.251045	0.260413		223	237		0.161366
0.303522	0.254703		63	3		-0.646204		0.469368	0.814879				0.343623	0.331097		209	201		0.161229
0.150278	0.107095		73	11		-4.11429		0.15314	0.112354				0.373705	0.359935		103	99		0.161116
0.28584	0.334873		57	77		1.42195		0.534172	0.857268				0.195694	0.180516		215	146		0.1605
0.189979	0.190238		47	33		4.94916		0.142945	0.189537				0.142927	0.11886		27	12		0.158607
0.406604	0.315712		163	225		0.226931		0.620267	1.13094				0.131759	0.122361		57	36		0.158536
0.207087	0.222671		25	29		1.03486		0.397421	0.9277				0.45331	0.429554		1499	1277		0.15783
0.209747	0.178998		59	4		-1.43476		0.888219	1.09103				0.320391	0.315143		743	599		0.157472
0.192392	0.217672		22	4		-0.0938128		0.635842	0.573563				0.185017	0.15817		63	42		0.156084
0.65423	0.412313		410	297		-2.21177		1.28942	0.833187				0.239214	0.210343		41	27		0.155627
0.197262	0.17229		17	22		-0.077182		0.275179	0.340635				0.379866	0.359226		309	331		0.155388
0.398496	0.200206		92	57		1.21797		0.470613	0.936072				0.339108	0.313275		580	533		0.154044
0.329189	0.297688		193	196		0.195383		0.493183	0.790466				0.324817	0.287579		517	418		0.153715
0.42423	0.410178		202	181		0.278659		0.98736	3.30031				0.393912	0.391195		323	327		0.153658
0.530191	0.344831		123	111		-0.264495		1.67497	1.86479				0.168973	0.169433		148	132		0.153549
0.564319	0.492845		198	255		3.27841		1.1342	1.28492				0.114049	0.117674		73	98		0.153509
0.289174	0.286325		183	256		-1.41847		0.682764	3.41222				0.204622	0.208993		170	195		0.153366
0.225367	0.219509		21	66		-0.35224		0.210838	0.418704				0.201609	0.204377		93	96		0.152619
0.328844	0.185359		90	39		-1.53259		0.452619	0.566755				0.46308	0.456723		968	939		0.151723
0.147126	0.119431		11	13		-1.6123		0.371943	0.741142				0.371303	0.365557		1567	1358		0.14903
0.28335	0.143155		58	44		-1.42283		0.451585	1.03051				0.41074	0.366461		793	667		0.148694
0.0969272	0.0358528		61	0		-0.923519		0.349894	1.50765				0.352168	0.324206		814	662		0.147237
0.047892	0.130665		0	7		1.25056		0.0719883	0.0931885				0.1369	0.136829		39	25		0.147104
0.45002	0.358228		91	81		0.525056		0.577998	1.36207				0.172338	0.155324		113	111		0.146585
0.542557	0.483542		209	304		-1.04728		2.43057	4.66894				0.145677	0.13995		14	16		0.146474
0.33347	0.267113		121	85		1.76803		0.871171	0.803479				0.249168	0.221863		161	151		0.146262
0.228645	0.269101		88	150		-0.547062		0.364996	0.405699				0.254241	0.26306		142	146		0.145609
0.303479	0.268016		47	46		1.62652		0.253164	0.846164				0.240253	0.238042		127	163		0.144948
0.127108	0.151577		0	0		-1.24687		0.137733	0.177587				0.244852	0.246563		107	123		0.144607
0.383884	0.256941		71	58		-0.912501		0.480922	0.418055				0.290834	0.28843		257	205		0.143756
0.267486	0.170976		29	34		-1.47985		0.242062	0.282583				0.175481	0.161054		50	37		0.143726
0.402029	0.304685		361	246		-0.752997		0.873945	0.932483				0.347545	0.339953		635	484		0.142853
0.176793	0.150531		36	20		-1.13531		0.328105	0.878716				0.416599	0.412562		334	357		0.141978
0.190153	0.1899		25	45		-0.0836187		0.136318	0.268527				0.270272	0.252935		108	100		0.141857
0.214989	0.129922		9	0		1.03348		0.0931591	0.204668				0.491047	0.483573		726	632		0.141767
0.0854678	0.106231		12	24		-1.41648		0.23127	0.405789				0.384558	0.353442		495	430		0.141258
0.306696	0.257826		366	321		-0.169663		0.72429	0.463314				0.266943	0.23031		84	50		0.141103
0.351447	0.331836		57	45		0.108048		0.804217	0.770383				0.167644	0.118959		371	229		0.141015
0.302514	0.225728		53	19		4.15848		0.840964	1.32027				0.210901	0.211798		284	216		0.140164
0.308906	0.258987		38	32		0.60523		0.0720042	0.157604				0.499337	0.492188		251	279		0.139999
0.257045	0.151652		176	103		-2.09472		0.586069	1.22471				0.209382	0.204631		120	74		0.138847
0.182032	0.195303		48	55		0.638189		0.251337	0.215817				0.137525	0.135561		317	369		0.138334
0.241713	0.192942		9	15		-0.994883		0.508276	1.11495				0.181367	0.169808		151	114		0.138229
0.0360418	0.183723		0	9		-0.152612		0.0452544	0.122834				0.575436	0.558384		400	402		0.13763
0.281052	0.207741		27	6		-0.864286		0.356327	0.558287				0.35792	0.300114		231	97		0.137586
0.0958232	0.0983462		0	3		-1.26272		0.412183	0.513333				0.430317	0.391164		310	323		0.137032
0.539182	0.240949		475	200		0.393178		0.637856	1.00163				0.161733	0.153642		110	118		0.136888
0.0660654	0.057339		0	3		0.981431		0.0259966	0.0470565				0.19987	0.200429		186	174		0.136061
0.934635	0.525283		380	347		0.615716		1.63012	1.82564				0.222894	0.214685		63	57		0.135016
0.985538	0.602909		182	66		-1.20335		2.28105	2.18884				0.206004	0.199896		150	126		0.134901
0.227489	0.122095		24	0		-0.861893		0.173994	0.402896				0.200315	0.18862		176	161		0.134461
0.283887	0.414232		96	107		2.03749		0.327971	0.954122				0.198829	0.186044		148	142		0.134436
0.23045	0.173964		46	25		0.588463		0.184096	0.286611				0.25479	0.204159		298	155		0.134043
0.0428509	0.124619		0	3		-0.74408		0.0238311	0.108663				0.318217	0.308873		162	149		0.133837
0.0802077	0.100502		0	0		-0.346705		0.0837894	0.148378				0.246645	0.239593		105	119		0.133295
0.200108	0.176139		55	50		-0.0552076		0.106603	0.136288				0.38625	0.364151		1040	1035		0.133088
0.176982	0.204462		4	24		-0.681413		0.175165	0.123595				0.332134	0.314444		271	240		0.132669
0.217084	0.207101		113	147		0.260584		0.257432	0.732864				0.122384	0.124419		112	0		0.131931
0.137989	0.165821		11	3		-0.664529		0.57031	0.816233				0.156503	0.14778		123	121		0.131405
0.0648313	0.110233		0	13		1.17998		0.0988105	0.0481306				0.395464	0.391961		176	154		0.131378
0.136695	0.0817935		9	0		-0.347444		0.117115	0.147324				0.199195	0.180432		54	33		0.131064
0.275674	0.136271		132	80		-0.470781		0.157075	0.215198				0.208744	0.171638		186	117		0.130654
0.579186	0.294816		208	128		-0.359194		1.18271	1.43315				0.31227	0.264263		331	220		0.130197
0.110747	0.129409		3	11		0.286911		0.162547	0.223669				0.251941	0.252057		174	141		0.129132
0.0932213	0.242061		3	122		1.02754		0.208924	0.260576				0.285852	0.259706		168	82		0.128619
0.348885	0.310887		90	81		1.03348		0.245698	0.358086				0.230039	0.215931		284	203		0.128599
0.165051	0.208941		19	37		-0.453908		0.446861	0.317596				0.34823	0.353175		1004	954		0.128459
0.442214	0.251139		143	21		-0.782076		0.966673	5.02434				0.391362	0.386848		697	623		0.127936
0.0594762	0.113367		0	39		-0.278966		0.163295	0.671982				0.224307	0.205941		35	44		0.127612
0.436191	0.334434		224	210		-0.51774		1.01579	3.98592				0.27782	0.264796		196	181		0.127049
0.526297	0.42921		163	158		-0.655365		1.33959	4.94532				0.147558	0.136629		112	94		0.126575
0.42899	0.295098		142	87		0.119918		0.489695	0.720488				0.446524	0.426492		585	528		0.126164
0.376275	0.280167		7	13		0.172657		0.291636	0.408507				0.110816	0.11538		32	35		0.126115
0.405776	0.295799		38	67		1.146		0.506788	0.524745				0.204774	0.203189		230	213		0.125215
0.203501	0.129479		91	31		0.799068		0.280359	0.697544				0.155934	0.14376		125	79		0.125162
0.13173	0.117608		57	31		1.76261		0.40125	0.516787				0.536688	0.483991		1127	884		0.125012
0.533099	0.321871		59	34		-0.157087		0.471106	0.494573				0.225049	0.211608		102	71		0.123521
0.712307	0.258146		477	166		-0.861427		0.183132	0.37255				0.364147	0.348163		837	757		0.122243
0.0745261	0.108495		0	5		0.105869		0.41795	0.408386				0.635984	0.620655		955	677		0.121925
0.305596	0.312375		31	21		1.27743		0.687545	2.33724				0.198813	0.184346		49	43		0.121791
0.136309	0.15192		40	88		-0.16665		0.227162	0.380551				0.504038	0.44574		871	795		0.121157
0.205242	0.147233		33	0		-0.251029		0.307943	0.384495				0.561577	0.54084		909	989		0.120598
0.17151	0.150292		32	14		-1.19943		0.189815	0.186093				0.193421	0.181038		133	147		0.120376
0.211993	0.205467		61	45		-0.342051		0.398335	0.562014				0.3051	0.298073		175	115		0.120101
1.16142	0.58692		609	247		-1.63201		0.6109	0.777019				0.280109	0.255546		250	125		0.119679
0.106719	0.11435		0	0		1.18107		0.189986	0.315382				0.277877	0.279119		205	183		0.119443
0.391681	0.233904		73	12		-2.37035		0.465029	0.50898				0.171392	0.167885		22	12		0.119414
0.275537	0.272786		27	11		0.348715		0.734787	0.95058				0.223875	0.19557		140	102		0.119377
0.963357	0.547652		405	178		-1.25581		0.929732	2.30057				0.31537	0.287602		263	176		0.119125
0.370796	0.400128		69	184		1.25874		0.40588	0.47575				0.115315	0.118158		16	9		0.119008
0.629224	0.380733		121	71		-0.426779		0.695981	0.762808				0.33623	0.322086		185	180		0.118707
0.200364	0.151601		35	22		-0.25447		0.23681	0.441542				0.506227	0.482051		776	664		0.118607
0.278319	0.264835		156	140		1.45425		0.770773	1.17576				0.277427	0.244803		31	15		0.117642
0.233218	0.314875		72	146		0.0112723		0.649714	0.438202				0.518342	0.461095		285	229		0.117574
0.33464	0.309732		79	91		2.39448		0.513657	1.18891				0.59933	0.527481		251	224		0.117502
0.0794646	0.122027		0	0		2.18441		0.0527112	0.0659644				0.21984	0.185953		118	50		0.117266
0.159158	0.268131		29	97		-0.641151		0.430571	0.601007				0.214659	0.203353		61	46		0.116135
0.209704	0.157198		31	4		-0.656448		0.178283	0.228173				0.365895	0.332892		295	220		0.115989
0.250926	0.227147		73	77		0.814181		0.27785	0.587843				0.170655	0.175511		148	164		0.115722
0.0759139	0.144995		0	7		-0.769969		0.101458	0.125264				0.273305	0.250179		321	273		0.115409
0.0682969	0.16324		0	69		3.65223		0.0626183	0.178107				0.256722	0.261688		528	465		0.114332
0.199151	0.175574		11	3		-1.05422		0.403351	0.312334				0.326499	0.325007		463	383		0.114279
0.223953	0.18329		41	27		0.263538		0.335794	0.285286				0.184162	0.182903		93	58		0.113965
0.311891	0.235164		65	60		1.23309		0.480197	0.730846				0.191603	0.184559		71	44		0.113854
0.302216	0.164653		42	10		-0.779888		0.561338	0.549085				0.210699	0.184364		106	81		0.113503
0.301965	0.164517		42	10		0.267911		0.561399	0.549079				0.211544	0.193709		244	216		0.113024
0.380822	0.353146		100	211		-1.72784		0.356514	0.349716				0.328733	0.269747		180	110		0.112848
0.427795	0.340076		106	171		2.13753		0.166241	0.135616				0.382169	0.357936		387	304		0.112542
0.463995	0.388873		99	114		-2.46607		0.840502	0.782356				0.278911	0.258909		340	342		0.112224
0.19365	0.17627		8	6		-1.24555		0.244204	0.320074				0.199218	0.195752		284	217		0.112047
0.845014	0.536692		361	405		-2.6201		0.595496	1.40925				0.282535	0.266946		58	63		0.111782
0.637782	0.301378		75	30		-4.72793		0.510932	0.581935				0.16132	0.14786		71	64		0.111234
0.138885	0.160569		0	3		1.5057		0.383342	0.988155				0.193312	0.19276		142	108		0.1111
0.138167	0.178375		35	18		-0.603123		0.298832	0.600924				0.120614	0.118186		32	40		0.11095
0.356273	0.253287		63	24		0.000940824		0.309683	0.620216				0.175049	0.171323		212	175		0.110717
0.283549	0.290945		26	28		-0.188689		0.453514	0.308285				0.167828	0.169014		240	223		0.110214
0.155846	0.136061		18	31		2.74022		0.178968	0.379108				0.396173	0.377918		471	417		0.110019
0.0394646	0.128906		0	12		-3.04954		0.107059	0.133757				0.317192	0.295847		481	317		0.109349
0.300415	0.348096		48	124		3.94636		0.182761	1.46				0.237187	0.217442		142	108		0.109242
0.442998	0.373218		180	109		4.65916		0.332948	1.26481				0.247124	0.220407		388	235		0.109218
0.514582	0.366127		106	41		0.255915		0.272246	0.55615				0.117232	0.121963		22	23		0.108941
1.05606	0.496332		389	115		0.00669698		1.00578	0.718015				0.165292	0.142967		141	155		0.108822
0.270274	0.226355		60	72		-0.161262		0.180489	0.132147				0.23805	0.238011		104	124		0.108112
0.144088	0.130356		36	33		-3.38488		0.201481	0.174478				0.34392	0.318809		96	91		0.107428
0.149801	0.116827		14	14		-1.03801		0.371877	0.643744				0.394268	0.382821		303	259		0.107268
0.287874	0.220027		30	22		2.03136		0.319825	0.389698				0.11352	0.102815		30	18		0.10701
0.182379	0.191745		26	31		-0.94827		0.338764	0.45092				0.319685	0.29595		296	226		0.106626
0.194446	0.192653		18	22		0.0202254		0.484774	0.6532				0.261706	0.241099		65	81		0.106006
0.287401	0.269442		40	51		0.262265		0.56451	0.796318				0.421264	0.382702		1048	814		0.105357
0.640443	0.564209		189	202		0.342194		0.656647	1.52242				0.290513	0.28073		127	143		0.105265
0.56268	0.404861		111	95		0.315922		1.02735	2.42499				0.207354	0.181896		332	233		0.104794
0.278295	0.249923		53	47		0.449642		0.41637	0.947065				0.392376	0.382622		370	329		0.104095
0.704936	0.355786		106	95		-0.15236		1.91092	7.81787				0.399539	0.37267		450	385		0.103138
0.120298	0.0749145		48	3		-3.51366		0.0638795	0.0853602				0.351478	0.345719		765	700		0.101644
0.46641	0.270359		235	124		3.06425		0.178541	0.325032				0.358756	0.331388		814	662		0.101362
0.231206	0.219614		74	35		1.08408		0.4562	1.17383				0.521099	0.502772		529	428		0.101036
0.616573	0.360186		249	64		-0.115016		0.426367	1.163				0.205336	0.210614		275	323		0.100877
0.187211	0.152494		18	4		-0.44165		0.10823	0.121272				0.224895	0.207476		104	72		0.10058
0.0910815	0.160183		7	35		-1.30188		0.134019	0.132235				0.311861	0.304686		216	166		0.0997914
0.329477	0.298586		56	73		0.342426		0.300892	0.509419				0.210544	0.197042		174	144		0.099044
0.72612	0.276489		348	81		-2.84165		1.44409	1.56857				0.261444	0.277756		210	189		0.0988
0.312692	0.335023		64	106		1.06209		0.889147	0.997441				0.497585	0.451708		721	545		0.0983957
0.220757	0.136477		35	8		3.6164		0.104515	0.0932723				0.355548	0.343216		157	109		0.0980501
0.271639	0.196725		38	16		-0.760029		0.254962	0.468323				0.116923	0.106362		7	14		0.0973887
0.255303	0.200555		41	11		-2.41269		0.341639	0.330498				0.267391	0.231795		220	141		0.0962054
0.237404	0.260775		28	35		0.003029		0.429578	0.417915				0.254747	0.246975		857	765		0.0957615
0.372568	0.246935		57	15		0.216359		0.186879	0.234899				0.150089	0.141139		69	80		0.0956862
0.416914	0.244066		97	40		1.36163		0.650179	2.3307				0.703307	0.663593		586	464		0.0955113
0.58813	0.40271		159	221		1.89043		0.714772	1.50665				0.131827	0.126039		107	101		0.0953375
0.193218	0.255548		78	177		-0.292237		0.598461	0.537157				0.357993	0.323138		292	287		0.0952941
0.205218	0.304398		230	477		0.119468		0.620896	1.29177				0.279174	0.273058		183	232		0.0948412
0.259295	0.333028		41	142		-0.712075		0.824816	2.58216				0.27703	0.273103		411	379		0.0945571
0.312182	0.289301		55	65		1.06036		0.773532	0.639037				0.173482	0.154768		121	97		0.0944442
0.0947846	0.110674		0	0		-0.81901		0.405846	0.972185				0.221973	0.189444		169	70		0.0942771
0.134176	0.125962		25	13		1.1262		0.19827	0.350185				0.19413	0.152695		61	26		0.0942459
0.355913	0.190581		149	13		0.183876		0.396583	0.643643				0.439958	0.416099		644	601		0.0939366
0.269706	0.1843		41	13		-0.283966		0.393557	0.424041				0.270768	0.21699		79	30		0.0937451
0.239903	0.188176		19	26		-0.759775		0.729869	1.32909				0.276129	0.26671		137	101		0.0935795
0.49865	0.292054		63	30		-0.537866		0.864394	1.29472				0.334687	0.263828		147	83		0.0930675
0.201734	0.217667		59	25		-0.0499258		0.520164	0.68241				0.24068	0.242102		198	216		0.0925156
0.153537	0.152801		23	53		0.150215		0.147758	0.372096				0.274212	0.260418		345	336		0.0917388
0.206715	0.163665		54	28		-0.423382		0.464193	1.28018				0.215165	0.198988		236	214		0.0916025
0.208336	0.35092		59	204		-0.220375		0.624431	0.892994				0.167217	0.142726		143	47		0.0911716
0.578635	0.376934		93	25		-0.353527		0.463015	0.460916				0.23735	0.213323		180	119		0.0904786
0.413492	0.281136		57	62		-0.397961		0.434134	0.513854				0.191259	0.191673		69	75		0.0900127
0.310273	0.217279		274	92		-1.68521		0.977365	1.05462				0.182288	0.173261		7	9		0.0899603
0.385746	0.420895		47	93		0.942592		0.450619	0.680492				0.158932	0.150063		30	26		0.0898899
0.164309	0.140253		60	18		-0.263185		0.194835	0.64261				0.131139	0.126429		170	178		0.089544
0.181564	0.169065		76	32		-0.882542		0.332643	1.5842				0.259904	0.251422		136	140		0.0892869
0.219228	0.173465		22	0		-1.08894		0.449537	0.310511				0.285693	0.275459		165	139		0.0887963
0.0744618	0.112244		0	26		1.02338		0.381534	0.791225				0.206815	0.184161		180	101		0.0887539
0.229656	0.147535		46	22		-0.226249		0.198824	0.206517				0.222379	0.233457		103	102		0.0887246
0.556359	0.496568		450	643		-1.15986		0.468447	0.323838				0.288083	0.285493		151	133		0.0886044
0.161609	0.147706		115	92		0.667952		0.185274	0.190308				0.204639	0.201182		336	304		0.0881113
0.117574	0.166613		12	53		0.28511		0.271303	0.401075				0.264897	0.258234		206	158		0.0877603
0.839052	0.690475		823	781		-1.55787		0.581347	0.962969				0.128941	0.117548		61	50		0.0877194
0.418672	0.180206		41	10		-2.72322		0.347968	0.774565				0.153697	0.126281		49	22		0.0875887
0.232729	0.241707		72	22		-0.132784		0.537062	0.713239				0.343673	0.350226		1021	1435		0.0871699
0.404653	0.239729		105	59		-1.14923		0.100672	0.144907				0.361986	0.336318		320	300		0.0865769
0.310948	0.300239		104	106		1.42417		0.501177	0.95521				0.176381	0.174771		151	151		0.0864815
0.298231	0.164085		13	0		0.602118		0.218581	0.182337				0.369569	0.350602		692	578		0.0863983
0.0867882	0.0693593		0	0		-1.29095		0.130514	0.203181				0.278876	0.277104		141	128		0.0862797
0.496937	0.291517		63	30		0.905114		0.863212	1.30339				0.479926	0.434542		278	223		0.0857595
0.197394	0.141628		74	31		-0.863001		0.421759	1.04071				0.264505	0.260149		155	131		0.0855371
0.185562	0.132151		53	33		-0.637716		0.253298	0.283807				0.305345	0.295687		302	311		0.0853824
0.720764	0.302584		278	161		-1.63309		0.294604	0.374504				0.174309	0.152863		74	56		0.0846924
0.172766	0.125068		51	221		-0.721356		0.67048	0.786766				0.283021	0.252835		128	118		0.0843528
0.389784	0.283404		37	37		0.651569		0.344618	0.406739				0.29206	0.251202		286	151		0.0839345
0.225593	0.163449		147	85		-1.0993		0.411971	0.33242				0.318096	0.296769		617	559		0.0837361
0.360063	0.368895		60	21		0.298235		0.425006	0.546642				0.419346	0.40633		158	144		0.0831109
0.437013	0.262497		61	18		1.20371		0.498225	0.606029				0.239484	0.232029		105	119		0.0824995
0.108659	0.22557		0	88		5.95869		0.0578944	0.110213				0.329402	0.317721		186	175		0.0815293
0.52435	0.326911		141	79		-1.00888		0.327221	0.633655				0.137022	0.143228		35	35		0.0812122
0.646465	0.334795		337	207		-1.77987		0.579848	0.747711				0.295211	0.286035		221	161		0.081088
0.179627	0.182366		54	23		1.72459		0.353089	0.238671				0.221519	0.222665		115	108		0.080992
0.213462	0.256786		41	146		0.253921		0.542447	0.832947				0.328998	0.324764		260	239		0.0809829
0.14978	0.148566		30	3		1.74149		0.216313	0.24984				0.166193	0.157105		36	41		0.0805209
0.83208	0.390023		434	257		-1.45559		0.545402	0.958595				0.283099	0.25572		39	42		0.0799008
0.432977	0.238933		172	68		-1.51025		0.429891	0.350671				0.184217	0.1686		79	90		0.0794627
0.0418282	0.0954848		0	6		0.409013		0.0417228	0.214441				0.417783	0.386095		255	239		0.0791165
0.227799	0.261156		32	43		-0.758465		0.349065	0.220391				0.38665	0.331923		694	435		0.0786389
0.0973568	0.150427		3	20		1.53814		0.187628	0.270333				0.332325	0.300044		740	645		0.0781997
0.250319	0.272328		7	9		0.253157		0.966655	1.5992				0.347479	0.353201		568	492		0.0779125
0.0365977	0.180155		0	18		-2.31911		0.050822	0.0801778				0.349552	0.336035		764	767		0.07784
0.615602	0.391298		179	82		0.855559		0.272254	0.319717				0.248452	0.22551		43	73		0.0775573
0.289334	0.179772		23	4		-0.7361		0.237984	0.328455				0.585512	0.531556		700	550		0.0770079
0.213585	0.264279		74	102		-0.58561		0.166028	0.157458				0.474558	0.416726		519	419		0.0767543
0.414687	0.368319		59	41		0.863019		1.19419	1.15741				0.273485	0.217894		79	30		0.0767222
0.583743	0.394638		225	131		0.695939		1.2759	1.3434				0.400226	0.383871		248	227		0.0766967
0.106953	0.126896		29	23		0.689487		0.374626	0.385779				0.442771	0.415725		450	436		0.0763038
0.196378	0.208372		7	4		-0.961649		0.582274	0.676378				0.171491	0.145574		81	41		0.0755603
0.472869	0.264593		494	313		0.0123676		0.315435	0.526984				0.372359	0.351197		1357	1277		0.0755146
0.210515	0.211684		41	16		0.518999		0.850307	0.723065				0.392102	0.35425		205	209		0.0751586
0.154945	0.142602		128	130		-1.49456		0.161891	0.306294				0.581712	0.528542		225	165		0.0751077
0.217245	0.164379		55	12		-0.15373		0.18477	0.281541				0.245448	0.235048		92	105		0.0746363
0.380483	0.24598		85	18		1.1288		0.82132	2.80588				0.368702	0.350092		392	339		0.0743884
0.398516	0.200286		92	57		4.46111		0.470316	0.934313				0.249345	0.247529		253	150		0.0738456
0.367619	0.306034		38	64		1.48736		0.235789	0.541992				0.233956	0.205565		391	301		0.0736415
0.405726	0.373435		57	36		-0.0556522		0.812895	0.904141				0.42867	0.407028		156	123		0.0735743
0.17264	0.167135		19	28		1.47574		0.547848	0.785444				0.168794	0.154413		50	34		0.0735738
0.387562	0.289061		83	135		1.90704		0.506704	0.460789				0.27258	0.232907		61	36		0.0729902
0.290763	0.244748		105	50		0.961678		0.493131	0.529998				0.387686	0.342571		250	214		0.0728424
0.223494	0.201794		14	13		-1.47131		0.512745	0.863748				0.183653	0.163618		21	12		0.0723553
0.110839	0.112997		0	0		-2.72809		0.111568	0.0906311				0.347551	0.313515		193	193		0.0719955
0.155298	0.121536		47	58		-1.57631		0.227428	0.193484				0.186029	0.175308		709	554		0.0713998
0.40711	0.265401		58	40		0.579028		0.347131	0.485506				0.235985	0.207926		183	119		0.071293
0.0713645	0.129297		0	21		2.76295		0.248972	0.160673				0.57468	0.514665		1422	1263		0.0710547
0.191418	0.142004		42	31		-2.39461		0.218134	0.234222				0.154526	0.150135		17	3		0.0705741
0.152943	0.16447		3	10		-0.0333539		0.337786	0.427265				0.352718	0.282515		1132	632		0.0688564
0.231608	0.242535		84	134		-1.54982		0.412872	0.880803				0.35561	0.329407		155	122		0.0684323
0.048189	0.147414		0	6		0.377751		0.0720051	0.326681				0.278046	0.284013		398	355		0.0678555
0.338593	0.159129		91	0		-0.0173518		0.180755	0.18984				0.27474	0.250956		563	466		0.0673691
0.0842939	0.0868699		0	0		2.53031		0.162252	0.319635				0.26327	0.252135		145	108		0.0673335
0.466691	0.513034		93	162		1.3443		0.255587	0.795305				0.383659	0.355791		552	435		0.0658631
0.308885	0.196311		44	48		-1.274		0.343196	0.426272				0.128332	0.119551		193	147		0.0657772
0.246589	0.201116		38	68		1.51075		0.320526	0.536122				0.18475	0.17601		177	172		0.0652599
0.402125	0.458407		214	269		0.348884		0.723639	1.19343				0.181199	0.158009		24	29		0.0651415
0.194309	0.182899		18	26		0.374246		0.181384	0.312425				0.186352	0.167642		170	120		0.0651349
0.562727	0.488939		150	166		0.964393		0.422079	1.32756				0.138459	0.112674		48	16		0.0648834
0.0493437	0.110681		0	4		0.399141		0.0611749	0.134716				0.116273	0.112841		0	0		0.0646718
0.264409	0.169178		34	41		-0.87816		0.2797	0.214477				0.145529	0.141332		164	212		0.0639648
0.259735	0.212473		12	3		0.443192		0.265587	0.289378				0.331344	0.299499		419	373		0.0635999
0.545614	0.370511		94	31		0.255855		0.782157	1.01973				0.125707	0.127723		27	42		0.0632848
0.30928	0.194255		57	6		0.457148		0.198406	0.495973				0.227794	0.229206		96	58		0.0630342
0.248236	0.228571		43	25		-0.721086		0.539223	0.97557				0.333028	0.312674		813	693		0.0628861
0.356491	0.226779		71	24		-0.42436		0.635754	0.875309				0.229793	0.20875		153	133		0.0623154
0.0729011	0.0914357		0	0		0.441837		0.0787142	0.0879187				0.208177	0.189492		122	59		0.0619059
0.393085	0.345104		30	121		-0.874389		0.295256	0.685722				0.410511	0.358758		405	297		0.0616428
0.434678	0.328442		140	61		1.14518		0.641154	1.04544				0.246751	0.231778		129	96		0.0615461
0.647189	0.352097		178	57		0.847886		0.298568	0.337488				0.218858	0.209345		150	126		0.0610477
0.0901601	0.25618		0	53		2.22917		0.10234	0.248481				0.181961	0.180508		62	59		0.0604531
0.116881	0.0931325		28	17		-0.906613		0.119567	0.391624				0.212955	0.17964		61	19		0.0599424
0.163555	0.274525		73	176		2.60696		0.179187	0.448385				0.178992	0.171868		53	33		0.0592106
0.108842	0.0807856		0	6		-2.13202		0.0384628	0.0475531				0.296116	0.307735		228	204		0.0590531
0.345168	0.241365		51	21		-0.714085		0.548637	0.772095				0.240576	0.233792		202	197		0.058982
0.480986	0.254755		330	191		-1.11049		0.41145	0.414506				0.214835	0.196856		97	58		0.0582398
0.117008	0.203928		21	57		1.89766		0.254037	0.769141				0.126362	0.118195		58	63		0.0581682
0.116065	0.205094		21	57		4.42579		0.260136	0.786122				0.278629	0.286826		181	149		0.0574954
0.370127	0.326386		140	123		0.111808		0.533371	0.719676				0.197623	0.203086		144	126		0.0573428
0.686863	0.346962		109	113		2.25488		0.271789	0.361669				0.403855	0.37567		342	315		0.0565639
0.414496	0.40363		227	356		-0.643397		0.755874	1.15925				0.458437	0.415226		725	593		0.0560053
0.201618	0.234719		28	130		0.658752		0.368184	0.515404				0.255007	0.235182		76	70		0.0554239
0.256718	0.327995		43	174		0.379724		0.184409	0.794426				0.264151	0.244482		108	100		0.0552977
0.190436	0.218256		25	16		1.0625		0.594066	0.578302				0.138737	0.124537		66	34		0.0550434
0.924207	0.467278		281	180		-1.21098		1.29866	1.97742				0.417539	0.370987		332	253		0.0549689
0.455664	0.409164		66	135		-1.70703		0.355763	0.567446				0.156364	0.158019		325	286		0.054671
0.106815	0.0717585		11	30		-0.427945		0.123291	0.268636				0.22026	0.176927		92	66		0.0535136
0.249843	0.189131		30	3		1.6192		0.192032	0.254534				0.193732	0.15004		236	111		0.0534057
0.297972	0.210349		119	39		-0.16792		0.336886	0.555755				0.279075	0.293596		363	298		0.0531464
0.504143	0.358072		133	45		-0.121179		0.195849	0.315135				0.306675	0.272494		383	302		0.0521123
0.048721	0.100694		0	17		-1.59736		0.0818184	0.108003				0.128063	0.130945		77	79		0.0520287
0.149039	0.117156		14	14		1.14947		0.375927	0.650067				0.184723	0.175989		177	172		0.0517256
0.158326	0.197286		34	5		-0.612059		0.274937	0.306512				0.391809	0.367049		235	223		0.0517102
0.374609	0.267499		67	89		-0.900232		0.470306	0.458535				0.0961773	0.0935385		140	116		0.0514975
0.136334	0.200717		50	96		1.13633		0.206809	0.254425				0.388735	0.330572		254	251		0.0514829
0.214325	0.249907		211	176		-0.323192		0.638743	1.21706				0.195049	0.176934		54	57		0.0510748
0.658081	0.339543		266	54		-0.0114953		0.392159	0.388109				0.186609	0.19542		66	64		0.0508816
0.356126	0.188407		14	0		0.159883		0.142018	0.200066				0.146723	0.154942		40	36		0.0508345
0.6419	0.349249		243	106		-2.70942		0.925289	1.35841				0.26638	0.251618		249	274		0.0502451
0.375883	0.280437		75	36		-0.457675		0.6282	1.61123				0.436426	0.436457		407	375		0.0499668
0.549503	0.279842		159	29		1.7678		0.522368	0.762463				0.308968	0.29279		354	248		0.0498749
0.371513	0.229838		106	44		-0.451887		0.3873	0.482945				0.157424	0.135668		262	230		0.0497285
0.41787	0.357674		278	222		0.649398		0.31548	0.400363				0.214621	0.20424		34	43		0.0495436
0.324676	0.262574		161	141		0.327389		1.31584	2.42599				0.25482	0.251761		205	95		0.0492927
0.350306	0.315461		90	81		-0.106501		0.251066	0.384647				0.263574	0.230678		362	316		0.0492732
0.228727	0.151213		55	15		0.546157		0.202807	0.193498				0.132558	0.140056		43	29		0.0489996
0.453925	0.246023		152	102		0.0166344		0.29654	0.719612				0.381797	0.371076		303	259		0.0487426
0.106245	0.0799275		35	0		-0.966503		0.274779	0.266379				0.151359	0.153901		154	165		0.048264
0.494402	0.269195		98	82		0.967995		0.335193	0.954861				0.165919	0.200985		54	78		0.0481535
0.222199	0.337562		31	110		2.20093		0.551913	0.882706				0.233295	0.213776		195	155		0.0480555
0.385621	0.306016		57	56		-1.76973		0.426924	0.298986				0.269688	0.268996		755	556		0.0471411
0.0666122	0.132219		0	6		-0.78402		0.0549984	0.210238				0.294718	0.292813		147	218		0.0468464
0.0861891	0.0673688		0	0		-0.355856		0.133034	0.186082				0.14926	0.145109		119	92		0.04677
0.20064	0.12302		17	18		6.39302		0.236928	0.433802				0.392248	0.387379		213	217		0.0458607
0.262495	0.267033		6	59		2.0337		0.307829	0.969159				0.193363	0.188422		85	66		0.0458335
0.0877171	0.131223		0	29		-3.70479		0.264457	0.393538				0.367839	0.344529		211	208		0.0447171
0.366775	0.298638		134	88		-1.57417		1.00042	0.98951				0.191842	0.161996		211	177		0.0434301
0.26138	0.21413		21	6		-0.67108		0.271063	0.514486				0.423962	0.411285		356	279		0.0432937
0.189941	0.140259		12	17		0.252353		0.618444	0.68972				0.218916	0.182496		79	58		0.0431123
0.165531	0.146597		27	45		1.45511		0.263066	0.546857				0.54555	0.476163		1064	958		0.0424896
0.140901	0.141153		19	28		1.89795		0.279415	0.323364				0.0944109	0.0816364		88	79		0.0416946
0.158511	0.187233		9	16		2.07284		0.0681848	0.159926				0.185718	0.164549		150	125		0.0415409
0.0869101	0.0682124		0	0		0.096032		0.0284441	0.0434303				0.124301	0.119895		46	38		0.0405883
0.486843	0.200095		128	31		0.0842307		0.0793272	0.291472				0.271445	0.270627		152	172		0.0396009
0.268935	0.223989		36	63		0.653793		0.642404	0.713854				0.165921	0.155484		36	41		0.0394998
0.221451	0.216577		12	6		0.255977		0.215445	0.685031				0.325398	0.299502		225	144		0.0391761
0.127985	0.280127		22	199		3.21966		0.222729	0.370773				0.346791	0.335227		320	182		0.0389585
0.116603	0.164153		0	0		0.261874		0.031075	0.0493444				0.278526	0.273493		425	325		0.0386563
0.117788	0.16026		58	34		-0.302858		0.357357	1.06506				0.311588	0.289876		481	317		0.0384123
0.0538417	0.0807158		0	0		1.68641		0.0433725	0.0958863				0.402501	0.377659		925	790		0.0382965
0.495493	0.260458		129	44		-1.73574		0.4756	0.168774				0.207424	0.196741		292	201		0.0378936
0.377285	0.270085		92	31		-0.611704		0.84889	1.79944				0.40339	0.378798		491	495		0.0376066
0.379481	0.371838		69	102		-1.29472		0.658727	0.567816				0.230411	0.219495		435	390		0.0373387
0.577518	0.426233		71	20		-0.159311		2.06657	1.35218				0.3001	0.286094		81	76		0.0372971
0.259436	0.27339		19	6		-0.113039		0.517848	0.887246				0.358166	0.331033		258	195		0.0371597
0.986258	0.478212		221	119		-1.1878		1.14212	1.73298				0.310802	0.308463		176	146		0.0371154
0.244016	0.297208		148	119		-1.01267		0.989014	0.749015				0.643778	0.602013		1381	1205		0.0364209
0.331804	0.266705		57	144		-0.984543		0.570077	0.815709				0.317849	0.277481		447	375		0.0362669
0.119474	0.127572		3	3		1.54921		0.485496	0.565636				0.470828	0.468442		824	791		0.035862
0.371619	0.301925		274	173		1.14409		0.562508	0.627664				0.13655	0.130677		18	20		0.0358031
0.530351	0.527393		113	136		2.83544		0.328473	1.47951				0.19943	0.19484		78	57		0.0357732
0.238859	0.196515		17	4		-0.300583		0.680709	0.754631				0.475228	0.457465		894	845		0.0356238
0.0978104	0.142687		0	17		0.0613622		0.0589188	0.18515				0.302905	0.285909		419	388		0.0347465
0.287717	0.251296		22	15		-0.94967		0.532326	0.617566				0.310317	0.306165		649	594		0.0345866
0.283775	0.2961		45	68		-0.829181		0.673032	0.918336				0.220626	0.181967		184	93		0.0344121
0.220655	0.167213		31	15		0.608754		0.200406	0.26287				0.423768	0.396853		854	690		0.0340411
0.117463	0.140725		33	54		1.48413		0.245797	0.643314				0.149194	0.146705		188	189		0.0338967
0.424655	0.329627		42	67		0.1538		0.539111	0.494174				0.436923	0.385927		687	532		0.0336162
0.470606	0.253922		125	70		0.176002		0.257857	0.345204				0.216162	0.210397		49	29		0.0334037
0.0625854	0.179006		0	82		-0.726476		0.117529	0.173535				0.36897	0.372688		542	538		0.0332745
0.0785496	0.147638		51	43		-0.473083		0.109554	0.603558				0.410201	0.40762		477	458		0.0330461
0.245857	0.226687		33	49		1.70073		0.839251	0.902124				0.466725	0.426759		360	241		0.0325541
0.167022	0.141562		3	4		1.62141		0.0853056	0.168594				0.339305	0.31812		53	62		0.0322231
0.23867	0.386341		153	166		-0.166979		1.27975	0.809898				0.0930786	0.106871		30	36		0.0309619
0.0495481	0.20845		0	22		1.73689		0.0393282	0.0603216				0.202594	0.208457		210	204		0.030653
0.0987898	0.154277		0	3		1.32088		0.0709324	0.110521				0.142031	0.13206		282	197		0.0306365
0.289866	0.169975		108	93		-1.38478		0.102908	0.155743				0.341423	0.32893		202	134		0.030162
0.158922	0.181474		18	23		-0.782268		0.190839	0.313017				0.174904	0.172865		103	126		0.0292009
0.0643043	0.258499		0	61		4.54751		0.0718745	0.0718924				0.26691	0.263307		59	75		0.0285802
0.0955622	0.24117		7	10		2.36424		0.309893	0.612917				0.202513	0.20337		26	23		0.0284547
0.5319	0.469979		154	84		0.315478		0.317474	0.332948				0.134429	0.134392		19	24		0.0280592
0.181004	0.260098		11	31		0.0276041		0.226087	0.20284				0.321631	0.263803		298	215		0.027594
0.209362	0.217281		4	25		1.23436		0.331624	0.484731				0.64787	0.582364		978	814		0.0272965
0.040791	0.147338		0	40		0.328748		0.0787109	0.333996				0.188437	0.151334		77	41		0.027016
0.44254	0.378687		28	8		-1.38388		0.127543	0.151437				0.154775	0.156143		47	34		0.0265315
0.0811381	0.120983		8	12		1.22598		0.0686709	0.121608				0.333839	0.307843		1191	883		0.0264605
0.273931	0.284256		86	85		0.305821		0.428408	0.769459				0.546243	0.524966		506	533		0.0258627
0.643725	0.439823		343	238		1.52078		1.69336	2.7905				0.404352	0.398		190	166		0.0256472
0.150254	0.144781		4	3		2.60794		0.398978	0.28086				0.376511	0.359073		353	335		0.0255399
0.31473	0.177821		136	44		-2.47732		0.497895	0.821371				0.227897	0.210272		104	140		0.0254189
0.29882	0.207496		55	64		1.52183		0.282235	0.587187				0.450257	0.435941		529	425		0.0251532
0.450619	0.348307		141	124		-0.0451563		0.38346	0.60936				0.481231	0.447955		1051	833		0.024939
0.418484	0.318231		116	95		1.86457		0.214843	0.167473				0.720917	0.645324		2090	1894		0.0246088
0.359512	0.385381		88	214		0.607958		0.739766	0.646142				0.502908	0.474344		835	832		0.0244477
0.385213	0.270231		137	40		-0.159472		0.637258	1.0967				0.295548	0.252939		286	151		0.024428
0.0530587	0.138676		0	0		-0.765592		0.158163	0.477043				0.300756	0.246823		698	501		0.0243118
0.214562	0.228551		30	113		3.76486		0.234889	0.345479				0.298568	0.284521		294	245		0.0242947
0.350722	0.310497		133	126		1.08749		0.664945	0.789465				0.535442	0.481361		187	210		0.0240144
0.916774	0.498251		334	206		1.35145		0.583934	0.622591				0.227293	0.203932		71	34		0.0238963
0.159169	0.181022		92	97		-0.427522		0.38878	0.374567				0.340825	0.34574		332	254		0.0238676
0.0632614	0.114793		0	0		1.58036		0.0538559	0.217161				0.289231	0.268308		151	144		0.0235895
0.150014	0.271474		29	254		0.453634		0.695777	1.48652				0.245403	0.206517		137	73		0.0232565
0.0551716	0.157093		0	34		1.40144		0.0996368	0.173883				0.384344	0.372789		621	537		0.0230895
0.537053	0.315031		179	42		-0.306234		0.310137	0.490016				0.49009	0.438702		795	620		0.0224422
0.0920408	0.114121		3	3		1.03706		0.073628	0.0826021				0.4165	0.36615		742	588		0.0222677
0.231027	0.118972		142	30		-2.65652		0.271676	1.01127				0.195274	0.164348		180	120		0.0221768
0.122247	0.122343		3	3		-1.34683		0.199587	0.178798				0.356312	0.356106		279	284		0.021804
0.451819	0.268551		223	176		-1.38236		0.334548	0.595157				0.348231	0.345265		155	141		0.0215389
0.739197	0.394265		182	140		-0.810192		1.5009	1.12913				0.442376	0.39943		747	573		0.0214085
0.101025	0.0334173		14	0		-0.923628		0.185034	0.303472				0.340532	0.31298		260	210		0.0213935
0.425798	0.34661		139	144		1.6919		0.552872	1.01772				0.187338	0.196349		192	174		0.0212523
0.247743	0.177738		67	34		-0.0697543		0.537519	0.610852				0.198292	0.193045		113	96		0.0206864
0.127697	0.132611		18	23		2.09474		0.423818	0.873096				0.445508	0.370752		246	163		0.0206066
0.340761	0.212328		25	4		0.638946		0.555581	0.596038				0.250477	0.2609		223	237		0.0200219
0.255048	0.296924		3	21		-2.89435		0.268226	0.151126				0.268775	0.267211		273	206		0.0197897
0.223608	0.219132		13	33		-0.675245		0.265087	0.331031				0.469001	0.458341		400	311		0.0195691
0.12753	0.125947		36	6		0.125702		0.868836	0.854257				0.227795	0.228521		139	149		0.019394
0.283039	0.237422		63	65		0.316796		1.18455	2.30486				0.258468	0.255588		222	122		0.0189892
0.580596	0.397565		118	108		-0.665317		1.67789	3.48103				0.174408	0.154766		168	151		0.0186566
0.115935	0.111199		29	0		0.174078		0.179868	0.376215				0.145738	0.1383		208	224		0.0172791
0.278664	0.28463		44	94		3.24393		0.385129	0.444863				0.490558	0.451322		164	140		0.0166833
0.107037	0.250085		36	105		2.15457		0.248367	0.262624				0.26745	0.224934		579	435		0.0163674
0.330777	0.306804		28	84		0.583432		1.11259	0.967946				0.148312	0.148395		36	15		0.0162601
0.253956	0.189583		106	104		-0.391115		0.235129	0.399013				0.36573	0.354374		1050	885		0.0157734
0.262409	0.170484		134	138		2.26172		0.200133	0.260263				0.190698	0.144881		236	111		0.0156324
0.156213	0.22173		64	108		-0.310321		0.344431	0.447745				0.128975	0.131216		36	41		0.0155617
0.533391	0.291947		184	167		0.375882		0.402237	0.477547				0.289157	0.242143		112	124		0.0151646
0.300969	0.431849		341	1153		0.12668		0.422814	0.328392				0.548203	0.502744		1282	1083		0.0150175
0.380354	0.39303		91	330		-0.322444		0.391613	0.455534				0.336172	0.313364		372	316		0.014869
0.366487	0.261704		160	113		-1.02833		0.508769	0.494939				0.191377	0.146436		236	111		0.014817
0.120599	0.231166		3	27		-5.03667		0.190875	0.391641				0.164348	0.166094		48	71		0.0144891
0.13871	0.119056		0	25		1.37755		0.211763	0.441485				0.290925	0.235052		450	389		0.0143926
0.118131	0.178225		6	16		-0.196734		0.392353	0.457558				0.65052	0.577892		1367	1096		0.0143654
0.0370536	0.0922075		0	0		0.607462		0.0452281	0.154099				0.471651	0.418998		549	350		0.0142015
0.354829	0.231186		61	84		-1.76732		0.391059	0.448502				0.38071	0.364353		301	276		0.0141859
0.23556	0.270812		430	409		-0.237355		0.774265	0.882138				0.305352	0.28623		274	166		0.0136776
0.725651	0.597485		114	139		-0.374247		2.38517	3.81694				0.302338	0.276329		143	112		0.0136706
0.843655	0.582955		249	132		-3.27499		1.00113	2.40339				0.14018	0.125262		108	91		0.0134045
0.73793	0.707322		129	278		-0.940552		0.325589	0.587977				0.427176	0.416018		294	235		0.013057
0.113791	0.124604		38	31		0.368391		0.295777	0.497725				0.213876	0.221997		163	165		0.0124851
0.215758	0.265789		115	119		-1.00355		0.612343	0.554812				0.108143	0.106497		28	11		0.0123561
0.0595201	0.109859		0	43		0.317289		0.122826	0.0635644				0.437594	0.384942		123	84		0.0120433
0.320815	0.271286		83	90		0.644449		0.669438	0.466436				0.282619	0.281309		130	108		0.0119284
0.205904	0.232642		26	41		1.35392		0.370353	0.494058				0.330719	0.320029		363	305		0.010634
0.0977434	0.116912		0	0		-0.496752		0.182853	0.236967				0.259571	0.251553		304	284		0.010621
0.0513383	0.115752		0	0		0.877218		0.0367238	0.122005				0.386527	0.374571		465	428		0.00970784
0.26812	0.214802		88	97		-0.914094		0.537792	0.71861				0.429056	0.418996		179	146		0.00954279
0.145661	0.148837		5	3		-4.85192		0.312504	0.27363				0.346157	0.331603		397	300		0.00926825
0.0722469	0.0549817		0	0		3.04571		0.0269515	0.0588692				0.210933	0.197769		174	144		0.00923297
0.342882	0.337615		101	95		-0.20117		0.288195	0.679963				0.273519	0.261493		82	86		0.00869643
0.2473	0.261513		23	66		0.379994		0.429795	0.346064				0.281442	0.277305		221	202		0.00843764
0.443506	0.346766		75	62		-0.558765		0.440147	0.592549				0.355841	0.328454		448	365		0.00820103
0.541003	0.299572		153	64		0.222768		0.519976	0.54322				0.192607	0.176732		147	121		0.00813686
0.312404	0.300676		56	44		1.02244		0.456135	0.857214				0.260209	0.243604		184	171		0.00799475
0.252828	0.142374		86	31		-2.03238		0.149277	0.218912				0.335215	0.309368		471	318		0.00795033
0.297956	0.210633		73	33		2.6254		0.195092	0.273279				0.321599	0.32068		223	191		0.00769013
0.0337905	0.101081		0	39		0.358571		0.0384995	0.0643209				0.274943	0.276213		21	42		0.00684258
0.531327	0.372682		136	108		-0.00128639		0.946024	1.53613				0.123431	0.129011		17	9		0.00642047
0.170061	0.222217		14	0		2.1779		0.319316	0.552199				0.430462	0.444402		1004	942		0.00562488
0.427219	0.345257		422	374		1.67302		0.341166	0.640742				0.445081	0.422322		450	414		0.00494925
0.210316	0.164449		68	6		0.826889		0.323315	0.351417				0.236945	0.228162		350	329		0.0049312
0.197095	0.287498		50	53		0.3832		0.28798	0.597283				0.33979	0.280657		196	99		0.00465097
0.517047	0.323721		169	163		-0.869942		1.09116	0.920387				0.309122	0.287384		327	289		0.00425808
0.272002	0.280945		33	40		3.21381		0.182321	0.283152				0.0779512	0.0785474		35	34		0.00422354
0.804566	0.54777		341	266		0.274796		0.595267	1.28083				0.326956	0.325048		95	93		0.00388263
0.20404	0.151895		31	26		-1.19472		0.243084	0.25713				0.318193	0.251613		444	248		0.00372681
0.0706231	0.105904		0	11		0.930992		0.507845	0.62558				0.280125	0.242663		442	399		0.00358718
0.120445	0.135712		0	3		0.0954938		0.216917	0.361373				0.374644	0.350235		389	461		0.00345463
0.145623	0.319252		39	338		1.58889		0.96242	0.512422				0.5834	0.559242		834	765		0.00306754
0.352987	0.501566		152	428		2.96833		1.1149	0.806794				0.3641	0.350235		200	165		0.00255135
0.351793	0.166573		90	10		4.34791		0.140409	0.45148				0.281263	0.262168		268	297		0.00191965
0.274788	0.24363		72	22		4.18574		0.301803	0.443501				0.419675	0.394381		400	285		0.00129244
0.0982959	0.132672		36	79		1.11413		0.194161	0.315112				0.184014	0.176538		137	114		0.000849341
0.125458	0.104728		19	0		-0.645376		0.120372	0.1044				0.388122	0.344564		253	202		0.000797161
0.254628	0.203529		23	30		4.1615		0.157107	1.07536				0.55957	0.495047		1443	1263		0.000741839
0.45316	0.140959		139	19		-0.299877		0.294609	0.213016				0.181411	0.175147		47	47		0.000724021
0.214735	0.234651		173	178		1.05181		0.502961	0.619597				0.355558	0.315774		474	483		0.000646816
0.501568	0.210416		104	71		-0.552691		0.138886	0.220718				0.295565	0.19227		225	108		-0.000150898
0.0988434	0.106215		3	22		5.18882		0.0480458	0.186671				0.351523	0.313472		381	337		-0.000737806
0.451648	0.317595		52	49		-0.249367		0.895552	1.10006				0.255562	0.253025		150	169		-0.00121491
0.29778	0.162076		128	36		-0.624326		0.236405	0.300306				0.106124	0.105971		38	19		-0.00127817
0.336312	0.264921		74	46		1.33163		0.432194	0.298765				0.258156	0.217046		65	61		-0.00132294
0.2934	0.202071		100	35		1.15132		0.228091	0.289755				0.347849	0.273841		147	83		-0.00202845
0.828629	0.451118		175	102		-0.383142		1.75511	3.68648				0.507725	0.487953		397	374		-0.00226674
0.135916	0.107887		37	14		0.2		0.266496	0.264605				0.228818	0.225767		194	152		-0.00274777
0.614208	0.256067		166	27		-0.0986094		0.173628	0.262321				0.569441	0.55148		515	375		-0.00278745
0.387346	0.138706		62	30		-0.678364		0.49162	0.890602				0.202808	0.184603		197	170		-0.00279383
0.352263	0.34878		155	161		0.657048		0.371554	0.537489				0.192453	0.192257		112	126		-0.00348036
0.503719	0.241632		341	136		1.53983		0.273032	0.351594				0.157215	0.162734		13	14		-0.00363838
0.233992	0.221321		82	43		0.865928		0.611856	1.26488				0.253849	0.256736		173	166		-0.00445371
0.10112	0.0804812		45	4		-1.17687		0.153919	0.172703				0.0702147	0.0714637		22	23		-0.00452327
0.227699	0.15067		32	15		0.0218658		0.191623	0.159273				0.174441	0.179489		308	219		-0.00464021
0.23378	0.174404		132	107		-4.44095		0.168095	0.186735				0.458384	0.471328		867	867		-0.0049439
0.567644	0.434162		168	141		0.419747		0.286109	0.723453				0.451273	0.396801		1036	826		-0.00518959
0.256822	0.263333		34	66		-1.64312		1.25554	0.832682				0.246738	0.237026		71	69		-0.00600533
0.261823	0.174535		33	0		-0.172167		0.381265	0.531799				0.186566	0.185446		75	78		-0.00601864
0.308576	0.24793		58	32		2.33647		0.600958	1.2646				0.324585	0.307537		216	187		-0.00641785
0.0989672	0.0829926		0	0		-1.43424		0.291968	0.267577				0.282439	0.283073		626	560		-0.00690228
0.223294	0.146283		119	250		5.23441		0.149171	0.260401				0.0835947	0.0839059		31	29		-0.00700099
0.221158	0.15549		25	15		-0.703416		0.235208	1.23982				0.242137	0.225052		19	24		-0.0070224
0.414073	0.298225		198	139		2.40972		0.423371	1.10974				0.136227	0.143167		35	23		-0.00704625
0.450114	0.202844		90	19		0.778574		0.26437	0.309908				0.163172	0.143845		25	34		-0.00718988
0.54506	0.422303		147	143		-0.294878		0.640061	0.755664				0.290598	0.297088		201	190		-0.00721629
0.224208	0.169471		39	8		1.27008		0.167341	0.181257				0.474589	0.468963		190	212		-0.00770002
0.209968	0.217873		34	55		-0.377478		0.534579	0.444021				0.413595	0.417682		264	288		-0.00772577
0.171753	0.185809		28	41		-0.398512		0.548452	0.544131				0.384335	0.365051		338	286		-0.0078099
0.268329	0.16824		54	20		-2.24527		0.411452	0.277782				0.177838	0.174676		174	131		-0.00859271
0.273965	0.269151		16	15		-0.0916867		0.936621	1.06252				0.270358	0.239077		141	112		-0.00867438
0.370208	0.404979		115	95		-0.079778		0.525516	0.880014				0.240091	0.233694		75	62		-0.00870692
0.208612	0.202725		22	25		0.166692		0.343527	0.467013				0.261676	0.254799		263	241		-0.00874108
0.154181	0.224578		21	0		-1.79382		1.40799	0.640082				0.287349	0.266473		132	105		-0.00879431
0.118932	0.188027		0	33		0.489351		0.356631	0.179544				0.373841	0.322603		819	673		-0.00884706
0.309739	0.228131		49	3		-0.273264		0.268985	0.558243				0.133452	0.117684		34	19		-0.00891057
0.130107	0.160432		22	65		-0.59638		0.235467	0.420742				0.280408	0.268874		211	228		-0.00980443
0.676576	0.378887		110	75		-0.665699		0.849511	1.00667				0.176568	0.17623		147	163		-0.00990446
0.238537	0.185947		36	14		-1.0945		0.0955579	0.128336				0.535781	0.443724		165	118		-0.0101281
0.129082	0.14893		16	38		-1.46451		0.332687	0.582705				0.157407	0.146648		29	22		-0.0104066
0.0995413	0.0445121		7	0		0.760696		0.110097	0.17823				0.239401	0.229763		163	146		-0.0110338
0.32639	0.262856		161	141		1.73325		1.31488	2.41052				0.166585	0.166967		171	171		-0.0114092
0.0596428	0.0597971		0	0		1.17346		0.0411461	0.0961024				0.406881	0.359827		696	537		-0.0117212
0.671176	0.485197		463	502		0.699768		0.493161	0.490166				0.378647	0.365809		265	209		-0.0124424
0.206968	0.125531		39	18		-1.66372		0.238395	0.398331				0.11676	0.120718		41	19		-0.0130978
0.142103	0.242296		41	27		0.654563		0.236566	0.612908				0.406778	0.385881		336	241		-0.0134185
0.392739	0.236813		55	21		1.67342		0.231487	0.335797				0.217377	0.222055		87	94		-0.0141106
0.132052	0.101417		24	9		-1.69243		0.146156	0.326747				0.500894	0.495238		177	182		-0.014471
0.0814158	0.15181		0	24		3.19019		0.057615	0.0983699				0.446908	0.41132		483	350		-0.0144737
0.336324	0.423776		75	198		-0.187989		0.488539	0.511688				0.414888	0.369575		203	204		-0.0146851
0.0740905	0.0960615		0	8		-1.78657		0.115592	0.225416				0.324092	0.333809		516	433		-0.0148353
0.189031	0.117651		19	23		-3.1541		0.138328	0.127963				0.21218	0.188027		332	233		-0.0149249
0.153812	0.109982		48	36		-3.53058		0.503124	2.59972				0.264413	0.260526		214	210		-0.0149972
0.109085	0.137728		18	46		1.97625		0.353992	0.733018				0.327657	0.313953		216	187		-0.0151155
0.140328	0.220157		16	55		-0.16318		0.183727	0.305663				0.276417	0.248221		151	138		-0.0154532
0.0712441	0.10311		0	12		-0.242094		0.128387	0.176069				0.422324	0.394791		198	201		-0.0154646
0.253395	0.176612		70	25		0.600215		0.241575	0.627591				0.153143	0.257733		84	216		-0.0156659
0.227735	0.365428		116	223		-0.0372374		0.397148	0.588113				0.416044	0.342023		187	116		-0.0163738
0.0600436	0.20232		0	17		4.47387		0.177317	0.289557				0.26912	0.243752		273	211		-0.0168275
0.23833	0.239523		31	14		0.103452		0.850769	1.45746				0.182763	0.176308		111	85		-0.0179133
0.52558	0.504458		444	274		-1.28493		1.30629	1.52065				0.313522	0.300651		185	136		-0.0179584
0.107413	0.101176		18	15		1.06512		0.22663	0.342706				0.222195	0.220099		83	79		-0.0180039
0.566445	0.250383		151	58		0.84928		0.701763	1.04357				0.450306	0.417007		215	153		-0.0180137
0.212803	0.164853		17	15		-0.863545		0.490447	0.377186				0.15918	0.153815		45	52		-0.0182027
0.0714298	0.143023		13	64		4.88038		0.115886	0.101858				0.166626	0.14735		57	65		-0.0187849
0.165659	0.219538		30	53		0.684887		0.286797	0.313343				0.492662	0.478066		645	456		-0.0193432
0.412256	0.199646		159	38		1.32166		0.364701	0.473727				0.133808	0.123306		18	36		-0.0198109
0.0020196	0.092035		0	6		0.149404		0.394844	0.858718				0.23751	0.202475		109	93		-0.0200899
0.250534	0.189512		61	26		0.475285		0.349965	1.03906				0.270022	0.226381		432	351		-0.0201485
0.133286	0.315862		0	89		0.897489		0.0766845	0.117692				0.13149	0.127493		15	14		-0.0209548
0.308071	0.26474		45	45		0.783363		0.483483	0.533603				0.355041	0.340738		507	441		-0.0210395
0.307196	0.0790103		118	0		0.285979		0.0744416	0.110524				0.326394	0.32629		117	76		-0.0211814
0.581515	0.506687		263	329		0.207986		1.03668	0.899886				0.099755	0.109342		46	22		-0.0212716
0.0628699	0.0975213		0	3		0.696976		0.04548	0.0799663				0.286184	0.25304		650	645		-0.0216499
0.206219	0.184267		12	12		-0.540329		0.268375	0.824088				0.366612	0.338263		381	368		-0.0217202
0.418409	0.311497		79	76		0.507966		0.190171	0.481972				0.411326	0.358767		639	473		-0.0217318
0.198318	0.201551		15	31		0.463874		0.586402	0.552359				0.559648	0.510222		471	350		-0.0217674
0.650555	0.411698		65	55		-0.0770299		0.419373	0.612033				0.275902	0.246697		134	78		-0.0219424
0.0541628	0.0623862		0	10		2.76668		0.0314253	0.0448021				0.133353	0.131656		66	37		-0.0221558
0.321947	0.297979		119	125		1.24569		0.672593	1.19172				0.264549	0.257783		64	60		-0.0223238
0.0770217	0.152939		0	21		0.982764		0.276258	0.178657				0.0683719	0.104747		18	111		-0.0227506
0.102734	0.230865		171	213		2.00088		0.786932	1.99625				0.164373	0.153067		155	181		-0.0228471
0.340798	0.420243		209	339		-0.606161		4.5045	13.7262				0.177581	0.175294		95	79		-0.0231419
0.486732	0.510835		325	313		2.88003		1.74497	17.2179				0.560128	0.477697		304	282		-0.0232367
0.356406	0.320091		122	118		0.851609		1.3197	1.85691				0.431193	0.40986		79	82		-0.0235213
0.947875	0.48301		256	207		1.57171		0.822967	3.37059				0.399416	0.391348		599	676		-0.0238399
0.636843	0.483702		198	145		0.590345		2.57745	4.01009				0.337423	0.313824		676	561		-0.0240307
0.160759	0.272435		8	36		0.723854		0.616972	2.09358				0.162011	0.15349		201	178		-0.024182
0.15992	0.271431		8	36		1.18268		0.62104	2.1403				0.303933	0.271179		290	236		-0.0245415
0.183697	0.10273		13	5		-1.67685		0.155665	0.151395				0.412033	0.366933		192	181		-0.0253804
0.157763	0.322053		33	120		4.25296		0.188392	0.292315				0.257326	0.258065		67	92		-0.0254432
0.427809	0.44578		233	371		0.0958581		0.526756	1.3394				0.366968	0.329523		410	334		-0.0254959
0.0445576	0.122724		0	0		4.22232		0.0946106	0.211135				0.198261	0.228555		202	213		-0.0258389
0.186909	0.187956		15	18		0.916818		0.59441	0.722599				0.536114	0.502652		785	605		-0.0259484
0.22503	0.222457		32	40		-0.593776		0.371858	0.399777				0.246116	0.227115		97	24		-0.0260566
0.200852	0.189501		4	4		0.49369		0.378175	0.531429				0.414396	0.374257		291	344		-0.0261126
0.407614	0.329739		148	124		-0.175335		0.646295	1.27347				0.763608	0.700998		574	456		-0.0261798
0.0341496	0.118273		0	59		0.800983		0.0717557	0.471882				0.271986	0.235903		84	50		-0.0262045
0.452189	0.351427		248	171		1.44073		0.411112	0.715236				0.320913	0.296269		312	289		-0.0262144
0.296039	0.272965		43	32		1.34712		0.453777	0.665732				0.268485	0.245916		872	725		-0.026253
0.25703	0.131754		53	15		-1.33022		0.327481	0.361918				0.162047	0.154361		321	304		-0.0268433
0.306903	0.202813		44	62		0.532871		0.266647	0.649699				0.630648	0.56983		739	621		-0.0268738
0.173119	0.225543		8	24		0.608103		1.0232	1.82846				0.256393	0.227231		83	61		-0.0269937
0.200257	0.248481		38	86		0.0521474		1.11561	2.42347				0.267881	0.227121		217	135		-0.0271591
0.1801	0.213139		3	0		2.44342		0.217075	0.813678				0.649354	0.541038		655	549		-0.0274292
0.290758	0.20723		87	25		0.151313		0.949641	1.05082				0.152795	0.150805		14	10		-0.0275283
0.10669	0.206338		9	45		2.69455		0.153272	0.229764				0.233884	0.221202		175	89		-0.027943
0.44022	0.279462		87	55		-1.78583		0.612261	0.60635				0.192808	0.174269		109	74		-0.0279993
0.293486	0.245228		31	16		0.581213		0.211618	0.289348				0.232529	0.201453		170	98		-0.0285656
0.189231	0.271896		15	24		-0.997502		0.319466	1.59085				0.255511	0.240094		30	19		-0.0286929
0.0493311	0.106394		0	12		-0.213149		0.155333	0.251972				0.163637	0.166189		58	43		-0.028936
0.367061	0.253814		98	113		-0.562386		2.68561	12.7356				0.0330474	0.0315917		86	67		-0.0293895
0.175286	0.231045		84	108		2.47045		1.11075	1.41474				0.143918	0.12542		25	34		-0.0297952
0.0658819	0.0879951		0	17		-2.72162		0.0398837	0.0535809				0.617492	0.588507		1535	1321		-0.0298691
0.144256	0.176545		0	0		0.904219		0.267405	0.258675				0.238659	0.23616		75	49		-0.0299699
0.117623	0.226316		0	66		0.987921		0.0982634	0.2979				0.118289	0.114587		51	59		-0.0305657
0.405849	0.234442		73	19		1.70569		0.598695	0.397496				0.449717	0.414397		286	242		-0.030566
0.241717	0.142482		220	60		-3.5136		0.319988	0.31241				0.17665	0.154831		54	33		-0.0307533
0.463162	0.316246		224	140		1.50578		0.417144	0.349386				0.274103	0.244918		106	74		-0.0309479
0.387822	0.368912		51	202		-0.652159		0.613509	0.805663				0.084458	0.0758725		74	45		-0.031105
0.904426	0.557571		501	541		-0.051551		1.03711	1.94717				0.233962	0.228414		215	207		-0.0312954
0.214523	0.291235		12	55		0.188757		0.688833	0.415112				0.242705	0.205207		128	75		-0.0321337
0.60065	0.476488		222	187		0.923197		0.794228	1.26043				0.347908	0.32873		543	496		-0.0324703
0.217687	0.229164		51	82		-3.10038		0.672776	0.936642				0.249054	0.252031		312	282		-0.0324932
0.434991	0.413481		149	183		0.433853		1.66896	4.04375				0.43856	0.397267		484	325		-0.0326357
0.231487	0.176929		55	41		-3.51009		0.235252	0.156553				0.179994	0.176984		69	66		-0.0329646
0.312536	0.265026		179	214		-0.266191		0.684784	2.20634				0.178751	0.172074		224	192		-0.0330425
0.237881	0.179521		46	20		0.841071		0.272154	0.251237				0.308561	0.284525		155	117		-0.0331328
0.277067	0.208902		27	36		0.0883549		0.283936	0.181073				0.240504	0.210574		368	284		-0.0331498
0.423656	0.334894		267	264		0.812654		0.110082	0.330462				0.205343	0.199131		110	129		-0.0331873
0.655759	0.40466		434	169		0.378472		0.778896	1.43854				0.449761	0.423617		340	306		-0.033221
0.579379	0.377003		352	304		0.459946		1.04267	2.1222				0.201584	0.19592		151	101		-0.0333009
0.385082	0.291904		82	97		0.427119		0.956816	1.34708				0.138858	0.133485		24	40		-0.0334562
0.396007	0.32255		74	29		-0.281008		0.365384	0.622936				0.309062	0.288498		232	194		-0.0341167
0.415917	0.279883		73	74		-0.821847		1.62981	2.43339				0.268893	0.256741		276	226		-0.0341645
0.240882	0.196358		107	77		-0.0349034		0.268154	0.421737				0.116048	0.121002		17	10		-0.0343348
0.346629	0.258848		51	50		0.0391082		1.55141	2.63272				0.229263	0.225051		159	108		-0.034434
0.355233	0.327911		92	31		0.672814		1.07385	3.04008				0.301941	0.27008		59	66		-0.0350006
1.18284	0.427853		823	228		-0.318886		1.92515	2.39551				0.322051	0.302611		155	105		-0.0354341
0.809713	0.481951		246	261		0.362217		2.4941	5.74119				0.283573	0.278369		275	297		-0.0363672
0.0878896	0.07594		50	8		-3.19442		0.0478539	0.0752326				0.384856	0.365961		338	286		-0.0365054
0.232903	0.190831		52	29		2.46791		0.334726	0.540048				0.294179	0.249736		352	308		-0.0371049
0.28513	0.169469		333	234		-0.253825		0.33209	0.452425				0.39878	0.362569		654	450		-0.0373002
0.237739	0.239355		90	60		0.0908365		1.14468	0.650028				0.565116	0.510284		228	204		-0.0376902
0.131586	0.157964		6	23		1.43061		0.134473	0.22181				0.327763	0.317084		131	140		-0.0378136
0.0755814	0.188332		0	18		0.622492		0.120774	0.102725				0.119351	0.126207		11	12		-0.0383427
0.200303	0.178297		19	18		1.59139		0.203321	0.250715				0.363759	0.349628		200	165		-0.0392194
0.192487	0.205656		35	10		0.42118		1.42603	2.71724				0.211632	0.191039		142	124		-0.0394875
0.546638	0.529756		216	266		0.744887		0.753896	0.900376				0.156819	0.152503		20	7		-0.0395257
0.289075	0.237605		57	24		2.33664		0.139091	0.199374				0.190291	0.168704		368	284		-0.039734
0.218822	0.101097		77	5		1.1536		0.144187	0.290302				0.172756	0.148147		153	159		-0.0397992
0.383207	0.317971		62	60		2.23609		0.492791	0.420818				0.289076	0.2882		185	197		-0.0402291
0.401645	0.264738		140	88		0.473795		0.49691	0.455649				0.383946	0.362032		477	330		-0.0406211
0.26998	0.25646		60	65		1.36421		0.258061	0.363208				0.216795	0.165816		241	146		-0.0407937
0.290528	0.268815		110	101		-0.300894		0.366401	0.60906				0.492017	0.450858		357	297		-0.0410947
0.264439	0.241746		123	88		3.14315		0.282576	0.656297				0.277105	0.285155		248	223		-0.0417348
0.098043	0.235724		70	74		-1.42338		0.335731	0.395417				0.438706	0.369623		195	144		-0.0420463
0.328203	0.159457		98	0		0.119386		0.490925	1.78036				0.419269	0.378041		722	651		-0.0420647
0.424774	0.251197		85	37		-0.0985812		1.31134	5.14825				0.503768	0.497778		491	447		-0.0422233
0.0442336	0.136946		0	0		2.50912		0.0353667	0.0716899				0.255628	0.236678		220	148		-0.0426863
0.272949	0.180015		93	56		2.08426		0.282151	0.282847				0.272098	0.260485		165	139		-0.0427082
0.327014	0.286337		84	71		2.06036		0.695094	1.10544				0.526727	0.507344		492	387		-0.0427923
0.482929	0.344981		104	81		-1.11894		0.823391	1.40685				0.467602	0.464436		428	462		-0.043171
0.0843652	0.141401		0	3		-0.489455		0.25538	0.251626				0.333458	0.306237		120	98		-0.0433913
0.457556	0.362651		83	89		0.479196		0.82549	2.09215				0.248375	0.242168		103	82		-0.0434604
0.204394	0.170203		6	15		0.708965		0.201075	0.214327				0.155183	0.149243		69	80		-0.0435568
0.301142	0.229183		38	30		-0.682149		0.742136	0.874588				0.239045	0.231813		263	309		-0.0436638
0.345884	0.274606		63	46		0.484013		0.187845	0.782428				0.146456	0.156763		245	231		-0.0437735
0.557264	0.255724		187	32		1.36552		0.309446	0.302367				0.21855	0.213766		134	144		-0.0440287
0.870229	0.451245		215	101		-0.657483		1.98323	2.44158				0.355788	0.345998		320	182		-0.0442054
0.160859	0.206389		11	42		-4.56392		0.419945	0.758178				0.702332	0.657716		1462	1220		-0.0445732
0.551245	0.314055		162	89		0.471388		0.536958	0.731112				0.455781	0.415501		215	187		-0.0449267
0.483076	0.30862		90	70		2.50761		0.252636	0.194459				0.240883	0.245841		194	149		-0.045367
0.0689353	0.189697		0	61		-0.188712		0.0707147	0.17319				0.296403	0.274124		401	360		-0.0456243
0.0874909	0.0810817		0	0		-0.0377157		0.248013	0.475027				0.677225	0.69017		878	770		-0.0457854
0.534154	0.329941		310	168		-0.0500906		0.270007	0.572973				0.123002	0.111797		29	61		-0.0460073
0.131536	0.106252		74	45		-1.78988		0.155535	0.23661				0.277396	0.285712		248	223		-0.0462727
0.3716	0.252925		120	89		0.309297		0.392769	0.203009				0.0902419	0.0877394		0	0		-0.0469024
0.252088	0.237726		69	84		-2.42747		0.630086	0.322311				0.159134	0.144614		153	132		-0.0472142
0.236697	0.192593		36	58		-0.511328		0.166992	0.077999				0.249021	0.253049		189	210		-0.0477991
0.504893	0.349077		134	106		-0.912012		0.963282	0.720053				0.164628	0.182239		21	38		-0.0483783
0.0486404	0.114265		0	3		1.05554		0.0712923	0.125369				0.376858	0.352027		149	153		-0.0485661
0.115459	0.160373		3	63		1.27889		0.23684	0.468394				0.248477	0.209059		109	61		-0.0486293
0.255124	0.236893		139	136		-0.441281		0.347519	0.616402				0.314393	0.273412		302	220		-0.048998
0.0657837	0.0767339		3	7		-0.277818		0.108609	0.16017				0.482298	0.411297		462	306		-0.0490841
0.256762	0.216069		0	16		0.994155		0.545641	1.00226				0.204818	0.202276		118	114		-0.0491131
0.365961	0.31543		95	86		-0.59811		0.149356	0.168035				0.333152	0.319513		375	264		-0.0495177
0.224159	0.179749		33	9		0.746905		0.519354	0.616956				0.231097	0.232213		182	156		-0.0495296
0.283337	0.28207		67	65		-1.06171		0.964741	0.85302				0.14621	0.133041		94	61		-0.0498523
0.077707	0.18108		0	18		1.26509		0.0566898	0.0771342				0.457027	0.412943		312	268		-0.0509971
0.424829	0.13752		0	0		0.221272		0.105165	0.257316				0.501017	0.498371		947	837		-0.0513281
0.351862	0.432627		357	412		1.27551		0.896685	1.46507				0.240705	0.228934		157	142		-0.0530494
0.0783147	0.0867168		4	8		-3.11495		0.0950893	0.108846				0.223749	0.198858		151	139		-0.0532794
0.413458	0.405864		147	165		0.283727		0.468545	1.05138				0.23665	0.233844		79	60		-0.0536542
0.494229	0.377875		172	131		3.3207		0.360802	0.684427				0.125442	0.124242		65	70		-0.054501
0.271072	0.178811		98	59		0.764016		0.272133	0.970058				0.353157	0.349736		218	198		-0.0545887
0.137714	0.119671		0	25		0.905314		0.213356	0.431873				0.433105	0.410706		944	877		-0.0548196
0.368108	0.397089		363	601		0.887193		0.760655	0.989963				0.279014	0.257322		430	354		-0.0549502
0.141627	0.36663		30	185		0.250566		0.487138	0.422097				0.25876	0.250429		34	21		-0.055076
0.0740395	0.212676		0	74		4.60805		0.0577738	0.490728				0.108562	0.098391		104	84		-0.0551508
0.413116	0.360792		96	95		0.387368		0.445944	0.793602				0.26002	0.244409		290	248		-0.0561607
0.185187	0.343052		20	260		0.853694		0.93161	0.437779				0.217914	0.198556		170	181		-0.0564596
0.111728	0.111686		4	9		-0.46635		0.335202	0.322459				0.355015	0.337492		274	253		-0.0576555
0.0831409	0.123345		5	21		2.84672		0.0460838	0.0977276				0.185731	0.160722		93	64		-0.0590491
0.262358	0.203246		92	100		0.871137		0.173428	0.292791				0.21897	0.227695		491	500		-0.0595505
0.123192	0.305317		35	224		1.03981		0.4089	0.34423				0.152388	0.144634		9	3		-0.0596912
0.0442124	0.145146		0	3		2.22556		0.0717109	0.459535				0.175671	0.170222		133	92		-0.0597935
0.0650612	0.182275		0	25		3.53396		0.124423	0.760189				0.190601	0.171506		337	297		-0.0610847
0.0481726	0.150815		0	6		2.86363		0.473002	0.348767				0.250394	0.255613		343	270		-0.0615834
0.0901141	0.140913		10	28		5.49369		0.0823722	0.061788				0.372701	0.358214		188	229		-0.0617853
0.177525	0.210081		28	93		2.90396		0.241757	1.89696				0.346987	0.325601		237	185		-0.0620666
0.230654	0.26555		97	148		-0.653599		0.188008	1.46749				0.269385	0.246851		288	245		-0.0622678
0.236151	0.196023		17	7		-0.597446		0.175767	0.378321				0.163749	0.170875		8	26		-0.0627943
0.129195	0.192983		8	7		2.802		0.156547	0.304212				0.253453	0.221818		187	101		-0.0630793
0.331806	0.281642		88	169		2.19619		0.373033	0.31759				0.20988	0.189872		94	61		-0.0635052
0.228594	0.294685		29	67		0.187707		0.543695	0.49209				0.334127	0.307263		157	116		-0.0635439
0.295835	0.163443		13	0		0.992234		0.217065	0.190746				0.472786	0.445812		1521	1328		-0.0637077
0.365166	0.387671		134	223		-0.23268		1.58474	1.64626				0.240538	0.24959		205	197		-0.0640688
0.124648	0.0960538		16	4		0.148768		0.306478	0.429831				0.245271	0.219741		128	113		-0.0645868
0.699788	0.424205		193	98		1.93452		0.431381	0.907137				0.360554	0.333139		305	252		-0.0647785
0.17657	0.115648		28	0		-0.349291		0.223368	0.339428				0.387319	0.297505		416	272		-0.0648016
0.346135	0.303156		160	176		-2.14433		0.833538	1.43152				0.309614	0.299003		470	436		-0.0648549
0.0649217	0.141312		4	94		-0.377896		0.178311	0.316881				0.262416	0.249778		776	713		-0.0653403
0.207997	0.217718		49	35		2.70085		0.17464	0.391979				0.185089	0.151507		202	192		-0.0657321
0.842034	0.560276		120	85		-0.0491194		1.48238	2.33508				0.349519	0.342864		378	321		-0.0661107
0.817614	0.399751		93	29		-0.816166		0.609774	1.01763				0.305852	0.280095		778	504		-0.0666127
0.400559	0.225158		106	85		-0.707858		0.797369	2.21441				0.186353	0.164605		93	51		-0.0671283
0.276995	0.281348		338	294		-1.21634		0.620684	0.724851				0.134894	0.132613		30	36		-0.0671364
0.595102	0.756247		123	469		0.433528		0.839233	2.10523				0.166268	0.160969		91	93		-0.0672019
0.176834	0.260346		41	56		1.14212		0.359343	0.705483				0.226134	0.179923		76	22		-0.0674228
0.26138	0.305397		18	27		-0.271554		0.670444	0.604019				0.298523	0.270056		251	204		-0.0677799
0.27117	0.277348		28	15		1.34273		0.330327	0.486598				0.620431	0.599516		2196	1805		-0.0685723
0.526641	0.462929		159	84		1.94314		0.319777	0.340095				0.405467	0.385947		263	214		-0.0686246
0.292101	0.255472		64	70		0.807869		0.415234	0.68322				0.162785	0.15394		201	178		-0.0686986
0.226032	0.191839		29	25		0.905132		0.186819	0.306127				0.240341	0.232178		350	324		-0.0687251
0.563554	0.385817		134	111		0.573316		0.422554	0.750263				0.288577	0.268404		151	144		-0.0689413
0.47354	0.286773		95	61		0.731852		0.611337	0.675162				0.27986	0.277695		416	352		-0.0691113
0.290049	0.239419		78	99		0.0672143		0.412318	0.687526				0.427786	0.440655		679	660		-0.0693316
0.457967	0.376046		165	102		-0.899895		0.502355	1.16751				0.316954	0.31103		268	254		-0.0697459
0.269927	0.134839		155	68		-2.7862		0.394042	0.614564				0.387954	0.375069		906	824		-0.0699454
0.515009	0.365439		106	41		-0.645056		0.271105	0.566787				0.245187	0.20644		137	73		-0.0705372
0.172945	0.167479		42	19		1.18261		0.426101	1.08533				0.214447	0.183507		192	126		-0.0712484
0.192858	0.179378		42	32		0.542976		0.278346	0.428847				0.32818	0.294926		214	177		-0.0713087
0.0309741	0.124116		0	0		-2.6113		0.0181043	0.0731733				0.45323	0.399977		653	422		-0.0722333
0.110005	0.22005		0	20		0.737303		0.128444	0.25797				0.238008	0.217366		251	198		-0.0723436
0.406533	0.179157		65	24		0.644367		0.239136	0.13081				0.30221	0.276365		207	148		-0.0725637
0.713094	0.618144		114	106		-0.0811993		0.962935	1.12783				0.325767	0.299775		161	141		-0.0725942
0.0950201	0.115837		9	9		0.0632451		0.121329	0.160758				0.418847	0.310171		464	283		-0.0726538
0.590296	0.305781		101	78		0.550832		0.55238	0.684178				0.288322	0.288488		96	98		-0.072693
0.204539	0.210363		17	12		-0.520652		1.10906	2.08792				0.217964	0.192104		316	262		-0.0736596
0.361106	0.331239		199	156		-0.723814		0.455405	0.57388				0.273894	0.255492		269	240		-0.0737272
0.0810276	0.166987		3	13		-0.649612		0.209175	1.27061				0.258138	0.24126		82	56		-0.0741557
0.461478	0.303845		319	269		-2.15513		0.999366	2.03626				0.0891138	0.145371		0	38		-0.0742026
0.36473	0.360524		305	369		-1.70638		0.553073	1.18952				0.193138	0.172631		57	46		-0.0743668
0.410459	0.339626		112	113		-1.20495		0.435308	0.348758				0.300204	0.281589		197	152		-0.074606
0.764747	0.407337		265	119		-1.85708		0.678546	0.995777				0.396609	0.412895		699	627		-0.074987
0.159985	0.196473		81	42		1.45197		0.27848	0.310696				0.371012	0.33573		802	783		-0.0750549
0.291643	0.261315		21	37		0.869787		0.7459	0.791635				0.203316	0.202617		236	176		-0.0752687
0.317314	0.326538		219	253		3.16364		0.195079	0.333295				0.247449	0.248438		54	54		-0.0753567
0.179442	0.14416		25	38		-1.1709		0.639991	1.00386				0.165686	0.142388		41	58		-0.0756083
0.208659	0.15555		152	16		-1.71193		0.2164	0.332464				0.555065	0.527976		721	623		-0.0756181
0.0608489	0.0914366		0	0		0.381286		0.0357734	0.0535623				0.212305	0.20643		138	116		-0.0756356
0.173554	0.143297		20	45		1.92861		0.120664	0.121304				0.216619	0.197587		70	68		-0.0756379
0.53045	0.532573		98	314		1.32623		0.681869	0.622375				0.418887	0.370728		659	563		-0.0757333
0.0257554	0.0915659		0	7		1.81361		0.0364035	0.102929				0.450767	0.371032		355	361		-0.0762933
0.251229	0.240947		34	6		1.00374		0.509701	0.807547				0.221282	0.21416		155	100		-0.0765337
0.205439	0.27268		120	238		-0.638868		0.607501	0.405781				0.220734	0.210439		15	0		-0.076962
0.14217	0.146997		18	31		1.04165		0.150988	0.177065				0.333141	0.30669		533	551		-0.0772847
0.280228	0.343251		124	300		-0.163413		0.42785	0.458282				0.23111	0.217216		242	196		-0.0773924
0.351425	0.224245		21	27		-1.01113		0.330891	0.255569				0.464359	0.451795		1767	1618		-0.0778715
0.128468	0.151596		27	17		1.24599		0.31029	0.349017				0.267087	0.266829		184	156		-0.0780057
0.209847	0.230279		23	41		2.35346		0.21687	0.475621				0.503338	0.455013		724	707		-0.0780456
0.893137	0.547255		153	157		0.214381		1.1292	2.40712				0.138554	0.143662		29	52		-0.078241
0.249114	0.254906		24	24		0.165315		0.950235	1.459				0.217551	0.20206		201	133		-0.0786879
0.222565	0.218879		15	7		-0.401816		0.779187	0.690271				0.244809	0.238968		183	156		-0.078989
0.164179	0.206232		22	50		0.160779		0.435749	0.780826				0.257495	0.209926		117	88		-0.0794674
0.235697	0.117357		7	0		-1.43521		0.0947706	0.123855				0.195256	0.174968		226	171		-0.0794744
0.081143	0.208254		19	51		0.824682		0.0618699	0.0802711				0.506443	0.443917		871	795		-0.0794929
1.07008	0.602404		387	239		-0.419326		1.47847	1.56426				0.545353	0.50031		1007	881		-0.0796317
0.164371	0.181533		60	86		-0.276358		0.566712	1.30956				0.1951	0.155166		284	144		-0.079792
0.282867	0.232133		35	38		0.142937		0.2338	0.201231				0.219073	0.206783		90	79		-0.0798564
0.0698103	0.10446		0	0		-0.502689		0.0678601	0.0953573				0.240318	0.232862		99	72		-0.0801517
0.117412	0.205766		11	20		-1.38256		0.0976297	0.239849				0.313395	0.282153		331	213		-0.0804532
0.365252	0.236584		115	84		-0.557177		0.22707	0.334533				0.387759	0.37166		3089	5272		-0.0804599
0.103995	0.130586		0	3		3.44492		0.451653	0.649741				0.226811	0.228728		148	132		-0.0807189
0.0785569	0.117679		33	6		0.0513006		0.505017	0.552585				0.175708	0.164327		119	119		-0.081425
0.093601	0.173099		3	22		0.288172		0.230997	0.288906				0.255186	0.250276		109	86		-0.0814384
0.104731	0.234672		0	7		0.777798		0.130493	0.0877251				0.356632	0.309862		149	93		-0.0822362
0.105264	0.0860038		0	0		-0.415947		0.0508084	0.10849				0.392476	0.340791		814	753		-0.0831418
0.137061	0.128174		86	61		1.40976		0.0818758	0.119136				0.405109	0.39058		106	88		-0.0842039
0.660577	0.396504		221	87		-0.903401		0.762266	0.831703				0.334903	0.321676		185	180		-0.0844686
0.400665	0.3696		170	233		-1.39051		0.572641	1.11191				0.236488	0.208861		37	19		-0.0844925
0.17592	0.13564		78	70		-1.81483		0.755312	1.13391				0.192638	0.181047		158	130		-0.0845309
0.349215	0.248248		37	3		0.267794		0.469107	0.695668				0.22975	0.21214		58	48		-0.0851952
0.586534	0.505505		121	175		-0.0727731		0.724202	1.05649				0.122865	0.111382		14	14		-0.085584
0.218745	0.218811		79	44		0.328748		0.234669	0.279467				0.122459	0.119499		19	35		-0.0856531
0.587475	0.468258		142	122		-1.43275		1.42222	2.37949				0.31342	0.311781		176	135		-0.0861565
0.070734	0.1804		0	24		1.37673		0.113634	0.15049				0.896087	0.840284		484	356		-0.0864597
0.173506	0.13433		32	3		-4.45485		0.143636	0.201511				0.145356	0.152853		81	39		-0.086999
0.0886951	0.113086		0	16		-2.96595		0.21545	0.200462				0.33981	0.287398		578	468		-0.0870529
0.141777	0.119816		101	69		0.458769		0.192619	0.356763				0.378295	0.377554		666	595		-0.0871493
0.100649	0.151603		16	36		-1.01046		0.152211	0.0731434				0.271182	0.248255		63	52		-0.0875461
0.387087	0.202677		84	19		-1.13652		0.131902	0.151674				0.296577	0.271381		168	133		-0.0876323
0.192316	0.109515		50	12		0.0411613		0.109088	0.0978897				0.254748	0.243063		82	92		-0.0878509
0.137993	0.309764		66	193		1.48414		0.172681	0.424305				0.319212	0.291018		122	84		-0.0883421
0.0666836	0.169547		0	3		2.00168		0.143792	0.267049				0.318478	0.316553		483	516		-0.0886894
0.0803602	0.0872544		15	4		0.363028		0.414757	0.516499				0.115857	0.108916		56	24		-0.0887923
0.152095	0.153895		103	78		1.95875		0.377397	0.477306				0.213551	0.205783		102	142		-0.088993
0.22531	0.156533		117	52		-0.750046		0.40208	0.416819				0.554726	0.526947		293	252		-0.0890463
0.292081	0.277929		58	57		0.0997364		0.325299	0.413312				0.293248	0.281664		215	170		-0.0891029
0.903119	0.413779		265	131		0.615412		0.429363	0.321306				0.318983	0.276988		291	190		-0.0899039
0.502864	0.400514		206	142		-0.160938		1.24272	2.13188				0.374868	0.356957		583	446		-0.0903136
0.112595	0.17999		0	17		-0.43944		0.321322	0.580334				0.24833	0.244037		78	130		-0.0916387
0.86039	0.378439		337	259		-0.637389		1.57065	1.63319				0.242033	0.20914		254	142		-0.0921162
0.124873	0.144033		6	16		1.64432		0.15276	0.183455				0.320736	0.292289		495	458		-0.0925747
0.480036	0.399691		244	273		0.398456		0.233824	0.22764				0.590134	0.538408		700	550		-0.0927318
0.479551	0.324271		55	18		-0.518236		0.259086	0.148329				0.248982	0.260319		84	64		-0.0932824
0.0867842	0.112298		4	19		0.0746859		0.107411	0.193062				0.243903	0.216375		160	121		-0.093568
0.245408	0.497505		10	104		2.90365		0.934168	0.802887				0.277383	0.264737		94	115		-0.0936345
0.487646	0.306121		154	84		1.01412		0.200384	0.277033				0.323967	0.296145		639	545		-0.0939281
0.550743	0.31353		162	89		6.63613		0.536118	0.729115				0.101464	0.103367		14	33		-0.0943438
0.354332	0.185651		89	29		-0.305769		0.273125	0.387134				0.262328	0.252311		84	76		-0.0943594
0.266335	0.203124		39	18		0.0830825		0.41683	0.706649				0.363015	0.349831		605	542		-0.0944068
0.237218	0.278016		12	22		-1.19832		0.603831	1.00649				0.295831	0.291909		363	282		-0.0945018
0.626959	0.344105		179	80		0.428585		0.745869	1.71335				0.24292	0.228635		251	203		-0.0951129
0.201895	0.152834		86	29		0.903891		0.191549	0.25136				0.293475	0.288997		166	161		-0.0951318
0.0962107	0.142044		0	0		2.50707		0.0792275	0.0964253				0.361472	0.343793		263	217		-0.0955839
0.406978	0.280133		101	39		-2.04615		0.308928	0.476041				0.336265	0.336036		149	186		-0.0958606
0.258551	0.289193		179	229		4.02984		0.177379	0.630363				0.330547	0.327179		216	184		-0.0962595
0.0595559	0.15261		0	5		2.89696		0.0791933	0.142585				0.236989	0.22475		48	33		-0.0964986
0.0416404	0.130933		0	3		2.23926		0.0491999	0.0987335				0.335948	0.330249		167	131		-0.0965424
0.172708	0.162224		38	13		-0.856103		0.320087	0.5102				0.263692	0.257103		425	376		-0.0965919
0.203641	0.209605		3	3		-3.35446		0.584467	0.588272				0.197272	0.185749		114	104		-0.0969523
0.81081	0.438164		360	220		-1.97891		1.49732	2.30105				0.313811	0.277309		322	245		-0.097442
0.597126	0.356314		189	92		-1.97743		1.69182	2.93724				0.414046	0.412677		388	456		-0.0977717
0.0810759	0.213221		0	19		0.0658865		0.244087	0.237402				0.412849	0.36462		752	631		-0.0982887
0.156582	0.182441		66	91		1.79175		0.59422	0.752102				0.423854	0.377241		245	166		-0.0983542
0.110367	0.0748801		72	11		-0.0821744		0.175151	0.240707				0.293012	0.278311		658	547		-0.0985097
0.11989	0.105281		45	21		-2.50142		0.451338	0.771235				0.375793	0.3483		216	174		-0.0987841
0.405105	0.277919		101	39		-1.53687		0.308169	0.46936				0.225539	0.230699		259	232		-0.0991173
0.203319	0.217788		11	51		0.211905		0.244202	0.405533				0.402688	0.376024		171	114		-0.0992354
0.054917	0.105246		0	37		0.49922		0.128823	0.164391				0.360277	0.349578		786	614		-0.0993082
0.0711312	0.117811		0	8		-1.42732		0.194821	0.244185				0.236517	0.234829		368	456		-0.101841
0.595858	0.270205		96	69		-0.482233		0.455161	0.254841				0.228935	0.224191		388	336		-0.102788
0.0893173	0.119096		0	11		-0.135847		0.468587	0.439099				0.363174	0.282267		402	262		-0.102982
0.445897	0.305604		59	40		0.0956032		0.765327	0.73896				0.327888	0.301459		337	232		-0.103077
0.341124	0.212444		60	26		-0.311387		0.461729	0.595567				0.377451	0.3795		517	490		-0.103733
0.886186	0.548615		160	201		1.05465		1.60837	1.22892				0.289887	0.27494		205	213		-0.104491
0.0585428	0.11355		0	9		-0.344085		0.087625	0.0464448				0.194527	0.183749		121	104		-0.10467
0.0566105	0.155205		0	9		0.315512		0.0422507	0.214875				0.297539	0.285973		398	357		-0.105866
0.152579	0.174336		37	38		0.433368		0.131162	0.111282				0.496415	0.476861		529	618		-0.106121
0.109312	0.112306		0	3		0.441629		0.0671456	0.0802535				0.20837	0.192222		476	353		-0.106309
0.173359	0.168047		35	3		0.949505		0.326938	0.278951				0.510351	0.481853		400	285		-0.106479
0.247038	0.200094		24	46		-0.412368		0.595789	1.11286				0.405629	0.36881		835	602		-0.106505
0.570021	0.286604		119	34		0.795448		0.355593	2.76454				0.297972	0.296248		585	647		-0.106606
0.422351	0.223318		147	17		-0.56209		0.495541	0.991832				0.343567	0.320624		483	418		-0.106685
0.740473	0.392085		351	120		-1.53437		0.561346	0.399449				0.24538	0.249769		238	173		-0.107429
0.416585	0.38401		76	89		0.879414		1.40209	3.00261				0.356122	0.333047		141	101		-0.107493
0.289979	0.224875		118	117		-0.399499		0.567875	0.402492				0.32377	0.307137		216	131		-0.107614
0.343998	0.173301		115	15		-0.798588		0.210017	0.251858				0.121146	0.11439		44	47		-0.107655
0.10571	0.135655		0	11		2.69783		0.265755	0.525254				0.162026	0.163141		615	592		-0.108215
0.338564	0.235646		304	273		0.198027		0.731787	0.836192				0.394931	0.371457		81	43		-0.108753
0.525057	0.326182		90	17		-0.0429157		0.770658	1.42848				0.182928	0.164765		105	72		-0.108835
0.373036	0.239895		61	28		-1.06151		0.466505	0.551098				0.552573	0.529737		829	686		-0.109113
0.1439	0.149458		8	8		-0.0558828		0.626172	1.01514				0.354304	0.321669		404	411		-0.109174
0.0303523	0.108953		0	4		3.12339		0.0588434	0.0911414				0.450766	0.414582		286	242		-0.109721
0.0339783	0.0739415		0	0		1.50541		0.0459001	0.0723883				0.0800044	0.07751		20	18		-0.109998
0.18655	0.247682		18	32		-0.330011		0.439303	0.109155				0.194693	0.175851		165	157		-0.110554
0.159956	0.281176		10	42		0.0874509		0.258559	1.72971				0.295264	0.268527		132	116		-0.110759
0.487172	0.227711		130	37		0.895045		0.384899	1.0444				0.45865	0.37449		1228	730		-0.11105
0.192817	0.183764		23	24		-1.08352		0.201763	0.377414				0.585951	0.487429		321	267		-0.111288
0.270327	0.238441		66	83		0.395661		0.0886104	0.321033				0.256159	0.24325		198	211		-0.111627
0.623013	0.305588		212	126		-1.44292		0.574347	0.279929				0.351306	0.353314		155	141		-0.11199
0.237667	0.231459		7	10		2.41134		0.320254	0.446515				0.138779	0.138682		98	120		-0.112374
0.196919	0.112247		48	24		1.56216		0.0794411	0.164898				0.760653	0.68364		1183	960		-0.112687
0.125101	0.164752		24	52		1.0887		0.205533	0.503454				0.158341	0.150022		101	56		-0.113322
0.237428	0.209676		81	44		-0.841761		0.356854	0.66456				0.156403	0.128624		93	83		-0.113509
0.524293	0.380762		115	132		0.374951		0.405358	1.14133				0.131912	0.135518		48	58		-0.113565
0.162641	0.168599		7	7		1.06895		0.477078	1.01811				0.138346	0.128323		3	22		-0.113683
0.747439	0.401839		189	128		0.328469		0.247356	0.301256				0.0853093	0.0805912		44	19		-0.114013
0.16714	0.120654		4	0		-0.184814		0.216503	0.264325				0.134667	0.128533		68	64		-0.114141
0.0720224	0.088186		36	18		1.26952		0.0813981	0.15306				0.116461	0.109843		26	26		-0.114493
0.0643816	0.0870822		0	0		-2.62234		0.127653	0.182036				0.134812	0.13106		168	125		-0.115329
0.198391	0.291726		16	41		1.1706		0.788759	1.71834				0.174416	0.152945		74	56		-0.115804
0.0657106	0.186038		0	23		2.60991		0.139388	0.325755				0.403559	0.399747		714	763		-0.115811
0.34016	0.37199		93	134		0.400621		0.923253	0.728758				0.410243	0.3664		817	768		-0.115832
0.131963	0.108786		8	7		-0.357061		0.12272	0.204127				0.450468	0.41908		393	381		-0.115934
0.138037	0.260317		11	100		0.55101		0.518873	0.64554				0.32993	0.302537		411	371		-0.116152
0.301032	0.321096		109	180		0.308659		0.134427	0.142119				0.42161	0.421864		65	99		-0.117417
0.575344	0.313638		97	70		-0.982639		0.286002	0.467471				0.237169	0.231713		136	132		-0.117515
0.643822	0.445647		191	177		-0.780917		1.01881	1.48069				0.196392	0.166396		59	52		-0.117668
0.519527	0.421685		85	84		-1.07579		0.864791	3.15615				0.348336	0.325594		338	296		-0.117681
0.422193	0.418436		209	252		0.145093		0.818544	1.14207				0.292026	0.27164		706	648		-0.117965
0.233531	0.207951		55	24		-1.436		0.498321	0.546654				0.495742	0.447224		235	205		-0.11869
0.297529	0.25154		33	31		-0.939016		1.00116	1.42494				0.340456	0.314939		620	479		-0.119208
0.0565948	0.107956		0	14		-1.67078		0.0703203	0.234892				0.21571	0.184519		31	22		-0.119365
0.333585	0.275764		162	204		-2.55494		0.243175	0.200466				0.270025	0.239978		160	127		-0.119904
0.452441	0.419946		204	257		2.05142		0.693848	0.509755				0.43186	0.405832		421	382		-0.120103
0.243115	0.250598		73	63		-0.268066		0.277455	0.528618				0.338359	0.326479		167	180		-0.120454
0.0707162	0.0773953		0	3		-1.31951		0.090273	0.203561				0.172457	0.177828		205	264		-0.121182
0.430895	0.263988		125	47		0.23714		0.991421	2.02935				0.256639	0.248179		264	226		-0.121236
0.278099	0.21747		30	53		2.27793		0.367947	0.416482				0.355523	0.329353		155	122		-0.121665
0.218417	0.360764		40	88		3.04141		0.629761	1.58985				0.168531	0.157845		62	38		-0.121844
0.251069	0.317649		90	55		0.606466		0.13466	0.176962				0.189664	0.179154		72	73		-0.12192
0.119679	0.148102		35	33		0.552819		0.247811	0.349991				0.398245	0.299763		514	294		-0.122128
0.382842	0.305106		154	102		0.46964		0.524885	1.27528				0.315724	0.279593		130	87		-0.12217
0.446432	0.227799		120	21		-0.977483		0.167728	0.237706				0.213916	0.192846		223	105		-0.12225
0.0837062	0.186291		37	30		0.463755		0.294332	0.383851				0.586583	0.536152		1122	947		-0.122516
0.504085	0.348578		134	106		0.999177		0.963696	0.720507				0.330855	0.298064		504	569		-0.123188
0.0492424	0.149104		0	7		-1.34683		0.0900163	0.170377				0.425905	0.408009		615	664		-0.125052
0.133248	0.0938304		15	3		-1.25705		0.191393	0.272587				0.247105	0.225962		433	315		-0.125728
0.502549	0.466779		263	253		0.813652		0.896893	1.13433				0.319997	0.291843		639	545		-0.12585
0.0742881	0.1194		9	7		-2.35304		0.251025	0.252632				0.180407	0.171827		7	9		-0.126236
0.447595	0.288825		51	14		1.68872		0.309298	0.777449				0.384331	0.326564		439	351		-0.126545
0.43299	0.245389		111	39		-0.64451		0.454907	0.787739				0.108952	0.112756		23	25		-0.126647
0.0833879	0.0764887		0	0		-0.682021		0.0363397	0.053745				0.160026	0.157395		540	429		-0.126776
0.504986	0.346054		79	25		1.45565		0.569443	1.02491				0.21008	0.191137		240	205		-0.127191
0.0822736	0.0924153		0	0		-1.62539		0.266268	0.268794				0.451971	0.446114		870	731		-0.127322
0.462719	0.309173		67	33		-0.100215		0.643329	0.82759				0.17937	0.174181		45	32		-0.127335
0.37089	0.19051		70	46		-1.27658		0.164366	0.280864				0.259079	0.242307		187	164		-0.127357
0.21556	0.0750275		196	21		-1.27714		0.116324	0.136822				0.630693	0.590598		1222	1088		-0.127506
0.331905	0.276434		25	20		1.00972		0.690454	1.75061				0.324994	0.308413		296	279		-0.127709
0.341239	0.28426		107	116		-0.905666		0.589873	2.57889				0.327761	0.294521		214	177		-0.129343
0.206346	0.171153		42	28		-0.493428		0.212096	0.193189				0.187857	0.19825		48	72		-0.129399
0.15971	0.0914808		30	0		-1.81154		0.310306	0.30027				0.14383	0.135514		87	32		-0.129499
0.203981	0.194593		77	69		-1.75111		0.510196	0.433632				0.415873	0.372248		817	771		-0.1295
0.146303	0.194093		8	29		0.0139137		0.234526	0.337274				0.348915	0.321421		236	159		-0.129551
0.414214	0.256504		99	62		-0.903178		0.373775	0.657075				0.147812	0.134564		121	70		-0.129592
0.264661	0.298737		15	22		-2.2997		1.09101	0.968152				0.112017	0.111133		43	40		-0.130047
0.499043	0.361793		111	82		0.277394		0.613696	0.852094				0.319634	0.308637		131	140		-0.130135
0.18015	0.244949		27	36		0.69204		0.705085	1.07892				0.505954	0.457561		596	462		-0.130393
0.112177	0.0873674		21	15		0.596631		0.131051	0.102039				0.17141	0.180851		77	61		-0.130611
0.270483	0.240534		67	65		3.14549		0.621039	0.496152				0.478516	0.373296		640	443		-0.130858
0.382716	0.35098		72	55		-2.4504		0.794477	0.7495				0.40776	0.386852		225	145		-0.131371
0.117268	0.15065		9	9		0.381622		0.196903	0.312462				0.284096	0.27993		221	202		-0.132191
0.232963	0.15464		33	0		-1.48985		0.153102	0.237343				0.204667	0.20286		34	20		-0.132939
0.289015	0.259024		287	259		0.635525		0.173626	0.313866				0.263762	0.251553		187	173		-0.133033
0.0746675	0.16757		0	9		-1.68618		0.112921	0.187274				0.244178	0.224033		84	60		-0.133178
0.335452	0.246495		68	19		1.69694		0.19754	0.266837				0.300421	0.298194		400	408		-0.133257
0.0185607	0.0599619		0	6		-2.62795		0.0255377	0.0342226				0.0874522	0.0940435		8	14		-0.134691
0.0703032	0.148823		0	42		-0.0813131		0.0665443	0.148715				0.141867	0.14874		35	19		-0.135266
0.284131	0.176057		88	38		-0.324294		0.357315	0.469747				0.385623	0.384042		103	102		-0.135323
0.323236	0.278758		84	71		1.30881		0.705599	1.09925				0.264973	0.255794		25	20		-0.136724
0.318409	0.264728		44	99		-0.478051		0.387694	0.786232				0.234486	0.216515		71	52		-0.136758
0.588716	0.351145		155	135		1.03242		0.689091	0.917616				0.403252	0.365773		293	211		-0.13683
0.251961	0.215341		17	5		2.69387		0.14327	0.190044				0.153442	0.147808		143	173		-0.136912
0.276671	0.268776		14	34		-0.0137594		0.327044	0.418311				0.447924	0.430124		482	376		-0.137015
0.0706698	0.189528		4	22		-0.917071		0.0807871	0.202929				0.309773	0.261074		364	329		-0.137153
0.0200132	0.123398		0	0		3.00532		0.0708837	0.173935				0.2366	0.236928		412	342		-0.137531
0.234027	0.170592		55	16		-0.0206563		0.300326	0.597044				0.184723	0.175989		177	172		-0.13761
0.224449	0.199376		50	49		-0.144657		0.749368	0.839788				0.188607	0.148589		56	60		-0.13936
0.187276	0.112167		72	4		0.53716		0.228655	0.637802				0.222866	0.220243		162	127		-0.140375
0.429035	0.411864		285	377		1.35306		0.450132	1.29617				0.320149	0.296954		877	687		-0.140466
0.0963307	0.0992953		34	20		0.987312		0.201997	0.186932				0.380873	0.372616		195	146		-0.140662
0.0896461	0.0986873		35	10		-0.206302		0.109898	0.125346				0.492641	0.46153		2037	1720		-0.141092
0.0845214	0.190093		0	0		2.81895		0.0523817	0.130749				0.506469	0.507101		493	457		-0.141255
0.042851	0.0865938		0	9		-1.55579		0.0814347	0.245399				0.197414	0.189717		86	76		-0.141286
0.278234	0.284684		61	39		0.447517		0.585924	0.837018				0.445888	0.415388		99	84		-0.141414
0.0714109	0.0596302		0	0		1.69922		0.133925	0.183897				0.473747	0.463533		456	365		-0.14149
0.11416	0.224482		25	71		0.936605		0.377012	0.483678				0.17698	0.158674		99	56		-0.141598
0.360665	0.287908		90	49		0.484144		0.421507	1.05654				0.26191	0.257674		253	217		-0.141601
0.526502	0.217631		230	80		-0.0242057		0.185514	0.156105				0.299787	0.277937		116	92		-0.141845
0.534214	0.407448		327	178		-2.89199		0.818182	0.640729				0.38945	0.380598		306	305		-0.142098
0.262727	0.247131		47	40		1.74386		0.361795	0.506077				0.271032	0.244791		125	82		-0.142605
0.398181	0.203291		92	57		0.387822		0.476211	0.955876				0.291488	0.283319		138	97		-0.143372
0.26933	0.224286		36	63		0.345645		0.637593	0.693856				0.170848	0.173867		229	229		-0.143554
0.171724	0.206429		41	60		0.604932		0.165466	0.274734				0.277989	0.234305		145	42		-0.14365
0.0478896	0.0884797		0	3		-0.840385		0.124847	0.205498				0.394267	0.38521		599	676		-0.143812
0.229729	0.228223		112	93		1.09109		0.352235	0.440526				0.416755	0.370291		752	631		-0.143928
0.533168	0.408473		102	68		-0.142137		0.936964	1.31138				0.407488	0.384264		1196	924		-0.144123
0.127366	0.244435		14	71		-1.07985		0.118381	0.107501				0.404938	0.376379		201	196		-0.14516
1.10252	0.507676		449	87		0.576171		0.618513	0.740556				0.159743	0.149381		189	211		-0.145168
0.198101	0.181257		38	12		-0.837101		0.741586	0.957566				0.210399	0.181517		27	6		-0.145348
0.108319	0.187915		0	10		-0.349434		0.519411	0.40379				0.179448	0.172925		66	57		-0.145403
0.154155	0.154152		21	37		0.476738		0.358654	0.479233				0.201705	0.199402		56	48		-0.14573
0.317065	0.324145		125	209		-0.249809		0.405087	1.09975				0.288253	0.27164		308	326		-0.145755
0.130111	0.193641		8	7		0.306936		0.156891	0.301469				0.534868	0.50688		225	197		-0.145885
0.0752708	0.102648		12	4		0.23871		0.147506	0.32684				0.459874	0.40385		228	147		-0.146497
0.150913	0.109361		4	6		-3.77374		0.216584	0.307869				0.182844	0.172983		125	87		-0.146498
0.254852	0.197399		80	45		-2.28061		0.375115	0.361805				0.257815	0.232162		143	103		-0.146963
0.424695	0.224354		89	47		-1.35917		0.171281	0.115361				0.148087	0.146392		80	81		-0.147218
0.201655	0.249444		20	0		-0.519635		0.538307	0.587583				0.422149	0.400169		233	210		-0.148186
0.131631	0.138119		0	6		0.411911		0.447468	0.438555				0.335147	0.323341		278	258		-0.148331
0.174202	0.209496		25	15		-3.71237		0.166652	0.624371				0.246641	0.239564		105	119		-0.148517
0.535289	0.342593		99	169		-0.317456		1.17339	0.990822				0.445102	0.41546		393	381		-0.148604
0.497971	0.523302		195	184		-0.20409		0.767214	1.26251				0.182746	0.176148		111	85		-0.148752
0.547336	0.366017		181	258		-1.63767		0.755977	1.95203				0.320061	0.330187		154	124		-0.14878
0.318815	0.223804		68	78		-1.61745		0.785184	0.375169				0.458189	0.428464		565	491		-0.149004
0.197418	0.215564		128	48		-0.110231		0.240064	0.306054				0.165568	0.158746		159	108		-0.149058
0.25479	0.265516		15	27		1.50234		0.621987	1.56552				0.332653	0.306131		354	255		-0.149175
0.219621	0.245603		23	3		-0.230553		0.62426	0.435612				0.118989	0.113864		22	37		-0.149463
0.26709	0.328345		44	147		-0.0458252		0.637226	0.351804				0.210861	0.204975		76	56		-0.150052
0.0528045	0.0899282		0	0		-0.661723		0.0205643	0.066336				0.336875	0.3313		195	140		-0.150162
0.130621	0.0692606		15	0		-3.22214		0.222409	0.430655				0.287401	0.287633		439	432		-0.150376
0.449251	0.441544		132	107		0.155455		0.334338	0.840652				0.539304	0.49313		503	430		-0.150388
0.303481	0.239586		56	48		0.19965		0.565929	0.262018				0.030883	0.0533606		0	0		-0.151176
0.398454	0.308924		239	198		-1.22608		0.353201	0.360774				0.411117	0.358478		191	153		-0.151896
0.642847	0.646477		344	555		0.308597		0.830321	1.13502				0.11446	0.104322		23	17		-0.153551
0.598671	0.411755		184	80		-1.13391		0.490463	0.45628				0.0493103	0.0740833		22	93		-0.154175
0.77923	0.497747		269	243		0.350612		1.20305	1.2825				0.296214	0.273258		401	360		-0.155018
0.161662	0.192891		52	47		0.281857		0.270677	0.528134				0.226485	0.202806		100	66		-0.155845
0.211601	0.277123		30	40		0.902925		0.616364	1.06307				0.184485	0.182835		271	219		-0.155929
0.204354	0.347943		59	204		0.880414		0.618395	0.85958				0.23348	0.218736		165	88		-0.156604
0.478152	0.304053		184	129		-0.677984		0.218404	0.217798				0.313317	0.301009		37	10		-0.156707
0.346381	0.31796		47	29		-1.57073		0.179928	0.238639				0.344133	0.357875		272	226		-0.157335
0.110601	0.193405		0	22		0.918978		0.212686	0.371918				0.223585	0.2032		147	179		-0.157722
0.304296	0.224556		54	31		-0.0161378		0.601713	0.497638				0.208261	0.185548		107	132		-0.158277
0.288644	0.338215		42	94		-0.703695		0.751034	1.15942				0.319911	0.311825		973	887		-0.158728
0.133111	0.14566		7	8		-0.767313		0.395154	1.00416				0.387975	0.362906		395	291		-0.159126
0.0467407	0.0744563		0	0		-0.582749		0.0682819	0.143127				0.175478	0.161121		25	19		-0.159422
0.283568	0.196112		66	12		0.330703		0.383892	0.699311				0.282036	0.269659		109	78		-0.159991
0.566188	0.408772		112	115		-0.73874		0.898663	2.04762				0.245825	0.226642		9	12		-0.160336
0.817295	0.398003		159	48		0.062136		1.14468	1.43132				0.253705	0.219121		352	254		-0.160683
0.598469	0.389367		445	252		-1.50095		0.318346	0.279648				0.239304	0.237675		75	49		-0.161321
0.11828	0.208452		3	5		-1.36925		0.148418	0.12093				0.49773	0.468411		188	188		-0.161347
0.332536	0.210061		158	68		-0.727147		0.866956	2.23682				0.345081	0.342318		339	383		-0.161384
0.157115	0.263771		39	95		0.179511		0.166381	0.224124				0.295655	0.288137		228	179		-0.161637
0.0825146	0.108696		12	12		-0.101702		0.107743	0.154397				0.211403	0.194815		440	398		-0.161886
0.21846	0.259052		13	31		-0.396941		0.514759	0.821894				0.583501	0.544465		777	653		-0.161894
0.559051	0.26655		146	49		-0.555013		1.87152	3.96375				0.430845	0.390443		817	484		-0.162268
0.72408	0.391159		188	61		-0.32896		0.697954	0.732407				0.262092	0.230992		630	314		-0.162868
0.750893	0.470456		476	380		-0.314437		1.1374	2.27715				0.241646	0.208742		72	46		-0.162875
0.262004	0.267553		23	169		0.889977		0.416437	0.83801				0.672461	0.645999		1347	1187		-0.163088
0.495657	0.434866		88	106		-0.535236		0.669228	0.683513				0.251047	0.234536		436	394		-0.163665
0.437708	0.277434		68	35		-1.63336		0.430395	0.405316				0.305638	0.282361		723	633		-0.165149
0.459545	0.418049		28	70		-1.01637		0.657418	1.48105				0.321599	0.315713		417	383		-0.165364
0.222987	0.184973		69	14		0.154136		0.229296	0.228809				0.29249	0.279427		214	183		-0.165646
0.114133	0.142714		24	59		-1.06755		0.114176	0.144002				0.430336	0.41675		1092	1044		-0.165999
0.129333	0.253252		3	66		0.7481		0.364584	0.606116				0.382615	0.368317		320	318		-0.166154
0.0386721	0.110915		0	7		0.725721		0.0576807	0.103468				0.400862	0.373108		605	490		-0.16668
0.0686686	0.109039		29	25		-0.255581		0.214482	0.21002				0.11428	0.110562		117	128		-0.166822
0.610139	0.289695		179	123		-0.489171		0.354	0.37153				0.229463	0.220954		213	209		-0.16767
0.336873	0.265657		108	47		1.22907		0.939063	1.72669				0.516789	0.495643		535	387		-0.16851
0.219243	0.136309		40	0		0.125396		0.13207	0.157151				0.30664	0.277483		247	177		-0.168716
0.0775998	0.15127		0	0		-0.482489		0.0897228	0.0830685				0.434989	0.431789		334	306		-0.168842
0.244906	0.200559		75	98		1.99933		0.524859	0.450867				0.370613	0.35781		188	229		-0.169302
0.435387	0.325193		82	34		0.0436827		0.526117	0.879697				0.298099	0.273815		174	137		-0.169426
0.562132	0.502524		134	47		1.14467		0.678438	1.50322				0.319802	0.26248		298	215		-0.169458
0.166598	0.141318		47	7		-3.95816		0.176486	0.170703				0.214979	0.20589		27	20		-0.169788
0.532118	0.415011		495	311		-1.32658		0.680364	0.813003				0.266807	0.26615		218	199		-0.171392
0.317347	0.302093		24	43		1.17751		0.884907	1.27751				0.244146	0.23158		455	393		-0.171853
0.267002	0.21887		69	46		-0.320154		0.301643	0.444188				0.374508	0.31348		356	237		-0.17195
0.157489	0.126461		87	55		0.279841		0.450868	0.631299				0.227207	0.204692		296	193		-0.172383
0.0887806	0.180837		3	34		0.959557		0.266147	0.536577				0.197393	0.179431		151	90		-0.173028
0.329601	0.236898		35	28		-0.398756		0.502161	0.296139				0.230295	0.222485		226	239		-0.173368
0.377648	0.278088		64	42		-2.09198		0.554034	1.06367				0.301243	0.261663		434	286		-0.173792
0.175294	0.180896		59	18		-0.771963		0.375511	0.758955				0.145444	0.133002		240	184		-0.174133
0.216404	0.180152		79	41		3.05147		0.40758	0.589935				0.132151	0.123729		113	112		-0.174431
0.184455	0.124229		29	3		-1.50703		0.847927	0.799099				0.300833	0.272657		251	204		-0.174432
0.438352	0.264294		61	18		-0.586482		0.496396	0.604904				0.291729	0.266197		370	288		-0.174865
0.100009	0.130213		62	54		-0.273723		0.18339	0.224036				0.16752	0.155856		122	92		-0.175275
0.253476	0.194578		106	104		-0.848142		0.220941	0.374785				0.242996	0.218775		128	113		-0.175892
0.410301	0.323258		146	76		-1.85847		0.410085	0.909269				0.207243	0.199301		139	133		-0.17605
0.0445648	0.108482		0	14		-0.404529		0.0716518	0.147915				0.260947	0.260005		817	628		-0.176061
0.233877	0.223787		36	54		0.801304		0.282692	0.456889				0.194851	0.182645		119	64		-0.176189
0.164291	0.143553		20	28		0.386176		0.496491	0.806833				0.443802	0.43992		789	676		-0.176513
0.0990485	0.212924		0	0		1.90252		0.0490968	0.0815324				0.245357	0.24357		185	220		-0.176822
0.122037	0.227968		33	80		-0.99407		0.261842	0.672723				0.132977	0.124141		126	134		-0.177052
0.35508	0.451066		152	151		-1.6731		1.12495	1.50631				0.232557	0.23703		9	15		-0.177122
0.0974381	0.188631		0	16		3.63922		0.0838946	0.121638				0.288301	0.255593		363	290		-0.177218
0.371066	0.291424		68	16		0.289612		1.15095	1.59493				0.410831	0.370736		253	202		-0.177371
0.20171	0.187778		17	16		0.0997459		0.324938	0.425567				0.284743	0.28177		216	248		-0.178499
0.308806	0.259108		41	3		1.74722		0.315742	0.892498				0.381273	0.3638		565	512		-0.178759
0.500499	0.338776		96	21		0.0358082		1.06597	1.36987				0.657236	0.616666		1100	1010		-0.179311
0.361477	0.18855		18	0		-0.581749		1.08594	0.798411				0.444758	0.419451		468	479		-0.18086
0.235951	0.196009		83	46		-0.192077		0.530436	0.417344				0.211096	0.204332		93	83		-0.180997
0.196415	0.182641		43	31		1.2975		0.673022	1.15717				0.268728	0.263825		255	217		-0.181082
0.472257	0.334973		132	68		1.19577		0.370423	0.472773				0.161948	0.152106		115	118		-0.181554
0.319424	0.305868		75	99		0.209879		0.455462	0.466625				0.401935	0.365392		344	204		-0.181787
0.190645	0.218382		25	16		0.0837738		0.595595	0.581081				0.308271	0.29546		459	436		-0.182218
0.29399	0.181848		238	93		-0.60379		0.32452	0.702637				0.325562	0.30577		95	76		-0.182972
0.0975234	0.152387		10	22		1.89445		0.0522114	0.0788379				0.297744	0.291592		195	143		-0.183567
0.349943	0.239767		93	70		-0.381291		0.536584	0.746061				0.311488	0.28704		118	66		-0.183626
0.316562	0.242041		26	10		0.453152		0.89784	0.504956				0.246634	0.239477		480	476		-0.184171
0.133727	0.16268		11	101		-0.327457		0.283082	0.344751				0.247536	0.215029		180	130		-0.184224
0.131084	0.2413		0	46		-0.970346		0.169217	0.138688				0.160421	0.128887		31	12		-0.185531
0.574208	0.426258		334	257		0.130613		0.608024	1.01039				0.177994	0.15891		73	68		-0.185552
0.144745	0.204367		13	55		2.94976		0.226459	0.356494				0.368244	0.355701		358	301		-0.185609
0.277462	0.235244		133	141		-0.0212285		0.720791	0.713542				0.073537	0.0733606		3	3		-0.185825
0.398761	0.279152		49	72		1.32586		0.57655	1.1348				0.383599	0.37296		740	563		-0.185885
0.249937	0.175747		156	40		3.0643		0.549368	0.571919				0.140878	0.148039		44	46		-0.186
0.229549	0.181618		92	75		-1.00016		0.56487	0.525024				0.184595	0.16306		109	80		-0.186163
0.0979655	0.146033		9	23		0.566457		0.105387	0.134061				0.0973859	0.0916038		66	63		-0.186253
0.123997	0.132667		3	27		-0.547065		0.108708	0.168494				0.189473	0.195125		61	68		-0.186407
0.327029	0.290059		73	82		-1.43863		0.774222	0.722956				0.459085	0.431687		770	670		-0.186806
0.10677	0.115184		9	11		1.42883		0.194929	0.855613				0.174285	0.153019		4	7		-0.186854
0.131835	0.127975		3	4		-0.494351		0.307314	0.333078				0.199585	0.144438		41	6		-0.186989
0.0900271	0.114239		13	40		0.0280375		0.402211	0.622309				0.102402	0.102369		128	142		-0.187041
0.13189	0.13923		61	26		-1.02903		0.247099	0.257628				0.609886	0.572304		1624	1423		-0.187169
0.341175	0.34068		52	28		0.100711		0.319452	0.411167				0.213183	0.208345		142	95		-0.187642
0.132008	0.147003		18	10		0.787084		0.235837	0.272708				0.475729	0.422091		537	393		-0.187662
0.132648	0.249343		13	83		1.47558		0.225055	0.304419				0.434606	0.420941		356	279		-0.187986
0.680312	0.536121		202	333		-0.130499		0.943155	2.68286				0.150385	0.153992		41	19		-0.188121
0.0935703	0.0829387		53	16		0.507279		0.118712	0.182574				0.0997573	0.101418		42	47		-0.188221
0.679305	0.44184		190	226		3.80017		0.483558	1.25002				0.141678	0.125222		16	46		-0.188636
0.450141	0.690429		238	580		1.90818		1.10896	4.9846				0.126691	0.117763		29	38		-0.189292
0.294056	0.325857		71	137		1.38439		0.245596	1.96801				0.25846	0.232386		154	146		-0.189471
0.124123	0.155521		0	22		-0.850391		0.0892549	0.309596				0.189382	0.183771		206	138		-0.189522
0.123916	0.15466		0	22		-0.708958		0.0906311	0.339404				0.409447	0.393891		549	442		-0.190181
0.330343	0.252476		19	21		-0.236835		0.168899	0.863201				0.362395	0.340394		257	159		-0.19022
0.052924	0.0784953		3	0		-0.107605		0.0981621	0.115067				0.323335	0.309089		453	408		-0.190273
0.079855	0.163912		0	27		-1.62022		0.0470522	0.165206				0.41609	0.380294		212	169		-0.190399
0.333359	0.256781		19	21		-0.722973		0.168633	0.895441				0.220404	0.202847		196	173		-0.190573
0.487077	0.400409		223	181		0.274099		1.44174	2.94447				0.556227	0.514069		1465	1296		-0.190714
0.334514	0.256425		19	21		-1.74194		0.16726	0.895513				0.300672	0.275262		459	455		-0.191364
0.31305	0.251542		19	21		-0.213311		0.163033	0.897163				0.329778	0.322306		159	121		-0.191506
0.331048	0.255252		19	21		-2.21104		0.164662	0.894451				0.196957	0.181927		188	107		-0.191584
0.228717	0.216215		107	174		-2.501		0.285597	0.457475				0.255486	0.228862		180	130		-0.192139
0.153848	0.199771		14	3		-1.3283		0.313005	0.551187				0.223146	0.174545		294	199		-0.192652
0.292385	0.177823		193	102		-2.77435		0.511089	1.07199				0.448764	0.470143		492	437		-0.192676
0.2989	0.177213		178	81		-5.44453		0.502697	1.044				0.217733	0.202945		305	241		-0.193076
0.281768	0.168097		190	92		-3.45844		0.511962	1.0761				0.171641	0.152725		161	123		-0.193143
0.647577	0.385677		466	153		1.80029		0.527993	0.978169				0.344263	0.320322		746	539		-0.193418
0.0738325	0.107627		0	8		-0.677599		0.151524	0.660052				0.584036	0.534806		203	227		-0.194155
0.702114	0.606877		522	561		-1.91726		0.758609	1.70676				0.326727	0.332178		928	630		-0.194619
0.502389	0.377174		434	476		-1.71297		4.01417	15.8992				0.178382	0.153783		46	58		-0.194746
0.0614425	0.0970483		0	0		-0.55905		0.117035	0.12323				0.25601	0.231777		249	180		-0.19479
0.0949245	0.117112		41	29		-3.10292		0.0902301	0.407293				0.325044	0.31089		216	187		-0.195845
0.666944	0.363337		320	140		0.780051		1.20859	1.49425				0.245028	0.249998		101	96		-0.196336
0.357077	0.288028		63	46		-1.82175		0.183346	0.765605				0.135589	0.124463		55	37		-0.196592
0.103682	0.233538		0	50		-1.48741		0.0536379	0.15112				0.200837	0.209665		83	90		-0.197032
0.711735	0.377966		74	58		-1.3797		0.753627	0.459002				0.150475	0.130951		163	118		-0.19711
0.476692	0.278371		81	72		-2.51358		0.583175	0.308997				0.245891	0.232013		311	275		-0.197131
0.42107	0.21086		35	4		0.433436		0.877976	3.32423				0.402029	0.365118		293	211		-0.197562
0.485981	0.397819		223	184		1.54049		1.51076	2.90591				0.336883	0.335511		191	140		-0.197793
0.174909	0.198357		120	85		1.50656		0.467169	1.00621				0.373193	0.367357		526	416		-0.197859
0.657883	0.450663		255	211		0.789381		0.812395	1.37487				0.166663	0.143748		104	56		-0.198387
0.350565	0.299017		125	60		-2.04013		1.26542	0.783945				0.295488	0.257373		499	409		-0.198641
0.246313	0.185438		61	26		-0.876523		0.345815	1.0504				0.574434	0.558391		910	939		-0.198709
0.751077	0.508814		362	450		1.03348		1.51017	2.94351				0.164093	0.155528		38	20		-0.199572
0.251553	0.285807		85	123		-0.936089		0.790469	0.705517				0.268527	0.236614		171	196		-0.20034
0.212726	0.174113		64	124		1.29273		0.192824	0.587146				0.120468	0.108666		104	83		-0.200384
0.441634	0.304975		116	118		0.686977		0.363965	0.756796				0.173582	0.163561		167	147		-0.201438
0.0628873	0.0613638		0	0		-2.77362		0.0855277	0.134027				0.767914	0.70452		351	240		-0.201681
0.0569348	0.131984		0	8		0.555706		0.111761	0.102631				0.301396	0.284176		123	113		-0.201717
0.364229	0.27188		180	96		1.10152		0.348589	0.49925				0.210071	0.204583		162	107		-0.201782
0.155813	0.190849		81	135		-4.18238		0.184361	0.086401				0.219084	0.19607		350	260		-0.20292
0.0909302	0.201489		0	72		-2.82571		0.129153	0.276812				0.431617	0.413884		865	700		-0.203032
0.148373	0.158143		3	36		0.91083		0.0687644	0.165484				0.398715	0.348735		640	452		-0.203153
0.353294	0.294958		69	78		0.515203		0.358642	0.620247				0.205393	0.203246		39	22		-0.20316
0.470873	0.607054		249	506		-1.99085		0.525581	0.833846				0.269819	0.243578		374	288		-0.203194
0.0749162	0.0946176		4	11		1.35437		0.103456	0.163094				0.40226	0.386934		359	287		-0.203847
0.22591	0.211625		124	199		-2.7247		0.435999	0.331358				0.198584	0.176042		35	56		-0.204391
0.148386	0.248524		85	169		-0.87473		0.346195	2.86821				0.276775	0.256231		393	409		-0.205073
0.147272	0.187491		57	29		0.623732		0.434145	0.228855				0.269486	0.262451		263	241		-0.205357
0.180215	0.154204		11	20		-3.42057		0.8026	5.08407				0.3147	0.283751		156	100		-0.205772
0.726164	0.409575		145	93		-3.01859		1.35019	0.85627				0.234746	0.219203		260	245		-0.206484
0.0777242	0.123515		7	45		-1.30017		0.0927313	0.32606				0.379273	0.343892		280	214		-0.206532
0.124525	0.11826		21	11		0.755483		0.117353	0.166206				0.242442	0.226506		301	150		-0.206587
0.802175	0.426503		360	217		0.82891		1.53068	2.35487				0.234135	0.235634		577	578		-0.206719
0.121442	0.19093		20	78		-0.0125207		0.214823	0.478403				0.254296	0.23389		280	228		-0.207103
0.0672595	0.0765209		0	22		-2.84864		0.0867739	0.188729				0.179825	0.145232		192	106		-0.207904
0.282795	0.231963		25	21		1.22143		0.162304	0.907136				0.178294	0.174287		28	22		-0.208146
0.061558	0.144191		7	17		-0.691266		0.0710183	0.320362				0.398161	0.372486		171	114		-0.208702
0.213619	0.188321		28	19		-0.511968		0.556238	0.789592				0.252895	0.221264		187	101		-0.209306
0.235341	0.187556		9	0		-1.36739		0.253913	0.396001				0.0666192	0.0628879		20	18		-0.209352
0.144849	0.203719		6	65		0.332819		0.183622	0.384728				0.286814	0.259428		369	327		-0.210295
0.215017	0.201017		110	101		-0.0755705		0.669918	0.764376				0.61138	0.550634		273	217		-0.211245
0.135708	0.179847		17	31		1.63093		0.836106	1.01911				0.310124	0.296168		116	147		-0.211412
0.0756618	0.138587		14	78		-0.19331		0.337228	0.297769				0.285241	0.254582		335	280		-0.213106
0.402612	0.275313		47	13		-1.11096		0.284181	0.438297				0.222649	0.234536		253	294		-0.21335
0.0895179	0.107154		3	4		-0.846851		0.263952	0.283181				0.247554	0.239383		415	294		-0.213534
0.127497	0.137536		11	11		0.567284		0.0403232	0.0410493				0.362736	0.315642		576	441		-0.213642
0.386464	0.193938		76	21		-2.16232		0.472737	0.502524				0.139815	0.137263		114	111		-0.214269
0.330627	0.278437		54	41		-0.481874		0.338513	0.647127				0.424635	0.41765		367	341		-0.214511
1.21906	0.759875		326	202		-2.04019		1.20387	1.29601				0.46594	0.440938		593	566		-0.214802
0.508514	0.420872		310	284		0.352881		0.909003	0.680073				0.306029	0.275671		369	307		-0.214835
0.190747	0.143568		3	7		-0.671782		0.111068	0.177451				0.163558	0.146625		40	41		-0.215019
0.0460252	0.0822446		0	9		-0.902161		0.0346317	0.0645314				0.448301	0.412246		1769	1453		-0.215479
0.184841	0.178274		6	0		-0.0164306		0.736185	0.808311				0.259193	0.251135		136	140		-0.215614
0.258461	0.230886		60	54		-0.136585		1.02599	1.41338				0.37061	0.357907		358	301		-0.216143
0.657506	0.28328		216	42		-1.62755		0.369292	0.618032				0.260053	0.21705		355	326		-0.216404
0.393434	0.170245		303	142		-2.68739		0.781801	0.748015				0.409441	0.380825		625	488		-0.21662
0.142866	0.166961		16	38		1.81299		0.481143	0.772908				0.254932	0.229721		214	134		-0.216645
0.222881	0.125859		89	29		0.888691		0.160397	0.340803				0.37821	0.339135		617	438		-0.216791
0.215982	0.185023		31	22		-0.36821		0.945782	1.46658				0.553052	0.526045		552	522		-0.217334
0.20211	0.18573		15	30		-0.368431		0.302627	0.302445				0.190579	0.176935		136	109		-0.217524
0.216725	0.218438		21	6		0.294981		0.67421	0.711673				0.376576	0.340798		250	126		-0.218494
0.521038	0.231942		205	6		0.28825		0.621128	0.638654				0.359096	0.33311		814	662		-0.219238
0.0861382	0.116356		27	7		-1.34188		0.0732618	0.154658				0.322984	0.286165		517	418		-0.219435
0.0686401	0.0909287		0	0		-0.950096		0.0547429	0.0828189				0.198789	0.196734		68	44		-0.219727
0.073332	0.0946986		3	7		2.49176		0.112836	0.216849				0.244333	0.22721		281	220		-0.219887
0.446718	0.347161		351	329		0.350289		0.60681	0.467549				0.0965398	0.0984546		60	58		-0.22003
0.0443041	0.188355		0	15		0.922956		0.0756528	0.180061				0.407432	0.397052		294	300		-0.22012
0.167405	0.259175		54	268		1.19851		0.14106	0.193147				0.269287	0.243462		779	577		-0.220393
0.222293	0.189974		50	46		-0.384225		1.17773	1.49322				0.280025	0.251285		117	79		-0.220421
0.157851	0.218071		40	23		3.09065		0.792498	1.17786				0.230315	0.224267		166	183		-0.220788
0.143492	0.158981		13	16		-0.491231		0.25627	0.429828				0.244879	0.249244		262	227		-0.221322
0.20935	0.200776		145	132		1.56072		0.369815	0.425002				0.272809	0.240484		1074	841		-0.223459
0.163827	0.194825		17	4		0.947488		0.249798	0.352109				0.212973	0.192374		142	131		-0.223464
0.308757	0.289049		228	217		1.22885		0.418098	0.53001				0.480462	0.456008		883	918		-0.223648
0.157394	0.135854		12	10		2.33444		0.264148	0.477268				0.200953	0.200236		81	67		-0.224462
0.285676	0.298252		21	45		1.15135		0.735897	0.916429				0.450425	0.418905		497	431		-0.22448
0.195434	0.174682		42	3		-0.173499		0.579018	0.720617				0.173815	0.161526		26	35		-0.224619
0.456955	0.269431		157	66		-0.229565		0.215754	0.315484				0.146031	0.14448		141	122		-0.226291
0.224899	0.253388		38	96		-1.24		0.380393	0.635847				0.265669	0.252983		582	510		-0.226415
0.176692	0.149125		10	0		-0.0514724		0.351035	0.699792				0.35686	0.295821		147	101		-0.227024
0.272823	0.299676		38	96		2.31283		0.461557	0.732668				0.171458	0.157376		127	83		-0.227189
0.286943	0.210507		123	92		-0.217306		0.129338	0.168615				0.239381	0.234089		75	62		-0.227646
0.285751	0.201506		87	25		0.54389		0.947444	1.03455				0.25601	0.228297		106	74		-0.228175
0.0748112	0.0911123		0	0		0.483274		0.133933	0.13536				0.382485	0.374761		170	154		-0.228868
0.142179	0.283051		16	72		0.325681		0.434096	0.558178				0.499733	0.489573		382	387		-0.22889
0.0502248	0.191331		0	30		0.371824		0.18871	0.197337				0.269884	0.234819		84	65		-0.229249
0.346166	0.197704		93	20		-0.0182333		0.247149	0.328421				0.426099	0.403596		483	363		-0.230598
0.288907	0.183543		55	10		0.413152		0.517208	1.774				0.456416	0.42432		443	561		-0.230604
0.0538992	0.222885		0	41		-0.180117		0.108808	0.207096				0.273035	0.269971		201	233		-0.231193
0.315265	0.26638		155	157		-0.144364		0.712018	0.762524				0.168149	0.157193		100	137		-0.231322
0.159711	0.185271		55	63		2.5447		0.203483	0.555958				0.263321	0.245245		298	275		-0.231664
0.327493	0.226061		141	48		-1.44029		0.643633	1.23577				0.55455	0.505484		754	584		-0.231865
0.323088	0.196031		44	17		0.673326		0.33398	0.431634				0.147651	0.139606		51	54		-0.232171
0.301113	0.321611		70	75		0.474785		0.172594	0.202914				0.313832	0.291026		453	366		-0.233073
0.367408	0.293983		86	180		-0.427749		0.387734	0.655796				0.488615	0.44237		510	456		-0.234268
0.329344	0.242072		71	27		1.5799		0.0982388	0.161032				0.28072	0.255032		321	273		-0.23483
0.16873	0.216112		20	23		-0.0379034		1.05981	1.14741				0.192764	0.190673		158	138		-0.234833
0.367401	0.294553		68	59		0.112711		0.244712	0.63923				0.160856	0.145422		3	0		-0.235215
0.202677	0.248994		25	60		1.4662		0.357442	1.29627				0.294837	0.283499		173	136		-0.23579
0.193868	0.149619		62	69		1.92427		0.161766	0.103345				0.325681	0.30612		155	105		-0.235826
0.188311	0.175711		9	10		0.991547		0.152166	0.360822				0.262498	0.251504		455	393		-0.236786
0.225367	0.157777		34	10		-1.0683		0.257055	0.344646				0.233523	0.215699		194	126		-0.237071
0.628685	0.318895		303	107		-0.0788038		0.245851	0.430128				0.370594	0.336074		151	119		-0.237695
0.0669984	0.0568199		11	23		-0.204414		0.0738558	0.137216				0.211121	0.203322		57	47		-0.238062
0.149309	0.131651		9	24		0.478765		0.315314	0.71318				0.287232	0.26417		120	72		-0.238208
0.0897638	0.19817		0	28		1.2612		0.146808	0.13297				0.0677869	0.0643023		35	56		-0.239862
0.181831	0.260334		43	164		0.164494		0.24439	0.210812				0.181363	0.169808		151	114		-0.240591
0.485044	0.433483		212	245		0.647464		0.735605	1.43534				0.157106	0.15634		6	11		-0.240843
0.158117	0.237414		65	98		0.107639		0.493245	1.03596				0.234783	0.225771		258	165		-0.24126
0.226768	0.207741		10	19		0.806162		0.641086	0.936954				0.114161	0.0989163		221	112		-0.241337
0.452707	0.306656		182	113		-1.45046		0.582901	0.678678				0.467662	0.451107		284	248		-0.241483
0.0948621	0.0976617		14	9		0.335968		0.0574705	0.14033				0.175584	0.163137		17	13		-0.242781
0.635972	0.462734		180	254		-0.911021		1.66688	4.67794				0.318981	0.306179		150	116		-0.242946
0.082807	0.0906626		0	3		-0.295291		0.0800278	0.0959128				0.161982	0.14777		63	32		-0.242989
0.137161	0.124592		25	29		1.90193		0.0913993	0.188105				0.17574	0.172182		76	59		-0.243299
0.0726606	0.130602		0	0		-2.22193		0.183151	0.244355				0.118332	0.119187		57	63		-0.244343
0.147238	0.207518		13	5		4.31881		0.136953	0.212069				0.294911	0.290971		498	460		-0.245623
0.199915	0.220158		43	71		1.09588		0.893533	0.663726				0.205821	0.201961		98	114		-0.246066
0.622552	0.514086		371	331		-0.0182323		0.397402	1.03361				0.261003	0.257009		155	131		-0.247822
0.277708	0.154978		72	17		-0.89597		0.304101	0.293528				0.154253	0.162614		118	107		-0.247859
0.340493	0.450795		183	254		-0.518882		0.486601	1.85062				0.44251	0.431798		67	85		-0.248545
0.0648074	0.103528		0	25		2.44475		0.107764	0.0922272				0.226333	0.214367		53	51		-0.248892
0.55287	0.380323		76	118		-0.798175		0.676616	0.81525				0.598853	0.547426		1688	1344		-0.249179
0.203564	0.159796		24	32		0.903275		0.333158	0.46395				0.38346	0.3744		273	246		-0.249379
0.38375	0.264771		142	95		-0.926437		0.688494	2.1723				0.233995	0.215892		214	210		-0.2499
0.331347	0.258032		40	20		-0.219225		0.369434	0.587592				0.266983	0.269492		358	365		-0.250156
0.900827	0.427599		363	99		0.426902		1.07348	1.88239				0.229561	0.207556		180	119		-0.251292
0.169543	0.215559		66	135		0.197216		0.266406	0.286864				0.261085	0.246336		198	211		-0.252105
0.705407	0.421733		360	225		2.87739		0.633477	0.998108				0.37007	0.367314		198	122		-0.253437
0.0430407	0.0827297		0	3		0.847825		0.055719	0.0984904				0.250232	0.174835		319	216		-0.254485
0.59961	0.347437		61	32		-0.726226		0.864087	1.27703				0.142996	0.141518		0	0		-0.255128
0.21467	0.292833		18	46		-0.644682		0.229642	0.609982				0.233002	0.234748		190	225		-0.255422
0.151196	0.172348		11	10		-1.46653		0.268601	0.539971				0.232849	0.214382		101	109		-0.255968
0.260286	0.241098		158	66		-1.39643		0.529819	1.87236				0.326632	0.304578		534	494		-0.256303
0.322865	0.382136		100	339		2.36751		0.598773	2.78154				0.344437	0.336584		390	442		-0.256614
0.206436	0.136224		59	3		-1.73911		0.168704	0.1876				0.379216	0.343838		280	214		-0.257482
0.197475	0.191373		19	40		-1.11362		0.429834	0.682647				0.376098	0.353492		232	278		-0.257657
0.196074	0.271714		20	130		0.123945		0.458796	0.561982				0.343615	0.336517		313	264		-0.258026
0.260468	0.25607		17	13		0.927966		0.331933	0.77794				0.251724	0.227358		249	180		-0.258166
0.280502	0.236105		13	15		-0.707723		0.216292	0.281302				0.495571	0.475795		1135	1049		-0.259455
0.265036	0.286822		29	80		0.159111		0.495867	0.622952				0.23016	0.221913		174	131		-0.259541
0.619492	0.3967		272	158		0.196895		0.641646	2.60847				0.461919	0.453758		327	278		-0.261039
0.219387	0.266339		20	56		2.29802		0.146468	0.240907				0.226602	0.219869		121	100		-0.261143
0.231256	0.25993		58	56		0.177719		0.712612	1.42987				0.220809	0.206771		94	85		-0.261494
0.0646867	0.0921914		34	18		-1.16047		0.214865	0.502612				0.378339	0.339246		189	158		-0.261894
0.108851	0.162312		0	20		0.014152		0.290906	0.370576				0.202414	0.202161		325	350		-0.262255
0.152101	0.258057		10	59		1.91035		0.327856	0.316387				0.377063	0.342705		110	121		-0.262518
0.226057	0.246282		8	38		6.69922		0.405571	1.03416				0.432337	0.393588		272	207		-0.262749
0.484338	0.365938		62	72		-0.368189		1.20904	1.91973				0.257592	0.247886		232	202		-0.262993
0.374764	0.297464		60	35		0.40693		0.991401	1.25515				0.241013	0.240189		231	178		-0.263053
0.373827	0.295706		60	35		-1.34412		0.979302	1.23912				0.291125	0.280212		77	77		-0.263695
0.412125	0.301823		170	101		0.856087		0.583597	0.975907				0.305044	0.287348		105	62		-0.263921
0.126062	0.225494		25	12		1.43189		0.138594	0.214561				0.294259	0.272089		103	80		-0.264856
0.0562709	0.145506		0	24		1.73793		0.0955877	0.158919				0.15541	0.157045		115	106		-0.265297
0.15477	0.118315		30	3		-0.9787		0.171566	0.183068				0.196833	0.201298		69	46		-0.26546
0.276332	0.315118		56	53		1.00886		0.549846	0.682742				0.186398	0.164739		52	53		-0.266056
0.381607	0.215893		118	62		0.0928836		0.188682	0.383491				0.528575	0.439417		165	118		-0.266144
0.615876	0.483022		251	188		0.238425		1.85313	4.92098				0.240438	0.203585		526	466		-0.266442
0.0523929	0.0986835		0	9		-0.312501		0.0512602	0.156998				0.0747662	0.110795		3	30		-0.268125
0.181026	0.255175		28	58		-0.245914		0.0730156	0.0765605				0.172192	0.166167		89	124		-0.268615
0.219165	0.32112		16	119		-0.169967		0.92988	1.21775				0.442404	0.426759		529	425		-0.269231
0.444126	0.402003		186	279		-1.3609		0.903317	1.73083				0.468634	0.433471		951	814		-0.269246
0.378219	0.265002		122	72		2.95284		0.393478	3.56823				0.259045	0.254488		411	319		-0.269621
0.500671	0.213624		125	77		0.731839		0.295511	0.388309				0.25306	0.21466		33	24		-0.271355
0.0724772	0.0968878		4	9		-1.33025		0.0468294	0.145051				0.311994	0.280747		150	93		-0.271547
0.143277	0.0972865		21	3		-0.966103		0.146119	0.289926				0.209614	0.217935		141	150		-0.271854
0.209758	0.127812		64	12		-0.892963		0.529021	0.811019				0.177929	0.174323		100	63		-0.272118
0.234567	0.26113		21	29		-0.707389		0.5328	0.350408				0.223734	0.195441		140	102		-0.272241
0.489261	0.392013		223	181		-0.18175		1.46606	2.84767				0.437558	0.397523		484	325		-0.273022
0.403938	0.263147		58	40		-1.45747		0.346606	0.483658				0.330639	0.293281		258	166		-0.274566
0.192029	0.19681		32	21		-0.403056		0.461778	0.982765				0.31915	0.272631		526	466		-0.275399
0.215437	0.152141		8	10		1.701		1.27557	2.96369				0.18721	0.198613		154	174		-0.277282
0.56352	0.213108		165	58		0.174311		0.264499	0.468236				0.190159	0.171402		525	581		-0.277898
0.178544	0.152438		10	0		1.72986		0.35494	0.718344				0.200528	0.179735		122	59		-0.27808
0.242123	0.18658		42	46		-0.472518		0.400362	0.479052				0.28599	0.247382		127	80		-0.278202
0.249116	0.165334		44	21		0.205556		0.612022	0.981673				0.541173	0.494957		228	204		-0.278375
0.294476	0.30697		21	45		1.04095		0.744675	0.971173				0.305802	0.303347		264	238		-0.278908
[truncated: 1,684 more rows]

## Sheet: Figure 5b
resting	TCR	IL2
2.35068	0.875302	0.971308
0.143159	0.290286	0.229796
0.309041	0.318246	0.30454
0.177041	0.23375	0.14523
0.926904	0.646694	0.619461
0.107134	0.297236	0.287969
0.168976	0.266912	0.302208
0.123425	0.310266	0.352298
0.105261	0.305742	0.340688
0.156889	0.270154	0.272626
0.0859887	0.250207	0.242161
1.66408	0.982885	1.07221
0.265173	0.313244	0.413316
0.227851	0.449149	0.464597
0.502691	0.453547	0.432373
0.479985	0.42492	0.460588
0.0346229	0.3325	0.294042
0.159929	0.30891	0.326745
0.337722	0.376817	0.337394
0.083337	0.290649	0.299923
0.638951	0.43697	0.46698
0.478249	0.505152	0.5497
0.135421	0.368807	0.308228
0.464243	0.479774	0.490732
0.526706	0.501656	0.501145
0.152283	0.31262	0.312597
0.123358	0.325214	0.348337
0.463497	0.712885	0.714629
0.112411	0.203633	0.260992
1.00868	0.618278	0.6217
0.353111	0.36886	0.429107
0.52708	0.134959	0.271978
0.180741	0.458786	0.458972
0.598535	0.33318	0.255133
0.613113	0.613143	0.620996
0.645691	0.671879	0.661908
0.236119	0.354665	0.358917
0.199767	0.410314	0.447124
0.160134	0.275874	0.223074
0.0961267	0.26367	0.305008
0.405517	0.756744	0.746014
0.204842	0.410903	0.391792
0.438067	0.338814	0.33599
0.585435	0.527662	0.618221
0.445956	0.472998	0.446961
0.284713	0.337871	0.388605
0.221302	0.258553	0.276759
0.303559	0.272212	0.298756
0.122892	0.356373	0.306313
0.789837	1.05709	0.970504
0.34901	0.137827	0.137242
0.226666	0.341899	0.389836
0.706106	0.494751	0.254061
0.323878	0.428523	0.402541
0.183703	0.417361	0.455626
0.369841	0.812838	0.829383
0.129276	0.244709	0.245218
0.234676	0.404763	0.370419
2.77595	0.929663	0.929545
2.1001	1.25227	1.29283
0.142243	0.309438	0.343014
0.507385	0.268712	0.3454
0.127429	0.468485	0.295334
0.332938	0.30938	0.251865
1.1317	0.349619	0.30215
0.36137	0.305703	0.384386
1.09528	0.947892	0.711197
0.163285	0.358955	0.361571
1.44018	0.852258	0.779723
0.144514	0.251417	0.286118
0.0744688	0.207156	0.213048
0.717377	0.53866	0.562652
0.031654	0.343821	0.431943
0.616994	1.1515	1.15722
0.456707	0.444609	0.459824
0.582745	0.457497	0.442291
0.31792	0.420747	0.375891
0.162086	0.290855	0.31852
0.112064	0.378062	0.380314
0.171957	0.680323	0.696434
0.52231	0.601091	0.492816
0.409789	0.496171	0.371198
0.645613	0.39656	0.169835
0.986282	0.572654	0.59689
0.259507	0.451015	0.424952
0.581548	0.112187	0.125666
0.310437	0.120665	0.106381
0.582257	0.554411	0.495289
0.471196	0.176763	0.124733
1.63729	0.907008	0.952923
0.325016	0.183663	0.340435
2.22986	0.541597	0.532651
0.484762	0.145554	0.0833952
0.626301	0.761027	0.738772
0.285051	0.491871	0.467508
0.0380523	0.22224	0.189852
0.128448	0.216664	0.167577
0.0322628	0.319633	0.26429
0.0918087	0.345619	0.606527
0.105414	0.29044	0.307537
0.73294	0.261348	0.224021
0.157908	0.395865	0.459021
0.155004	0.2752	0.263579
0.685945	0.165967	0.150031
0.52993	0.578385	0.607265
2.28889	1.01293	1.01099
0.262184	0.422375	0.48113
0.119337	0.299113	0.350753
0.160449	0.376186	0.366352
0.279688	0.463663	0.42898
0.213496	0.353552	0.315317
0.843413	0.53161	0.251062
0.171705	0.274418	0.290937
2.65362	1.26128	1.23176
0.266792	0.254846	0.277585
0.163177	0.410819	0.460878
0.584558	0.24833	0.257323
0.536211	0.644241	0.644084
0.0973582	0.258654	0.250383
0.245552	0.311302	0.290939
0.187725	0.337822	0.263939
0.205337	0.362427	0.35895
0.0903277	0.367288	0.270269
0.0883232	0.292858	0.346053
2.37725	1.37527	1.57611
0.226819	0.400098	0.33439
0.175024	0.583922	0.492563
0.385172	0.3964	0.397787
0.0972983	0.430493	0.35383
0.161377	0.284986	0.270588
0.712381	0.391288	0.389558
1.62998	0.726302	0.711595
0.550664	0.726525	0.415602
0.849626	0.45382	0.430372
0.421985	0.328187	0.438755
0.541405	0.487321	0.226614
0.33857	0.57357	0.560275
0.643362	0.585701	0.504216
0.484152	0.437394	0.369678
0.446848	0.44352	0.329777
0.208448	0.269944	0.243346
0.981656	0.387741	0.339689
0.342559	0.703689	0.600443
0.177452	0.240721	0.236272
0.498386	0.381582	0.591881
0.666481	0.496546	0.497536
0.290279	0.153357	0.126405
0.595281	0.273218	0.348893
0.164561	0.2717	0.298697
0.790191	0.675588	0.614649
0.466726	0.659155	0.553165
0.277864	0.634655	0.528293
0.0524398	0.246779	0.203972
0.412465	0.317642	0.271337
0.18086	0.460491	0.366489
0.104746	0.242112	0.204043
0.422096	0.856544	0.716703
0.255682	0.44061	0.306851
0.212459	0.735214	0.652626
0.186829	0.269186	0.302653
0.237793	0.301791	0.220168
0.136112	0.211946	0.210244
1.43107	0.970777	0.946076
0.838684	0.840944	0.820596
0.450842	0.700891	0.607774
0.247939	0.49782	0.442305
0.691997	0.683936	0.64317
0.293307	0.594836	0.468638
0.512051	0.707944	0.4366
0.243378	0.366088	0.325453
0.1561	0.376534	0.351204
1.15493	1.03455	1.00793
0.444073	0.638362	0.663805
0.188757	0.285995	0.324157
0.325156	0.435347	0.398059
0.31534	0.433479	0.362744
0.0912461	0.282436	0.254175
0.19487	0.138587	0.177088
0.157951	0.315062	0.298599
0.056055	0.219968	0.264863
0.0645861	0.330217	0.339873
0.0691312	0.357977	0.387643
0.0149018	0.275207	0.278743
0.455628	0.26131	0.200138
0.259614	0.486241	0.55188
0.420533	0.500697	0.530856
0.642635	0.569342	0.55181
0.408982	0.437718	0.393799
0.194827	0.263385	0.264594
0.23823	0.299455	0.342111
0.146231	0.353602	0.307212
0.18263	0.464616	0.262364
0.138383	0.293664	0.252176
0.478564	0.347374	0.267327
0.922749	0.660523	0.761394
0.106896	0.270491	0.349703
0.0306817	0.279569	0.351237
0.114442	0.265982	0.230371
0.169517	0.213337	0.197395
0.144398	0.232003	0.249744
1.19541	0.825825	0.878382
0.912216	0.693838	0.56609
0.375272	0.613061	0.619008
0.153793	0.337593	0.359165
0.0600452	0.278947	0.235803
0.23311	0.358893	0.31311
0.147302	0.321662	0.323969
0.41795	0.413996	0.422054
0.115739	0.227448	0.18381
0.151499	0.232573	0.202133
1.96832	1.08193	1.04239
0.353781	0.472791	0.438657
0.178287	0.458298	0.422599
0.462069	0.593116	0.623186
0.15072	0.250003	0.231656
0.0641457	0.268507	0.198987
0.43723	0.154242	0.187112
0.0541667	0.275667	0.258968
0.382879	0.131409	0.120868
0.181753	0.390483	0.407451
0.0917209	0.233453	0.194591
0.278741	0.18839	0.276529
0.294546	0.0603439	0.0517864
0.0960459	0.566354	0.589788
0.216088	0.309154	0.354995
0.166595	0.272277	0.199396
0.305913	0.634026	0.697219
0.197101	0.38938	0.423821
0.416328	0.536252	0.534617
0.210243	0.403623	0.43719
0.463157	0.0839683	0.0970516
0.297884	0.224649	0.214526
0.558255	0.535212	0.503173
0.0302378	0.298438	0.252797
0.0784124	0.348185	0.327072
0.0981892	0.348073	0.300501
0.0360741	0.22494	0.260056
0.358139	0.421954	0.489646
0.159271	0.239596	0.221169
0.909744	0.92529	0.942621
0.280073	0.415227	0.333686
1.44246	1.17542	1.04367
0.288209	0.412177	0.376966
0.231465	0.31011	0.319763
0.0843558	0.261612	0.282547
0.028481	0.207309	0.289439
0.127762	0.325745	0.311074
0.0721814	0.257172	0.21318
0.139352	0.361553	0.280581
0.0620935	0.220575	0.26531
0.131462	0.304766	0.387763
0.404359	0.546828	0.519681
0.258234	0.32659	0.310201
0.0919743	0.411784	0.382464
0.0688603	0.239867	0.21982
0.200249	0.465491	0.428436
1.09583	1.01413	1.013
0.102907	0.240441	0.303038
0.0886605	0.206024	0.198929
0.278297	0.46117	0.441712
0.294732	0.114714	0.105391
0.510332	0.414608	0.409927
0.7308	0.526934	0.448006
0.155599	0.473188	0.582205
0.497481	0.549597	0.533611
0.360739	0.331075	0.317911
0.180264	0.369111	0.405504
0.433474	0.678651	0.634618
0.0838251	0.229914	0.2578
0.279029	0.433566	0.43078
0.370111	0.703094	0.675519
0.247385	0.138034	0.132044
0.853505	0.58647	0.654175
0.233931	0.351175	0.327185
0.299986	0.352577	0.38144
0.394784	0.436558	0.403794
0.969311	0.423071	0.397363
0.314422	0.486972	0.470816
0.481828	0.20417	0.222496
0.205728	0.293628	0.293717
0.746333	0.573609	0.521447
0.451612	0.652857	0.485538
0.255222	0.298034	0.322677
0.276126	0.386435	0.317999
0.647357	0.673348	0.663777
0.291336	0.389727	0.394458
0.460614	0.136333	0.105573
0.296827	0.219795	0.234536
0.273621	0.259585	0.279492
0.632484	0.322321	0.290563
0.247405	0.293092	0.293278
1.94018	1.16242	1.19246
0.231592	0.347817	0.420711
0.391389	0.45046	0.436194
1.0017	0.7322	0.773814
0.351553	0.359248	0.371848
0.179117	0.36298	0.350648
1.13673	0.433891	0.537223
0.659479	0.38738	0.372505
0.125571	0.245472	0.279326
0.266114	0.303379	0.303958
0.387294	0.123556	0.123712
0.315923	0.367707	0.269587
0.322945	0.46281	0.477965
0.351041	0.543815	0.554755
0.182829	0.262805	0.269616
0.0594637	0.21869	0.223848
0.225932	0.362463	0.389984
0.809476	0.579374	0.290767
0.794512	0.736905	0.444941
0.230343	0.32489	0.346803
0.0992647	0.261061	0.302977
0.0557811	0.27529	0.37902
0.0624681	0.466213	0.757527
0.294248	0.0601261	0.0646441
0.0335952	0.137028	0.297174
0.125529	0.192152	0.251956
0.0719587	0.519806	0.351255
0.0319252	0.272965	0.256409
0.0674927	0.317582	0.30068
0.0362161	0.4775	0.370771
0.24173	0.656805	0.614744
0.188381	0.416354	0.412801
0.0749194	0.389799	0.401861
0.0453526	0.300634	0.262481
0.0930947	0.222069	0.259966
13.5646	3.11677	2.96591
0.0332344	0.33977	0.266337
0.052962	0.208335	0.205758
0.467165	0.566212	0.610579
0.517064	0.469324	0.495708
0.0581994	0.236242	0.269235
0.114069	0.327687	0.312979
0.403447	0.598146	0.351873
0.0828336	0.248119	0.240651
0.203576	0.276289	0.347237
0.219269	0.29024	0.305109
0.286227	0.434462	0.532742
0.186817	0.453153	0.41643
0.0838219	0.246116	0.274865
0.524176	0.0909365	0.111543
0.0787956	0.226717	0.183713
0.0706601	0.285576	0.215548
0.0998735	0.270199	0.249717
0.714626	0.279759	0.280462
0.113184	0.29899	0.29147
0.205577	0.269937	0.223639
0.101102	0.278203	0.270192
0.132887	0.371552	0.368035
0.209474	0.268804	0.281572
0.233175	0.578643	0.4036
0.988654	1.0984	1.07975
0.0754602	0.214785	0.190984
0.488063	0.397064	0.371997
0.143312	0.330046	0.321411
0.269475	0.0768957	0.096669
0.653374	1.01425	0.895234
0.150972	0.333127	0.158478
0.902476	0.205216	0.153439
0.822704	0.607635	0.663937
0.0826882	0.481793	0.409861
0.104464	0.30916	0.254732
0.182503	0.256397	0.231631
0.388438	0.534452	0.454736
0.165024	0.480118	0.307556
0.317153	0.592506	0.508863
0.506685	0.636632	0.529829
0.0846778	0.295432	0.276006
0.225654	0.350539	0.336681
1.082	0.714415	0.702696
1.22114	0.770898	0.788931
0.608987	0.217203	0.251704
0.162809	0.244575	0.271681
0.495139	0.524049	0.543853
0.52125	0.397816	0.446882
0.178845	0.424425	0.386398
0.132672	0.308434	0.314637
0.247158	0.360366	0.479451
0.190328	0.425962	0.275914
0.404044	0.205026	0.2199
0.190298	0.255914	0.241079
0.152626	0.226207	0.238843
0.0500794	0.253859	0.174002
0.765873	0.78876	0.747348
0.382407	0.55248	0.369252
0.205824	0.490885	0.472272
0.0714755	0.223701	0.181798
0.126363	0.506168	0.436226
0.0731017	0.252131	0.252964
0.083846	0.326587	0.283293
0.119015	0.236799	0.217106
0.191031	0.29254	0.310453
0.469661	0.646801	0.611224
0.190747	0.342403	0.334512
0.0634279	0.210297	0.223095
0.106828	0.503222	0.351745
0.325437	0.296403	0.262094
0.440647	0.593691	0.518361
0.0613852	0.275794	0.167777
0.118121	0.289833	0.267888
0.0419381	0.372041	0.134096
0.103093	0.387974	0.419279
0.0684656	0.285988	0.300723
0.294431	0.434685	0.410693
0.0744575	0.224203	0.231458
0.143966	0.346633	0.372932
0.0859461	0.307288	0.25211
0.0868175	0.325677	0.33067
0.0742283	0.326118	0.29887
0.098445	0.282949	0.288698
0.0383485	0.396799	0.577568
0.116853	0.531917	0.368243
0.0815629	0.29077	0.267227
0.0787271	0.366163	0.407043
0.0759212	0.26306	0.271867
0.0611115	0.267311	0.292923
0.0885006	0.517996	0.45885
0.0991553	0.259558	0.210643
0.0724692	0.421505	0.269017
0.0645028	0.250125	0.301815
0.755818	1.04941	0.917943
0.165505	0.313379	0.339598
0.260094	0.478874	0.444978
0.0302317	0.247666	0.136381
0.0738103	0.246938	0.257058
0.0605607	0.231611	0.209158
0.194342	0.315217	0.302881
2.19847	0.874084	0.996038
0.536728	0.516078	0.503143
0.271851	0.421147	0.364541
0.355942	0.44641	0.468237
0.184134	0.246931	0.265339
0.0860345	0.143286	0.222471
0.518395	0.42808	0.372503
0.494011	0.351142	0.357354
1.03726	0.783906	0.772916
0.10723	0.249232	0.287707
0.93738	0.602013	0.9063
0.0698686	0.204846	0.258357
0.0763279	0.196935	0.301906
0.360522	0.474275	0.535118
0.0531449	0.241634	0.373006
0.359299	0.409407	0.45244
0.223109	0.208288	0.464884
0.127596	0.405146	0.520765
0.0923786	0.224107	0.260807
0.059746	0.262888	0.401426
0.134903	0.1982	0.325507
0.15031	0.102506	0.313868
0.248537	0.544409	0.586364
0.0440249	0.116966	0.259172
0.0865615	0.219762	0.224035
0.102399	0.168739	0.307219
0.188213	0.233626	0.249286
0.211849	0.269982	0.275809
0.270009	0.196787	0.220468
0.576643	0.299966	0.310645
0.0654913	0.505964	0.497566
0.229771	0.344405	0.408529
0.0333827	0.211165	0.297558
0.246343	0.21513	0.237007
0.211212	0.388967	0.333962
0.0563474	0.202582	0.19991
0.550541	0.235539	0.151099
0.0489146	0.25534	0.283872
0.391012	0.473726	0.510254
0.0133474	0.210017	0.286909
0.185826	0.255774	0.270936
0.102095	0.414483	0.257376
0.0507314	0.199301	0.26819
0.425381	0.320233	0.243819
0.487971	0.576133	0.601522
0.103916	0.331476	0.372449
0.158034	0.261093	0.33437
0.0397335	0.243954	0.253323
0.190016	0.295165	0.311615
0.1117	0.265069	0.252485
0.0703597	0.230538	0.203933
0.593779	0.459652	0.283061
0.225658	0.451149	0.465887
0.0342222	0.152918	0.258771
0.0485095	0.208078	0.2119
0.317214	0.411994	0.373006
0.124475	0.860418	0.77247
0.0873197	0.40345	0.404707
0.12835	0.426862	0.382664
0.183244	0.574976	0.504751
0.429462	0.465927	0.460841
0.185302	0.332013	0.350258
0.757936	0.324848	0.307774
0.265788	0.573967	0.596366
0.224284	0.75183	0.664832
0.091909	0.50278	0.492689
0.0762952	0.263899	0.314572
0.070047	0.269106	0.258381
0.110204	0.220115	0.212403
0.236323	0.601401	0.562802
0.0895906	0.24032	0.288171
0.146609	0.254336	0.209855
0.227345	0.735609	0.525789
0.0966733	0.305897	0.249847
0.135498	0.23891	0.280417
0.207233	0.274356	0.324952
0.494133	0.51223	0.441995
0.382359	0.34579	0.361716
0.305666	0.392971	0.352273
0.278983	0.26674	0.317146
0.442821	0.0609329	0.0459826
0.0691977	0.205342	0.212415
0.217655	0.410722	0.284373
0.219629	0.338684	0.364073
0.163893	0.275236	0.251557
0.979427	0.178944	0.147497
0.319411	0.541071	0.4773
0.380878	0.289991	0.289869
0.667136	0.602324	0.578033
0.460239	0.60101	0.557808
0.229518	0.330481	0.302585
0.096857	0.412807	0.459456
0.166759	0.56577	0.47636
0.175991	0.28446	0.289601
0.532463	0.571352	0.601133
0.538798	0.558888	0.461455
0.539812	0.171753	0.151259
0.435559	0.143051	0.106365
0.704108	0.452832	0.433699
1.31678	0.875429	0.923341
0.253185	0.356299	0.339374
0.36462	0.538113	0.65569
0.606942	0.145814	0.165619
0.312033	0.464106	0.422068
0.803396	1.02098	1.03137
0.123892	0.242768	0.215355
0.335704	0.784641	0.674628
0.112142	0.231611	0.195769
0.450813	0.491518	0.506215
0.399918	0.49768	0.511577
0.39851	0.36523	0.283714
0.0814461	0.246723	0.249106
0.0806807	0.215219	0.230748
0.231312	0.338598	0.346999
0.281294	0.131804	0.124572
0.164508	0.327013	0.324984
0.553101	0.612542	0.552016
0.0711911	0.302469	0.285795
0.116484	0.46283	0.44447
0.895913	0.770154	0.693658
0.297947	0.124297	0.0809678
0.526578	0.126619	0.165075
0.646141	1.14733	1.03703
0.304405	0.403068	0.391363
0.189393	0.300503	0.31159
0.267932	0.294508	0.244911
0.082619	0.24074	0.301489
0.135087	0.334041	0.311261
0.154228	0.308176	0.285278
0.0548246	0.331145	0.340262
0.0911808	0.601066	0.656879
0.301476	0.220088	0.255585
0.651967	0.419703	0.441119
0.265722	0.278037	0.235253
0.0965285	0.304664	0.165833
0.0797827	0.286083	0.262598
0.0492163	0.229745	0.216402
0.0546564	0.406649	0.356319
0.285611	0.555755	0.467358
0.245533	0.101429	0.127698
0.138277	0.33171	0.357538
0.803317	0.753705	0.764507
0.744323	0.680506	0.668792
0.684272	0.556113	0.502951
0.207929	0.314771	0.290311
0.27088	0.391964	0.356844
0.14428	0.32343	0.399001
0.882366	1.04813	1.01623
0.6837	0.789577	0.867843
0.100748	0.186813	0.214116
0.638232	0.833799	0.910592
0.16062	0.405312	0.392501
0.221285	0.471877	0.43169
0.377845	0.75359	0.709844
0.103405	0.281371	0.275684
0.0739515	0.278671	0.310292
0.675307	0.103696	0.11718
0.23094	0.315822	0.331175
0.80076	0.217898	0.220183
0.283502	0.446868	0.438176
0.910897	0.2207	0.195475
0.0444442	0.297274	0.267259
0.0476349	0.179004	0.19315
0.324803	0.271015	0.280064
0.0680229	0.284281	0.259133
0.0363374	0.173644	0.279237
0.119121	0.495286	0.407364
0.0812403	0.236115	0.259632
0.193129	0.47915	0.421159
0.482558	0.519847	0.519518
0.417178	0.497852	0.558796
0.193131	0.232201	0.241239
0.026431	0.327319	0.260067
0.320541	0.452709	0.202456
0.416392	0.522547	0.461565
0.972626	0.12707	0.142219
1.46174	0.975933	1.03727
0.373215	0.568837	0.537069
0.0361028	0.203518	0.151263
0.712815	0.701345	0.649842
0.0323098	0.234667	0.221908
0.0645395	0.335921	0.41828
0.170874	0.284427	0.245401
1.61573	1.0266	0.842921
0.772641	0.314858	0.344121
0.304115	0.229171	0.226126
0.368098	0.762599	0.716369
0.167053	0.293916	0.311978
0.197843	0.242691	0.244275
0.12905	0.388414	0.414516
0.154962	0.188391	0.232942
0.152798	0.231671	0.279644
0.0496306	0.24145	0.342553
0.092318	0.574767	0.552519
0.0699099	0.15237	0.447383
0.0671471	0.183896	0.223837
0.631617	0.828102	0.904908
0.0849075	0.253164	0.187744
0.0492479	0.389239	0.430662
0.919086	0.619555	0.643017
0.414688	0.442223	0.465106
0.828118	0.36883	0.402885
0.926242	0.576134	0.575412
0.160626	0.271232	0.234904
0.656081	0.881745	0.834269
0.110311	0.245019	0.278966
0.213059	0.238157	0.272511
0.188623	0.30588	0.303467
0.935517	0.900011	0.834561
0.116617	0.469529	0.434901
0.099121	0.26267	0.252589
0.231123	0.404802	0.333145
0.12736	0.345753	0.319856
0.337468	0.502289	0.448007
0.293314	0.396352	0.397052
1.26677	0.853287	0.814536
0.537021	0.45881	0.554043
0.278928	0.420208	0.379976
0.14151	0.260876	0.309962
0.28671	0.47918	0.465021
1.4683	0.927819	0.888646
0.0866283	0.234468	0.222917
0.494099	0.614982	0.567065
1.632	1.1409	1.19933
0.0379294	0.259974	0.522251
1.27297	0.646006	0.686609
0.0762484	0.273964	0.233187
0.183487	0.222493	0.345648
0.449381	0.490509	0.323491
0.100472	0.397585	0.325549
0.0553439	0.25799	0.265652
0.102025	0.398959	0.395988
0.0903934	0.328917	0.306278
0.0512244	0.212348	0.191949
0.0656307	0.19749	0.237478
0.0345667	0.214985	0.250637
0.0502198	0.270404	0.293203
0.194752	0.248202	0.242958
0.198766	0.369788	0.395636
0.105583	0.317024	0.304049
0.0634688	0.270809	0.258833
0.101104	0.350309	0.13024
0.217748	0.558973	0.581416
0.085803	0.142892	0.228925
0.409893	0.0855596	0.0802968
0.452517	0.457587	0.498368
0.371787	0.448217	0.462433
0.0719074	0.248894	0.208869
0.348306	0.387424	0.356847
0.143182	0.347027	0.304774
0.298021	0.229809	0.272649
0.0908595	0.425752	0.266832
0.216355	0.624726	0.52098
0.203704	0.327904	0.347502
0.386746	0.288933	0.27382
0.431807	0.818545	0.973227
0.360814	0.419367	0.509003
0.693113	0.658424	0.644367
0.159175	0.400401	0.364435
0.0864616	0.187345	0.224433
0.425921	0.622026	0.480449
0.231613	0.271658	0.262984
0.450066	0.233603	0.283462
0.267465	0.43972	0.422401
1.18391	0.456109	0.4751
0.168564	0.261516	0.298731
0.82701	0.680713	0.524251
0.197854	0.666672	0.485614
0.0824768	0.253072	0.132377
0.412215	0.784817	0.789213
0.446393	0.156738	0.213575
1.55941	0.800366	0.887653
0.236829	0.327434	0.24965
0.332514	0.0982026	0.0654161
0.141174	0.500615	0.506598
0.163929	0.185725	0.279963
0.0739179	0.54106	0.495233
0.193522	0.390514	0.428779
0.0923868	0.221749	0.235481
0.13774	0.261385	0.225127
0.228729	0.504084	0.522147
0.0708202	0.20883	0.243161
0.332091	0.729377	0.726217
0.15539	0.403821	0.458556
0.153977	0.214682	0.240299
0.0377224	0.210311	0.196777
0.282711	0.571196	0.634576
0.131221	0.595311	0.660956
0.142372	0.21416	0.241968
0.137061	0.529485	0.593325
0.220167	0.426504	0.48762
0.252744	0.717032	0.749771
0.0872209	0.199397	0.37692
0.0679727	0.173481	0.229057
0.139113	0.238823	0.259522
0.101308	0.230572	0.24605
0.0584275	0.266526	0.320654
0.108213	0.246889	0.241239
0.186486	0.503143	0.587279
0.106287	0.227493	0.260145
0.13183	0.381009	0.365372
0.198737	0.520234	0.42158
0.27276	0.561574	0.525018
0.0601115	0.197055	0.24206
0.150382	0.257348	0.231748
0.488178	0.634635	0.577855
0.130358	0.272661	0.291469
0.134718	0.286057	0.256793
0.476427	0.815057	0.724977
0.107377	0.222894	0.270476
0.07516	0.232418	0.257628
0.195717	0.392425	0.334294
1.12096	0.649979	0.800023
0.556719	0.730897	0.724158
0.137573	0.225985	0.227796
0.00931876	0.238534	0.275261
0.420727	0.0949085	0.109812
0.491566	0.0201738	0.0071004
0.138892	0.401101	0.311162
0.0663611	0.278045	0.267909
0.0653097	0.372238	0.287679
0.0186179	0.219029	0.210391
0.0546899	0.265532	0.282697
0.0298742	0.341396	0.289999
0.152623	0.283898	0.350637
0.0450063	0.416013	0.347226
0.0584056	0.278066	0.283697
0.634971	0.680312	0.712981
0.821366	0.567163	0.573864
0.499253	0.622068	0.525312
0.214323	0.324707	0.293069
0.117105	0.344345	0.347094
0.147461	0.205546	0.163762
0.376563	0.226246	0.194904
0.250075	0.234393	0.284465
0.426829	0.594479	0.416626
0.988643	1.13574	1.01527
0.471564	0.904922	0.819195
0.169328	0.324962	0.308454
0.129464	0.588026	0.467174
0.0943398	0.268602	0.259573
0.180086	0.248827	0.214038
1.03476	0.911252	0.443563
0.100763	0.184279	0.273762
0.243811	0.280649	0.278403
0.262964	0.209926	0.203801
0.171332	0.364691	0.311123
0.268148	0.383896	0.407401
0.0711364	0.284228	0.247533
0.376747	0.610816	0.595375
0.02706	0.14089	0.243813
0.0817487	0.248535	0.29316
0.348683	0.0986207	0.138533
0.0870546	0.414433	0.427048
0.0724877	0.593812	0.555334
0.0405918	0.236263	0.299937
0.0703023	0.315873	0.350397
0.0920184	0.191893	0.2288
0.0739162	0.285829	0.23421
0.0296973	0.3263	0.302842
0.171204	0.426438	0.46105
0.0426537	0.49084	0.397017
0.121169	0.477642	0.231193
0.555367	0.178226	0.131992
0.0740823	0.190017	0.287031
0.0338305	0.249375	0.420285
0.0258489	0.313026	0.367272
0.0669111	0.896892	0.833804
0.0972844	0.263755	0.332565
0.09855	0.541322	0.550769
0.0637116	0.237384	0.285974
0.0840407	0.446763	0.477368
0.0685519	0.3283	0.265387
0.0306399	0.200569	0.269078
0.170236	0.350888	0.354331
0.352275	0.704978	0.6469
0.113718	0.329768	0.316741
0.0991494	0.473729	0.387522
0.452658	0.0594143	0.0778722
0.0633268	0.202463	0.200259
0.104514	0.359117	0.317186
1.03873	0.326414	0.325088
0.321035	0.594483	0.65229
0.486503	0.453069	0.368911
0.289628	0.410244	0.474924
0.455288	0.369421	0.402278
0.0720143	0.239539	0.27724
0.0592185	0.298244	0.295174
0.0841028	0.397844	0.55464
2.05792	0.68879	0.615908
0.836446	0.730096	0.733414
0.175412	0.526282	0.543307
0.301126	0.912121	0.832964
0.197462	0.293684	0.245179
0.137549	0.288488	0.275441
0.291869	0.340373	0.30742
0.643688	0.781055	0.732181
0.346431	0.0622563	0.0935399
0.216439	0.405749	0.343706
0.430606	0.439504	0.442348
0.184114	0.238701	0.212616
0.0423496	0.49933	0.516469
0.376905	0.456744	0.404958
0.16224	0.343066	0.404279
0.263852	0.572697	0.567686
0.297187	0.289466	0.255777
0.165786	0.199683	0.233185
0.434994	0.341625	0.53188
0.26451	0.47082	0.492851
0.236671	0.310429	0.332239
1.11322	0.574543	0.557033
0.552644	0.313046	0.354667
0.215225	0.343698	0.289025
0.562384	0.430869	0.287523
0.239621	0.246479	0.214968
0.32207	0.372953	0.342799
0.116431	0.241195	0.258836
0.258463	0.129497	0.0851533
0.305568	0.072102	0.11081
0.189976	0.231424	0.278479
0.144452	0.244048	0.217249
0.149069	0.331449	0.33901
0.119735	0.302982	0.344843
0.477916	0.397679	0.362917
0.315375	0.429288	0.420599
0.197919	0.383552	0.367595
0.263068	0.137918	0.103634
0.0566523	0.351154	0.307932
0.164042	0.478287	0.489766
0.137758	0.531812	0.555496
0.085118	0.550621	0.45317
0.818261	0.674713	0.630204
0.131285	0.402002	0.371052
0.130889	0.332616	0.271516
0.571265	0.417923	0.497296
0.285662	0.63373	0.641002
0.194792	0.225564	0.202799
0.266054	0.552136	0.630133
0.525196	0.58186	0.551209
0.119259	0.363612	0.53848
0.414174	0.45633	0.462626
0.0569689	0.309489	0.247522
0.185072	0.189566	0.170101
0.27086	0.415826	0.392535
0.314505	0.342681	0.34668
0.404589	0.454036	0.397752
0.0726742	0.264018	0.130103
0.157669	0.336204	0.357056
2.00239	1.00418	0.995793
0.26662	0.434457	0.293567
0.579851	0.464487	0.38319
0.503404	0.527025	0.477106
0.152723	0.395695	0.474328
0.288693	0.0802585	0.0730237
0.218341	0.304742	0.26742
0.473385	0.336584	0.347751
0.57528	0.611343	0.542937
0.178435	0.295601	0.223856
0.152955	0.331282	0.265716
0.154513	0.247323	0.295508
0.170196	0.348553	0.183238
0.257083	0.334376	0.335177
0.060163	0.328867	0.107934
0.233941	0.607193	0.694008
0.14119	0.243071	0.294099
0.289769	0.779596	0.791646
0.373871	0.534359	0.597124
0.0505155	0.134007	0.333547
0.0702226	0.164963	0.337998
0.38428	0.0586131	0.0378602
0.275275	0.360281	0.395887
1.1108	0.520043	0.526955
0.086063	0.703222	0.558386
0.124349	1.03908	0.980075
0.918251	1.06872	1.05299
0.36008	0.966331	0.886224
0.790169	1.16576	1.09788
0.752673	0.742559	0.715874
1.23876	0.40711	0.426567
0.27248	0.497518	0.389767
0.577239	0.186047	0.139601
0.0685307	0.326464	0.368383
0.616607	0.286716	0.338576
0.454321	1.06272	1.10687
1.1413	0.546605	0.544842
0.501807	0.45882	0.502979
0.109625	0.214695	0.288308
0.282227	0.874526	0.825979
0.059018	0.379259	0.327231
0.67668	0.316961	0.294281
0.437119	0.331037	0.312363
1.04543	0.544205	0.442568
1.49581	0.8461	0.877084
0.162761	0.446717	0.226636
0.529622	0.495891	0.451554
0.696459	0.488729	0.59582
0.35779	0.441599	0.433126
0.378348	0.209344	0.214257
0.0653113	0.262573	0.298058
0.498627	0.296813	0.312452
0.154629	0.435376	0.379771
0.0526291	0.215963	0.261604
0.0574097	0.361376	0.350247
0.258478	0.307291	0.328177
0.0847773	0.202594	0.178242
0.358455	0.440504	0.416355
0.164891	0.226394	0.20949
0.236301	0.261446	0.260861
0.0529917	0.477871	0.461906
0.143577	0.185108	0.323491
0.145643	0.407919	0.364379
0.0829487	0.266718	0.275201
0.231639	0.319973	0.337152
0.313324	0.0594723	0.0858966
0.651182	0.612472	0.647206
0.336082	0.543451	0.572651
0.403626	0.292135	0.28011
0.158288	0.226923	0.223754
0.078148	0.28182	0.318677
0.139222	0.395454	0.437371
0.29387	0.118087	0.210934
0.121529	0.353562	0.329318
0.140204	0.320728	0.334028
0.239008	0.0303149	0.0354339
0.097602	0.390548	0.410012
0.189961	0.324998	0.298867
0.195714	0.513404	0.606459
0.0152675	0.228754	0.22333
0.0199756	0.245312	0.309801
0.0465105	0.433594	0.42837
0.175307	0.336359	0.402778
0.0474813	0.298158	0.224136
2.66034	0.773864	0.589159
0.0648312	0.436547	0.445485
0.114806	0.390976	0.541515
0.257254	0.442439	0.456215
0.0545438	0.210105	0.222564
0.174373	0.233516	0.24545
0.12777	0.216356	0.183681
0.0303196	0.340932	0.327919
0.204786	0.421183	0.441776
0.295038	0.457678	0.506317
0.180763	0.2719	0.298856
0.0742947	0.305588	0.241355
1.63448	1.00882	0.98219
0.469738	0.398107	0.445248
0.176835	0.484069	0.502134
0.459929	0.67699	0.612976
0.237062	0.43959	0.444457
0.284682	0.141278	0.128583
0.285228	0.15094	0.192553
0.166719	0.371222	0.320832
0.134916	0.331817	0.231227
0.39939	0.472445	0.450346
0.150282	0.25246	0.229686
0.584691	0.502203	0.525583
0.807376	0.541571	0.557421
0.368975	0.227705	0.187907
0.0675917	0.537623	0.437734
0.0393782	0.274432	0.210085
0.3697	1.16489	1.24442
0.156226	0.326395	0.28313
0.469985	0.850435	0.744984
0.06113	0.248655	0.203413
0.104613	0.538118	0.452227
0.0628943	0.252619	0.286998
0.0449024	0.206867	0.307894
0.0415916	0.240198	0.276658
0.349062	0.653504	0.63356
0.0826216	0.277864	0.273427
0.287748	0.551604	0.517097
0.0748063	0.257001	0.198854
0.611409	0.538021	0.538767
1.03227	0.765806	0.787336
0.0382334	0.251347	0.174501
0.370965	0.508284	0.594441
0.538132	0.0427915	0.0437383
0.16535	0.278228	0.265697
0.905023	0.684327	0.77464
0.193872	0.325861	0.312058
0.110723	0.591464	0.520352
0.111619	0.209142	0.159591
0.0908243	0.397973	0.378051
0.645355	0.492445	0.506169
0.440174	0.364032	0.397952
0.0879001	0.197696	0.165754
0.129305	0.337313	0.336652
0.10763	0.178595	0.384143
0.235907	0.213696	0.236966
0.188642	0.225094	0.181854
0.0734317	0.223642	0.195978
0.270824	0.12557	0.222106
0.179087	0.234659	0.238359
0.505564	0.19749	0.257021
0.251598	0.315779	0.346713
0.264411	0.360615	0.401926
0.983797	1.02837	1.02533
0.234685	0.274364	0.246047
0.211711	0.290257	0.103039
0.443452	0.433835	0.473803
0.166946	0.207307	0.251518
0.3079	0.499685	0.515272
0.218189	0.385796	0.326936
1.06308	0.539365	0.468526
0.276307	0.108788	0.121784
0.170036	0.348416	0.272028
0.28123	0.206011	0.25276
0.33538	0.0736855	0.0854858
0.162983	0.284657	0.100326
0.400111	0.100267	0.058643
0.536617	0.545777	0.489911
0.112622	0.340627	0.264402
0.157167	0.242005	0.205804
0.207998	0.454327	0.350622
0.190154	0.322503	0.254227
0.139317	0.348697	0.318942
0.238765	0.400338	0.397248
0.280102	0.448403	0.400896
0.41992	0.556979	0.606164
0.792462	0.771941	0.707628
0.425238	0.173101	0.0875779
0.284335	0.220853	0.242431
0.566144	0.403629	0.437358
0.459835	0.263777	0.281399
0.559861	0.541129	0.620588
0.0903206	0.642637	0.655831
0.050734	0.238719	0.239616
0.57517	0.678005	0.695308
0.0920403	0.260618	0.261026
0.0625817	0.231142	0.26439
0.603588	0.647839	0.672515
0.101757	0.234419	0.248036
0.0715336	0.332712	0.32304
0.0764428	0.302997	0.339796
0.624726	0.334922	0.310629
0.583025	0.744074	0.694801
0.0571595	0.180058	0.223459
0.1603	0.58993	0.598937
0.0909449	0.212583	0.238424
0.0311151	0.290293	0.295527
0.137528	0.46944	0.494671
0.0462476	0.266954	0.391345
0.130784	0.243919	0.274903
0.383164	0.539243	0.59076
0.130648	0.374746	0.439269
0.0144464	0.395545	0.450925
0.289617	0.413827	0.445111
0.0399961	0.200018	0.197158
0.36093	0.561861	0.537999
0.19092	0.27721	0.270164
0.0725049	0.236125	0.231397
0.339795	0.319244	0.292193
0.259622	0.564665	0.599639
0.0828169	0.240969	0.234197
0.0645225	0.250639	0.29461
0.82888	0.308089	0.262477
0.0782639	0.243862	0.185274
0.194749	0.405412	0.409406
0.0297799	0.16469	0.235535
0.0679168	0.276826	0.298987
0.397643	0.748262	0.872374
0.0186663	0.344954	0.295823
0.0784191	0.282049	0.270681
0.218124	0.558651	0.543547
0.071727	0.408796	0.407404
0.0399392	0.216996	0.199542
0.417253	0.483728	0.481802
0.231345	0.219052	0.251077
0.0679535	0.364917	0.272171
0.470064	0.525667	0.411597
0.388406	0.12793	0.0914728
0.37774	0.518328	0.540981
0.335082	0.17929	0.189841
0.66588	0.63274	0.630657
0.0824001	0.334924	0.321379
0.132867	0.544087	0.453002
0.714367	0.544507	0.529709
0.322317	0.287832	0.243145
0.347247	0.0977838	0.0782437
0.454697	0.0707749	0.0589187
0.328772	0.239598	0.258412
0.466184	0.443424	0.295622
0.194921	0.234128	0.272946
0.642782	0.163171	0.171086
0.258127	0.10726	0.120693
0.332244	0.088277	0.145606
0.10837	0.455387	0.428987
0.085737	0.217056	0.222802
0.0509538	0.356731	0.324271
0.262655	0.416778	0.398838
1.31247	0.236028	0.258317
0.332124	0.0408111	0.0330291
0.0394454	0.121814	0.395504
0.362081	0.21543	0.143887
0.297116	0.190552	0.170146
0.467252	0.286395	0.274563
0.0369825	0.235045	0.21767
0.318186	0.482734	0.425308
0.583752	0.396079	0.454346
0.208957	0.400076	0.210514
0.165922	0.392146	0.464096
0.392405	0.568026	0.538202
0.224059	0.436611	0.442967
0.0741911	0.360747	0.323393
0.437945	0.520782	0.481095
0.26041	0.539126	0.459948
0.277842	0.495911	0.394748
0.893863	0.793828	0.758655
0.127636	0.247486	0.163819
0.37939	0.143572	0.137973
0.0941179	0.260572	0.269597
0.211393	0.444181	0.364864
0.317156	0.471877	0.372223
0.291795	0.433732	0.242559
0.0781359	0.22269	0.184575
0.818212	0.966716	1.02897
0.853588	0.730632	0.694157
0.0684903	0.367132	0.348056
0.629966	0.627555	0.65971
0.0370726	0.295355	0.299481
0.106419	0.415674	0.467426
0.0290851	0.267068	0.321404
0.059464	0.295471	0.295862
0.0666547	0.262002	0.244972
0.212982	0.256155	0.293681
0.544457	0.519875	0.503539
0.207441	0.443283	0.453753
0.0364187	0.322091	0.266552
0.0750023	0.231557	0.278931
0.0105436	0.251542	0.312198
0.323839	0.834534	0.771626
0.235078	0.71391	0.672213
0.577001	0.548825	0.450456
0.132962	0.344388	0.422618
0.307519	0.507038	0.480091
0.383464	0.527483	0.58694
0.0670598	0.248808	0.358007
0.0450335	0.286539	0.245388
0.0713763	0.207122	0.213115
0.341429	0.239978	0.282258
0.0397037	0.409366	0.344375
0.334348	0.491198	0.472521
0.301961	0.248128	0.301442
0.844182	0.864616	0.868427
0.292523	0.707875	0.621136
0.0925545	0.333857	0.189382
0.718924	0.64152	0.557165
0.0879557	0.291522	0.285037
0.323561	0.112752	0.130165
0.234097	0.516287	0.502907
0.779914	0.82609	0.719372
1.1924	0.870679	0.782256
0.360435	0.376315	0.288464
0.165743	0.2826	0.248963
0.988687	0.118023	0.131344
0.362677	0.193455	0.143211
0.179787	0.238511	0.217522
0.483729	0.0773773	0.153847
0.166432	0.347745	0.319079
0.31216	0.112901	0.0567291
0.146019	0.28367	0.331744
0.391799	0.500285	0.619218
0.332542	1.02481	0.871717
0.63008	0.508408	0.543035
0.274182	0.299886	0.312863
0.131614	0.222037	0.249798
0.25555	0.0667719	0.0685053
0.0288528	0.369452	0.331919
0.0990097	0.505544	0.461311
0.0403318	0.294635	0.335859
0.0593755	0.246416	0.217387
0.114976	0.249728	0.230164
0.377057	0.539102	0.425515
0.18082	0.419937	0.359434
0.203413	0.364728	0.418698
0.125932	0.259162	0.241216
0.0807022	0.262696	0.213561
0.0459739	0.287982	0.293876
0.132208	0.356894	0.357569
0.189575	0.377	0.397172
0.337678	0.0685516	0.0959809
0.405808	0.0697601	0.105073
0.486641	0.617576	0.474494
0.21798	0.348026	0.413002
0.738769	0.0986458	0.0909103
0.0560618	0.252933	0.161869
0.376045	0.381601	0.398938
0.246904	0.417089	0.411704
0.168241	0.266142	0.220893
0.103571	0.262341	0.237249
0.212693	0.188126	0.160142
0.162364	0.304843	0.277836
0.386446	0.363256	0.295738
0.121796	0.365568	0.235924
0.496896	0.12998	0.210015
0.433089	0.396054	0.438514
0.123458	0.267986	0.322771
0.243278	0.350723	0.409339
0.0909296	0.33175	0.338568
0.234135	0.239154	0.24304
0.0605544	0.25754	0.228376
0.0910305	0.266747	0.271004
0.086838	0.252466	0.210994
0.264818	0.461424	0.453638
1.47797	0.670616	0.491767
0.097927	0.261725	0.230483
0.45311	0.512099	0.293593
0.296706	0.300779	0.309905
0.536587	0.527588	0.61912
0.217362	0.410526	0.386463
0.314881	0.376995	0.403347
0.278748	0.460662	0.458646
0.292373	0.280844	0.28723
1.22661	0.521521	0.561462
0.535961	0.550447	0.526224
0.205069	0.30037	0.297523
0.359505	0.429884	0.376733
2.36382	1.46268	1.39624
0.170812	0.302238	0.226292
1.22841	0.416817	0.476831
0.631255	0.562499	0.516333
0.631311	0.481419	0.343954
0.283723	0.417414	0.380722
0.138909	0.412315	0.320411
0.689421	0.629203	0.576651
0.250017	0.261629	0.232419
0.0279272	0.403781	0.276787
0.292361	0.223905	0.248545
0.271134	0.868009	0.7491
0.186309	0.472994	0.43707
0.0749137	0.294187	0.24454
0.0601439	0.471096	0.300046
0.0611945	0.367793	0.185565
0.0901139	0.427169	0.360669
0.0775649	0.255964	0.23258
0.0923764	0.268099	0.280523
0.291358	0.488967	0.379412
0.135218	0.394241	0.345513
0.0775018	0.269002	0.210935
0.456762	0.61367	0.521231
0.15414	0.395503	0.336086
0.600762	0.709617	0.595196
0.159306	0.338664	0.309502
0.134041	0.227517	0.187765
0.093614	0.248996	0.21814
0.457621	0.335775	0.265458
0.0489013	0.363556	0.206515
0.612453	0.382966	0.400098
0.252707	0.335952	0.171968
0.342346	0.432623	0.417027
0.0974226	0.270073	0.242593
0.614236	0.573796	0.522094
0.432197	0.076115	0.0577842
0.128559	0.286164	0.328031
1.10885	0.916841	0.873777
0.144227	0.294106	0.310894
0.438311	0.529417	0.523214
0.261654	0.571234	0.570725
0.580932	0.547955	0.600823
0.384856	0.352603	0.292952
0.147131	0.164452	0.225758
0.286104	0.434258	0.365036
0.52735	0.428506	0.414627
0.672109	0.446878	0.452576
0.7436	0.814747	0.756173
0.34658	0.388825	0.385871
0.359687	0.374161	0.290465
1.05461	0.428522	0.395566
0.0743464	0.302877	0.245739
0.0474232	0.238219	0.224079
0.0730671	0.23551	0.129085
0.163449	0.3473	0.406526
1.55475	1.05192	1.06125
0.107501	0.278688	0.216159
0.148135	0.297627	0.301257
0.14895	0.196485	0.133244
0.358364	0.521522	0.432345
0.37686	0.465773	0.18757
0.0838467	0.277081	0.232285
0.0850695	0.25532	0.267532
0.300409	0.0583596	0.0900084
0.0721223	0.35173	0.137702
0.820603	0.804494	0.798406
0.126067	0.734887	0.646681
0.183724	0.303994	0.27728
0.420324	0.385209	0.335872
0.101836	0.603009	0.460366
0.0656902	0.377453	0.297756
0.0410252	0.252385	0.141407
0.735692	0.631907	0.581388
0.0642975	0.198204	0.209921
0.0530432	0.268679	0.302763
0.0210354	0.493736	0.266654
0.690244	0.0735072	0.0894597
0.327995	0.131576	0.100163
0.0914592	0.344308	0.332793
0.108004	0.345605	0.304588
0.167508	0.280078	0.299056
0.0966205	0.270359	0.15021
0.435954	0.431867	0.393855
0.0744156	0.221459	0.284574
0.0593741	0.493699	0.660449
0.119871	0.357261	0.414642
0.040871	0.297402	0.329866
0.0781492	0.450209	0.476916
0.088663	0.518668	0.613196
0.0585139	0.227889	0.238125
0.380466	0.437604	0.415281
0.279575	0.592207	0.435666
1.30219	1.08296	1.05808
0.307126	0.441693	0.38701
0.148554	0.376774	0.341809
0.127144	0.25114	0.242116
0.363047	0.332553	0.288543
0.0718263	0.308815	0.287943
0.664817	0.60482	0.524989
0.179264	0.670649	0.542242
0.45167	0.629068	0.52605
0.435473	0.38101	0.323865
1.96913	1.24238	1.44001
0.140249	0.273285	0.252561
0.758804	0.499774	0.471427
0.065606	0.134039	0.227415
0.382438	0.30284	0.322792
0.148342	0.363667	0.356676
0.327568	0.299011	0.352825
0.704207	0.572356	0.534144
0.225924	0.357924	0.303184
0.192449	0.323851	0.33219
0.687657	0.223866	0.210984
0.51219	0.0931848	0.112855
0.352895	0.544119	0.397925
8.39141	3.98279	3.6985
0.488636	0.0841806	0.0988648
0.142105	0.223965	0.26091
0.946726	0.718057	0.731267
1.15301	0.484837	0.428519
0.212159	0.262181	0.240992
0.0571915	0.282227	0.263192
0.802895	0.614814	0.388623
0.238893	0.358524	0.324672
0.129678	0.223215	0.179541
0.192982	0.502281	0.243126
0.172833	0.587093	0.248433
1.03425	1.03108	1.11858
0.465516	0.545148	0.586015
0.549242	0.725629	0.518823
0.150267	0.413948	0.390518
0.573686	0.343105	0.223052
0.142972	0.298357	0.258432
0.431011	0.603497	0.548783
0.0838539	0.266772	0.210864
0.255347	0.407218	0.308938
0.332903	0.474331	0.418729
0.437242	0.624789	0.501635
0.572006	0.489183	0.550751
0.0672714	0.390788	0.37812
0.233321	0.343392	0.417389
0.0911231	0.327071	0.22663
0.469029	0.785176	0.809245
0.0819991	0.510327	0.526485
0.176077	0.341169	0.328964
0.630127	0.593462	0.542029
0.162969	0.401722	0.396381
0.0751593	0.226498	0.24789
0.0528324	0.191522	0.183638
0.132595	0.39138	0.423295
0.202844	0.231275	0.299306
0.211469	0.397957	0.382023
0.0734105	0.510781	0.417725
0.178072	0.317302	0.351739
0.332939	0.828279	0.934059
0.0506049	0.29237	0.241072
0.075938	0.310148	0.315633
0.0400719	0.239517	0.2002
[truncated: 109,064 more rows]

## Sheet: figure 5fg
Group1					Group2
[truncated: 145 more rows]
