# Supplementary material for: ChIATAC is an efficient strategy for multi-omics mapping of 3D epigenomes from low-cell inputs
Source: Nat Commun. 2023 Jan 13;14:213. doi: 10.1038/s41467-023-35879-5 (PMC9839710; doi:10.1038/s41467-023-35879-5)
Supplement: Supplementary file 5 — Source Data [file 41467_2023_35879_MOESM5_ESM.zip › sourcedata_supplementaryfigure_rest.xlsx]

## Sheet: SupplementaryFigure 1d
chiatac R1					chiatac R2					chiatac R3
Chr	Start	End	signal		Chr	Start	End	signal		Chr	Start	End	signal
chr2L	5778	6459	3.49644		chr2L	5799	6169	4.64177		chr2L	5794	6353	3.74037
chr2L	9370	10157	3.22568		chr2L	9677	10068	4.46613		chr2L	9711	10076	4.42592
chr2L	13207	13366	5.07146		chr2L	13221	13384	5.67827		chr2L	16459	17129	7.80098
chr2L	16466	17121	5.69757		chr2L	16386	17134	8.04862		chr2L	17529	17839	6.80495
chr2L	17513	17838	6.56944		chr2L	17527	17837	7.56446		chr2L	19552	19963	9.72128
chr2L	19125	19961	5.515		chr2L	19553	19971	8.66893		chr2L	20322	20778	10.9165
chr2L	20332	20794	9.54279		chr2L	20315	20780	10.6111		chr2L	33566	33733	2.88436
chr2L	33561	33740	2.47102		chr2L	33520	33741	2.69028		chr2L	35491	35852	4.37399
chr2L	35491	35883	3.25352		chr2L	35491	35763	4.52565		chr2L	46117	47637	4.21624
chr2L	46089	47651	3.66034		chr2L	46104	47636	4.04357		chr2L	52569	53783	1.948
chr2L	66198	66762	4.69183		chr2L	53340	53815	1.93785		chr2L	66198	66752	5.11305
chr2L	72100	74366	21.2031		chr2L	54354	54540	2.66926		chr2L	72114	72735	23.9319
chr2L	84833	85635	8.91741		chr2L	66201	66833	5.2103		chr2L	72944	74351	31.1562
chr2L	85841	86004	5.33265		chr2L	72105	72730	24.0015		chr2L	84786	85631	9.43598
chr2L	86571	87020	4.86829		chr2L	72939	74364	28.6012		chr2L	93642	94924	6.10439
chr2L	93643	94923	5.37413		chr2L	84789	85628	8.57269		chr2L	101989	102830	5.3467
chr2L	96477	96810	4.30014		chr2L	85764	85989	5.85549		chr2L	107560	108802	13.4163
chr2L	101965	102819	4.73658		chr2L	86676	87001	6.05781		chr2L	108996	109916	10.9679
chr2L	107560	108793	10.9814		chr2L	93635	94924	6.36825		chr2L	114549	115175	7.5857
chr2L	108989	109861	10.7052		chr2L	96489	96823	4.85298		chr2L	117528	118541	9.80435
chr2L	117533	118531	9.14417		chr2L	101988	102818	5.68163		chr2L	120581	120979	19.4058
chr2L	120530	120981	16.7103		chr2L	107535	108869	12.1622		chr2L	121860	122202	11.5637
chr2L	121861	122232	10.287		chr2L	109013	109913	11.1602		chr2L	125372	125919	16.0861
chr2L	125360	125947	15.2967		chr2L	114542	115175	6.97077		chr2L	128302	129024	13.133
chr2L	128381	129024	12.6446		chr2L	117609	118437	9.55483		chr2L	129617	129844	11.9266
chr2L	129621	129802	9.47112		chr2L	120542	120976	18.3494		chr2L	131412	132037	18.5797
chr2L	131374	132052	14.8962		chr2L	121857	122232	12.3535		chr2L	137313	137617	6.81974
chr2L	137295	137617	5.77721		chr2L	125360	125928	16.8858		chr2L	137982	138389	6.69342
chr2L	137930	138535	6.77223		chr2L	128302	129017	13.4656		chr2L	142540	143490	9.89589
chr2L	142486	143504	8.292		chr2L	129613	129839	12.5457		chr2L	154929	155487	11.9597
chr2L	154919	155514	9.48532		chr2L	131373	132052	16.068		chr2L	158328	159262	16.522
chr2L	158480	159245	15.1875		chr2L	134510	134828	7.12836		chr2L	160365	161125	28.4252
chr2L	160359	161125	24.3952		chr2L	137295	137617	6.78816		chr2L	161349	162075	38.9521
chr2L	161346	162077	35.8257		chr2L	137920	138508	7.02919		chr2L	163009	163232	17.3002
chr2L	162988	163232	17.3736		chr2L	142487	143488	9.92867		chr2L	166253	166767	15.578
chr2L	164246	164406	16.694		chr2L	154980	155505	11.8644		chr2L	168073	168761	20.1175
chr2L	166257	166771	13.3805		chr2L	158293	159233	16.89		chr2L	176263	176701	5.60155
chr2L	167002	167537	8.57881		chr2L	160370	161125	26.8395		chr2L	181615	182642	4.58346
chr2L	168060	168763	18.6478		chr2L	161350	162070	37.0125		chr2L	182924	183828	5.42877
chr2L	175517	175919	3.74493		chr2L	162988	163227	17.0639		chr2L	202228	202507	5.85859
chr2L	176130	176842	4.19166		chr2L	164244	164396	17.0737		chr2L	203285	204253	6.44554
chr2L	181614	182667	5.15839		chr2L	166256	166784	14.4942		chr2L	210548	210979	4.11768
chr2L	183025	183785	5.57664		chr2L	168073	168758	19.775		chr2L	219397	219557	5.01275
chr2L	201707	202552	4.5205		chr2L	176202	176738	4.99749		chr2L	222260	222624	6.95119
chr2L	203272	204255	7.13078		chr2L	181613	182227	4.46283		chr2L	224198	224511	5.75922
chr2L	210573	211013	4.40254		chr2L	182924	183785	5.6692		chr2L	224709	225412	7.18414
chr2L	217938	218819	2.66262		chr2L	202217	202507	6.48785		chr2L	244148	244380	5.6498
chr2L	219398	219572	4.06105		chr2L	203275	204295	7.0037		chr2L	246883	247277	6.5051
chr2L	222294	222663	5.95089		chr2L	210548	211153	3.34235		chr2L	247570	248313	16.1184
chr2L	224198	224547	4.63182		chr2L	222258	222627	6.83652		chr2L	250513	251621	6.69632
chr2L	224704	225545	5.31149		chr2L	224195	224516	5.5146		chr2L	252234	252730	6.68029
chr2L	231015	231526	2.49892		chr2L	224730	225539	6.36738		chr2L	267611	268056	3.61227
chr2L	244133	244387	5.43808		chr2L	231051	231416	3.0803		chr2L	271233	272130	6.67206
chr2L	247551	248324	14.2036		chr2L	244159	244382	5.72046		chr2L	273714	274355	9.71722
chr2L	250845	251653	6.17489		chr2L	247572	248307	14.6338		chr2L	276478	277107	6.70919
chr2L	252204	252737	5.4468		chr2L	250935	251663	7.63637		chr2L	277428	277945	9.22089
chr2L	258750	259349	1.61689		chr2L	252206	252732	6.52452		chr2L	283055	283538	9.26537
chr2L	267632	268049	3.00696		chr2L	258892	259423	1.86024		chr2L	285649	285990	8.97739
chr2L	271365	272216	5.58088		chr2L	271102	272139	6.06184		chr2L	294852	295215	12.2054
chr2L	273697	274854	6.48649		chr2L	273711	274838	7.29302		chr2L	295409	295809	12.463
chr2L	276470	277107	5.78438		chr2L	276473	276820	7.48377		chr2L	297267	298262	16.1258
chr2L	277420	277948	7.58245		chr2L	277407	277964	7.66109		chr2L	304059	304355	9.00182
chr2L	283019	283532	6.62751		chr2L	283003	283528	8.31628		chr2L	304847	306535	12.7527
chr2L	285651	286082	7.17347		chr2L	285687	285990	9.82486		chr2L	313394	313682	4.46294
chr2L	294853	296164	8.6918		chr2L	294852	295224	11.4287		chr2L	346088	346694	3.09387
chr2L	297262	298236	12.3671		chr2L	295377	295882	12.115		chr2L	347976	348223	6.10192
chr2L	298664	298824	8.87978		chr2L	297266	298255	14.9244		chr2L	355004	355251	6.72726
chr2L	300914	301301	8.6555		chr2L	298664	298823	10.6138		chr2L	357015	357711	2.31366
chr2L	304054	304369	7.86668		chr2L	304054	304373	8.52403		chr2L	403593	404252	5.98437
chr2L	304866	306657	10.5815		chr2L	304866	306694	12.0809		chr2L	408889	409223	5.04948
chr2L	313237	313721	2.81573		chr2L	313375	313702	4.14753		chr2L	412436	413990	7.2619
chr2L	346189	347044	2.14033		chr2L	346110	346695	2.7052		chr2L	414307	414757	6.50349
chr2L	347963	348213	2.83518		chr2L	347969	348218	3.42802		chr2L	419364	420184	5.8498
chr2L	354991	355239	3.13762		chr2L	355001	355249	3.32813		chr2L	425328	426181	3.22858
chr2L	355896	356179	1.73802		chr2L	355970	356256	2.17271		chr2L	430357	430682	6.44091
chr2L	357019	357759	2.17588		chr2L	357001	357744	2.14522		chr2L	431287	432157	4.17404
chr2L	362948	363106	2.27942		chr2L	388470	388773	1.90565		chr2L	432337	433076	5.11502
chr2L	395314	395734	1.60679		chr2L	395404	395797	2.25163		chr2L	447241	447976	5.94256
chr2L	403597	404289	4.63327		chr2L	403579	404254	5.44561		chr2L	451946	453868	11.5146
chr2L	408861	409262	4.80504		chr2L	408859	409252	5.43723		chr2L	458791	459271	3.98701
chr2L	412648	414046	7.58958		chr2L	412791	414019	8.42554		chr2L	459531	460521	4.55732
chr2L	414297	414748	5.32842		chr2L	414260	414752	6.99318		chr2L	468795	469649	22.2498
chr2L	417764	418289	4.33078		chr2L	419350	420214	5.45293		chr2L	470198	470822	33.3516
chr2L	419350	420227	5.13739		chr2L	425644	426158	3.76422		chr2L	471450	471761	13.0577
chr2L	425261	426184	3.16472		chr2L	430358	430731	6.42455		chr2L	472134	472497	21.0991
chr2L	430320	430708	5.50732		chr2L	431214	432192	4.50995		chr2L	478991	479438	27.6624
chr2L	431201	432752	4.55843		chr2L	432316	433071	5.03311		chr2L	479585	479872	24.1898
chr2L	432879	433123	3.99159		chr2L	440998	441356	3.33317		chr2L	480102	481739	36.3271
chr2L	447243	448034	5.94198		chr2L	447262	448021	6.46339		chr2L	484602	484781	24.3063
chr2L	451936	453862	10.4843		chr2L	451931	453878	11.4211		chr2L	485022	485288	20.5635
chr2L	458789	459306	3.40791		chr2L	458782	459358	3.75323		chr2L	485758	486468	18.642
chr2L	459537	460548	4.34154		chr2L	459620	460534	4.72412		chr2L	487909	488451	20.1169
chr2L	468795	469742	18.3988		chr2L	468795	469651	22.5569		chr2L	490707	490990	15.0449
chr2L	470196	470798	26.2429		chr2L	470194	470834	28.9142		chr2L	492402	493414	13.2416
chr2L	471451	471761	10.266		chr2L	471442	471751	13.0376		chr2L	493567	494360	9.18886
chr2L	472126	472497	17.6508		chr2L	472128	472497	21.9132		chr2L	500911	501556	6.14661
chr2L	475933	476171	14.5503		chr2L	478984	479431	26.3829		chr2L	502732	503170	8.15571
chr2L	478975	479864	21.7282		chr2L	479579	479872	24.4115		chr2L	506001	506638	6.51532
chr2L	480102	481745	34.1544		chr2L	480104	481749	37.484		chr2L	510144	510575	5.12403
chr2L	484602	484765	22.7562		chr2L	484602	484776	23.5802		chr2L	521787	522100	7.54338
chr2L	484923	485318	20.2112		chr2L	484974	485298	22.2617		chr2L	522388	522678	7.7942
chr2L	485759	486468	16.9255		chr2L	485760	486199	22.2803		chr2L	523130	523957	13.2717
chr2L	487906	488451	18.423		chr2L	487907	488463	20.145		chr2L	524614	525048	14.928
chr2L	490690	491446	9.92847		chr2L	490683	490995	13.3609		chr2L	540649	541570	13.6278
chr2L	492394	493404	13.072		chr2L	492403	493135	14.725		chr2L	542504	543180	9.84275
chr2L	493670	494362	9.05801		chr2L	493787	494366	10.3906		chr2L	544898	545299	14.4471
chr2L	498533	499766	4.87826		chr2L	501102	501557	7.63786		chr2L	545510	545771	10.4563
chr2L	500911	501561	6.40814		chr2L	502697	503179	7.56636		chr2L	552362	552904	16.2965
chr2L	502765	503061	7.91891		chr2L	506009	506638	6.10766		chr2L	553154	553742	8.24235
chr2L	505969	506659	7.02682		chr2L	510151	510492	4.67257		chr2L	558869	560350	9.01483
chr2L	510153	510563	4.79275		chr2L	521885	522085	6.77216		chr2L	563943	564358	12.8884
chr2L	523133	523985	13.0898		chr2L	523132	523958	13.215		chr2L	568028	568584	9.06553
chr2L	524528	525047	12.9728		chr2L	524519	525047	13.8804		chr2L	573962	574715	7.82402
chr2L	540632	541640	12.0766		chr2L	540647	541584	13.6266		chr2L	575296	575656	4.82358
chr2L	542502	543149	7.83676		chr2L	542510	543180	9.12382		chr2L	576699	577221	4.164
chr2L	544884	545304	11.8073		chr2L	544883	545286	13.8616		chr2L	594773	595766	2.33899
chr2L	545469	545771	8.31917		chr2L	545430	545829	8.47073		chr2L	602392	602799	2.71841
chr2L	552338	552904	13.5154		chr2L	552362	552882	17.0758		chr2L	603237	603642	3.35746
chr2L	553163	553735	6.70627		chr2L	553146	553714	7.906		chr2L	791390	791723	2.04918
chr2L	558843	560219	8.85674		chr2L	558903	560351	9.19027		chr2L	810386	811734	5.11353
chr2L	563938	564371	9.60614		chr2L	563935	564358	11.8218		chr2L	815768	816424	6.41498
chr2L	568031	568588	7.31584		chr2L	568031	568596	7.8938		chr2L	818207	818415	6.01874
chr2L	573960	574737	6.35841		chr2L	573962	574692	7.03194		chr2L	819385	820051	11.6517
chr2L	576624	577215	3.92887		chr2L	575173	575784	4.6515		chr2L	821305	821612	9.65347
chr2L	594746	595756	2.06037		chr2L	576627	577144	4.98718		chr2L	821856	822735	5.30314
chr2L	602399	602799	2.59242		chr2L	594704	595789	2.52431		chr2L	832235	832541	4.55023
chr2L	603206	603845	2.34086		chr2L	602399	602789	2.29898		chr2L	832862	833111	4.48809
chr2L	670215	670552	1.00162		chr2L	603219	603955	2.30283		chr2L	840516	841198	11.7652
chr2L	710023	710541	1.60684		chr2L	681621	682319	1.62639		chr2L	841738	843425	10.8132
chr2L	713796	714182	1.64673		chr2L	710173	710532	1.7092		chr2L	845980	846347	15.5898
chr2L	741925	742278	1.495		chr2L	713950	714182	1.84513		chr2L	847069	847446	12.3679
chr2L	760995	761746	1.18366		chr2L	742040	742231	2.08067		chr2L	847585	847823	10.2823
chr2L	783677	783870	1.91273		chr2L	751566	751890	1.73761		chr2L	850959	851462	13.9743
chr2L	791408	791761	2.17186		chr2L	761324	761679	1.33808		chr2L	852480	853009	21.0291
chr2L	810378	811729	4.18894		chr2L	810324	811734	5.12134		chr2L	854525	855442	6.43664
chr2L	815725	816366	5.28468		chr2L	815773	816434	5.31251		chr2L	864771	865819	12.9256
chr2L	818205	818387	4.9072		chr2L	818207	818426	5.73658		chr2L	866389	867609	15.1599
chr2L	819349	820047	10.3319		chr2L	819384	820047	11.7811		chr2L	869514	870208	10.9779
chr2L	821309	822110	5.12801		chr2L	821305	822139	5.97032		chr2L	874003	874741	5.09665
chr2L	822244	822762	5.64707		chr2L	822261	822713	5.78076		chr2L	921836	922647	2.10558
chr2L	824049	824465	4.82272		chr2L	824089	824464	5.68789		chr2L	940219	940488	1.70341
chr2L	832082	832541	2.84625		chr2L	832149	832541	3.89707		chr2L	1006323	1006901	4.30743
chr2L	832734	833178	3.38615		chr2L	832763	833186	3.31593		chr2L	1008714	1009611	2.19372
chr2L	840328	841200	10.2895		chr2L	840405	841187	10.4534		chr2L	1049647	1050310	1.86446
chr2L	841707	842990	11.1536		chr2L	841709	842815	12.2614		chr2L	1080667	1081164	5.95156
chr2L	844007	844893	9.39411		chr2L	845982	846362	15.7252		chr2L	1107184	1108585	4.26007
chr2L	845979	846371	14.0651		chr2L	847060	847798	11.1148		chr2L	1116922	1117833	6.67258
chr2L	847058	847781	10.7622		chr2L	850970	851442	13.915		chr2L	1118612	1119315	10.996
chr2L	850944	851480	12.0885		chr2L	852473	853022	18.4322		chr2L	1128244	1129841	6.49924
chr2L	852483	853032	15.9576		chr2L	854889	855344	7.26401		chr2L	1135554	1135881	2.55568
chr2L	854490	855294	6.67856		chr2L	864749	865851	12.1452		chr2L	1136373	1136704	3.3997
chr2L	864768	865819	10.9098		chr2L	866334	867611	14.8129		chr2L	1142818	1143185	2.83608
chr2L	866313	867622	13.95		chr2L	869504	870215	11.7062		chr2L	1150564	1150977	7.6131
chr2L	869513	870208	9.74439		chr2L	873974	874700	5.17101		chr2L	1151330	1151641	4.65126
chr2L	873904	874767	4.95729		chr2L	885013	885333	1.86017		chr2L	1157391	1158535	18.8968
chr2L	921771	922666	2.53968		chr2L	921823	922574	2.97054		chr2L	1163953	1164659	5.02367
chr2L	932903	933283	1.15361		chr2L	940221	940474	1.38203		chr2L	1172641	1173261	10.2179
chr2L	940191	940562	1.22571		chr2L	1006303	1006900	4.0481		chr2L	1177281	1178090	5.90399
chr2L	995293	995659	0.982363		chr2L	1008844	1009555	1.87478		chr2L	1185624	1186229	6.23147
chr2L	1006271	1006946	3.32977		chr2L	1012031	1012493	1.50756		chr2L	1190478	1190903	2.72712
chr2L	1011986	1012879	1.34308		chr2L	1049906	1050310	2.66811		chr2L	1198384	1198728	2.34944
chr2L	1023312	1023662	1.46541		chr2L	1051150	1051691	2.06771		chr2L	1249745	1250501	1.27964
chr2L	1049647	1050308	1.57524		chr2L	1076779	1077474	3.13627		chr2L	1361465	1361990	2.33106
chr2L	1051155	1051688	1.79409		chr2L	1080684	1081152	4.78767		chr2L	1362168	1362550	4.66883
chr2L	1061126	1061310	1.80673		chr2L	1098935	1099096	2.72064		chr2L	1390496	1390986	2.42402
chr2L	1074250	1074556	2.1176		chr2L	1107176	1108597	4.41029		chr2L	1406522	1407341	5.96093
chr2L	1077019	1077477	3.10773		chr2L	1116892	1117659	6.81947		chr2L	1420824	1421333	3.97435
chr2L	1079174	1079820	3.16585		chr2L	1118595	1119289	10.5645		chr2L	1424648	1425235	7.94106
chr2L	1080424	1081152	3.94198		chr2L	1128052	1129841	6.50897		chr2L	1425555	1426788	8.3734
chr2L	1098924	1099122	2.61739		chr2L	1136364	1136690	3.20811		chr2L	1433709	1434660	2.2545
chr2L	1107183	1108581	3.96787		chr2L	1144346	1144719	2.36145		chr2L	1461674	1462951	3.48361
chr2L	1115969	1116246	4.68556		chr2L	1150540	1150987	8.02825		chr2L	1491866	1492518	3.80591
chr2L	1116686	1117818	5.79669		chr2L	1157347	1158543	17.9972		chr2L	1504062	1504583	9.74837
chr2L	1118621	1119327	9.13223		chr2L	1163939	1164681	4.93974		chr2L	1554330	1554868	2.15443
chr2L	1127982	1129856	5.72265		chr2L	1170868	1171106	3.82912		chr2L	1610701	1611641	7.45975
chr2L	1135395	1135823	1.81139		chr2L	1172637	1173206	9.80356		chr2L	1611899	1612754	4.36546
chr2L	1136341	1136756	2.51103		chr2L	1177445	1178105	6.47973		chr2L	1613862	1614360	4.91786
chr2L	1142796	1143184	1.7535		chr2L	1185576	1186208	5.75186		chr2L	1627368	1628507	5.99147
chr2L	1144439	1144759	2.13027		chr2L	1198443	1198725	3.27748		chr2L	1628855	1629238	4.9211
chr2L	1150539	1151009	6.52739		chr2L	1209632	1210017	1.73987		chr2L	1637684	1639221	5.71213
chr2L	1151323	1151643	3.78359		chr2L	1211603	1211870	2.48885		chr2L	1644232	1644655	6.25473
chr2L	1156938	1158548	13.2745		chr2L	1220059	1220263	1.74922		chr2L	1649388	1650195	6.30193
chr2L	1163718	1164681	3.81883		chr2L	1250067	1250393	1.73327		chr2L	1650451	1651300	4.24454
chr2L	1172641	1173261	8.15385		chr2L	1327348	1327751	1.77317		chr2L	1656864	1657796	6.7632
chr2L	1177299	1178101	4.98697		chr2L	1361450	1362014	2.62901		chr2L	1666822	1667395	8.08522
chr2L	1185612	1186262	5.10051		chr2L	1362153	1362716	4.15042		chr2L	1668330	1669543	13.4504
chr2L	1199605	1200092	1.93977		chr2L	1380730	1381097	2.46909		chr2L	1687863	1688626	4.90861
chr2L	1211638	1211908	2.25486		chr2L	1387841	1388170	2.47269		chr2L	1692682	1694060	7.15613
chr2L	1249894	1250388	1.17478		chr2L	1406522	1407327	6.17323		chr2L	1702194	1702418	4.37063
chr2L	1294353	1294853	1.74938		chr2L	1414829	1415542	2.21137		chr2L	1706953	1707896	7.40076
chr2L	1327337	1327775	1.93274		chr2L	1420740	1421333	4.06523		chr2L	1708181	1708778	12.4778
chr2L	1335608	1336146	1.34288		chr2L	1424662	1425235	9.0099		chr2L	1709344	1709576	6.85257
chr2L	1351398	1351724	1.81312		chr2L	1425518	1426866	8.18721		chr2L	1710346	1710682	10.2842
chr2L	1361454	1362695	2.88477		chr2L	1433703	1434642	2.51771		chr2L	1715514	1716054	6.2712
chr2L	1387784	1388203	2.52718		chr2L	1452292	1452795	1.72625		chr2L	1719674	1719922	12.462
chr2L	1390562	1390959	2.7667		chr2L	1461674	1463068	3.36216		chr2L	1720296	1721523	10.7441
chr2L	1406522	1407352	6.26119		chr2L	1491877	1492516	3.45981		chr2L	1722024	1722292	8.86439
chr2L	1414861	1415566	2.07112		chr2L	1504059	1504637	9.40245		chr2L	1724298	1724569	19.8891
chr2L	1424639	1425259	7.55175		chr2L	1554321	1554949	2.00105		chr2L	1726849	1728816	11.2724
chr2L	1425518	1426825	7.68583		chr2L	1610595	1611627	7.07954		chr2L	1729724	1730033	9.1738
chr2L	1433726	1434663	2.35369		chr2L	1612130	1612636	4.48435		chr2L	1737056	1737538	2.96633
chr2L	1452353	1452835	1.31375		chr2L	1613949	1614364	5.2792		chr2L	1752014	1752502	3.7238
chr2L	1461657	1463069	3.03437		chr2L	1620071	1620509	1.90841		chr2L	1777615	1777860	1.3112
chr2L	1491870	1492603	2.86554		chr2L	1627343	1628501	5.62625		chr2L	1844667	1844995	2.23365
chr2L	1502810	1503128	3.39611		chr2L	1632776	1633100	4.08338		chr2L	1884663	1885101	3.16837
chr2L	1503327	1503675	3.11177		chr2L	1637802	1638095	4.37181		chr2L	1885828	1886300	1.89614
chr2L	1504051	1504637	7.55445		chr2L	1638243	1639676	5.43966		chr2L	1902207	1902755	2.36128
chr2L	1537128	1537392	1.97584		chr2L	1644287	1644671	6.27507		chr2L	1909696	1910030	5.1217
chr2L	1539354	1539673	1.73049		chr2L	1649385	1650211	5.54404		chr2L	1911384	1911927	9.92875
chr2L	1554335	1554877	1.65359		chr2L	1650460	1651344	4.15728		chr2L	1912461	1912932	3.97184
chr2L	1574763	1575127	1.32199		chr2L	1656839	1657911	5.78712		chr2L	1922733	1923163	2.79768
chr2L	1610585	1611627	6.14398		chr2L	1666819	1667418	7.31768		chr2L	1930671	1931378	4.82534
chr2L	1611892	1612799	3.71562		chr2L	1668362	1669567	13.5777		chr2L	1937656	1938424	6.06954
chr2L	1613954	1614360	4.45167		chr2L	1675445	1675956	3.01845		chr2L	1956014	1956679	1.25563
chr2L	1627333	1628468	5.01642		chr2L	1678951	1679107	2.36188		chr2L	1970560	1970798	2.86438
chr2L	1628855	1629249	3.69256		chr2L	1687121	1687497	3.22187		chr2L	1976003	1976374	3.9746
chr2L	1632755	1633104	4.14771		chr2L	1687923	1688634	4.3968		chr2L	1979306	1979676	7.67466
chr2L	1637808	1638115	4.28245		chr2L	1692704	1693293	8.70379		chr2L	1980344	1980774	4.84387
chr2L	1638248	1639761	5.01792		chr2L	1693692	1694058	6.8644		chr2L	1981089	1981253	4.94579
chr2L	1644223	1644697	5.72837		chr2L	1702194	1702486	4.33549		chr2L	1986440	1987430	11.6281
chr2L	1649385	1650246	4.64024		chr2L	1706953	1707699	6.59603		chr2L	1987593	1988387	14.2621
chr2L	1650443	1651352	3.72245		chr2L	1708200	1708784	12.9869		chr2L	1989235	1989769	7.58755
chr2L	1656893	1657915	6.32435		chr2L	1709330	1709579	7.66352		chr2L	2010250	2010776	6.41873
chr2L	1660672	1660895	3.91084		chr2L	1710329	1710677	10.3211		chr2L	2011958	2012110	4.46864
chr2L	1666818	1667393	7.21789		chr2L	1715846	1716048	8.74214		chr2L	2012925	2013335	3.69541
chr2L	1668338	1669580	12.8689		chr2L	1719666	1719922	11.7618		chr2L	2037429	2037904	6.13887
chr2L	1678951	1679105	2.75751		chr2L	1720327	1721526	11.0616		chr2L	2038231	2038763	8.46936
chr2L	1687096	1687600	3.19953		chr2L	1724300	1724537	19.1961		chr2L	2039242	2040025	10.4881
chr2L	1687911	1688626	4.27712		chr2L	1726861	1728802	11.6933		chr2L	2095980	2096218	1.97409
chr2L	1692699	1693344	7.756		chr2L	1729743	1730032	8.32302		chr2L	2110150	2111243	1.50425
chr2L	1693579	1694060	5.26958		chr2L	1746607	1746875	2.55721		chr2L	2129438	2129839	11.1089
chr2L	1700988	1701772	3.13666		chr2L	1751931	1752469	2.91378		chr2L	2130056	2130976	23.3603
chr2L	1702194	1702486	3.73954		chr2L	1884669	1885131	2.96986		chr2L	2145397	2146023	4.80446
chr2L	1706953	1707660	6.48873		chr2L	1909696	1910038	4.68081		chr2L	2147223	2147502	6.4088
chr2L	1708200	1708786	12.1263		chr2L	1911374	1911937	8.89432		chr2L	2151410	2151900	5.86784
chr2L	1709330	1709571	6.96715		chr2L	1912389	1912939	3.87125		chr2L	2162131	2162961	8.69418
chr2L	1710316	1710692	8.0126		chr2L	1922747	1923047	3.34306		chr2L	2163113	2163290	7.15659
chr2L	1715593	1716039	5.62252		chr2L	1927538	1927867	4.04118		chr2L	2169536	2170348	5.13787
chr2L	1719644	1719912	10.8028		chr2L	1930564	1931844	4.12771		chr2L	2174944	2175295	6.32635
chr2L	1720303	1721574	10.8511		chr2L	1937698	1938466	5.66657		chr2L	2175926	2176821	6.02063
chr2L	1722130	1722293	9.82591		chr2L	1970519	1970798	2.698		chr2L	2177782	2178208	11.645
chr2L	1724298	1724535	17.3974		chr2L	1974231	1974995	2.82414		chr2L	2178834	2179300	5.5874
chr2L	1726628	1728798	10.4364		chr2L	1979324	1979726	7.82832		chr2L	2193561	2194636	9.18353
chr2L	1729724	1730066	7.28561		chr2L	1980336	1980749	4.82753		chr2L	2196116	2196983	11.6875
chr2L	1736983	1737546	2.33569		chr2L	1981069	1981291	4.64127		chr2L	2200152	2200484	9.26164
chr2L	1751970	1752423	3.33672		chr2L	1986447	1986928	12.582		chr2L	2213847	2214397	12.1082
chr2L	1812906	1813473	1.04424		chr2L	1987056	1987428	11.3986		chr2L	2214642	2215354	6.48673
chr2L	1832655	1833142	1.11428		chr2L	1987594	1988397	14.9268		chr2L	2216404	2216746	8.17873
chr2L	1884692	1885105	2.18879		chr2L	1989230	1989746	7.62366		chr2L	2217184	2217400	12.3506
chr2L	1885818	1886300	2.19177		chr2L	2010222	2010976	5.51925		chr2L	2220628	2222517	8.52345
chr2L	1902252	1902908	2.12423		chr2L	2012925	2013330	2.95157		chr2L	2225396	2225937	7.29677
chr2L	1906108	1906352	2.75276		chr2L	2037372	2037909	6.02337		chr2L	2226275	2226626	11.1507
chr2L	1909694	1910045	4.79368		chr2L	2038241	2038767	8.18322		chr2L	2228156	2229378	9.13557
chr2L	1911283	1911947	8.30662		chr2L	2039215	2039995	10.2254		chr2L	2235605	2236299	3.531
chr2L	1912428	1912858	4.00782		chr2L	2110146	2111243	1.29831		chr2L	2236646	2237133	7.55661
chr2L	1921158	1921505	2.2516		chr2L	2111718	2111936	1.27142		chr2L	2242106	2242561	10.6623
chr2L	1922714	1923124	3.10793		chr2L	2129432	2129845	11.6929		chr2L	2247453	2247782	1.94006
chr2L	1927507	1927969	3.63377		chr2L	2129996	2130960	23.1296		chr2L	2288212	2288795	1.55973
chr2L	1930342	1931911	3.44348		chr2L	2145400	2146016	5.03473		chr2L	2307673	2307877	2.60904
chr2L	1937673	1938431	5.58774		chr2L	2147160	2147494	6.16773		chr2L	2356857	2357703	5.47462
chr2L	1944054	1944218	2.54082		chr2L	2151410	2151916	7.7167		chr2L	2359079	2359261	10.4781
chr2L	1970466	1970800	1.74308		chr2L	2152204	2152698	3.60016		chr2L	2362440	2362937	6.8511
chr2L	1975254	1975429	3.21694		chr2L	2162146	2163290	7.92528		chr2L	2363393	2364121	13.8882
chr2L	1976003	1976379	2.94775		chr2L	2169893	2170425	6.10795		chr2L	2364646	2365203	12.1137
chr2L	1979278	1979731	6.09948		chr2L	2174868	2175174	6.90228		chr2L	2365523	2365978	6.72342
chr2L	1980232	1980763	3.69804		chr2L	2175926	2176402	6.79485		chr2L	2373935	2375117	15.4278
chr2L	1981074	1981246	4.05075		chr2L	2177782	2178243	12.0292		chr2L	2375491	2376061	8.21408
chr2L	1986445	1986936	11.1818		chr2L	2178791	2179290	5.77481		chr2L	2380855	2381208	7.46919
chr2L	1987064	1988404	11.3578		chr2L	2193533	2194635	7.95246		chr2L	2382581	2383732	4.58948
chr2L	1989235	1989749	6.40257		chr2L	2196141	2196991	11.8676		chr2L	2408084	2408624	1.64935
chr2L	2003687	2003886	2.42073		chr2L	2200088	2200495	8.39191		chr2L	2420193	2420959	3.77308
chr2L	2010291	2010776	5.32928		chr2L	2213847	2214451	10.9425		chr2L	2450332	2451294	5.14811
chr2L	2012925	2013328	2.52812		chr2L	2214631	2215378	6.46379		chr2L	2492186	2493060	4.80615
chr2L	2017189	2018016	1.8893		chr2L	2216370	2216744	8.05339		chr2L	2493765	2494051	4.16154
chr2L	2022822	2023140	1.61654		chr2L	2217094	2217400	10.4232		chr2L	2538237	2538695	1.62488
chr2L	2037332	2037897	4.98612		chr2L	2220636	2221280	9.45783		chr2L	2563342	2563604	1.7462
chr2L	2038237	2038796	7.555		chr2L	2221398	2222610	8.4079		chr2L	2576659	2577069	7.26302
chr2L	2039196	2039988	9.2936		chr2L	2226279	2226618	11.2762		chr2L	2578926	2579455	3.77916
chr2L	2056294	2056742	1.20356		chr2L	2228059	2229374	9.32679		chr2L	2579769	2580302	5.3443
chr2L	2110082	2111257	1.58022		chr2L	2235693	2236229	3.89894		chr2L	2584409	2585689	4.79563
chr2L	2111666	2111917	1.22031		chr2L	2236646	2237133	7.70409		chr2L	2710149	2710528	1.24279
chr2L	2129432	2129845	9.01408		chr2L	2242106	2242559	9.25603		chr2L	2729922	2730773	8.88617
chr2L	2130030	2130966	19.1034		chr2L	2288184	2288678	1.50047		chr2L	2731439	2731725	10.2116
chr2L	2132082	2132269	7.1712		chr2L	2307630	2307872	1.76577		chr2L	2732031	2732310	7.95789
chr2L	2139091	2139505	2.31435		chr2L	2345723	2345929	1.76079		chr2L	2739556	2740255	5.05601
chr2L	2143877	2144311	3.23992		chr2L	2356871	2357703	5.49059		chr2L	2744512	2745103	7.01551
chr2L	2145401	2146028	4.4188		chr2L	2359078	2359246	9.80167		chr2L	2748371	2748547	8.06711
chr2L	2147257	2147501	6.54145		chr2L	2362424	2362907	7.10735		chr2L	2750271	2750728	10.4678
chr2L	2151410	2151916	6.87879		chr2L	2363385	2364173	12.5344		chr2L	2751300	2751614	8.25098
chr2L	2152093	2152700	2.94887		chr2L	2364681	2365198	11.2797		chr2L	2752306	2753339	13.0031
chr2L	2157001	2157830	2.79965		chr2L	2373930	2375117	15.9585		chr2L	2755299	2755459	10.6708
chr2L	2162124	2163280	7.73193		chr2L	2375473	2376074	7.84927		chr2L	2756933	2757257	8.21785
chr2L	2163916	2164577	4.28295		chr2L	2380744	2381230	5.48215		chr2L	2757514	2757680	8.05857
chr2L	2169053	2170426	4.38213		chr2L	2382836	2383660	5.01817		chr2L	2758032	2758602	7.01267
chr2L	2174311	2174556	6.37522		chr2L	2390540	2390917	1.70079		chr2L	2759595	2760032	8.59726
chr2L	2174882	2175156	6.8612		chr2L	2420261	2420959	4.55899		chr2L	2763436	2763595	7.5448
chr2L	2175926	2176783	5.84642		chr2L	2422390	2423540	2.33835		chr2L	2765556	2766275	13.0123
chr2L	2177782	2178232	11.5349		chr2L	2450459	2451319	4.4172		chr2L	2771598	2772430	6.33447
chr2L	2178789	2179070	6.17718		chr2L	2492011	2493115	4.2294		chr2L	2779101	2779661	6.02246
chr2L	2193544	2194602	7.94593		chr2L	2493678	2494067	4.10583		chr2L	2781443	2781888	2.27211
chr2L	2196130	2196971	10.264		chr2L	2532593	2533194	1.55098		chr2L	2802698	2803248	7.76393
chr2L	2200085	2200515	7.47794		chr2L	2538343	2538717	1.46189		chr2L	2804444	2805064	18.717
chr2L	2213847	2214437	10.0023		chr2L	2563318	2563651	1.42392		chr2L	2811832	2812399	2.54161
chr2L	2214664	2215330	5.87726		chr2L	2576659	2577067	6.24056		chr2L	2822932	2823256	1.53352
chr2L	2216386	2216756	6.94807		chr2L	2578931	2579452	3.2789		chr2L	2830083	2830597	3.71025
chr2L	2217184	2217391	8.93334		chr2L	2579760	2580311	5.30809		chr2L	2834441	2834857	2.86348
chr2L	2220636	2222537	7.7143		chr2L	2584450	2585701	4.20961		chr2L	2845557	2846082	5.38724
chr2L	2226282	2226615	8.90052		chr2L	2715591	2715968	1.62946		chr2L	2855608	2857353	7.04789
chr2L	2228159	2229385	8.58969		chr2L	2729922	2730787	8.79414		chr2L	2858214	2858819	6.7745
chr2L	2235682	2236316	3.02646		chr2L	2731351	2731723	8.3287		chr2L	2862130	2862748	12.396
chr2L	2236647	2237155	6.67682		chr2L	2732025	2732316	7.68715		chr2L	2872614	2873455	13.8194
chr2L	2242099	2242649	6.69973		chr2L	2739638	2740302	5.84643		chr2L	2874839	2875190	13.9473
chr2L	2247527	2247790	1.66864		chr2L	2740786	2741046	4.41379		chr2L	2878041	2878755	13.4793
chr2L	2288203	2288616	1.49165		chr2L	2744572	2745088	6.72032		chr2L	2885221	2885703	4.52456
chr2L	2307665	2307901	2.01411		chr2L	2748364	2748553	7.90886		chr2L	2887434	2887736	4.23289
chr2L	2356965	2357703	4.70251		chr2L	2750258	2750740	10.3949		chr2L	2888384	2888997	4.56804
chr2L	2359091	2359260	8.00139		chr2L	2751278	2751613	9.21933		chr2L	2904549	2905713	6.76823
chr2L	2362405	2362937	6.57096		chr2L	2752307	2753094	15.3357		chr2L	2908332	2908977	5.5472
chr2L	2363386	2364131	11.1614		chr2L	2753735	2753933	8.23939		chr2L	2924603	2926219	8.33579
chr2L	2364645	2365193	10.6097		chr2L	2755155	2755460	9.22465		chr2L	2935480	2936038	18.975
chr2L	2365523	2365949	5.98014		chr2L	2756936	2757183	8.29031		chr2L	2952416	2952863	4.79516
chr2L	2373949	2375118	13.5603		chr2L	2758038	2758608	6.54444		chr2L	2955730	2956326	4.46603
chr2L	2375458	2376071	6.88455		chr2L	2759627	2760025	8.9828		chr2L	2957763	2958028	4.5866
chr2L	2380479	2381238	4.59911		chr2L	2763436	2763588	7.69971		chr2L	2969622	2969951	5.12405
chr2L	2382580	2383716	4.15459		chr2L	2764064	2764232	7.33053		chr2L	2972339	2972889	9.71973
chr2L	2390529	2390926	2.02749		chr2L	2765430	2766283	11.5968		chr2L	2977404	2978021	4.09837
chr2L	2407918	2408635	1.46505		chr2L	2771593	2772415	6.65677		chr2L	2978502	2980018	3.48195
chr2L	2420202	2420969	3.62031		chr2L	2779099	2779699	5.70424		chr2L	2987951	2988341	4.05938
chr2L	2423037	2423550	2.18946		chr2L	2781418	2781872	2.46915		chr2L	2992758	2993103	5.31316
chr2L	2432006	2432515	1.44838		chr2L	2795197	2795828	1.61211		chr2L	2993440	2993681	5.26691
chr2L	2440239	2440421	1.84625		chr2L	2802689	2803234	7.3616		chr2L	2994145	2994912	8.8374
chr2L	2450321	2451266	3.81743		chr2L	2804403	2805327	12.6847		chr2L	3017918	3018809	4.50052
chr2L	2459909	2460838	1.12912		chr2L	2811857	2812406	2.25375		chr2L	3022956	3023308	6.46345
chr2L	2492184	2493063	4.25212		chr2L	2822868	2823297	1.34876		chr2L	3029012	3030704	3.92138
chr2L	2493673	2494091	3.76602		chr2L	2830077	2830420	3.53815		chr2L	3037046	3037862	9.44832
chr2L	2497287	2498147	2.1291		chr2L	2834440	2834833	2.76159		chr2L	3039912	3040320	4.31828
chr2L	2532591	2533187	1.83961		chr2L	2845555	2846245	4.59203		chr2L	3046060	3047078	6.89243
chr2L	2538230	2538676	1.29264		chr2L	2855356	2857352	6.46146		chr2L	3049039	3049302	4.50226
chr2L	2565423	2565660	1.33787		chr2L	2862133	2862753	12.6354		chr2L	3055955	3056890	16.4802
chr2L	2571532	2571791	1.75606		chr2L	2863146	2863453	6.28495		chr2L	3057537	3057991	9.10237
chr2L	2574683	2575212	3.08314		chr2L	2872448	2873460	12.6699		chr2L	3058465	3059640	19.2969
chr2L	2576641	2577073	6.04315		chr2L	2874834	2875193	13.5279		chr2L	3067214	3069502	2.41204
chr2L	2578977	2579459	3.35908		chr2L	2878034	2878742	14.2385		chr2L	3078033	3078209	2.33073
chr2L	2579765	2580332	4.8588		chr2L	2888369	2888997	4.84335		chr2L	3079163	3079539	1.5798
chr2L	2584445	2585817	3.61178		chr2L	2904699	2905917	6.29883		chr2L	3108078	3108465	3.86342
chr2L	2710058	2710538	1.18742		chr2L	2908304	2908965	5.43502		chr2L	3124582	3125092	12.6452
chr2L	2715593	2716025	1.22924		chr2L	2924608	2926256	9.01027		chr2L	3144764	3145891	8.78625
chr2L	2729922	2730541	9.4992		chr2L	2935494	2936036	13.6944		chr2L	3146227	3147358	5.0087
chr2L	2731319	2731737	7.80932		chr2L	2944776	2945042	1.87044		chr2L	3158223	3158867	5.3839
chr2L	2732005	2732285	7.36972		chr2L	2952356	2952803	3.63651		chr2L	3159126	3159830	6.09125
chr2L	2734190	2734530	5.48544		chr2L	2955702	2956328	4.17726		chr2L	3164123	3164793	5.72724
chr2L	2739640	2740225	4.39547		chr2L	2957767	2958073	4.36234		chr2L	3164969	3165359	8.84687
chr2L	2740799	2741044	3.77503		chr2L	2969622	2969978	5.60274		chr2L	3165511	3166190	5.13754
chr2L	2744510	2745103	6.37329		chr2L	2972339	2972881	10.3634		chr2L	3169518	3169938	7.33748
chr2L	2750263	2750752	9.23252		chr2L	2978472	2980028	3.3507		chr2L	3170630	3171334	7.54151
chr2L	2751278	2751621	8.31401		chr2L	2987946	2988341	4.70367		chr2L	3202717	3203007	5.7222
chr2L	2752419	2753344	13.6005		chr2L	2992722	2993095	5.46288		chr2L	3208535	3209057	1.83998
chr2L	2755155	2755460	7.49734		chr2L	2993384	2993673	5.19067		chr2L	3209818	3210145	3.57414
chr2L	2756929	2757196	6.57414		chr2L	2994241	2994884	10.3449		chr2L	3274160	3274337	2.35573
chr2L	2758030	2758594	5.3751		chr2L	2998359	2998920	3.70001		chr2L	3301684	3302266	5.30211
chr2L	2759560	2760038	6.83925		chr2L	3017902	3018913	4.30194		chr2L	3302531	3302870	4.37933
chr2L	2763436	2763611	7.29133		chr2L	3022876	3023330	6.42127		chr2L	3303016	3303753	7.96051
chr2L	2764074	2764229	6.09646		chr2L	3029036	3029799	5.09807		chr2L	3323035	3323471	4.60062
chr2L	2765414	2766284	10.6379		chr2L	3029934	3030698	3.42266		chr2L	3341636	3341999	3.57416
chr2L	2771574	2772413	5.06674		chr2L	3037031	3037943	8.41468		chr2L	3345851	3346573	8.29048
chr2L	2779101	2779711	4.64242		chr2L	3039929	3040315	4.54769		chr2L	3354609	3355096	10.1815
chr2L	2781407	2781878	2.24228		chr2L	3042230	3042564	5.07331		chr2L	3356823	3357740	4.8794
chr2L	2795281	2795855	1.46675		chr2L	3046060	3047091	5.85495		chr2L	3365849	3367204	5.97108
chr2L	2802698	2803244	6.8196		chr2L	3048994	3049289	3.65225		chr2L	3369320	3369665	6.17112
chr2L	2804427	2805348	11.8074		chr2L	3055967	3056890	15.7051		chr2L	3371222	3371664	4.31866
chr2L	2811841	2812357	2.33488		chr2L	3057650	3057983	9.30851		chr2L	3376181	3377264	6.05451
chr2L	2822565	2823307	1.10848		chr2L	3058429	3059627	19.2096		chr2L	3413683	3414592	17.6943
chr2L	2830074	2830524	3.31232		chr2L	3067472	3069520	2.82928		chr2L	3448533	3448685	6.82462
chr2L	2834340	2834838	2.38891		chr2L	3078033	3078232	1.84167		chr2L	3449543	3450252	5.81589
chr2L	2845539	2846213	3.59076		chr2L	3079158	3079530	1.38692		chr2L	3451449	3451992	3.74252
chr2L	2848737	2849039	2.30066		chr2L	3108074	3108498	3.67194		chr2L	3456851	3457691	7.50125
chr2L	2855608	2857326	6.20329		chr2L	3124577	3125090	12.3071		chr2L	3461754	3462642	4.68473
chr2L	2858214	2858819	5.77896		chr2L	3131442	3132017	1.68817		chr2L	3465917	3466265	4.62919
chr2L	2862130	2862756	10.6		chr2L	3144777	3145884	9.16249		chr2L	3466482	3466779	4.70926
chr2L	2863139	2863547	5.49738		chr2L	3146303	3147354	5.35766		chr2L	3467209	3467855	4.18165
chr2L	2872525	2873460	12.6373		chr2L	3158253	3158869	5.28272		chr2L	3475414	3475723	12.3255
chr2L	2874836	2875196	11.3383		chr2L	3159142	3159838	5.66192		chr2L	3477970	3478754	12.2086
chr2L	2878048	2878761	12.4627		chr2L	3164131	3164796	5.41608		chr2L	3478922	3479136	9.9604
chr2L	2886843	2887130	4.14269		chr2L	3164967	3165359	7.3089		chr2L	3479330	3479624	6.88539
chr2L	2888374	2888997	4.11142		chr2L	3165513	3165957	5.64581		chr2L	3500668	3500928	1.61716
chr2L	2904459	2905932	5.37973		chr2L	3169519	3169929	7.43172		chr2L	3506424	3506776	2.3543
chr2L	2908313	2908989	4.88441		chr2L	3170642	3171376	6.74071		chr2L	3507203	3507431	2.59878
chr2L	2922412	2922763	3.89881		chr2L	3202716	3203018	7.03981		chr2L	3514402	3514794	3.4047
chr2L	2924626	2926247	8.1913		chr2L	3208669	3209050	1.34163		chr2L	3523832	3524289	2.22049
chr2L	2935413	2936033	9.3162		chr2L	3209949	3210149	5.01132		chr2L	3530012	3530751	5.15039
chr2L	2944542	2945130	2.00116		chr2L	3263440	3263837	1.5066		chr2L	3534016	3534664	14.7067
chr2L	2952371	2952800	3.25509		chr2L	3301679	3302279	4.77766		chr2L	3539415	3539717	4.80793
chr2L	2955710	2956477	3.45839		chr2L	3302517	3303749	5.93108		chr2L	3573060	3573509	3.37099
chr2L	2957510	2957951	2.6871		chr2L	3323041	3323466	3.79092		chr2L	3618731	3619030	3.4769
chr2L	2969623	2969960	3.98846		chr2L	3341638	3341938	3.80082		chr2L	3619275	3619624	3.17052
chr2L	2972339	2972913	8.17936		chr2L	3345850	3346569	7.44042		chr2L	3622163	3622585	3.31561
chr2L	2978500	2980018	3.03346		chr2L	3354609	3355090	10.3986		chr2L	3631822	3632779	12.1532
chr2L	2987944	2988300	3.37635		chr2L	3357060	3357754	5.17636		chr2L	3640834	3641286	3.25552
chr2L	2992728	2993094	5.09796		chr2L	3358723	3359061	3.8265		chr2L	3647505	3648838	6.78763
chr2L	2994228	2994880	8.84681		chr2L	3365848	3367222	5.89201		chr2L	3649043	3649770	2.98152
chr2L	2997279	2997795	4.56126		chr2L	3369313	3369694	5.29289		chr2L	3654959	3655417	3.85177
chr2L	2998632	2998922	4.09317		chr2L	3371223	3371566	4.99837		chr2L	3655593	3655969	3.98117
chr2L	3017933	3018929	4.14216		chr2L	3376334	3377272	7.22766		chr2L	3668458	3668770	1.75815
chr2L	3022956	3023580	3.7519		chr2L	3413655	3414570	17.2341		chr2L	3681906	3682358	1.83488
chr2L	3029000	3030199	3.54122		chr2L	3439574	3439992	1.77316		chr2L	3695130	3695826	1.87569
chr2L	3030347	3030725	2.98546		chr2L	3449499	3450252	5.52484		chr2L	3711442	3713538	12.2683
chr2L	3037046	3037901	8.10767		chr2L	3451451	3451969	4.04267		chr2L	3725572	3725934	5.46561
chr2L	3039909	3040274	4.62094		chr2L	3456894	3457688	7.59803		chr2L	3729811	3730533	8.51968
chr2L	3042218	3042598	4.90061		chr2L	3461746	3462676	4.97336		chr2L	3748449	3749031	2.33475
chr2L	3046052	3047067	5.29433		chr2L	3465701	3466770	3.99866		chr2L	3762711	3763068	3.13915
chr2L	3048989	3049315	3.00608		chr2L	3467174	3467795	4.16678		chr2L	3771433	3772216	7.0289
chr2L	3055955	3056888	14.8613		chr2L	3475410	3475624	11.2531		chr2L	3773265	3773621	7.37378
chr2L	3057370	3057993	7.71428		chr2L	3477939	3479138	10.3077		chr2L	3773808	3774065	7.07388
chr2L	3058423	3059649	17.2702		chr2L	3479325	3479625	7.73752		chr2L	3776252	3776498	8.36622
chr2L	3066797	3069518	2.57772		chr2L	3507127	3507387	2.14387		chr2L	3777677	3778333	10.5306
chr2L	3078033	3078219	2.11683		chr2L	3514402	3514791	3.50082		chr2L	3783428	3783992	5.30361
chr2L	3108067	3108502	3.13845		chr2L	3523854	3524292	2.2193		chr2L	3802970	3803509	6.43524
chr2L	3122043	3122762	2.94449		chr2L	3529928	3530767	5.11802		chr2L	3803729	3804107	5.49768
chr2L	3124577	3125082	9.41759		chr2L	3534016	3534659	12.077		chr2L	3809920	3810284	3.64657
chr2L	3144786	3145878	8.24548		chr2L	3539407	3539717	4.44372		chr2L	3825443	3825773	2.51574
chr2L	3146263	3147534	4.12105		chr2L	3545993	3546988	1.79105		chr2L	3835267	3835541	2.16076
chr2L	3149170	3149491	4.33159		chr2L	3573074	3573524	3.34831		chr2L	3836341	3836713	1.88597
chr2L	3156970	3157281	3.01838		chr2L	3581129	3581516	1.86584		chr2L	3862607	3862924	3.20507
chr2L	3158225	3158851	4.46164		chr2L	3618837	3619001	3.93581		chr2L	3867385	3867956	6.61415
chr2L	3159123	3159835	5.01736		chr2L	3619278	3619558	3.76496		chr2L	3872040	3872578	3.21754
chr2L	3164095	3165947	5.00315		chr2L	3620435	3620674	2.95205		chr2L	3888839	3889443	4.57625
chr2L	3169530	3170046	5.65501		chr2L	3622191	3622624	3.08123		chr2L	3889651	3889910	3.65711
chr2L	3170536	3171338	5.59295		chr2L	3631718	3632807	10.6547		chr2L	3895114	3895654	5.86673
chr2L	3202717	3203017	5.27922		chr2L	3640712	3641172	3.03293		chr2L	3896023	3897813	10.5877
chr2L	3209775	3210145	2.75947		chr2L	3647549	3649167	6.16973		chr2L	3905420	3905872	2.32268
chr2L	3301596	3302312	4.39848		chr2L	3649329	3649774	3.38062		chr2L	4019484	4020294	1.66534
chr2L	3303000	3303751	6.12801		chr2L	3654933	3655410	4.10531		chr2L	4030083	4030616	2.86397
chr2L	3323031	3323451	2.81666		chr2L	3655605	3656044	3.48717		chr2L	4031072	4031773	4.03416
chr2L	3326842	3327245	2.34938		chr2L	3668367	3668797	1.78096		chr2L	4046319	4046636	2.41623
chr2L	3341565	3341939	3.1845		chr2L	3682011	3682384	2.09866		chr2L	4063610	4064007	1.60313
chr2L	3345846	3346509	7.11602		chr2L	3685899	3686414	1.78568		chr2L	4086102	4086298	2.20146
chr2L	3354592	3355111	8.61523		chr2L	3695274	3695826	2.45058		chr2L	4118108	4119154	1.65633
chr2L	3357073	3357814	4.59234		chr2L	3705538	3706017	2.74126		chr2L	4185145	4185920	2.12806
chr2L	3365152	3365425	4.24892		chr2L	3711452	3713541	12.1835		chr2L	4187372	4187913	2.53732
chr2L	3365832	3367224	5.2748		chr2L	3725592	3725928	4.02162		chr2L	4196393	4198310	5.53557
chr2L	3368630	3368967	4.42524		chr2L	3728877	3729264	3.18433		chr2L	4226296	4226950	3.38238
chr2L	3371223	3371575	4.0213		chr2L	3729859	3730535	7.97773		chr2L	4233352	4233777	1.37074
chr2L	3376332	3377247	6.53555		chr2L	3748490	3749048	1.91274		chr2L	4277104	4277344	1.51336
chr2L	3389735	3390411	1.39292		chr2L	3762718	3763076	2.67508		chr2L	4331808	4332211	12.511
chr2L	3413645	3414585	14.4967		chr2L	3771424	3772218	7.21312		chr2L	4332368	4334152	17.1094
chr2L	3449499	3450272	4.34604		chr2L	3773258	3773637	8.51653		chr2L	4335991	4336217	10.0785
chr2L	3451424	3451992	3.33756		chr2L	3776253	3776507	7.54789		chr2L	4340257	4340704	8.7697
chr2L	3456860	3457683	6.71843		chr2L	3777662	3778310	10.0847		chr2L	4371429	4371926	8.55312
chr2L	3461729	3462716	4.05382		chr2L	3779008	3779446	5.84779		chr2L	4372591	4373142	4.57131
chr2L	3465905	3466855	3.63279		chr2L	3779572	3779849	5.81349		chr2L	4375516	4375952	4.59954
chr2L	3467158	3467832	3.66904		chr2L	3781603	3781787	7.07146		chr2L	4382811	4383201	5.42928
chr2L	3475410	3475631	8.24387		chr2L	3783438	3783992	5.34068		chr2L	4385914	4386692	4.57834
chr2L	3477935	3479134	9.31185		chr2L	3788309	3788847	2.88266		chr2L	4393590	4394271	7.15469
chr2L	3479322	3479688	6.12109		chr2L	3802964	3803511	6.08023		chr2L	4403945	4404614	2.77453
chr2L	3506404	3506771	2.36966		chr2L	3803702	3804106	5.21963		chr2L	4436666	4437033	1.69606
chr2L	3507197	3507462	2.03607		chr2L	3809928	3810398	2.92209		chr2L	4444332	4445104	7.12429
chr2L	3514426	3514785	2.81948		chr2L	3825424	3825761	2.40131		chr2L	4446053	4446426	5.63954
chr2L	3523812	3524333	2.07186		chr2L	3835277	3835540	1.82431		chr2L	4447739	4448924	5.18884
chr2L	3529930	3530748	4.26896		chr2L	3835778	3836155	2.00013		chr2L	4453050	4453284	5.44701
chr2L	3533981	3534673	8.96125		chr2L	3862560	3862930	2.9194		chr2L	4456636	4456981	7.85524
chr2L	3539370	3539725	3.00703		chr2L	3867385	3867956	6.60322		chr2L	4457874	4458364	5.8122
chr2L	3545994	3546935	2.10858		chr2L	3888837	3889511	4.28869		chr2L	4459436	4459979	13.2951
chr2L	3573067	3573510	2.98926		chr2L	3895382	3895641	7.99296		chr2L	4462891	4463903	10.7225
chr2L	3581132	3581516	1.48176		chr2L	3896020	3897878	9.68704		chr2L	4464804	4465386	7.79817
chr2L	3618783	3619001	2.82556		chr2L	4019740	4020335	2.31032		chr2L	4477075	4477477	4.54123
chr2L	3619229	3619629	2.94644		chr2L	4021153	4021415	1.90245		chr2L	4532512	4532799	1.22009
chr2L	3622168	3622586	2.81321		chr2L	4030293	4030660	4.52659		chr2L	4576077	4576529	1.9028
chr2L	3631672	3632808	8.32174		chr2L	4031070	4031460	6.28808		chr2L	4602101	4602456	22.3426
chr2L	3640738	3642028	1.67031		chr2L	4046281	4047249	1.67448		chr2L	4607646	4608035	2.60438
chr2L	3647464	3649148	4.4955		chr2L	4117988	4118653	1.58011		chr2L	4660845	4661605	2.91803
chr2L	3649366	3649779	2.88602		chr2L	4118815	4119165	2.06394		chr2L	4690629	4691229	3.32811
chr2L	3654823	3655413	2.89893		chr2L	4161984	4162266	1.54739		chr2L	4794005	4794795	4.17771
chr2L	3655591	3655999	2.89606		chr2L	4185238	4185824	2.26448		chr2L	4802954	4803206	1.99895
chr2L	3667915	3668843	1.22689		chr2L	4187361	4187903	2.80509		chr2L	4809952	4810415	7.47735
chr2L	3681885	3682389	1.70374		chr2L	4196391	4198312	5.01964		chr2L	4810825	4811732	10.8578
chr2L	3685914	3686427	1.66522		chr2L	4226435	4226933	3.49837		chr2L	4828869	4829637	3.75268
chr2L	3688777	3689217	1.45085		chr2L	4227210	4228167	2.6886		chr2L	4838076	4838451	6.27582
chr2L	3695034	3695826	2.02647		chr2L	4286218	4286539	1.33136		chr2L	4846262	4847580	6.57559
chr2L	3711440	3713527	12.0469		chr2L	4331803	4332212	12.6205		chr2L	4880696	4881083	3.42495
chr2L	3719022	3719203	2.37439		chr2L	4332368	4334101	17.8994		chr2L	4883069	4883754	5.29242
chr2L	3725553	3725934	3.49206		chr2L	4336002	4336217	9.80922		chr2L	4887809	4888171	7.07752
chr2L	3729923	3730535	7.03912		chr2L	4340249	4340783	7.94851		chr2L	4888726	4888930	5.7303
chr2L	3748464	3749037	1.62667		chr2L	4365777	4366310	2.34272		chr2L	4891130	4891902	4.49668
chr2L	3753371	3754544	1.64381		chr2L	4369007	4369383	4.40781		chr2L	4903593	4904371	2.0727
chr2L	3762682	3763068	2.5113		chr2L	4371420	4371962	8.97535		chr2L	4915919	4916640	3.20452
chr2L	3769296	3769455	4.35209		chr2L	4380201	4380715	4.11892		chr2L	4928608	4929600	4.27694
chr2L	3771426	3772214	5.57722		chr2L	4382811	4383204	5.63254		chr2L	4945189	4945963	7.66106
chr2L	3773256	3773637	6.85661		chr2L	4385992	4386731	4.75178		chr2L	4948004	4948396	3.87704
chr2L	3776224	3776548	6.43567		chr2L	4392643	4393209	2.59903		chr2L	4965540	4966094	4.73892
chr2L	3777640	3778331	9.29107		chr2L	4393615	4394276	6.91222		chr2L	4971171	4971959	10.8131
chr2L	3781601	3781940	5.09766		chr2L	4403871	4404661	2.65865		chr2L	4973510	4974378	12.2195
chr2L	3783224	3784004	4.14277		chr2L	4436598	4437070	1.654		chr2L	4979045	4979705	6.08478
chr2L	3788296	3788714	2.72055		chr2L	4442440	4443121	3.42986		chr2L	4981547	4982016	4.94784
chr2L	3802958	3803503	5.41557		chr2L	4444344	4445109	6.71041		chr2L	4997567	4997970	11.5057
chr2L	3803714	3804107	4.49935		chr2L	4446065	4446419	5.93216		chr2L	4998809	4998998	8.11434
chr2L	3809177	3809632	2.41394		chr2L	4447733	4448912	5.06302		chr2L	5000363	5001660	9.33531
chr2L	3809912	3810278	2.44151		chr2L	4453029	4453393	5.21833		chr2L	5002910	5003160	6.55146
chr2L	3825444	3825740	2.37555		chr2L	4456641	4456981	7.73232		chr2L	5007083	5007398	6.74096
chr2L	3835256	3836773	1.74399		chr2L	4457336	4458375	5.99507		chr2L	5007661	5008092	12.1791
chr2L	3862594	3862922	1.93964		chr2L	4459442	4459980	13.9075		chr2L	5009870	5010057	5.81955
chr2L	3867369	3867875	6.13135		chr2L	4462906	4463899	10.6414		chr2L	5010497	5011414	7.20152
chr2L	3871944	3872578	2.98783		chr2L	4464763	4465369	7.32323		chr2L	5011954	5012113	6.88538
chr2L	3888835	3889622	3.32288		chr2L	4477044	4477484	4.37844		chr2L	5023461	5024087	8.31275
chr2L	3889747	3889936	4.01473		chr2L	4576120	4576400	2.42518		chr2L	5024382	5024947	8.47665
chr2L	3895371	3897816	8.21634		chr2L	4602099	4602443	19.9833		chr2L	5027853	5028484	12.8368
chr2L	3905407	3905901	2.77778		chr2L	4607700	4608049	1.61357		chr2L	5028684	5029842	9.82724
chr2L	3996034	3996446	1.39697		chr2L	4660865	4661613	3.21726		chr2L	5030391	5030789	7.91328
chr2L	4006526	4006723	2.46205		chr2L	4690611	4691443	3.06336		chr2L	5038813	5039117	3.13253
chr2L	4019743	4020281	1.96281		chr2L	4773165	4773668	1.18821		chr2L	5043173	5045318	4.67492
chr2L	4030078	4030645	3.00809		chr2L	4793870	4794823	3.83418		chr2L	5052396	5053298	7.08722
chr2L	4031056	4031456	4.69369		chr2L	4809936	4810425	6.76398		chr2L	5054482	5055340	9.28134
chr2L	4046213	4047111	1.54278		chr2L	4810825	4811767	10.492		chr2L	5059621	5060391	11.8805
chr2L	4063555	4064136	1.41772		chr2L	4817446	4818434	2.87277		chr2L	5071900	5073439	7.54169
chr2L	4118013	4119151	1.54944		chr2L	4828840	4829635	3.46795		chr2L	5079164	5080736	4.98241
chr2L	4161977	4162346	1.61295		chr2L	4837990	4838481	5.38722		chr2L	5090989	5092046	7.32098
chr2L	4184956	4185882	1.93648		chr2L	4846259	4847579	6.02368		chr2L	5093464	5093867	9.68174
chr2L	4187372	4187903	2.64285		chr2L	4850301	4850861	3.77537		chr2L	5095681	5096564	6.94908
chr2L	4196388	4198341	4.49915		chr2L	4876033	4876407	2.10017		chr2L	5099165	5100494	5.47643
chr2L	4226248	4226936	2.37412		chr2L	4883058	4883537	6.08781		chr2L	5107604	5108012	4.69859
chr2L	4227308	4228191	1.88931		chr2L	4887786	4888160	6.43559		chr2L	5108242	5108822	18.6867
chr2L	4277192	4277400	1.4372		chr2L	4888641	4888950	4.84803		chr2L	5145273	5146216	21.7223
chr2L	4286148	4286528	1.10535		chr2L	4891344	4891577	6.32819		chr2L	5147407	5147957	18.0164
chr2L	4331804	4332219	10.1976		chr2L	4891701	4891883	4.43947		chr2L	5149349	5149760	9.47151
chr2L	4332355	4334118	15.3434		chr2L	4895598	4896580	2.36212		chr2L	5156604	5157323	2.58257
chr2L	4335997	4336215	8.95412		chr2L	4903645	4904371	2.19047		chr2L	5195449	5196071	16.9193
chr2L	4340250	4340831	6.22313		chr2L	4915921	4916872	2.83485		chr2L	5196706	5197894	10.1862
chr2L	4371420	4371934	7.89782		chr2L	4923223	4923402	2.21229		chr2L	5205305	5205904	3.33159
chr2L	4372595	4373145	3.96384		chr2L	4928197	4929599	3.37729		chr2L	5224787	5225001	3.34654
chr2L	4375491	4375951	4.63892		chr2L	4929755	4930324	2.99823		chr2L	5231339	5231912	2.66643
chr2L	4382803	4383213	5.01925		chr2L	4945145	4945983	7.34023		chr2L	5235572	5236155	3.98501
chr2L	4385877	4386746	3.71964		chr2L	4948035	4948417	3.92552		chr2L	5240697	5241231	4.64414
chr2L	4392745	4393209	2.37318		chr2L	4965464	4966079	4.0957		chr2L	5245973	5246952	2.44048
chr2L	4393622	4394276	5.5015		chr2L	4971143	4971982	9.50367		chr2L	5247940	5248740	3.5476
chr2L	4403884	4404666	2.64083		chr2L	4973519	4974317	11.8825		chr2L	5257315	5258081	3.98207
chr2L	4419307	4419849	1.72342		chr2L	4979060	4979735	5.11832		chr2L	5263340	5264861	4.68618
chr2L	4444356	4445109	5.94413		chr2L	4981547	4982022	4.70452		chr2L	5265710	5266484	3.47495
chr2L	4446041	4446430	5.07465		chr2L	4997567	4997993	12.6332		chr2L	5271078	5271504	5.23996
chr2L	4447717	4448919	4.22154		chr2L	4998823	4999003	6.99682		chr2L	5277820	5278269	3.74166
chr2L	4453030	4453378	3.98466		chr2L	5000354	5001709	9.28491		chr2L	5278586	5279262	4.6797
chr2L	4456630	4456983	6.90511		chr2L	5007083	5007398	6.7922		chr2L	5284334	5284854	2.8575
chr2L	4457342	4458373	4.80141		chr2L	5007660	5008086	10.2749		chr2L	5293400	5295039	7.94477
chr2L	4459425	4459984	11.4743		chr2L	5009423	5010057	4.48918		chr2L	5295181	5295398	7.16319
chr2L	4462891	4463913	8.88265		chr2L	5010648	5011414	8.19646		chr2L	5304610	5305803	4.24265
chr2L	4464767	4465388	6.16578		chr2L	5021759	5021925	5.4521		chr2L	5306357	5307302	9.03813
chr2L	4477045	4477484	3.80207		chr2L	5023466	5024143	8.1212		chr2L	5326809	5327144	3.57124
chr2L	4576062	4576498	1.98542		chr2L	5024422	5024846	8.88615		chr2L	5327286	5327929	3.31091
chr2L	4602099	4602445	8.92213		chr2L	5027851	5028484	12.1239		chr2L	5340881	5341449	9.29494
chr2L	4607692	4608040	1.37271		chr2L	5028639	5029923	9.21529		chr2L	5342056	5343055	12.8802
chr2L	4647164	4647501	1.10628		chr2L	5030405	5030787	6.68926		chr2L	5365107	5366189	4.57222
chr2L	4660844	4661594	2.69865		chr2L	5043188	5044403	5.32233		chr2L	5403555	5404025	3.29162
chr2L	4685245	4685787	1.73425		chr2L	5044582	5045322	4.87157		chr2L	5466928	5467556	1.4221
chr2L	4690608	4691278	3.02424		chr2L	5052396	5053251	7.01973		chr2L	5519843	5520442	11.9088
chr2L	4773126	4773528	1.05526		chr2L	5054849	5055346	11.601		chr2L	5523353	5524352	7.38062
chr2L	4793933	4794800	3.29821		chr2L	5059618	5060386	11.4276		chr2L	5526718	5527235	7.53026
chr2L	4809952	4810454	5.64576		chr2L	5071869	5073461	7.25887		chr2L	5532124	5532569	5.47774
chr2L	4810827	4811732	8.83728		chr2L	5076578	5076858	5.41693		chr2L	5533505	5533856	5.12524
chr2L	4817449	4818421	2.43614		chr2L	5079134	5079456	5.3999		chr2L	5536727	5537090	5.06799
chr2L	4828790	4829635	3.0414		chr2L	5079590	5080035	5.41636		chr2L	5542183	5542636	17.0263
chr2L	4838057	4838465	5.08279		chr2L	5080147	5080749	4.43556		chr2L	5542859	5543271	19.3191
chr2L	4846243	4847567	5.17123		chr2L	5087307	5088558	5.15001		chr2L	5545865	5546421	5.78201
chr2L	4850257	4850840	3.09089		chr2L	5093464	5093907	8.87618		chr2L	5601801	5602415	1.68891
chr2L	4857085	4857368	1.7268		chr2L	5095668	5096535	6.59518		chr2L	5623802	5624345	2.96895
chr2L	4876049	4876417	1.79143		chr2L	5099158	5100513	5.10953		chr2L	5637930	5638418	1.70426
chr2L	4877506	4878015	1.89884		chr2L	5107606	5108020	4.8495		chr2L	5709171	5709367	1.93081
chr2L	4883090	4883666	4.34915		chr2L	5108204	5108817	16.3103		chr2L	5720751	5721061	3.46385
chr2L	4887790	4888169	5.45059		chr2L	5145246	5146211	21.0022		chr2L	5723614	5724188	3.64097
chr2L	4888646	4888930	3.81174		chr2L	5147407	5147947	18.2323		chr2L	5724600	5725525	4.17696
chr2L	4891104	4891895	3.44935		chr2L	5148869	5149735	8.28318		chr2L	5766701	5767055	2.94407
chr2L	4895815	4896474	2.04005		chr2L	5156673	5157343	2.20677		chr2L	5780034	5781309	4.17102
chr2L	4903634	4904282	2.162		chr2L	5195452	5196062	15.878		chr2L	5785854	5786395	2.96449
chr2L	4913302	4913788	2.04547		chr2L	5196678	5197894	9.68751		chr2L	5786626	5786849	2.99725
chr2L	4915926	4916689	2.53418		chr2L	5198210	5198800	6.18815		chr2L	5797491	5798156	5.29918
chr2L	4919834	4920044	2.33511		chr2L	5205301	5205903	3.88772		chr2L	5798371	5798650	5.3054
chr2L	4923942	4924246	2.01471		chr2L	5224719	5225209	2.00871		chr2L	5800385	5800856	9.58147
chr2L	4925494	4925763	2.61818		chr2L	5231332	5231860	2.78322		chr2L	5801869	5802448	8.72855
chr2L	4928156	4929696	3.00882		chr2L	5235577	5236168	4.29996		chr2L	5879332	5879883	5.66431
chr2L	4945146	4945978	6.4044		chr2L	5240697	5241243	5.25745		chr2L	5889698	5890437	2.20229
chr2L	4948034	4948412	3.46147		chr2L	5246229	5246954	3.18121		chr2L	5906903	5907963	9.89098
chr2L	4965463	4966080	3.41673		chr2L	5247930	5248658	3.33554		chr2L	5908859	5909422	4.87193
chr2L	4971165	4972098	7.51383		chr2L	5257314	5258074	3.32897		chr2L	5922387	5922947	1.60336
chr2L	4973510	4974315	10.8292		chr2L	5263352	5264447	5.04001		chr2L	5923415	5923624	2.99555
chr2L	4979029	4979753	4.41604		chr2L	5271075	5271551	4.75948		chr2L	5943626	5944021	8.88644
chr2L	4981547	4982272	3.14901		chr2L	5277822	5278281	3.18858		chr2L	5944875	5945830	6.29236
chr2L	4997557	4997989	10.6656		chr2L	5278541	5279262	4.64383		chr2L	5946738	5947984	6.77765
chr2L	5000363	5001746	8.34957		chr2L	5284291	5284861	2.21843		chr2L	5948274	5948945	5.94996
chr2L	5002910	5003149	5.3422		chr2L	5290392	5290895	4.84647		chr2L	5961928	5962813	2.09816
chr2L	5007083	5007398	6.04987		chr2L	5293172	5295418	7.12372		chr2L	5971574	5971761	4.32195
chr2L	5007675	5008073	6.9547		chr2L	5304568	5305817	4.30179		chr2L	5972115	5972516	5.1989
chr2L	5009870	5010064	5.20361		chr2L	5306322	5307237	9.58607		chr2L	5977558	5978289	8.458
chr2L	5010614	5011379	6.95863		chr2L	5316212	5316967	2.16665		chr2L	5980015	5980291	8.32592
chr2L	5023461	5024150	7.55629		chr2L	5326809	5327151	4.0807		chr2L	5981934	5982234	12.8418
chr2L	5024401	5024949	7.07043		chr2L	5327474	5328045	3.81453		chr2L	5982398	5982784	12.4754
chr2L	5027859	5028521	11.2102		chr2L	5334952	5335188	2.98404		chr2L	5983335	5983496	8.48444
chr2L	5028679	5029845	8.93461		chr2L	5340866	5341486	9.14518		chr2L	5985611	5986511	12.2777
chr2L	5030379	5030787	5.54647		chr2L	5341979	5343018	11.9865		chr2L	5987075	5987358	7.88814
chr2L	5043048	5044416	4.09061		chr2L	5365095	5366339	3.76421		chr2L	5998297	5998905	4.45743
chr2L	5044598	5045397	3.34339		chr2L	5387930	5388203	1.37045		chr2L	5999659	6000069	3.73849
chr2L	5052396	5053285	5.66882		chr2L	5403520	5404118	3.53513		chr2L	6012348	6013307	1.95257
chr2L	5054437	5055385	6.86986		chr2L	5429124	5429572	1.30637		chr2L	6015656	6015971	2.28594
chr2L	5059616	5060374	9.7136		chr2L	5460533	5461062	1.53907		chr2L	6036744	6037190	10.8609
chr2L	5071846	5073461	6.8565		chr2L	5502829	5503566	1.33912		chr2L	6037729	6038558	4.68075
chr2L	5079128	5080049	4.62144		chr2L	5519856	5520470	11.8956		chr2L	6045788	6046262	16.2308
chr2L	5080190	5080748	4.61103		chr2L	5523514	5524352	8.24881		chr2L	6047725	6048382	7.04554
chr2L	5087446	5088424	5.17067		chr2L	5526697	5527265	7.35714		chr2L	6051189	6051591	6.93458
chr2L	5090919	5092100	6.22245		chr2L	5527735	5528257	6.01137		chr2L	6058991	6059433	4.10223
chr2L	5093460	5093870	7.51813		chr2L	5532130	5532577	5.41619		chr2L	6062176	6063011	4.51474
chr2L	5095688	5096551	5.68409		chr2L	5533535	5533856	5.41814		chr2L	6065778	6066069	5.68747
chr2L	5099149	5100495	4.77125		chr2L	5536736	5537092	4.45084		chr2L	6068450	6069374	8.54501
chr2L	5108204	5108819	14.312		chr2L	5542123	5543271	13.5993		chr2L	6070690	6070871	5.01699
chr2L	5145268	5146212	18.2205		chr2L	5590978	5591224	1.59463		chr2L	6082409	6083559	9.53751
chr2L	5147407	5147974	15.6545		chr2L	5601799	5602455	1.58546		chr2L	6084906	6085264	8.59133
chr2L	5148857	5149139	7.06317		chr2L	5623785	5624415	2.94402		chr2L	6089021	6089538	6.41319
chr2L	5149292	5149760	7.58187		chr2L	5652328	5652899	1.4977		chr2L	6098629	6099653	9.85044
chr2L	5151342	5151682	5.91091		chr2L	5687907	5688294	1.41642		chr2L	6099937	6101172	8.04881
chr2L	5156575	5157350	2.37086		chr2L	5723539	5724207	2.82042		chr2L	6124169	6124339	4.6234
chr2L	5181026	5181355	1.14589		chr2L	5724601	5725535	4.12869		chr2L	6127287	6127720	5.5826
chr2L	5195436	5196070	17.1615		chr2L	5760679	5761223	2.10177		chr2L	6291281	6292378	9.79207
chr2L	5196706	5197890	9.77422		chr2L	5771757	5772450	2.02502		chr2L	6323665	6324712	6.2367
chr2L	5198140	5198913	5.73659		chr2L	5780136	5781345	3.79369		chr2L	6332966	6333393	3.95637
chr2L	5205336	5205901	3.99577		chr2L	5785976	5786433	3.9264		chr2L	6338514	6339020	15.9974
chr2L	5208921	5209461	2.80815		chr2L	5797405	5798656	4.47541		chr2L	6339469	6339937	6.33504
chr2L	5231262	5231911	2.76751		chr2L	5800389	5800812	9.42289		chr2L	6356554	6357210	9.20934
chr2L	5235572	5236172	4.53064		chr2L	5801837	5802451	8.62284		chr2L	6367339	6368081	2.64047
chr2L	5240696	5241236	4.56514		chr2L	5879324	5879938	4.8901		chr2L	6398802	6399325	2.31946
chr2L	5245946	5246952	3.01388		chr2L	5889693	5890202	3.09549		chr2L	6411204	6412437	14.7198
chr2L	5247930	5248608	3.15625		chr2L	5906835	5907961	10.1329		chr2L	6422658	6422972	7.61335
chr2L	5256980	5258486	2.71872		chr2L	5908851	5909248	6.46881		chr2L	6423157	6423523	8.10524
chr2L	5263334	5264460	4.60769		chr2L	5922548	5922776	2.11318		chr2L	6423815	6424252	6.5711
chr2L	5265734	5266484	3.21274		chr2L	5943610	5944021	9.66365		chr2L	6426154	6426819	3.59015
chr2L	5271090	5271511	3.8904		chr2L	5945198	5945780	7.02479		chr2L	6449033	6449772	2.72955
chr2L	5277822	5278288	2.58644		chr2L	5946745	5947949	6.80076		chr2L	6453647	6453897	5.3919
chr2L	5278564	5279288	3.31534		chr2L	5948116	5948958	5.96942		chr2L	6454873	6456270	7.35562
chr2L	5284137	5284910	1.91816		chr2L	5961918	5962287	2.75608		chr2L	6465457	6466578	5.95771
chr2L	5293391	5295406	6.59781		chr2L	5971557	5971763	4.60719		chr2L	6467340	6467639	5.20029
chr2L	5304753	5305819	3.9334		chr2L	5972090	5972549	5.03716		chr2L	6467859	6468288	5.19365
chr2L	5306344	5307279	7.76177		chr2L	5977667	5978292	9.14875		chr2L	6473213	6474034	8.78422
chr2L	5316244	5317057	1.95354		chr2L	5980005	5980330	7.59906		chr2L	6476575	6477251	10.6729
chr2L	5326741	5327151	2.81601		chr2L	5981931	5982234	14.398		chr2L	6478941	6479569	8.1079
chr2L	5327491	5327907	3.20609		chr2L	5982415	5982758	13.3316		chr2L	6480480	6481098	8.12449
chr2L	5340866	5341464	8.17136		chr2L	5983335	5983494	8.96261		chr2L	6488573	6488928	5.29756
chr2L	5341948	5343021	8.68991		chr2L	5985596	5986511	11.4892		chr2L	6490874	6491636	5.01399
chr2L	5347995	5348514	1.48665		chr2L	5987090	5987404	7.99126		chr2L	6494304	6494841	6.41517
chr2L	5365183	5366339	3.70502		chr2L	5998256	5998900	4.40956		chr2L	6503714	6504085	2.88761
chr2L	5403578	5404024	2.93633		chr2L	5999653	6000269	3.22922		chr2L	6551488	6551890	3.49044
chr2L	5460439	5460859	1.45951		chr2L	6006302	6006679	2.25919		chr2L	6557502	6559305	5.9957
chr2L	5466928	5467827	1.00401		chr2L	6012375	6013259	2.29327		chr2L	6561453	6562043	8.23259
chr2L	5502445	5503576	1.21502		chr2L	6018085	6018543	1.76844		chr2L	6565763	6566161	4.62588
chr2L	5519837	5520464	9.12316		chr2L	6036726	6037195	8.27061		chr2L	6610837	6611697	4.3132
chr2L	5523520	5524248	6.5654		chr2L	6037724	6038508	5.1384		chr2L	6611849	6612220	6.36153
chr2L	5526697	5527282	6.60668		chr2L	6045832	6046354	14.0011		chr2L	6613007	6613410	3.53531
chr2L	5527775	5528228	5.82835		chr2L	6047725	6048382	7.83622		chr2L	6614134	6614408	5.5147
chr2L	5532129	5532592	4.84947		chr2L	6051161	6051606	5.69412		chr2L	6622781	6623016	3.21899
chr2L	5533478	5533862	3.71688		chr2L	6058943	6059502	3.4683		chr2L	6635458	6635698	3.22478
chr2L	5536729	5537188	3.87893		chr2L	6062143	6063003	4.71821		chr2L	6642481	6642924	4.80541
chr2L	5542102	5543286	10.5613		chr2L	6065778	6066056	6.83299		chr2L	6645672	6646000	7.29761
chr2L	5545707	5546848	4.69474		chr2L	6068422	6069380	8.7311		chr2L	6647966	6649485	9.04918
chr2L	5601691	5602442	1.15239		chr2L	6082409	6083553	9.45322		chr2L	6656081	6656929	11.7262
chr2L	5623780	5624419	2.61055		chr2L	6084650	6085264	7.16945		chr2L	6657987	6658614	11.1366
chr2L	5637886	5638686	1.53314		chr2L	6086945	6087193	6.11448		chr2L	6663562	6664176	7.45189
chr2L	5709165	5709457	1.50747		chr2L	6088964	6089570	6.5563		chr2L	6667662	6668242	14.4107
chr2L	5720690	5721064	2.71769		chr2L	6098626	6099686	9.34355		chr2L	6671042	6671283	11.9829
chr2L	5723544	5724218	2.96303		chr2L	6099915	6100855	8.52894		chr2L	6673032	6674005	16.6675
chr2L	5724584	5725525	3.78122		chr2L	6107913	6108405	2.79439		chr2L	6677875	6678205	6.08684
chr2L	5766691	5767194	2.38731		chr2L	6123993	6124360	4.37798		chr2L	6682817	6683803	3.4519
chr2L	5767325	5767805	2.27866		chr2L	6124637	6124972	3.00639		chr2L	6684015	6684470	3.54135
chr2L	5771771	5772414	1.79027		chr2L	6127241	6127720	4.5477		chr2L	6709053	6709369	2.00843
chr2L	5780038	5781349	4.28775		chr2L	6291270	6292230	11.2748		chr2L	6722698	6723929	9.21269
chr2L	5785881	5786815	2.75232		chr2L	6323665	6324942	5.59773		chr2L	6772303	6772729	1.85226
chr2L	5797493	5798752	4.25166		chr2L	6330719	6331233	2.48281		chr2L	6778630	6779319	2.30766
chr2L	5800385	5800783	7.81968		chr2L	6332973	6333379	3.04422		chr2L	6780693	6781117	3.62735
chr2L	5801772	5802433	7.57933		chr2L	6338504	6338980	16.3213		chr2L	6785784	6786098	12.4393
chr2L	5824521	5825158	1.52353		chr2L	6339444	6339859	5.98862		chr2L	6786801	6787817	13.3356
chr2L	5879324	5879936	4.40316		chr2L	6356603	6357210	9.91492		chr2L	6791893	6792838	10.6055
chr2L	5889731	5890468	2.23701		chr2L	6367336	6367857	2.89385		chr2L	6794221	6794496	6.38111
chr2L	5906830	5907961	7.80985		chr2L	6398792	6399389	1.85675		chr2L	6805573	6805953	2.87304
chr2L	5908174	5908531	3.76445		chr2L	6411209	6412435	14.4481		chr2L	6817381	6817670	2.4758
chr2L	5908849	5909259	4.74518		chr2L	6422662	6422989	6.42674		chr2L	6820483	6820985	1.56298
chr2L	5921222	5921858	1.37524		chr2L	6423136	6423516	6.9381		chr2L	6833263	6833842	2.08315
chr2L	5922126	5922776	1.60047		chr2L	6423813	6424252	6.14603		chr2L	6851430	6852253	4.33175
chr2L	5943652	5944028	6.25436		chr2L	6426103	6426818	3.72162		chr2L	6853522	6854412	4.50565
chr2L	5945165	5945811	6.87091		chr2L	6447501	6447696	2.68011		chr2L	6865227	6865835	1.80657
chr2L	5946715	5947958	6.3193		chr2L	6449130	6449654	4.45712		chr2L	6874457	6875008	1.57749
chr2L	5948548	5948948	5.70043		chr2L	6453612	6453963	4.993		chr2L	6906389	6906957	2.8843
chr2L	5961912	5962274	2.39039		chr2L	6454900	6456234	6.84378		chr2L	6907469	6907908	4.54799
chr2L	5971574	5971758	3.634		chr2L	6465438	6465958	8.64062		chr2L	6913825	6914315	5.68326
chr2L	5972090	5972568	4.05541		chr2L	6467273	6467656	4.77808		chr2L	6915395	6915726	7.61538
chr2L	5974118	5974872	3.59568		chr2L	6467859	6468305	5.69454		chr2L	6918870	6919464	15.1316
chr2L	5977657	5978292	8.15377		chr2L	6472340	6472576	6.85691		chr2L	6920567	6920986	9.61036
chr2L	5980039	5980265	6.50207		chr2L	6473199	6474035	8.94551		chr2L	6921562	6921747	7.87617
chr2L	5981924	5982249	11.1322		chr2L	6476587	6477234	11.167		chr2L	6922044	6922218	8.20854
chr2L	5982406	5982780	11.0213		chr2L	6478863	6479575	8.67584		chr2L	6926251	6927071	3.97253
chr2L	5985609	5986522	10.5186		chr2L	6480480	6481242	8.25222		chr2L	6940948	6941124	3.46628
chr2L	5987069	5987422	6.38479		chr2L	6488563	6488939	4.14806		chr2L	6945153	6945660	6.41623
chr2L	5998220	5998906	3.7628		chr2L	6489121	6489474	4.07002		chr2L	6948641	6948877	4.48593
chr2L	5999668	6000163	2.76591		chr2L	6490876	6491434	5.9882		chr2L	6949014	6950043	4.03848
chr2L	6003432	6003677	2.50974		chr2L	6494327	6494761	6.73606		chr2L	6956891	6957373	5.00954
chr2L	6006517	6007331	1.76616		chr2L	6501666	6501902	2.87478		chr2L	6967083	6967744	5.95004
chr2L	6012358	6013401	1.59945		chr2L	6509095	6509295	3.02479		chr2L	6968156	6968473	6.49352
chr2L	6015656	6016007	1.77289		chr2L	6524470	6524971	2.09624		chr2L	6968909	6969412	5.16143
chr2L	6024436	6024638	1.89361		chr2L	6551556	6552154	2.64588		chr2L	6969647	6970034	5.35604
chr2L	6036766	6037240	5.8077		chr2L	6557502	6559271	5.85206		chr2L	7013158	7013697	4.36222
chr2L	6037723	6038613	4.15248		chr2L	6561428	6562073	8.82711		chr2L	7024272	7024962	14.8886
chr2L	6045832	6046331	12.0959		chr2L	6565762	6566161	4.18409		chr2L	7027245	7028045	10.0657
chr2L	6047691	6048382	6.5206		chr2L	6610692	6612230	4.74783		chr2L	7028763	7029352	7.85231
chr2L	6051145	6051591	6.34779		chr2L	6613078	6613446	4.12117		chr2L	7033997	7034370	7.71145
chr2L	6058984	6059577	2.69919		chr2L	6614006	6614448	4.84674		chr2L	7037591	7037996	4.46544
chr2L	6062157	6063016	4.16994		chr2L	6622785	6623083	3.00266		chr2L	7041557	7041746	6.06058
chr2L	6065761	6066072	4.7039		chr2L	6623204	6624169	2.39305		chr2L	7041947	7042500	9.51598
chr2L	6068434	6069403	7.44705		chr2L	6635508	6635700	2.67172		chr2L	7042987	7043354	6.53245
chr2L	6082289	6083555	7.83819		chr2L	6645676	6645998	6.76896		chr2L	7049053	7049312	5.79129
chr2L	6084703	6085270	7.05722		chr2L	6648039	6649511	9.33731		chr2L	7049580	7050235	5.86944
chr2L	6086929	6087193	6.26571		chr2L	6655949	6656936	10.209		chr2L	7050909	7051138	4.17788
chr2L	6088969	6089577	5.41455		chr2L	6658013	6658614	9.89799		chr2L	7056063	7056410	6.90469
chr2L	6098664	6099686	8.68183		chr2L	6663572	6664177	7.76381		chr2L	7062048	7062863	4.78821
chr2L	6099910	6101155	7.35322		chr2L	6665672	6666164	5.99622		chr2L	7063382	7065980	6.4857
chr2L	6107257	6107655	2.15871		chr2L	6667662	6668238	13.6794		chr2L	7084405	7084840	11.9996
chr2L	6117766	6118459	1.63783		chr2L	6670866	6671245	9.13484		chr2L	7085051	7085220	7.52097
chr2L	6123998	6124349	3.46948		chr2L	6673034	6674022	16.3527		chr2L	7086226	7086835	9.20475
chr2L	6124805	6124986	3.28784		chr2L	6677726	6678203	5.74935		chr2L	7096966	7097691	3.5387
chr2L	6127274	6127720	4.73422		chr2L	6682793	6683681	3.58007		chr2L	7150447	7150865	2.65836
chr2L	6159349	6159647	1.39047		chr2L	6683947	6684476	3.58508		chr2L	7181605	7182257	3.36375
chr2L	6166476	6166967	1.16287		chr2L	6722692	6723966	9.51548		chr2L	7187926	7189169	15.2431
chr2L	6205721	6206275	1.08239		chr2L	6741751	6742401	1.48062		chr2L	7194147	7195192	5.26822
chr2L	6214794	6215408	1.06727		chr2L	6757706	6758075	1.4016		chr2L	7199708	7200743	3.87706
chr2L	6291264	6292388	8.19829		chr2L	6772293	6772730	1.92163		chr2L	7204867	7206001	3.98253
chr2L	6323624	6324810	4.82187		chr2L	6780578	6781323	3.11086		chr2L	7213754	7214182	6.48922
chr2L	6330728	6330943	3.35059		chr2L	6785802	6786107	11.9389		chr2L	7214704	7215972	6.78323
chr2L	6332918	6333408	2.8799		chr2L	6786798	6787821	12.7118		chr2L	7217756	7218135	6.56285
chr2L	6338506	6339030	13.0434		chr2L	6791893	6792385	15.5856		chr2L	7240497	7241032	2.75135
chr2L	6339442	6340275	4.35204		chr2L	6794221	6794435	7.13597		chr2L	7281624	7281846	4.03676
chr2L	6348197	6349068	2.12142		chr2L	6805568	6805972	2.85499		chr2L	7294733	7296058	3.68131
chr2L	6356553	6357210	7.55845		chr2L	6833433	6833852	1.60397		chr2L	7306296	7307231	3.13928
chr2L	6367336	6368200	2.21574		chr2L	6851431	6852261	4.56402		chr2L	7315365	7316119	1.79178
chr2L	6398986	6399353	1.92255		chr2L	6853549	6854435	4.06132		chr2L	7330114	7330660	1.79547
chr2L	6411208	6412443	10.7543		chr2L	6864702	6865093	1.70341		chr2L	7387139	7388590	4.46289
chr2L	6422636	6422974	4.56326		chr2L	6873352	6873792	1.53484		chr2L	7409974	7411107	5.30829
chr2L	6423137	6423528	6.32958		chr2L	6874442	6874842	1.80633		chr2L	7412228	7412516	4.46027
chr2L	6423843	6424215	5.23617		chr2L	6906209	6907229	2.0728		chr2L	7414685	7414996	3.99586
chr2L	6426103	6426862	3.3228		chr2L	6907423	6907908	4.90539		chr2L	7418346	7418570	6.38792
chr2L	6449009	6449773	3.00426		chr2L	6913807	6914315	4.1458		chr2L	7422159	7422762	10.9155
chr2L	6453609	6453897	4.45549		chr2L	6915339	6915750	7.63036		chr2L	7424200	7425291	17.7312
chr2L	6454836	6456278	5.73211		chr2L	6918861	6919457	12.8709		chr2L	7426358	7426725	13.396
chr2L	6465440	6466583	4.91741		chr2L	6920567	6921000	8.65873		chr2L	7432143	7432701	8.65192
chr2L	6467324	6467664	4.09687		chr2L	6921570	6921740	6.65706		chr2L	7433525	7433718	10.3636
chr2L	6467844	6468295	4.80782		chr2L	6922044	6922226	8.12301		chr2L	7434912	7435302	11.5672
chr2L	6472326	6472648	4.8597		chr2L	6926338	6927147	3.73445		chr2L	7436954	7437564	16.9597
chr2L	6473199	6474002	6.47808		chr2L	6945180	6945660	6.33662		chr2L	7438100	7438489	8.81842
chr2L	6476570	6477247	9.20358		chr2L	6948648	6948901	4.04794		chr2L	7440530	7441186	8.92582
chr2L	6478759	6479573	6.1898		chr2L	6949014	6950043	4.66887		chr2L	7448104	7448305	4.33378
chr2L	6480465	6481101	7.19205		chr2L	6956876	6957393	4.95111		chr2L	7448557	7448842	3.77601
chr2L	6488592	6488914	4.04161		chr2L	6960222	6960664	3.8339		chr2L	7452007	7452565	2.99143
chr2L	6489057	6489474	3.1497		chr2L	6967069	6967746	5.76832		chr2L	7484904	7485552	4.03411
chr2L	6490872	6491440	4.90003		chr2L	6968138	6968463	6.63966		chr2L	7485887	7486543	4.3548
chr2L	6494249	6494860	5.2375		chr2L	6968928	6969412	5.38568		chr2L	7492221	7492956	8.65978
chr2L	6512383	6512837	2.2094		chr2L	6969647	6970035	6.08911		chr2L	7494133	7495187	11.0776
chr2L	6530298	6530928	1.37601		chr2L	6989220	6989744	1.27921		chr2L	7495535	7495729	14.3409
chr2L	6551550	6552114	2.53121		chr2L	7012633	7013719	3.28413		chr2L	7496002	7496653	11.1534
chr2L	6557502	6559284	4.77955		chr2L	7024258	7024979	14.7113		chr2L	7530663	7531622	4.37732
chr2L	6561419	6562372	5.8388		chr2L	7027240	7028065	9.58908		chr2L	7534783	7535365	4.61847
chr2L	6565668	6566168	3.18193		chr2L	7028772	7029365	7.30085		chr2L	7550447	7550780	2.15437
chr2L	6610791	6611695	3.64382		chr2L	7032026	7032399	5.75248		chr2L	7576453	7576970	9.84878
chr2L	6611844	6612223	4.70736		chr2L	7033962	7034451	5.89023		chr2L	7671201	7671490	2.03733
chr2L	6613104	6613454	3.44733		chr2L	7037587	7038006	4.65295		chr2L	7675663	7675935	2.58021
chr2L	6613997	6614448	4.75191		chr2L	7041551	7041739	6.49909		chr2L	7693414	7693823	3.54881
chr2L	6622779	6622951	2.76846		chr2L	7041956	7042498	9.57929		chr2L	7701456	7702743	7.29011
chr2L	6623281	6624223	2.01263		chr2L	7042989	7043328	6.15327		chr2L	7726126	7726827	10.267
chr2L	6624988	6625603	1.91403		chr2L	7049008	7049317	5.41121		chr2L	7795035	7796319	7.97476
chr2L	6635465	6635704	2.55676		chr2L	7049606	7050235	6.21778		chr2L	7796536	7796810	5.48376
chr2L	6642411	6642903	3.55737		chr2L	7055321	7056410	4.05723		chr2L	7810241	7811739	8.22079
chr2L	6645658	6646057	6.12103		chr2L	7062038	7062527	5.53384		chr2L	7812406	7812679	7.37726
chr2L	6647961	6649480	7.95198		chr2L	7063384	7065980	6.52603		chr2L	7812948	7813532	8.62743
chr2L	6655941	6657044	8.07217		chr2L	7070811	7071236	2.94124		chr2L	7813720	7814347	9.39603
chr2L	6657982	6658674	7.69805		chr2L	7084396	7084850	13.1891		chr2L	7820303	7821778	3.73079
chr2L	6663548	6664177	6.47477		chr2L	7086226	7087391	7.79291		chr2L	7826355	7826664	5.4396
chr2L	6667651	6668244	11.4222		chr2L	7096411	7096820	3.20046		chr2L	7828947	7829579	6.33391
chr2L	6670855	6671262	7.73185		chr2L	7097044	7097680	3.19769		chr2L	7856438	7857142	1.99893
chr2L	6673001	6674007	13.4626		chr2L	7102560	7102863	2.20791		chr2L	7872600	7873026	8.87588
chr2L	6677694	6678208	4.80138		chr2L	7106173	7106495	1.91309		chr2L	7885417	7886577	5.64137
chr2L	6682780	6683708	2.79681		chr2L	7150452	7150892	2.46409		chr2L	7892614	7893901	3.85927
chr2L	6684053	6684457	3.22786		chr2L	7181628	7182247	3.30988		chr2L	7905760	7906018	2.36575
chr2L	6722692	6723929	7.53398		chr2L	7187894	7189166	14.3462		chr2L	7913897	7915213	10.3729
chr2L	6748937	6749463	1.20339		chr2L	7194116	7195184	5.19044		chr2L	7939726	7940364	1.96501
chr2L	6772179	6772729	1.02672		chr2L	7200008	7200688	4.31634		chr2L	7942038	7942364	3.25803
chr2L	6777613	6778303	1.89366		chr2L	7203638	7203964	4.24105		chr2L	7947586	7948039	2.27516
chr2L	6780685	6781130	2.9592		chr2L	7204781	7205994	3.7808		chr2L	7954451	7954938	8.124
chr2L	6785789	6786107	10.4232		chr2L	7213675	7214177	6.01436		chr2L	7956740	7957254	8.04687
chr2L	6786792	6787793	10.4962		chr2L	7214718	7215801	7.94475		chr2L	7960670	7961568	14.0992
chr2L	6791893	6792509	10.6149		chr2L	7217781	7218107	5.9959		chr2L	7966228	7966533	3.6349
chr2L	6794205	6794415	5.59503		chr2L	7239577	7240015	2.20759		chr2L	7972581	7972756	5.48839
chr2L	6798556	6798895	1.83838		chr2L	7240459	7241048	2.48704		chr2L	7973583	7974532	6.34732
chr2L	6805565	6805994	3.08138		chr2L	7258187	7258579	2.26097		chr2L	7974907	7975256	5.23409
chr2L	6833289	6833846	1.45325		chr2L	7264373	7264921	1.3261		chr2L	7976153	7976647	4.53103
chr2L	6851407	6852309	3.41925		chr2L	7281595	7282064	2.99724		chr2L	7976831	7977172	3.70533
chr2L	6853577	6854420	3.63947		chr2L	7294700	7296069	3.44353		chr2L	7983983	7984378	9.13942
chr2L	6874533	6874985	1.38697		chr2L	7306362	7307223	3.21285		chr2L	7989740	7990208	7.94686
chr2L	6876752	6876903	2.17228		chr2L	7315331	7316113	1.62068		chr2L	7991887	7992169	7.95814
chr2L	6906348	6906957	1.96868		chr2L	7330128	7330701	1.90793		chr2L	7992457	7992822	10.0256
chr2L	6907398	6907912	3.38751		chr2L	7387132	7388569	4.57362		chr2L	7993175	7993894	15.0981
chr2L	6911328	6911707	3.8577		chr2L	7401839	7402301	1.56348		chr2L	7999117	7999282	10.757
chr2L	6914002	6914322	4.87198		chr2L	7409965	7411097	5.2806		chr2L	8001748	8003071	11.6521
chr2L	6915405	6915741	7.33599		chr2L	7418346	7418560	6.04396		chr2L	8003360	8003597	9.32464
chr2L	6918868	6919461	11.4558		chr2L	7422055	7422770	10.7055		chr2L	8004085	8004569	16.4488
chr2L	6920560	6920977	7.35277		chr2L	7423132	7423452	9.11976		chr2L	8009317	8009635	6.19893
chr2L	6922054	6922267	5.7496		chr2L	7424193	7425313	17.1202		chr2L	8010418	8010971	3.95126
chr2L	6926261	6927158	3.57344		chr2L	7426358	7426858	11.1687		chr2L	8029362	8030279	9.89821
chr2L	6929073	6929809	2.42824		chr2L	7432171	7432692	8.93268		chr2L	8031177	8031848	5.79909
chr2L	6945188	6945678	5.75086		chr2L	7433525	7433700	9.97345		chr2L	8040740	8041290	5.10767
chr2L	6948662	6948861	3.37423		chr2L	7434910	7435291	11.4391		chr2L	8041593	8042141	7.10114
chr2L	6949026	6950066	3.50755		chr2L	7436820	7437526	17.007		chr2L	8042349	8042699	6.1722
chr2L	6956877	6957428	3.76695		chr2L	7440530	7441125	8.66873		chr2L	8043502	8043836	4.69634
chr2L	6960189	6960810	3.09461		chr2L	7448536	7448849	3.67524		chr2L	8053731	8054121	2.29785
chr2L	6967083	6967761	4.0609		chr2L	7452162	7452584	3.28257		chr2L	8054311	8054661	2.81346
chr2L	6968135	6968537	4.04036		chr2L	7472675	7473097	2.66746		chr2L	8071302	8072160	11.1461
chr2L	6968909	6969413	4.05958		chr2L	7485202	7485588	4.45432		chr2L	8072631	8073011	9.04506
chr2L	6969643	6970099	4.42631		chr2L	7485902	7486548	3.40062		chr2L	8083611	8083908	13.3856
chr2L	7002063	7002845	1.21177		chr2L	7492251	7492954	8.67966		chr2L	8086560	8086879	9.35778
chr2L	7013159	7013664	3.93781		chr2L	7494121	7495187	10.4689		chr2L	8087135	8088421	12.9907
chr2L	7024247	7024980	12.0149		chr2L	7495502	7495754	11.817		chr2L	8095032	8095444	7.91584
chr2L	7027235	7028045	8.22156		chr2L	7495996	7496652	11.1215		chr2L	8095826	8096262	6.9078
chr2L	7028869	7029361	6.30663		chr2L	7521582	7521885	1.77061		chr2L	8098187	8098622	5.60707
chr2L	7033972	7034288	5.87163		chr2L	7530655	7531235	5.21489		chr2L	8099442	8100269	5.70116
chr2L	7037356	7038007	3.84748		chr2L	7534720	7535363	4.09942		chr2L	8100748	8101401	6.63605
chr2L	7041563	7041756	6.03972		chr2L	7550438	7550811	2.61588		chr2L	8105312	8105671	5.07707
chr2L	7041953	7042499	7.17883		chr2L	7576453	7576970	10.4649		chr2L	8108758	8109240	3.85538
chr2L	7043004	7043344	4.85568		chr2L	7624160	7624378	1.7252		chr2L	8111447	8112030	2.3033
chr2L	7049010	7049309	4.28081		chr2L	7671236	7671471	2.11547		chr2L	8123871	8124172	6.93498
chr2L	7049600	7050256	4.45753		chr2L	7675567	7675919	1.80988		chr2L	8126688	8127138	17.0525
chr2L	7050863	7051152	3.53372		chr2L	7677526	7677868	1.69995		chr2L	8128076	8128669	7.80634
chr2L	7056077	7056410	4.51922		chr2L	7693430	7693835	4.00469		chr2L	8129142	8129628	15.1057
chr2L	7062015	7062467	4.59299		chr2L	7701434	7702741	6.48719		chr2L	8133627	8134638	5.24993
chr2L	7063368	7065982	5.78666		chr2L	7726128	7726837	9.7544		chr2L	8155246	8156217	5.33497
chr2L	7069211	7069609	3.94213		chr2L	7778306	7779391	1.4757		chr2L	8156873	8157141	4.73408
chr2L	7070905	7071293	2.53837		chr2L	7795055	7796319	7.89741		chr2L	8159396	8159830	8.60192
chr2L	7083680	7084015	5.44473		chr2L	7796545	7796858	4.96354		chr2L	8162132	8162628	6.44154
chr2L	7084400	7084850	10.8528		chr2L	7801244	7801687	2.83092		chr2L	8164082	8164486	7.97885
chr2L	7086227	7087286	7.33023		chr2L	7810239	7810690	7.20962		chr2L	8169910	8170341	5.7705
chr2L	7095874	7096824	2.52278		chr2L	7810825	7811734	8.65098		chr2L	8170960	8171263	4.67978
chr2L	7097054	7097724	2.73905		chr2L	7812507	7812679	8.09262		chr2L	8171422	8171973	7.03527
chr2L	7133508	7133678	3.00141		chr2L	7812943	7813550	8.9462		chr2L	8172116	8172631	6.7959
chr2L	7150477	7150843	1.97275		chr2L	7813724	7814343	10.5444		chr2L	8185235	8185814	3.37675
chr2L	7181625	7182247	2.98599		chr2L	7814767	7814975	7.14679		chr2L	8196722	8197268	9.23808
chr2L	7187919	7189172	12.0011		chr2L	7820255	7821788	4.18511		chr2L	8198559	8199156	4.57232
chr2L	7194147	7195187	4.47451		chr2L	7828924	7829615	4.53606		chr2L	8204436	8204804	7.19904
chr2L	7199795	7200532	3.70247		chr2L	7845663	7846087	1.47302		chr2L	8205013	8205715	18.0046
chr2L	7204820	7205970	3.45486		chr2L	7856335	7857143	2.23692		chr2L	8212989	8213300	6.03067
chr2L	7213739	7214566	5.39693		chr2L	7872557	7873056	7.04426		chr2L	8215602	8216002	6.84345
chr2L	7214838	7216017	6.85537		chr2L	7885425	7886539	5.6095		chr2L	8218302	8218765	12.7611
chr2L	7216319	7216599	4.94374		chr2L	7892102	7892930	2.85281		chr2L	8220588	8220960	11.8806
chr2L	7217779	7218112	5.21028		chr2L	7893045	7893849	3.88052		chr2L	8221174	8221521	8.90825
chr2L	7240480	7240980	2.39318		chr2L	7905742	7906008	2.48876		chr2L	8228870	8229601	13.0558
chr2L	7254469	7254975	1.68278		chr2L	7913880	7915220	9.07145		chr2L	8229824	8230274	21.2365
chr2L	7258153	7258580	1.94626		chr2L	7939588	7940402	1.848		chr2L	8230486	8231523	16.5293
chr2L	7264337	7264865	1.2795		chr2L	7954402	7954938	7.61134		chr2L	8239686	8240248	5.51601
chr2L	7281592	7281905	2.59962		chr2L	7956748	7957264	8.30839		chr2L	8243954	8244330	2.83582
chr2L	7294739	7296075	2.75222		chr2L	7960661	7961581	14.43		chr2L	8257521	8257835	4.70365
chr2L	7306369	7307232	2.85899		chr2L	7966151	7966607	3.57069		chr2L	8277516	8278178	11.2912
chr2L	7315258	7316118	1.46855		chr2L	7973564	7974538	6.68823		chr2L	8290363	8291130	6.79185
chr2L	7330128	7330522	2.03007		chr2L	7974857	7975282	5.1506		chr2L	8291694	8292797	4.418
chr2L	7353308	7353743	0.99758		chr2L	7976170	7977171	3.46583		chr2L	8299182	8299614	5.66947
chr2L	7387118	7388545	3.64508		chr2L	7983975	7984390	9.98002		chr2L	8299968	8300888	6.05378
chr2L	7401786	7402327	1.86948		chr2L	7989662	7990227	8.31604		chr2L	8302331	8303081	5.76483
chr2L	7409960	7411096	4.04222		chr2L	7991877	7992201	7.73189		chr2L	8307786	8308691	4.92353
chr2L	7418226	7418569	3.94742		chr2L	7992484	7992817	8.21578		chr2L	8312245	8312537	3.64815
chr2L	7422045	7422757	9.02132		chr2L	7993174	7993905	14.4001		chr2L	8318936	8320424	4.00506
chr2L	7423858	7425292	11.9367		chr2L	7994632	7994893	7.74817		chr2L	8325312	8327225	12.0477
chr2L	7426358	7426735	11.9847		chr2L	7999117	7999286	9.13393		chr2L	8336770	8337305	3.94671
chr2L	7432251	7432737	7.47608		chr2L	8000320	8000487	8.88784		chr2L	8342313	8343090	7.10492
chr2L	7433531	7433729	7.90498		chr2L	8001769	8003055	10.9735		chr2L	8362367	8362745	7.36264
chr2L	7434903	7435303	10.3187		chr2L	8004093	8004569	15.9446		chr2L	8363062	8363582	7.61653
chr2L	7436873	7437548	13.2031		chr2L	8007401	8007699	6.46684		chr2L	8364216	8365971	9.92655
chr2L	7440509	7441178	7.15463		chr2L	8009291	8009626	5.53637		chr2L	8370122	8370574	5.76597
chr2L	7444916	7445582	4.12145		chr2L	8029355	8030303	8.91844		chr2L	8371431	8372242	8.83962
chr2L	7448106	7448264	4.15259		chr2L	8031171	8031829	5.27936		chr2L	8376809	8377752	5.59595
chr2L	7452197	7452673	2.47498		chr2L	8040927	8041277	6.09101		chr2L	8381714	8382081	6.74369
chr2L	7484916	7485527	3.0562		chr2L	8041576	8042168	5.89536		chr2L	8382591	8382937	6.3537
chr2L	7485887	7486560	3.23115		chr2L	8042357	8042704	5.11255		chr2L	8383478	8384377	7.21122
chr2L	7490977	7491208	5.80508		chr2L	8043521	8044382	3.67062		chr2L	8385240	8386030	9.442
chr2L	7492241	7492965	7.53784		chr2L	8053709	8054660	2.37104		chr2L	8388473	8388852	4.88093
chr2L	7494112	7494671	9.76905		chr2L	8071339	8072144	12.6266		chr2L	8398291	8399172	4.11385
chr2L	7494835	7495171	8.11808		chr2L	8072657	8073011	9.04371		chr2L	8400736	8401162	4.84066
chr2L	7495444	7495759	8.23962		chr2L	8082644	8083352	7.16106		chr2L	8402952	8403297	5.03657
chr2L	7495996	7496663	9.28151		chr2L	8083605	8083923	14.6876		chr2L	8403463	8404361	5.37634
chr2L	7521641	7522419	1.28593		chr2L	8084561	8084888	8.63201		chr2L	8411148	8411874	7.60345
chr2L	7530627	7532094	2.6029		chr2L	8086568	8086887	8.50985		chr2L	8412024	8413269	7.7028
chr2L	7534750	7535373	3.10024		chr2L	8087137	8088421	12.1844		chr2L	8418103	8419088	19.8549
chr2L	7550439	7550645	3.96182		chr2L	8095030	8095474	7.6173		chr2L	8419589	8419947	15.36
chr2L	7576442	7577015	7.25586		chr2L	8095751	8096297	6.07985		chr2L	8421247	8421535	14.3234
chr2L	7641616	7641826	1.68914		chr2L	8098061	8098601	5.44126		chr2L	8423599	8424418	20.4203
chr2L	7671083	7671481	1.48795		chr2L	8099784	8100261	6.63571		chr2L	8425139	8425810	7.41369
chr2L	7675666	7675922	1.93798		chr2L	8100735	8101417	6.4745		chr2L	8432462	8433230	5.5652
chr2L	7692945	7693823	2.6632		chr2L	8105312	8105700	4.73075		chr2L	8433558	8433906	8.82577
chr2L	7701457	7702864	4.91892		chr2L	8117247	8117425	3.6093		chr2L	8437208	8438512	5.54401
chr2L	7726126	7726878	8.07078		chr2L	8123862	8124172	5.89772		chr2L	8449422	8450145	4.47402
chr2L	7785895	7786533	2.58079		chr2L	8126681	8127135	14.189		chr2L	8450828	8451376	6.6192
chr2L	7795002	7796319	7.01388		chr2L	8128037	8128656	7.70296		chr2L	8451806	8452515	3.39578
chr2L	7796517	7796814	4.4001		chr2L	8129149	8129617	14.6497		chr2L	8461655	8462994	6.51664
chr2L	7801186	7801669	2.83063		chr2L	8133640	8134637	5.47406		chr2L	8463874	8464289	4.78901
chr2L	7810241	7811794	6.49574		chr2L	8146308	8146538	2.57386		chr2L	8481476	8482302	4.64487
chr2L	7812406	7812683	6.02131		chr2L	8155358	8156623	4.97495		chr2L	8488806	8489474	2.74904
chr2L	7812935	7814343	7.50531		chr2L	8156868	8157150	4.7402		chr2L	8490359	8491033	2.32015
chr2L	7814814	7814969	5.82947		chr2L	8159405	8159823	7.16142		chr2L	8511687	8512182	7.34552
chr2L	7820200	7821790	3.57787		chr2L	8162049	8162784	5.18429		chr2L	8514759	8515188	9.98761
chr2L	7826345	7826673	3.71301		chr2L	8164077	8164464	6.65986		chr2L	8517072	8517732	6.28216
chr2L	7828329	7828695	3.00115		chr2L	8169986	8170295	5.93828		chr2L	8522065	8522429	4.80575
chr2L	7828933	7829793	3.52591		chr2L	8171519	8172648	6.15179		chr2L	8525109	8525574	3.64211
chr2L	7845675	7846196	1.29723		chr2L	8181410	8182016	2.36103		chr2L	8528901	8529197	3.82912
chr2L	7856357	7857142	2.00104		chr2L	8185233	8185750	3.80791		chr2L	8534430	8535904	8.06485
chr2L	7872553	7873056	6.14217		chr2L	8189955	8190558	2.66904		chr2L	8541497	8542372	14.4391
chr2L	7885421	7886539	5.19231		chr2L	8196692	8197273	9.4014		chr2L	8542714	8543210	7.39894
chr2L	7892141	7893891	3.53912		chr2L	8204391	8204797	6.60027		chr2L	8564989	8565581	1.61341
chr2L	7913880	7915222	7.98012		chr2L	8204996	8205713	18.1689		chr2L	8570433	8571093	15.6582
chr2L	7921431	7921750	1.82946		chr2L	8212968	8213233	5.13724		chr2L	8588289	8588590	4.79929
chr2L	7926417	7926758	2.46223		chr2L	8218293	8218765	13.2167		chr2L	8601438	8601973	2.14524
chr2L	7939687	7940446	2.62887		chr2L	8220569	8221523	9.28323		chr2L	8603781	8603993	2.08228
chr2L	7942045	7942363	2.7315		chr2L	8228905	8229699	12.5834		chr2L	8609814	8610272	2.021
chr2L	7954461	7954959	7.09		chr2L	8229823	8230274	18.8396		chr2L	8619689	8620128	17.6865
chr2L	7956740	7957271	8.11705		chr2L	8230466	8231530	15.0353		chr2L	8639723	8639961	2.28812
chr2L	7960672	7961592	12.7551		chr2L	8238094	8238376	4.97122		chr2L	8643174	8644326	1.28171
chr2L	7966136	7966548	3.56774		chr2L	8239697	8240034	5.8518		chr2L	8670849	8671012	5.34011
chr2L	7967277	7967509	3.68302		chr2L	8257473	8257828	3.90932		chr2L	8671252	8671872	7.15226
chr2L	7970230	7971073	4.22952		chr2L	8262707	8262971	2.51295		chr2L	8672491	8673283	5.86196
chr2L	7973564	7974541	5.92029		chr2L	8277535	8278181	10.9835		chr2L	8674261	8674687	6.05945
chr2L	7974884	7975247	4.6053		chr2L	8290287	8291129	6.41543		chr2L	8678826	8679606	4.88126
chr2L	7976160	7976689	3.42617		chr2L	8291709	8292791	4.32459		chr2L	8680539	8680874	4.44277
chr2L	7984019	7984373	7.75744		chr2L	8299211	8299616	5.05408		chr2L	8685759	8686367	11.8044
chr2L	7989654	7990235	6.76548		chr2L	8299978	8301084	6.00035		chr2L	8691174	8691825	22.4285
chr2L	7991885	7992217	6.74637		chr2L	8302349	8302818	6.54933		chr2L	8693830	8694681	7.43005
chr2L	7992443	7992813	7.44861		chr2L	8307786	8308691	5.52693		chr2L	8699701	8700654	8.54308
chr2L	7993148	7993905	13.0677		chr2L	8312259	8312534	3.62486		chr2L	8701141	8701403	9.28819
chr2L	7999117	7999281	7.40836		chr2L	8319271	8320413	3.96877		chr2L	8702476	8702748	7.21982
chr2L	8001727	8003063	9.8576		chr2L	8325311	8325655	8.05769		chr2L	8705174	8705484	7.76245
chr2L	8003356	8003524	8.64845		chr2L	8325905	8327190	15.2157		chr2L	8708071	8708704	9.87551
chr2L	8004085	8004571	13.3991		chr2L	8335352	8335616	2.57863		chr2L	8708858	8709294	10.376
chr2L	8009285	8009666	4.28238		chr2L	8336782	8337313	2.9857		chr2L	8709564	8710378	8.48543
chr2L	8010395	8010941	3.30852		chr2L	8341858	8342126	3.78143		chr2L	8714501	8714733	5.51977
chr2L	8029360	8030306	8.30513		chr2L	8342257	8343159	6.89504		chr2L	8717941	8718634	4.45004
chr2L	8031176	8031829	4.36148		chr2L	8362362	8362740	7.22787		chr2L	8735466	8736106	4.24678
chr2L	8035459	8035877	2.41902		chr2L	8362987	8363628	7.67658		chr2L	8739955	8741320	7.80895
chr2L	8040738	8041271	3.65248		chr2L	8364243	8365966	9.79252		chr2L	8824883	8825404	3.25871
chr2L	8041558	8042107	4.82266		chr2L	8370100	8370598	6.94455		chr2L	8825613	8825859	3.85303
chr2L	8042307	8042711	5.15222		chr2L	8371436	8372258	8.91503		chr2L	8830282	8831932	6.30729
chr2L	8043485	8043849	4.0465		chr2L	8376814	8377245	7.62768		chr2L	8850048	8851419	2.73563
chr2L	8053717	8054634	2.19091		chr2L	8381719	8382073	7.41701		chr2L	8912185	8912820	2.78784
chr2L	8070278	8070725	3.84109		chr2L	8382586	8382942	6.29447		chr2L	8942005	8942648	5.03066
chr2L	8071395	8072161	10.01		chr2L	8383480	8384376	7.8547		chr2L	8943101	8944035	8.01318
chr2L	8072656	8073013	7.54186		chr2L	8385240	8386046	9.77771		chr2L	8948078	8948673	19.2633
chr2L	8082631	8083332	5.79144		chr2L	8398382	8399077	3.52379		chr2L	8948951	8949967	15.9525
chr2L	8083603	8083921	11.2906		chr2L	8400726	8401184	4.57689		chr2L	8950161	8950668	11.9586
chr2L	8084575	8084888	6.84328		chr2L	8403037	8403334	5.3577		chr2L	8951161	8951791	16.3636
chr2L	8086562	8086894	7.9976		chr2L	8403466	8404327	6.1411		chr2L	8951982	8952180	17.6244
chr2L	8087132	8088425	11.2782		chr2L	8411161	8411881	8.44673		chr2L	8952855	8953192	12.8581
chr2L	8095015	8095478	7.84642		chr2L	8412033	8412870	7.23123		chr2L	8958565	8960160	8.86325
chr2L	8095747	8096307	5.78924		chr2L	8413005	8413308	6.50595		chr2L	8964314	8965378	10.7403
chr2L	8098066	8098668	5.9242		chr2L	8418072	8419081	18.2532		chr2L	8966758	8967719	8.58254
chr2L	8099879	8100292	7.42213		chr2L	8419599	8419932	12.9226		chr2L	8974494	8974868	3.29851
chr2L	8100744	8101363	6.91326		chr2L	8421017	8421545	11.1684		chr2L	8980302	8980599	3.28779
chr2L	8103758	8104592	4.26407		chr2L	8423564	8424426	19.6964		chr2L	8987655	8988539	8.29336
chr2L	8108728	8109261	4.24789		chr2L	8425144	8425826	6.86875		chr2L	8989080	8989549	9.07714
chr2L	8123867	8124162	4.59339		chr2L	8432433	8433305	4.82086		chr2L	8989708	8990352	5.35196
chr2L	8126683	8127184	12.5042		chr2L	8433572	8433923	8.8734		chr2L	8990661	8991181	9.2778
chr2L	8128037	8128656	6.46216		chr2L	8437258	8438543	5.47318		chr2L	8997289	8997880	3.1385
chr2L	8129133	8129632	12.9363		chr2L	8449514	8450150	4.6936		chr2L	9009708	9010245	2.0984
chr2L	8129972	8130224	5.98523		chr2L	8450820	8451366	6.36212		chr2L	9016618	9017102	1.96742
chr2L	8133611	8134647	4.91853		chr2L	8451814	8452505	4.05326		chr2L	9024149	9024467	1.72069
chr2L	8155359	8156221	5.08929		chr2L	8461619	8463012	6.54883		chr2L	9082578	9083381	5.06024
chr2L	8156842	8157218	3.63594		chr2L	8463853	8464289	5.24755		chr2L	9089342	9090393	5.59844
chr2L	8158997	8159835	4.27453		chr2L	8481482	8482238	4.81621		chr2L	9122920	9123746	3.4058
chr2L	8162130	8162625	4.96821		chr2L	8488804	8489311	2.94818		chr2L	9124961	9125823	8.73179
chr2L	8164031	8164464	5.50822		chr2L	8503402	8503692	1.65082		chr2L	9134457	9134808	2.75918
chr2L	8169886	8170360	5.04713		chr2L	8511718	8512138	7.31222		chr2L	9135459	9136769	2.66543
chr2L	8170967	8171268	4.30875		chr2L	8514748	8515218	9.57192		chr2L	9143196	9143639	6.59716
chr2L	8171434	8172640	5.03199		chr2L	8517119	8517750	6.63964		chr2L	9166318	9166954	6.77774
chr2L	8185227	8185736	3.2577		chr2L	8522046	8522388	5.09558		chr2L	9174716	9175742	9.1241
chr2L	8189957	8190277	2.67861		chr2L	8525108	8525541	4.07635		chr2L	9176135	9176468	9.38102
chr2L	8196690	8197281	7.15062		chr2L	8528533	8529175	3.24117		chr2L	9181137	9182228	7.66152
chr2L	8198494	8199166	3.52286		chr2L	8534755	8535895	9.50187		chr2L	9182703	9183227	14.6451
chr2L	8202801	8203195	5.31964		chr2L	8536081	8536708	5.22387		chr2L	9184805	9185074	6.8297
chr2L	8204400	8204804	6.32013		chr2L	8541417	8542421	12.4963		chr2L	9192199	9192488	4.72908
chr2L	8204983	8205749	14.9586		chr2L	8542708	8543215	6.3664		chr2L	9204590	9205659	7.11982
chr2L	8212947	8213303	4.53114		chr2L	8570340	8571088	13.6616		chr2L	9211245	9211744	2.50454
chr2L	8215602	8215979	5.74289		chr2L	8582435	8582608	2.28727		chr2L	9237401	9238037	6.62472
chr2L	8218284	8218792	11.6834		chr2L	8588289	8588598	3.80236		chr2L	9245850	9246460	2.87625
chr2L	8220552	8221518	8.97018		chr2L	8601438	8601976	2.18538		chr2L	9247541	9248201	2.40888
chr2L	8228838	8229608	11.5187		chr2L	8619685	8620127	15.2199		chr2L	9252606	9253035	2.80365
chr2L	8229831	8230286	16.6508		chr2L	8670849	8671075	4.85072		chr2L	9271279	9271658	1.74635
chr2L	8230486	8231543	13.8177		chr2L	8671247	8671883	8.15345		chr2L	9331039	9332360	3.14337
chr2L	8235781	8236678	5.62001		chr2L	8672482	8673291	5.43438		chr2L	9338989	9339302	2.65219
chr2L	8239684	8240258	4.71526		chr2L	8674251	8674699	5.68449		chr2L	9341937	9342383	2.633
chr2L	8243976	8244330	2.33091		chr2L	8678820	8679228	9.33959		chr2L	9386622	9388506	18.0055
chr2L	8257524	8257836	4.40214		chr2L	8680531	8680874	4.92861		chr2L	9430511	9430687	4.57591
chr2L	8262707	8262977	2.2845		chr2L	8684795	8685141	4.15919		chr2L	9430828	9432053	3.51918
chr2L	8277577	8278181	10.0686		chr2L	8685778	8686417	10.7589		chr2L	9446394	9447078	6.59291
chr2L	8290301	8291177	5.74656		chr2L	8686865	8687139	6.28185		chr2L	9448407	9449454	10.9648
chr2L	8291702	8292797	4.02811		chr2L	8691174	8691829	23.2588		chr2L	9449635	9449960	11.8755
chr2L	8299152	8299611	3.96629		chr2L	8693815	8694505	8.02975		chr2L	9493600	9494632	8.24065
chr2L	8300002	8301066	5.26022		chr2L	8699974	8700689	8.88332		chr2L	9502038	9503608	11.2707
chr2L	8302255	8303100	5.02039		chr2L	8701114	8701413	7.71936		chr2L	9509444	9509706	2.94223
chr2L	8307758	8308688	4.77002		chr2L	8705136	8705489	7.41723		chr2L	9529719	9530120	3.00356
chr2L	8312245	8312538	3.12434		chr2L	8708071	8708703	9.4505		chr2L	9539592	9539988	4.52562
chr2L	8319001	8320398	3.15663		chr2L	8708848	8709295	9.32989		chr2L	9540276	9540737	3.21922
chr2L	8325302	8325761	5.55501		chr2L	8709524	8710514	8.36333		chr2L	9547396	9548652	2.22602
chr2L	8325900	8327190	11.7542		chr2L	8717496	8718823	3.83408		chr2L	9559934	9560286	2.33106
chr2L	8336782	8337238	2.39144		chr2L	8735246	8736125	4.22811		chr2L	9567191	9567842	14.8534
chr2L	8341865	8342126	3.16008		chr2L	8739853	8741314	7.8315		chr2L	9568350	9568605	7.01012
chr2L	8342255	8343063	5.77515		chr2L	8824869	8825854	3.33489		chr2L	9569345	9569684	7.48637
chr2L	8349953	8350678	2.4232		chr2L	8830268	8832000	5.47539		chr2L	9570905	9571376	8.73734
chr2L	8362365	8362754	6.84494		chr2L	8850051	8851621	2.52444		chr2L	9576094	9576910	10.3735
chr2L	8362940	8363614	6.66656		chr2L	8876513	8877252	1.64193		chr2L	9588115	9588454	1.61061
chr2L	8364216	8365966	8.39158		chr2L	8880340	8880739	1.93734		chr2L	9612572	9612957	6.06108
chr2L	8370100	8370601	5.5509		chr2L	8888456	8889045	1.89647		chr2L	9613222	9614741	10.4866
chr2L	8371424	8372252	7.79103		chr2L	8912238	8912865	2.49561		chr2L	9616653	9616926	6.73354
chr2L	8376784	8377704	4.53278		chr2L	8943101	8944043	8.06874		chr2L	9634015	9634387	1.99048
chr2L	8381742	8382103	6.49419		chr2L	8947983	8948676	18.7889		chr2L	9657261	9657815	4.10129
chr2L	8382564	8382947	5.20843		chr2L	8948945	8949971	16.5476		chr2L	9669242	9669626	2.79804
chr2L	8383489	8384348	6.03216		chr2L	8950161	8950680	11.7416		chr2L	9685286	9685916	2.60035
chr2L	8385240	8386047	8.07231		chr2L	8951161	8951780	16.9192		chr2L	9692426	9693151	4.28141
chr2L	8388404	8388930	4.27399		chr2L	8951982	8952132	14.765		chr2L	9698264	9698832	11.157
chr2L	8400731	8401358	3.63215		chr2L	8952853	8953187	13.5757		chr2L	9699239	9699841	15.3057
chr2L	8403011	8404349	4.45378		chr2L	8956737	8957094	7.7923		chr2L	9700372	9700885	19.3704
chr2L	8411347	8413291	6.13959		chr2L	8958551	8960366	8.1925		chr2L	9703788	9704725	13.4168
chr2L	8418018	8419068	16.9129		chr2L	8964314	8965442	10.5954		chr2L	9707160	9707859	5.6086
chr2L	8419589	8419932	12.0967		chr2L	8966784	8967755	7.98373		chr2L	9710697	9711293	4.68232
chr2L	8421021	8421550	10.2092		chr2L	8974493	8974948	2.92894		chr2L	9719305	9720043	1.48593
chr2L	8423564	8424430	18.8436		chr2L	8980338	8981019	2.71506		chr2L	9735709	9736777	5.85834
chr2L	8425138	8425833	7.39511		chr2L	8987652	8988205	8.85481		chr2L	9757967	9758633	10.0098
chr2L	8426249	8426425	6.58905		chr2L	8989071	8989610	8.00823		chr2L	9758994	9759667	7.96542
chr2L	8431111	8431472	3.35811		chr2L	8990600	8991135	7.65676		chr2L	9768267	9769021	2.51764
chr2L	8432452	8433907	5.17712		chr2L	8997270	8997805	2.91705		chr2L	9779494	9780056	8.60658
chr2L	8437252	8438544	4.79765		chr2L	9009769	9010341	2.0372		chr2L	9781736	9782566	22.9761
chr2L	8449422	8450211	3.71592		chr2L	9016618	9017503	1.70673		chr2L	9784724	9784884	8.56932
chr2L	8450801	8451374	5.67088		chr2L	9051614	9052112	1.55271		chr2L	9790177	9790943	6.68381
chr2L	8451717	8452515	3.38654		chr2L	9082550	9083397	4.75247		chr2L	9792533	9792977	5.75038
chr2L	8461630	8463013	5.62185		chr2L	9089353	9090408	4.73106		chr2L	9855186	9855537	2.53577
chr2L	8463876	8464283	3.88865		chr2L	9122908	9123751	3.81483		chr2L	9881071	9881615	2.86119
chr2L	8481454	8482259	4.24033		chr2L	9124962	9125829	8.65291		chr2L	9887739	9888508	11.2123
chr2L	8488790	8489385	2.4674		chr2L	9134393	9134808	2.73183		chr2L	9888647	9889148	6.34046
chr2L	8490096	8491028	1.56443		chr2L	9135697	9136422	2.96233		chr2L	9891113	9891408	10.4478
chr2L	8511689	8512186	4.77982		chr2L	9143218	9143629	5.76316		chr2L	9893852	9894685	15.786
chr2L	8514705	8515216	6.96369		chr2L	9166335	9166887	6.99251		chr2L	9895179	9895674	10.4945
chr2L	8517074	8517764	5.2801		chr2L	9174701	9175749	8.1697		chr2L	9896984	9897555	9.75639
chr2L	8522030	8522408	4.57086		chr2L	9176127	9176469	8.45962		chr2L	9906878	9907365	5.47462
chr2L	8525074	8525577	3.42449		chr2L	9178642	9178803	7.65237		chr2L	9908442	9908864	18.3388
chr2L	8528550	8529238	2.73877		chr2L	9181146	9182227	6.33795		chr2L	9911858	9912202	9.79022
chr2L	8534745	8535899	7.33496		chr2L	9182673	9183222	13.8835		chr2L	9912473	9912872	14.9463
chr2L	8536071	8536696	4.5478		chr2L	9183410	9183694	6.27146		chr2L	9915019	9915700	18.0705
chr2L	8541417	8542421	10.1569		chr2L	9190607	9190985	3.39538		chr2L	9918407	9919192	10.6129
chr2L	8542705	8543220	5.81241		chr2L	9192194	9192488	4.35558		chr2L	9920923	9921857	5.89837
chr2L	8559671	8560264	1.46635		chr2L	9203965	9204699	3.50537		chr2L	9938403	9938972	9.20663
chr2L	8570037	8571077	9.05973		chr2L	9204831	9205661	7.50848		chr2L	9947400	9949828	12.8115
chr2L	8578834	8579211	1.96479		chr2L	9211206	9211752	2.66643		chr2L	9956862	9957501	10.783
chr2L	8582433	8582713	1.875		chr2L	9213928	9214396	2.18563		chr2L	9963667	9964401	4.87588
chr2L	8588289	8588578	3.30647		chr2L	9232066	9232700	3.33916		chr2L	9967055	9967831	6.45721
chr2L	8601438	8602101	1.78528		chr2L	9237401	9238047	6.25577		chr2L	9968118	9969025	11.059
chr2L	8619693	8620134	12.1721		chr2L	9245929	9246460	3.34163		chr2L	9975134	9975336	2.29686
chr2L	8643149	8644324	1.19294		chr2L	9247536	9248192	2.49999		chr2L	9981900	9982771	1.53251
chr2L	8670822	8671056	3.70139		chr2L	9252549	9253084	2.79397		chr2L	10002525	10003034	9.62618
chr2L	8671252	8671885	6.50876		chr2L	9271286	9271626	1.75785		chr2L	10004054	10005390	5.38682
chr2L	8672479	8673278	4.95098		chr2L	9331027	9331243	2.66296		chr2L	10009697	10010395	8.39867
chr2L	8674249	8674702	5.00242		chr2L	9331488	9332403	3.3734		chr2L	10012483	10013077	3.94983
chr2L	8678820	8679224	6.64664		chr2L	9338989	9339318	2.45374		chr2L	10056265	10056852	7.54839
chr2L	8680492	8680874	3.6679		chr2L	9341384	9341757	2.42425		chr2L	10059623	10060978	8.47039
chr2L	8684730	8685137	3.60347		chr2L	9341927	9342370	2.04005		chr2L	10143359	10143573	2.59237
chr2L	8685762	8686417	9.53401		chr2L	9386609	9388507	18.302		chr2L	10163669	10163868	2.93938
chr2L	8686979	8687171	5.77918		chr2L	9430509	9432009	3.43052		chr2L	10167522	10167850	1.77864
chr2L	8691172	8691825	19.0569		chr2L	9446394	9446977	7.16733		chr2L	10202496	10202967	5.07179
chr2L	8693784	8694695	6.5129		chr2L	9448407	9449469	10.8441		chr2L	10204647	10204875	7.62918
chr2L	8695176	8695581	5.63899		chr2L	9449630	9449999	11.1045		chr2L	10206707	10207150	10.7331
chr2L	8699687	8700666	7.9779		chr2L	9459644	9460224	1.89349		chr2L	10208683	10209706	10.049
chr2L	8701146	8701433	8.68783		chr2L	9473059	9473258	1.45318		chr2L	10210117	10210277	6.60082
chr2L	8702060	8702349	5.74999		chr2L	9493772	9494632	9.08082		chr2L	10220734	10221706	10.7458
chr2L	8702580	8702748	7.09768		chr2L	9501992	9503589	10.4504		chr2L	10225961	10226493	9.09225
chr2L	8705126	8705507	7.00598		chr2L	9510047	9510699	2.07935		chr2L	10227181	10227642	8.76462
chr2L	8708071	8708683	8.50561		chr2L	9520466	9520842	3.68135		chr2L	10229194	10230118	5.31851
chr2L	8708846	8709312	7.54666		chr2L	9529740	9530142	2.9701		chr2L	10230306	10231149	5.50233
chr2L	8709527	8710369	6.96599		chr2L	9539565	9539982	3.78916		chr2L	10238171	10239744	6.33555
chr2L	8714478	8714718	4.8494		chr2L	9540215	9540746	3.1205		chr2L	10240168	10240524	8.48525
chr2L	8718102	8718645	4.15544		chr2L	9547391	9548624	2.10288		chr2L	10246415	10246919	7.48953
chr2L	8735701	8736168	4.03717		chr2L	9559828	9560329	1.94946		chr2L	10247205	10247800	4.55532
chr2L	8739858	8741304	6.5534		chr2L	9567166	9567852	14.1467		chr2L	10251602	10252338	6.96341
chr2L	8757155	8757354	1.91084		chr2L	9568417	9568643	7.33824		chr2L	10254970	10255799	4.60275
chr2L	8824735	8825423	2.95032		chr2L	9569343	9569677	6.37738		chr2L	10260697	10261013	6.8575
chr2L	8825649	8825863	2.99545		chr2L	9570856	9571376	8.53197		chr2L	10264164	10264565	8.64927
chr2L	8830267	8832004	5.40149		chr2L	9572937	9573380	4.86496		chr2L	10264908	10265362	9.41896
chr2L	8837786	8838075	2.38856		chr2L	9576067	9576928	9.57399		chr2L	10269611	10270397	8.74141
chr2L	8847561	8848137	1.95662		chr2L	9612515	9612967	6.06401		chr2L	10281272	10281928	3.17944
chr2L	8850038	8851192	2.88054		chr2L	9613221	9614920	10.0924		chr2L	10292056	10292570	7.17847
chr2L	8880230	8880777	1.86853		chr2L	9616653	9616926	7.82593		chr2L	10298453	10299286	4.18725
chr2L	8888474	8889041	1.77908		chr2L	9634041	9634505	2.00904		chr2L	10303434	10304254	12.907
chr2L	8899744	8900133	1.78053		chr2L	9657259	9657779	4.14834		chr2L	10306405	10306979	13.1338
chr2L	8911210	8911730	2.21668		chr2L	9686962	9687428	2.32833		chr2L	10312096	10312437	4.86691
chr2L	8912174	8912929	2.21729		chr2L	9692407	9693142	4.03821		chr2L	10312749	10313267	3.75128
chr2L	8941817	8942648	4.3252		chr2L	9698261	9698838	10.2169		chr2L	10321012	10322033	5.01229
chr2L	8943101	8944046	7.41122		chr2L	9699248	9699851	14.3069		chr2L	10328028	10328761	3.93818
chr2L	8948057	8948678	17.8361		chr2L	9700339	9700885	19.0096		chr2L	10333352	10334121	10.7958
chr2L	8948946	8949970	15.2875		chr2L	9703788	9704725	12.3165		chr2L	10335104	10336012	7.42969
chr2L	8950248	8950686	10.7239		chr2L	9707215	9708433	5.07159		chr2L	10341749	10342835	10.3111
chr2L	8951144	8951777	14.9173		chr2L	9710685	9711254	4.69625		chr2L	10355797	10356920	3.62523
chr2L	8952859	8953152	11.0125		chr2L	9735687	9736791	5.57594		chr2L	10357829	10358378	4.22857
chr2L	8956731	8957104	6.10142		chr2L	9757958	9758698	8.92163		chr2L	10362803	10363545	5.24291
chr2L	8958546	8960361	7.47005		chr2L	9759009	9759851	7.57078		chr2L	10363682	10364242	4.40746
chr2L	8964301	8965412	9.93855		chr2L	9763529	9763875	5.01125		chr2L	10366172	10366905	4.39463
chr2L	8966757	8967670	7.79683		chr2L	9768250	9768868	2.06719		chr2L	10373890	10374660	2.45347
chr2L	8974541	8974987	2.43956		chr2L	9779494	9780069	7.76089		chr2L	10375685	10376143	3.34798
chr2L	8980336	8980980	2.71506		chr2L	9781714	9782569	21.3182		chr2L	10379931	10380480	4.31148
chr2L	8981806	8982250	2.81106		chr2L	9788225	9788503	5.36044		chr2L	10386050	10388334	12.7039
chr2L	8987652	8988200	7.38197		chr2L	9790161	9790926	7.3832		chr2L	10395064	10396390	10.4616
chr2L	8989080	8990352	5.40825		chr2L	9792492	9793073	4.93451		chr2L	10396528	10397599	10.8401
chr2L	8990652	8991133	7.72637		chr2L	9881046	9881721	2.35985		chr2L	10403552	10404145	6.09581
chr2L	8997266	8997878	2.90447		chr2L	9887738	9889041	9.3981		chr2L	10405107	10405708	5.15777
chr2L	9008534	9008909	1.27956		chr2L	9891114	9891408	9.58534		chr2L	10409263	10409758	6.06684
chr2L	9009769	9010324	2.12015		chr2L	9893847	9894695	15.6855		chr2L	10412981	10414918	7.77788
chr2L	9016628	9017102	1.6731		chr2L	9895186	9895684	10.1949		chr2L	10418975	10419605	5.69979
chr2L	9046724	9047067	1.27148		chr2L	9896984	9897554	9.70973		chr2L	10422613	10423647	7.44726
chr2L	9051636	9052179	1.60855		chr2L	9905300	9905491	6.42148		chr2L	10430848	10431543	9.14266
chr2L	9082552	9083374	4.22157		chr2L	9906878	9907377	6.42354		chr2L	10435521	10436109	6.99284
chr2L	9089467	9090421	4.41031		chr2L	9908439	9908858	17.916		chr2L	10437438	10437788	6.76287
chr2L	9122926	9123745	3.0033		chr2L	9911869	9912124	8.95789		chr2L	10438441	10439495	5.99509
chr2L	9125000	9125781	8.01065		chr2L	9912401	9912866	13.1197		chr2L	10441943	10442558	5.0046
chr2L	9134432	9134851	2.37159		chr2L	9915030	9915714	17.6617		chr2L	10457457	10457815	3.58848
chr2L	9135750	9136693	2.77748		chr2L	9918403	9919192	10.0966		chr2L	10470302	10470700	1.64631
chr2L	9142327	9142530	2.92578		chr2L	9920918	9921872	5.61325		chr2L	10477539	10478529	3.33439
chr2L	9143232	9143639	5.12314		chr2L	9933446	9933758	3.78948		chr2L	10485704	10486224	2.9912
chr2L	9166319	9166903	5.48274		chr2L	9938197	9938976	7.06222		chr2L	10488550	10489069	3.20058
chr2L	9168323	9168523	2.92442		chr2L	9947399	9949935	12.0031		chr2L	10499990	10500398	8.70716
chr2L	9174727	9175747	8.71277		chr2L	9956857	9957496	10.0991		chr2L	10503826	10504002	7.8701
chr2L	9176123	9176476	7.3352		chr2L	9962246	9962570	4.4022		chr2L	10506656	10507505	7.45579
chr2L	9178649	9178822	7.39329		chr2L	9963667	9963862	6.76097		chr2L	10514915	10516019	5.33005
chr2L	9181137	9182229	5.96582		chr2L	9967064	9967865	6.58573		chr2L	10516541	10517580	7.8521
chr2L	9182685	9183698	8.89582		chr2L	9968133	9969032	10.4367		chr2L	10526976	10527700	3.48244
chr2L	9187595	9188132	3.73312		chr2L	9975138	9975302	2.14001		chr2L	10536329	10537063	1.4115
chr2L	9190611	9191063	3.24303		chr2L	9982123	9982771	2.06248		chr2L	10538530	10539282	1.93967
chr2L	9192177	9192488	4.68644		chr2L	9988971	9989395	1.98233		chr2L	10543998	10544907	2.22005
chr2L	9196535	9197313	3.20944		chr2L	10002539	10003019	10.2092		chr2L	10601759	10602160	1.39055
chr2L	9204555	9205661	6.57935		chr2L	10004043	10005391	5.0714		chr2L	10680706	10681110	2.7785
chr2L	9211277	9211747	2.91201		chr2L	10009683	10010455	8.11524		chr2L	10681471	10681872	4.82821
chr2L	9213803	9214355	1.91048		chr2L	10012428	10013120	3.60553		chr2L	10682354	10682856	4.42718
chr2L	9232035	9232929	3.52542		chr2L	10056269	10056874	7.14881		chr2L	10710922	10712110	1.98235
chr2L	9236749	9237148	3.29552		chr2L	10059532	10060965	7.74413		chr2L	10721328	10721921	2.89713
chr2L	9237395	9238038	6.01362		chr2L	10069839	10070423	1.53106		chr2L	10732213	10732913	5.87179
chr2L	9245861	9246458	2.78215		chr2L	10076396	10076805	1.23688		chr2L	10735856	10736294	4.03157
chr2L	9252587	9253049	2.14842		chr2L	10143368	10143626	2.68302		chr2L	10736858	10737431	3.39494
chr2L	9271266	9271678	1.54096		chr2L	10163677	10163868	3.03573		chr2L	10743773	10745759	3.23072
chr2L	9331032	9332403	2.63866		chr2L	10167367	10167857	1.6549		chr2L	10756203	10756714	2.5725
chr2L	9339021	9339328	2.98094		chr2L	10201149	10202057	4.22731		chr2L	10767910	10768149	4.20717
chr2L	9386617	9388522	15.4412		chr2L	10202470	10202919	5.21272		chr2L	10769917	10770287	3.29044
chr2L	9399114	9399722	1.30621		chr2L	10204567	10204869	6.09789		chr2L	10801195	10801833	1.64841
chr2L	9430531	9432140	2.64398		chr2L	10205089	10205259	7.44358		chr2L	10837724	10838490	2.30387
chr2L	9446389	9447104	5.35743		chr2L	10206735	10207177	10.4633		chr2L	10842471	10842797	5.10194
chr2L	9448441	9449899	8.27546		chr2L	10208846	10209492	12.4017		chr2L	10850046	10850883	4.82735
chr2L	9459618	9459969	1.86513		chr2L	10209866	10210281	5.82341		chr2L	10858181	10859290	4.04639
chr2L	9462679	9463492	1.81108		chr2L	10220734	10221643	10.887		chr2L	10883436	10883687	2.60481
chr2L	9486015	9486571	1.98404		chr2L	10225993	10226493	10.1539		chr2L	10947900	10948178	56.5985
chr2L	9493767	9494662	7.53852		chr2L	10227181	10227662	8.16564		chr2L	10966568	10966941	5.37084
chr2L	9501996	9503633	9.30082		chr2L	10230649	10231157	6.18971		chr2L	10967602	10968251	4.90114
chr2L	9509132	9509695	1.77807		chr2L	10238125	10239752	5.71419		chr2L	10969974	10970672	8.50727
chr2L	9522558	9523037	2.81548		chr2L	10240183	10240519	7.7581		chr2L	10976320	10977047	6.6035
chr2L	9525264	9525890	2.76428		chr2L	10246419	10246924	7.72581		chr2L	10986213	10986437	5.1197
chr2L	9527078	9527329	2.67374		chr2L	10251591	10252340	6.01608		chr2L	10987079	10987702	4.01428
chr2L	9539551	9539969	3.15275		chr2L	10254964	10255795	4.53983		chr2L	10989324	10989746	4.76575
chr2L	9540136	9540764	2.73159		chr2L	10260657	10261039	7.74078		chr2L	11001286	11001734	3.292
chr2L	9547386	9548701	1.90827		chr2L	10261806	10262094	6.03303		chr2L	11010769	11011468	5.02073
chr2L	9567231	9567852	11.8896		chr2L	10264153	10264761	7.67366		chr2L	11012005	11012553	3.91495
chr2L	9568429	9568632	5.51892		chr2L	10264890	10265362	9.50154		chr2L	11013284	11013649	3.81601
chr2L	9569345	9569947	4.30421		chr2L	10269599	10270421	8.59252		chr2L	11038677	11040013	2.48419
chr2L	9570857	9571379	7.04508		chr2L	10277049	10277252	4.06243		chr2L	11044989	11046441	4.12163
chr2L	9572908	9573398	4.15817		chr2L	10280895	10281616	3.02185		chr2L	11051850	11052103	3.99334
chr2L	9576068	9576947	8.06945		chr2L	10292056	10292668	7.1831		chr2L	11052596	11053666	6.926
chr2L	9612517	9612962	4.9445		chr2L	10298448	10298773	5.16152		chr2L	11057602	11058300	12.8736
chr2L	9613216	9614925	8.58182		chr2L	10303422	10304252	11.9014		chr2L	11065873	11067285	3.76448
chr2L	9616516	9616918	4.64503		chr2L	10306407	10306987	12.163		chr2L	11090621	11091552	4.37089
chr2L	9622224	9623126	1.85549		chr2L	10312748	10313367	4.01474		chr2L	11094937	11095193	8.90554
chr2L	9634032	9634404	1.60027		chr2L	10314636	10314949	3.51287		chr2L	11099742	11100150	3.54022
chr2L	9657127	9657822	3.17337		chr2L	10315224	10315484	3.87091		chr2L	11101288	11101452	4.46729
chr2L	9685370	9685914	2.39642		chr2L	10321014	10322052	5.01619		chr2L	11106375	11106706	3.30229
chr2L	9686783	9687342	2.41082		chr2L	10327267	10328593	3.3525		chr2L	11107170	11107386	5.18063
chr2L	9692442	9693162	3.53339		chr2L	10333366	10334121	11.1785		chr2L	11109214	11110029	3.2397
chr2L	9698115	9698814	7.79208		chr2L	10335133	10336018	6.99176		chr2L	11120227	11121219	5.19819
chr2L	9699249	9699851	11.3699		chr2L	10341738	10342935	9.6649		chr2L	11122445	11122796	5.36148
chr2L	9700332	9700910	14.8772		chr2L	10355861	10356923	3.28365		chr2L	11123559	11123909	4.62746
chr2L	9703788	9704713	10.1652		chr2L	10357821	10358352	4.56365		chr2L	11130109	11131229	4.75932
chr2L	9707370	9708444	4.30938		chr2L	10362762	10363529	5.09291		chr2L	11145703	11146074	1.7642
chr2L	9710710	9711254	3.39409		chr2L	10363676	10364134	5.75354		chr2L	11154947	11156278	3.28924
chr2L	9716556	9716925	1.88434		chr2L	10373890	10374395	2.7781		chr2L	11171911	11172179	1.92628
chr2L	9719279	9719800	1.58678		chr2L	10379900	10380712	3.82261		chr2L	11178649	11179128	2.24236
chr2L	9735184	9736868	3.91493		chr2L	10386042	10387237	12.7578		chr2L	11179988	11180400	2.13717
chr2L	9757967	9758674	6.56399		chr2L	10387352	10388324	11.495		chr2L	11221257	11221725	2.54633
chr2L	9758997	9759716	6.45181		chr2L	10395016	10396376	9.75392		chr2L	11262483	11263669	2.50698
chr2L	9763519	9763869	3.79964		chr2L	10396533	10397608	10.3848		chr2L	11269054	11269949	9.48359
chr2L	9768258	9768884	2.00497		chr2L	10403461	10404230	5.3676		chr2L	11277887	11278072	4.55097
chr2L	9778166	9778572	6.27681		chr2L	10404364	10404673	4.35741		chr2L	11280633	11281154	2.7205
chr2L	9779453	9780052	6.49261		chr2L	10405069	10405717	5.20212		chr2L	11281563	11282055	3.47753
chr2L	9781712	9782574	18.1125		chr2L	10409335	10409758	5.10461		chr2L	11282273	11282500	3.33948
chr2L	9788188	9788513	4.66041		chr2L	10412987	10414923	7.63698		chr2L	11317522	11317744	2.98993
chr2L	9789903	9790966	5.23085		chr2L	10418892	10419380	6.24345		chr2L	11358489	11358950	3.18965
chr2L	9792520	9793020	4.43929		chr2L	10422630	10423694	7.03627		chr2L	11368925	11369606	1.1485
chr2L	9881071	9881683	2.66954		chr2L	10424342	10424790	5.41857		chr2L	11447615	11448699	3.93199
chr2L	9887436	9889041	6.32385		chr2L	10430861	10431544	8.62472		chr2L	11474893	11475508	3.73083
chr2L	9891080	9891400	8.6621		chr2L	10435435	10436108	6.92289		chr2L	11498550	11499737	8.46586
chr2L	9893851	9894693	14.4755		chr2L	10437434	10437797	7.01571		chr2L	11507921	11508455	2.806
chr2L	9895169	9895753	8.80998		chr2L	10438448	10438758	4.66927		chr2L	11508612	11508924	2.34249
chr2L	9896993	9897553	8.59305		chr2L	10438916	10439464	6.30148		chr2L	11516308	11517329	9.62901
chr2L	9905267	9905698	4.27566		chr2L	10441889	10442542	4.99201		chr2L	11517645	11518034	5.34755
chr2L	9906855	9907424	5.56705		chr2L	10455882	10456196	2.34364		chr2L	11522805	11523181	4.67933
chr2L	9908423	9908859	13.6932		chr2L	10457434	10457826	3.47737		chr2L	11525750	11526074	6.74104
chr2L	9911701	9912230	5.6614		chr2L	10470207	10470693	1.63056		chr2L	11526750	11527138	8.52051
chr2L	9912433	9912872	10.5534		chr2L	10477558	10478478	3.0255		chr2L	11527450	11528360	10.2059
chr2L	9915008	9915711	12.3543		chr2L	10480169	10480592	3.20078		chr2L	11528619	11529098	12.8768
chr2L	9918426	9919190	7.61743		chr2L	10488545	10489084	3.80403		chr2L	11541066	11541563	3.07751
chr2L	9920681	9921862	4.44426		chr2L	10499998	10500401	9.21474		chr2L	11607528	11608095	2.17971
chr2L	9938408	9939007	6.41171		chr2L	10502895	10503565	5.1782		chr2L	11615295	11615576	1.48576
chr2L	9947263	9949823	10.248		chr2L	10503829	10503987	6.36349		chr2L	11713481	11713680	2.20312
chr2L	9955450	9955738	4.61664		chr2L	10506664	10507488	7.6934		chr2L	11747435	11747805	1.43401
chr2L	9956862	9957506	8.19713		chr2L	10514798	10515679	5.5522		chr2L	11806455	11808193	17.726
chr2L	9959236	9959407	5.02061		chr2L	10516542	10517598	7.58201		chr2L	11826363	11826977	3.36092
chr2L	9962231	9962643	4.02663		chr2L	10526998	10527303	2.71241		chr2L	11829347	11829665	4.79453
chr2L	9963662	9963826	6.0417		chr2L	10527414	10527679	3.40788		chr2L	11843840	11844529	2.48874
chr2L	9967056	9967811	4.85013		chr2L	10538624	10539164	1.63701		chr2L	11849690	11850442	5.50359
chr2L	9968118	9969227	8.38664		chr2L	10544091	10544907	2.07731		chr2L	11878661	11879379	5.58475
chr2L	9975140	9975322	2.03209		chr2L	10554215	10554717	1.23684		chr2L	11899912	11900152	1.39927
chr2L	9981644	9982635	1.70022		chr2L	10601778	10602130	1.18712		chr2L	11930592	11930910	1.95386
chr2L	9989000	9989333	1.98793		chr2L	10680704	10681055	2.65711		chr2L	11931470	11932052	2.48038
chr2L	10002511	10003018	7.69194		chr2L	10681435	10681937	5.28509		chr2L	11980085	11980566	2.36538
chr2L	10004033	10005386	4.08376		chr2L	10682345	10682867	4.20265		chr2L	11988504	11989371	7.78002
chr2L	10009700	10010460	6.32008		chr2L	10690921	10691397	1.68234		chr2L	11989665	11990390	9.9253
chr2L	10012283	10013071	3.41369		chr2L	10710927	10711526	2.6152		chr2L	11990655	11991053	9.21096
chr2L	10029926	10030413	1.22238		chr2L	10721403	10721923	2.83068		chr2L	12002915	12003536	13.9378
chr2L	10056260	10056874	5.91152		chr2L	10732232	10733053	5.15455		chr2L	12003760	12004084	7.9065
chr2L	10059524	10060982	6.68996		chr2L	10735832	10736300	4.22239		chr2L	12005090	12005566	8.63274
chr2L	10069915	10070414	1.73661		chr2L	10736874	10737352	3.07898		chr2L	12005854	12006405	11.8745
chr2L	10076331	10076880	1.49794		chr2L	10743763	10745727	3.03803		chr2L	12007370	12007966	11.3826
chr2L	10143368	10143668	2.01798		chr2L	10756154	10756493	3.35199		chr2L	12010770	12011179	9.82316
chr2L	10149674	10150130	1.8172		chr2L	10767916	10768157	4.63828		chr2L	12011925	12012462	5.56431
chr2L	10163697	10163871	3.64084		chr2L	10769918	10770234	3.05385		chr2L	12020756	12021185	4.47937
chr2L	10201122	10201959	3.76844		chr2L	10801180	10801941	1.76924		chr2L	12023888	12024155	3.56197
chr2L	10202470	10202914	4.45953		chr2L	10837697	10838490	2.42712		chr2L	12024363	12024628	3.61547
chr2L	10204649	10204875	5.46211		chr2L	10842469	10842814	4.68834		chr2L	12028512	12029011	3.41212
chr2L	10205075	10205278	6.18934		chr2L	10849972	10850898	4.73135		chr2L	12037960	12038437	7.06965
chr2L	10206706	10207188	8.56183		chr2L	10858174	10858926	4.67118		chr2L	12040606	12040925	6.91321
chr2L	10208489	10209516	7.39936		chr2L	10859074	10859278	4.42025		chr2L	12044742	12046434	10.7594
chr2L	10210074	10210263	5.69153		chr2L	10883408	10883687	2.89384		chr2L	12046735	12047018	10.0769
chr2L	10219906	10221681	6.10824		chr2L	10947900	10948161	40.5514		chr2L	12054308	12056428	7.99644
chr2L	10226037	10226496	7.73246		chr2L	10966561	10966941	5.19491		chr2L	12062904	12063656	3.22998
chr2L	10227181	10227697	6.55889		chr2L	10967914	10968259	5.87871		chr2L	12093330	12093861	2.75823
chr2L	10229074	10230120	4.2208		chr2L	10969986	10970726	8.22666		chr2L	12095125	12095342	3.62448
chr2L	10230649	10231151	4.83075		chr2L	10971671	10971993	5.53447		chr2L	12103234	12104293	4.88924
chr2L	10238172	10239762	4.52182		chr2L	10975681	10976026	4.30354		chr2L	12133589	12134426	5.70677
chr2L	10240136	10240520	6.66616		chr2L	10976311	10977056	7.72276		chr2L	12147053	12147497	1.19007
chr2L	10246458	10246922	6.16368		chr2L	10986126	10986437	3.96443		chr2L	12172295	12172995	4.74921
chr2L	10251563	10252350	5.02949		chr2L	10987084	10987755	3.57993		chr2L	12207370	12207975	4.48179
chr2L	10254979	10255796	3.96308		chr2L	10989338	10989751	5.37438		chr2L	12256181	12256440	2.4184
chr2L	10260674	10261039	5.70417		chr2L	11001075	11001775	3.06633		chr2L	12282364	12282598	1.64006
chr2L	10261812	10262127	4.61263		chr2L	11004959	11005229	3.33844		chr2L	12341682	12342068	2.35222
chr2L	10264164	10264748	5.81109		chr2L	11010733	11011494	4.86548		chr2L	12361067	12361390	2.651
chr2L	10264877	10265367	6.95722		chr2L	11012029	11012576	4.2007		chr2L	12365472	12366376	4.30894
chr2L	10269631	10270373	6.45903		chr2L	11013273	11013610	3.7776		chr2L	12381873	12382270	2.42395
chr2L	10280829	10281996	2.26111		chr2L	11039320	11040151	3.30114		chr2L	12402926	12403678	9.64736
chr2L	10292050	10292637	5.22883		chr2L	11045009	11046073	5.04767		chr2L	12403993	12405435	13.3232
chr2L	10298447	10298783	4.28425		chr2L	11052579	11053659	6.95619		chr2L	12421557	12422338	13.1009
chr2L	10303415	10304299	8.15506		chr2L	11056462	11056744	6.22681		chr2L	12423036	12423624	8.05396
chr2L	10306349	10306987	8.92949		chr2L	11057597	11058299	11.5547		chr2L	12424357	12424827	9.19012
chr2L	10312775	10313778	2.69077		chr2L	11065874	11067273	4.58424		chr2L	12427451	12428239	16.5652
chr2L	10320943	10322047	4.06332		chr2L	11076218	11076704	1.73202		chr2L	12433857	12434260	14.7447
chr2L	10327140	10328361	2.70324		chr2L	11090561	11091612	4.27782		chr2L	12434682	12435028	13.4563
chr2L	10331611	10331940	4.7975		chr2L	11094946	11095679	3.94294		chr2L	12435932	12436722	10.6232
chr2L	10333343	10334131	8.36872		chr2L	11101297	11101557	3.19753		chr2L	12448235	12448691	3.84579
chr2L	10335108	10336065	5.20487		chr2L	11102478	11102686	3.3536		chr2L	12455123	12455864	4.93092
chr2L	10341738	10342948	7.49133		chr2L	11107149	11107411	4.47736		chr2L	12456331	12456937	8.79259
chr2L	10355816	10357051	2.83359		chr2L	11109209	11110040	2.85213		chr2L	12460837	12461542	9.41484
chr2L	10357843	10358377	2.98499		chr2L	11120229	11120933	5.29062		chr2L	12464665	12465919	8.67931
chr2L	10362775	10363538	4.13714		chr2L	11122412	11122883	4.48525		chr2L	12467675	12467996	11.7853
chr2L	10363672	10364248	3.60708		chr2L	11123557	11123942	3.98137		chr2L	12474053	12474714	8.13666
chr2L	10366172	10366905	3.29619		chr2L	11130118	11131000	5.72126		chr2L	12476733	12477387	6.03538
chr2L	10373898	10374676	2.0956		chr2L	11145747	11145989	2.12116		chr2L	12482837	12484790	16.9951
chr2L	10375679	10376140	2.81697		chr2L	11154875	11156278	3.26098		chr2L	12491588	12492107	5.48207
chr2L	10379868	10380774	2.79871		chr2L	11171831	11172139	1.59678		chr2L	12495156	12495967	4.96903
chr2L	10386053	10388362	9.65973		chr2L	11179977	11180399	2.11369		chr2L	12502538	12502882	5.02812
chr2L	10394933	10396402	7.93862		chr2L	11221376	11221725	3.47516		chr2L	12504197	12504999	7.99649
chr2L	10396530	10397599	8.47642		chr2L	11256875	11257705	1.67993		chr2L	12507542	12508027	7.69984
chr2L	10403495	10404132	4.87352		chr2L	11262481	11263455	2.59461		chr2L	12513840	12514506	18.4714
chr2L	10405052	10405754	4.11708		chr2L	11269064	11269978	10.3694		chr2L	12514834	12515466	8.99609
chr2L	10409259	10409758	4.72544		chr2L	11277898	11278069	4.50165		chr2L	12519755	12520427	6.7603
chr2L	10412981	10414916	6.32987		chr2L	11280891	11281242	3.15605		chr2L	12520689	12521550	7.20512
chr2L	10418894	10419390	4.99346		chr2L	11281559	11282019	4.20501		chr2L	12523702	12524038	6.59166
chr2L	10422590	10423677	5.87272		chr2L	11282275	11282504	3.00216		chr2L	12528821	12529122	6.85621
chr2L	10424340	10425056	3.7245		chr2L	11317557	11317939	1.74577		chr2L	12530416	12530852	7.63726
chr2L	10430838	10431568	6.901		chr2L	11358524	11358949	2.99198		chr2L	12533082	12533417	8.75461
chr2L	10435542	10436145	6.00802		chr2L	11424063	11424399	1.68438		chr2L	12534392	12535106	9.47987
chr2L	10437413	10437801	6.02112		chr2L	11447599	11448322	5.19685		chr2L	12535318	12535774	5.02066
chr2L	10438444	10438664	4.30675		chr2L	11474954	11475498	3.41692		chr2L	12541238	12541675	6.94638
chr2L	10438903	10439463	5.04191		chr2L	11484572	11485127	1.16582		chr2L	12541818	12542142	5.76309
chr2L	10441869	10442530	3.63388		chr2L	11498609	11499708	7.72787		chr2L	12543167	12544214	7.07073
chr2L	10452456	10452817	1.75409		chr2L	11516300	11517331	9.25728		chr2L	12546185	12546553	10.5012
chr2L	10457439	10457842	3.15114		chr2L	11517645	11518061	7.03937		chr2L	12568304	12568707	2.30226
chr2L	10463338	10463745	1.31809		chr2L	11522815	11523192	5.59852		chr2L	12569362	12569805	2.17225
chr2L	10470216	10470825	1.44301		chr2L	11526750	11527270	7.23209		chr2L	12586962	12587472	6.0962
chr2L	10477605	10478510	2.97743		chr2L	11527444	11528360	9.5013		chr2L	12617839	12618758	6.20464
chr2L	10485659	10486366	2.26623		chr2L	11528628	11529112	11.3668		chr2L	12628373	12628864	1.83447
chr2L	10488560	10489097	3.24249		chr2L	11541053	11541438	2.34307		chr2L	12644175	12644660	2.01298
chr2L	10499985	10500403	7.76766		chr2L	11607577	11608168	2.14428		chr2L	12655630	12656099	9.57683
chr2L	10503823	10503987	5.62334		chr2L	11653876	11654340	1.46109		chr2L	12680010	12680438	1.69986
chr2L	10506636	10507485	6.37787		chr2L	11677945	11678366	1.18478		chr2L	12692477	12693964	7.94504
chr2L	10514896	10516019	4.82564		chr2L	11713481	11713670	2.33699		chr2L	12704279	12705153	7.15044
chr2L	10516552	10517588	6.32782		chr2L	11806460	11808327	16.1911		chr2L	12705313	12705743	5.3099
chr2L	10526969	10527708	2.562		chr2L	11826355	11826916	3.58693		chr2L	12712238	12713119	5.69469
chr2L	10527868	10528646	2.15758		chr2L	11828307	11828784	3.13707		chr2L	12719389	12720152	6.82738
chr2L	10538591	10539232	1.40924		chr2L	11829347	11829589	4.7101		chr2L	12721470	12722453	5.1686
chr2L	10543636	10544907	1.47118		chr2L	11843810	11844584	2.44475		chr2L	12735659	12737061	1.22603
chr2L	10601729	10602340	1.12925		chr2L	11849702	11850418	5.80452		chr2L	12744689	12745023	1.66045
chr2L	10680703	10681075	2.77393		chr2L	11878670	11879459	5.14298		chr2L	12770985	12772028	3.32736
chr2L	10681423	10681906	4.06355		chr2L	11931433	11932154	1.81594		chr2L	12822160	12823586	11.264
chr2L	10682335	10682827	4.06262		chr2L	11948111	11948703	2.12716		chr2L	12823734	12824972	10.6176
chr2L	10710947	10711532	1.72234		chr2L	11981197	11981643	3.40651		chr2L	12837159	12837731	5.06146
chr2L	10721250	10721912	2.22405		chr2L	11988516	11989332	7.07359		chr2L	12849771	12849947	4.31929
chr2L	10732196	10733019	4.66978		chr2L	11989662	11990230	11.3453		chr2L	12901149	12901527	1.85321
chr2L	10735843	10736305	3.1482		chr2L	11990697	11991094	9.46492		chr2L	12909631	12909881	1.87459
chr2L	10736927	10737416	3.00661		chr2L	12002875	12003536	13.5022		chr2L	12930605	12931383	1.14198
chr2L	10743728	10745754	2.83409		chr2L	12003734	12004084	7.68431		chr2L	12941198	12941510	1.74201
chr2L	10756160	10756740	2.09048		chr2L	12005089	12005561	8.61741		chr2L	12958059	12958560	1.88351
chr2L	10767833	10768140	2.60431		chr2L	12005826	12006401	11.8997		chr2L	12973956	12975526	9.13448
chr2L	10769427	10769770	2.23682		chr2L	12007394	12007987	10.9698		chr2L	12983137	12983723	1.77941
chr2L	10769911	10770251	2.74721		chr2L	12010767	12011179	9.35726		chr2L	12984584	12984861	2.22188
chr2L	10801180	10801899	1.51507		chr2L	12011932	12012420	5.86295		chr2L	12999776	13001158	5.03584
chr2L	10837730	10838492	2.73675		chr2L	12014106	12014622	4.56081		chr2L	13003896	13004260	7.07787
chr2L	10842471	10842795	3.74942		chr2L	12020762	12021185	4.44627		chr2L	13018629	13019087	4.97117
chr2L	10849970	10850933	3.97172		chr2L	12023884	12024638	3.01966		chr2L	13021173	13021578	8.63658
chr2L	10858161	10859289	3.64846		chr2L	12037965	12038421	5.54552		chr2L	13046583	13046876	3.48985
chr2L	10876508	10876764	1.15138		chr2L	12040568	12040884	7.55509		chr2L	13053179	13053477	3.32508
chr2L	10883409	10883687	2.8919		chr2L	12044737	12046438	10.121		chr2L	13059740	13060703	24.0308
chr2L	10947900	10948188	28.7347		chr2L	12046712	12047013	9.13949		chr2L	13068246	13068448	15.5402
chr2L	10957382	10957787	1.35617		chr2L	12054296	12056423	7.68123		chr2L	13071420	13075429	27.6451
chr2L	10966576	10966942	3.73474		chr2L	12062812	12063662	3.67395		chr2L	13082163	13082723	9.44202
chr2L	10967571	10968257	3.77775		chr2L	12074246	12074659	1.43935		chr2L	13083739	13084134	8.62385
chr2L	10970036	10970755	6.64546		chr2L	12103233	12103731	4.27114		chr2L	13085578	13086206	8.32346
chr2L	10971809	10972008	4.94433		chr2L	12103894	12104282	5.97951		chr2L	13091461	13092412	3.12348
chr2L	10976308	10977047	5.48395		chr2L	12133557	12134429	5.55168		chr2L	13097730	13098544	3.81483
chr2L	10986230	10986440	3.4476		chr2L	12147207	12147453	1.39071		chr2L	13103262	13104684	3.96304
chr2L	10987079	10987729	3.41224		chr2L	12161736	12161918	1.48286		chr2L	13104856	13105384	6.70413
chr2L	10989338	10989748	3.90022		chr2L	12171286	12171761	2.91281		chr2L	13113521	13114232	5.75944
chr2L	11001232	11002262	2.57658		chr2L	12172341	12172987	5.25806		chr2L	13117275	13117848	3.16096
chr2L	11010722	11011492	3.81367		chr2L	12207370	12208044	4.4192		chr2L	13122511	13122920	4.26483
chr2L	11011863	11012597	2.93057		chr2L	12228227	12228647	1.41823		chr2L	13126536	13127392	3.39798
chr2L	11039245	11040003	2.80244		chr2L	12256238	12256461	1.7032		chr2L	13164931	13165996	5.64762
chr2L	11045510	11046111	5.5806		chr2L	12341682	12342002	2.1712		chr2L	13170801	13171341	2.842
chr2L	11052579	11053670	5.85399		chr2L	12361115	12361407	2.87397		chr2L	13178197	13179539	4.32101
chr2L	11056391	11056932	4.89955		chr2L	12365263	12366392	3.64074		chr2L	13180357	13180685	5.2987
chr2L	11057602	11058278	9.85663		chr2L	12381944	12382269	2.17785		chr2L	13182486	13182746	5.37419
chr2L	11065874	11067304	2.81798		chr2L	12402925	12403700	9.24041		chr2L	13190229	13192378	8.32413
chr2L	11075860	11076699	1.47132		chr2L	12403974	12405411	13.1688		chr2L	13203522	13204160	17.0484
chr2L	11090652	11091549	4.31991		chr2L	12421564	12422561	11.6315		chr2L	13205824	13206766	28.4029
chr2L	11094946	11095521	3.68679		chr2L	12423021	12423627	8.84881		chr2L	13207558	13208112	16.3236
chr2L	11106302	11106720	2.99447		chr2L	12424355	12424906	9.49079		chr2L	13211872	13212250	6.36666
chr2L	11107149	11107362	3.8167		chr2L	12427451	12428248	16.548		chr2L	13215423	13215935	9.23337
chr2L	11109101	11110044	2.86231		chr2L	12433820	12434281	14.2201		chr2L	13219572	13220214	8.2099
chr2L	11120280	11121302	4.0818		chr2L	12434676	12435061	13.1435		chr2L	13222491	13222687	4.07541
chr2L	11122412	11122895	4.38463		chr2L	12435848	12436566	10.7166		chr2L	13244541	13245243	5.03288
chr2L	11123549	11123885	4.41088		chr2L	12448220	12448625	3.98309		chr2L	13250328	13250694	2.0521
chr2L	11130114	11130996	4.43661		chr2L	12455118	12455865	4.75479		chr2L	13253637	13253848	2.41518
chr2L	11145733	11145979	2.2736		chr2L	12456210	12456983	7.67159		chr2L	13267760	13268638	4.34756
chr2L	11154878	11156321	2.83418		chr2L	12460840	12461557	9.30751		chr2L	13286308	13286850	11.6656
chr2L	11178642	11179051	1.82316		chr2L	12463726	12463947	8.60513		chr2L	13290429	13291112	25.7472
chr2L	11179988	11180399	2.31921		chr2L	12464643	12465913	9.23249		chr2L	13296124	13297596	5.49048
chr2L	11221232	11221730	1.96371		chr2L	12467671	12467975	12.5638		chr2L	13332676	13333563	5.58915
chr2L	11256882	11257577	1.78635		chr2L	12474051	12474724	9.22954		chr2L	13363134	13363466	6.27261
chr2L	11262407	11263433	2.33654		chr2L	12476738	12477349	5.55219		chr2L	13365743	13366688	12.4986
chr2L	11269084	11269996	8.54993		chr2L	12482834	12484804	16.6681		chr2L	13367014	13367976	15.5901
chr2L	11275613	11276562	2.36177		chr2L	12485903	12486151	7.75726		chr2L	13369917	13370209	10.1007
chr2L	11277906	11278068	3.8229		chr2L	12491581	12492127	5.66456		chr2L	13373482	13373799	9.95006
chr2L	11280808	11281270	2.83368		chr2L	12495186	12495962	5.44653		chr2L	13374008	13374424	8.45295
chr2L	11281568	11282012	3.27673		chr2L	12502527	12502865	3.94756		chr2L	13378333	13379028	13.5946
chr2L	11282178	11282580	2.12633		chr2L	12504180	12504999	7.1573		chr2L	13386774	13387779	13.3639
chr2L	11313868	11314367	1.28696		chr2L	12507181	12508019	5.88358		chr2L	13394046	13394463	5.18633
chr2L	11358524	11358916	2.96163		chr2L	12513787	12514536	16.6099		chr2L	13398935	13400168	5.70405
chr2L	11368888	11369651	1.33161		chr2L	12514839	12515503	8.63456		chr2L	13401182	13401415	4.34477
chr2L	11424024	11424403	1.51437		chr2L	12519783	12520424	6.94203		chr2L	13410324	13410483	3.21475
chr2L	11425991	11426446	1.41035		chr2L	12520670	12521714	7.39948		chr2L	13410663	13411287	2.56694
chr2L	11447599	11448690	3.86144		chr2L	12523628	12524127	5.81822		chr2L	13411839	13412708	3.31469
chr2L	11474912	11475536	2.81561		chr2L	12528879	12529208	5.76384		chr2L	13437549	13437808	3.01979
chr2L	11484588	11485126	0.966193		chr2L	12530503	12530850	6.74194		chr2L	13458737	13459464	5.34571
chr2L	11498588	11499716	6.9264		chr2L	12533080	12533417	7.45764		chr2L	13500909	13502690	4.26414
chr2L	11507832	11509027	1.85287		chr2L	12534397	12535090	9.04318		chr2L	13507290	13507457	7.62275
chr2L	11516283	11517331	7.82837		chr2L	12535527	12535782	5.33298		chr2L	13507665	13508297	8.47082
chr2L	11517653	11518062	4.87281		chr2L	12541225	12541703	6.98967		chr2L	13510005	13510260	9.65798
chr2L	11522795	11523196	4.60857		chr2L	12541978	12542150	7.36726		chr2L	13512808	13512973	12.6026
chr2L	11525685	11526074	5.81903		chr2L	12543172	12544289	6.37998		chr2L	13513309	13514380	19.3172
chr2L	11526746	11527285	5.69268		chr2L	12546194	12546553	8.72733		chr2L	13514993	13515716	16.0509
chr2L	11527474	11528363	8.48861		chr2L	12569352	12569679	2.17699		chr2L	13539088	13539320	3.4982
chr2L	11528570	11529112	9.53007		chr2L	12586974	12587693	4.38493		chr2L	13548765	13549128	6.43593
chr2L	11541056	11541433	1.83891		chr2L	12617824	12618624	7.3036		chr2L	13549401	13550182	12.2746
chr2L	11568678	11569036	1.03218		chr2L	12644210	12644652	1.73624		chr2L	13554789	13555038	6.26047
chr2L	11607475	11608037	2.01038		chr2L	12655625	12656109	8.19697		chr2L	13557318	13557687	3.79424
chr2L	11653792	11654234	1.48368		chr2L	12680188	12680365	2.08279		chr2L	13569200	13569360	12.7312
chr2L	11713481	11713667	3.33027		chr2L	12690019	12690362	4.49057		chr2L	13570029	13570373	14.9038
chr2L	11806455	11808213	15.288		chr2L	12692493	12693919	8.43131		chr2L	13571048	13571537	21.8568
chr2L	11809201	11809653	6.82541		chr2L	12700911	12701169	4.39657		chr2L	13571865	13572947	27.9974
chr2L	11826380	11826950	3.1956		chr2L	12703915	12704112	5.24456		chr2L	13576275	13576735	12.668
chr2L	11828286	11828783	2.71367		chr2L	12704307	12704810	8.21743		chr2L	13586070	13586321	3.67946
chr2L	11829354	11829672	3.1868		chr2L	12705448	12705745	6.27908		chr2L	13586564	13587064	3.59093
chr2L	11842242	11842775	2.16118		chr2L	12707686	12708081	4.44394		chr2L	13605675	13605980	3.0183
chr2L	11843818	11844812	2.11009		chr2L	12712238	12713077	5.91006		chr2L	13612384	13612629	2.60232
chr2L	11849693	11850399	4.47155		chr2L	12719401	12720152	5.71104		chr2L	13616485	13616869	2.93247
chr2L	11878741	11879384	5.19926		chr2L	12721247	12722458	4.98813		chr2L	13629560	13630024	2.41168
chr2L	11904099	11904526	1.33208		chr2L	12736399	12737036	0.889646		chr2L	13638513	13639011	4.52594
chr2L	11917049	11917447	1.07819		chr2L	12771466	12772028	3.84163		chr2L	13640407	13642060	7.74493
chr2L	11948088	11948695	1.68523		chr2L	12787088	12787329	1.5009		chr2L	13669800	13670402	2.88227
chr2L	11961137	11961560	1.56601		chr2L	12816443	12816721	1.80236		chr2L	13676582	13677777	1.86311
chr2L	11973275	11973575	1.80537		chr2L	12822158	12823602	9.32966		chr2L	13732245	13732560	2.51041
chr2L	11978255	11978434	2.58471		chr2L	12823710	12824879	10.2069		chr2L	13750342	13750763	2.30886
chr2L	11978974	11979195	2.72042		chr2L	12837137	12837659	5.86298		chr2L	13758721	13759066	2.16207
chr2L	11980316	11980600	2.40116		chr2L	12838322	12838650	3.07836		chr2L	13770537	13770901	4.84141
chr2L	11981207	11981631	2.44435		chr2L	12901079	12901666	1.54362		chr2L	13773348	13773989	2.53872
chr2L	11988518	11989369	6.30215		chr2L	12930633	12931184	1.50344		chr2L	13779708	13780970	15.1753
chr2L	11989662	11990370	8.18126		chr2L	12941190	12941395	3.37006		chr2L	13783407	13783737	7.7543
chr2L	11990710	11991107	7.53881		chr2L	12960777	12961187	2.05713		chr2L	13784346	13784811	6.62242
chr2L	11996369	11996564	2.17195		chr2L	12973888	12975531	8.46307		chr2L	13790652	13791555	3.91372
chr2L	12002875	12003536	10.0894		chr2L	12999776	13001171	4.99797		chr2L	13793053	13794053	3.84549
chr2L	12003753	12004084	5.85487		chr2L	13003909	13004270	6.01847		chr2L	13804358	13804653	3.17767
chr2L	12005095	12005618	7.34651		chr2L	13018639	13019065	4.62511		chr2L	13812685	13813587	4.76413
chr2L	12005834	12006401	9.35941		chr2L	13021123	13021598	8.03333		chr2L	13829180	13829949	5.66201
chr2L	12007351	12008204	7.89296		chr2L	13022009	13022201	4.4766		chr2L	13832999	13833469	11.345
chr2L	12010792	12011179	7.18543		chr2L	13036080	13036303	2.46306		chr2L	13834624	13835232	11.6764
chr2L	12011940	12012441	4.40506		chr2L	13043561	13043866	2.9471		chr2L	13836556	13836803	9.9012
chr2L	12014108	12014649	3.39225		chr2L	13046556	13046867	3.76433		chr2L	13838059	13838366	15.2185
chr2L	12020767	12021185	2.8514		chr2L	13059740	13060703	22.769		chr2L	13838504	13838781	9.82169
chr2L	12028451	12028991	2.97863		chr2L	13068274	13068454	15.4399		chr2L	13839588	13839875	11.2274
chr2L	12037950	12038442	5.39602		chr2L	13071416	13072727	25.8762		chr2L	13840312	13840668	11.98
chr2L	12040606	12040928	4.72181		chr2L	13072850	13075434	28.1978		chr2L	13841210	13841881	8.05135
chr2L	12044742	12046438	9.20481		chr2L	13082194	13082723	9.09662		chr2L	13842119	13842587	15.0719
chr2L	12046715	12047018	7.66098		chr2L	13083748	13084139	8.322		chr2L	13878049	13878534	9.13099
chr2L	12054304	12056428	6.38762		chr2L	13085588	13086188	8.27454		chr2L	13878789	13879092	8.34435
chr2L	12062765	12063709	2.96221		chr2L	13097737	13098543	4.04477		chr2L	13886472	13886967	3.07246
chr2L	12074209	12074659	1.23048		chr2L	13103268	13104684	4.9521		chr2L	13897916	13898525	3.81031
chr2L	12075590	12076008	1.12686		chr2L	13104842	13105371	7.99409		chr2L	13903838	13904800	5.05353
chr2L	12081806	12082066	1.12949		chr2L	13113270	13114234	4.82413		chr2L	13913955	13914282	2.62746
chr2L	12095057	12095317	2.15721		chr2L	13117168	13117802	2.98777		chr2L	13931437	13932426	12.0914
chr2L	12103218	12104278	4.11372		chr2L	13122509	13122927	5.06718		chr2L	13960499	13960868	3.83954
chr2L	12109101	12109462	2.27825		chr2L	13126736	13127377	3.38856		chr2L	14001505	14001846	1.82416
chr2L	12112094	12112497	1.92894		chr2L	13164898	13166005	5.72416		chr2L	14010536	14010915	5.81549
chr2L	12120109	12120588	1.11946		chr2L	13170774	13171355	2.99272		chr2L	14011318	14012313	4.8266
chr2L	12133590	12134453	3.97189		chr2L	13178681	13179443	4.19692		chr2L	14012494	14013006	3.709
chr2L	12172319	12172995	4.01497		chr2L	13179809	13180674	4.24743		chr2L	14020826	14022479	20.0288
chr2L	12207254	12207979	4.18185		chr2L	13182403	13182747	4.90128		chr2L	14038164	14038609	1.94818
chr2L	12228202	12228646	1.30725		chr2L	13190519	13192381	8.47134		chr2L	14068870	14069163	2.18975
chr2L	12238187	12239087	1.15541		chr2L	13203512	13204174	15.6182		chr2L	14075711	14076196	4.93993
chr2L	12246381	12246816	1.29195		chr2L	13205826	13206766	28.2921		chr2L	14082866	14083133	2.07978
chr2L	12256213	12256412	1.44763		chr2L	13207534	13208084	14.8002		chr2L	14094782	14094949	3.68432
chr2L	12341732	12342084	1.66571		chr2L	13211872	13212022	8.52453		chr2L	14133912	14134252	1.99531
chr2L	12353370	12354220	1.24764		chr2L	13215424	13215934	9.24667		chr2L	14196268	14196967	1.92861
chr2L	12365483	12366382	3.39406		chr2L	13219570	13220270	6.89757		chr2L	14197271	14197517	2.72618
chr2L	12381950	12382268	2.5117		chr2L	13221043	13221397	3.76402		chr2L	14219116	14219961	5.13649
chr2L	12396590	12397651	1.38586		chr2L	13222471	13222700	3.95679		chr2L	14220644	14221764	5.73421
chr2L	12402791	12403669	6.96144		chr2L	13244534	13245257	4.76579		chr2L	14229904	14230279	7.72785
chr2L	12403971	12405483	11.2162		chr2L	13250257	13250715	2.19581		chr2L	14233993	14235018	14.3497
chr2L	12410186	12410579	2.67349		chr2L	13253623	13253856	2.38539		chr2L	14252145	14252464	2.11217
chr2L	12421534	12422779	9.44153		chr2L	13258530	13259047	1.76886		chr2L	14262805	14263325	2.23151
chr2L	12424359	12424824	8.53702		chr2L	13266946	13267227	3.77267		chr2L	14271627	14272116	1.91797
chr2L	12427457	12428239	14.2186		chr2L	13267793	13268607	4.67614		chr2L	14287899	14288132	2.74448
chr2L	12433823	12434281	12.3914		chr2L	13275882	13276536	1.87008		chr2L	14327965	14328494	2.6965
chr2L	12434674	12435053	9.86688		chr2L	13286195	13286857	10.1889		chr2L	14336175	14336962	1.94808
chr2L	12435928	12436835	8.54705		chr2L	13289875	13290199	7.72615		chr2L	14348048	14348906	3.08598
chr2L	12447307	12447582	2.34973		chr2L	13290418	13291103	24.7627		chr2L	14351058	14352112	3.84512
chr2L	12448193	12448642	3.23693		chr2L	13294520	13294679	7.44893		chr2L	14356684	14357183	7.08626
chr2L	12455129	12455880	4.8532		chr2L	13296138	13297216	6.01039		chr2L	14358848	14359604	8.1562
chr2L	12456201	12456972	7.50519		chr2L	13332650	13333604	4.86073		chr2L	14375487	14375917	2.23338
chr2L	12460835	12461508	8.31135		chr2L	13358586	13358796	2.4487		chr2L	14385314	14385661	2.12245
chr2L	12463708	12463923	7.87908		chr2L	13363129	13363400	6.84904		chr2L	14409621	14410004	4.34528
chr2L	12464653	12465953	9.1752		chr2L	13365738	13366683	12.5776		chr2L	14422906	14423381	1.64459
chr2L	12467671	12467974	10.4351		chr2L	13366980	13367954	16.5483		chr2L	14466077	14466613	1.96531
chr2L	12474053	12474724	9.44633		chr2L	13369850	13370190	8.64244		chr2L	14490216	14490924	2.53948
chr2L	12475959	12476313	5.16739		chr2L	13373468	13373801	9.63381		chr2L	14495663	14496004	3.01981
chr2L	12476612	12477349	6.15148		chr2L	13374008	13374606	6.89383		chr2L	14518470	14518939	3.59752
chr2L	12478125	12478425	5.72027		chr2L	13378328	13379011	14.3806		chr2L	14580863	14581292	1.84483
chr2L	12482831	12484831	15.8023		chr2L	13386759	13387967	11.5156		chr2L	14588922	14589241	2.98487
chr2L	12485958	12486151	8.09039		chr2L	13394044	13394454	5.25432		chr2L	14598720	14600319	8.99617
chr2L	12489918	12490532	3.88197		chr2L	13398581	13400177	4.92303		chr2L	14613960	14615106	2.68618
chr2L	12491493	12492123	4.60778		chr2L	13400724	13401410	3.14034		chr2L	14615939	14616239	5.24381
chr2L	12495068	12495966	4.97972		chr2L	13403888	13404368	2.82697		chr2L	14618906	14619106	5.66532
chr2L	12504197	12505039	6.8003		chr2L	13410331	13410513	2.55172		chr2L	14681925	14682805	2.95825
chr2L	12507189	12508008	5.59225		chr2L	13410665	13411321	2.32919		chr2L	14688898	14690157	6.83445
chr2L	12513799	12514530	14.9257		chr2L	13411857	13412706	3.24015		chr2L	14690297	14690599	5.24068
chr2L	12514839	12515475	7.74441		chr2L	13458715	13459482	5.03458		chr2L	14706197	14706502	3.90288
chr2L	12519743	12520432	6.02294		chr2L	13468665	13469224	1.7257		chr2L	14753257	14753594	1.73659
chr2L	12520678	12521716	6.00764		chr2L	13500475	13500641	5.07298		chr2L	14803581	14804132	1.46605
chr2L	12523614	12524195	5.04879		chr2L	13500853	13501790	3.996		chr2L	14844199	14844639	1.86808
chr2L	12528840	12529122	5.46245		chr2L	13503188	13503366	6.46151		chr2L	14850365	14852340	2.32945
chr2L	12530503	12530850	5.25158		chr2L	13507194	13507489	6.16114		chr2L	14889997	14890214	3.3874
chr2L	12531028	12531405	5.00703		chr2L	13507646	13508035	9.42827		chr2L	14995491	14996147	2.22615
chr2L	12532773	12532943	4.59332		chr2L	13510095	13510251	10.4313		chr2L	14997186	14997848	3.31088
chr2L	12533078	12533432	6.15499		chr2L	13513308	13514374	18.0345		chr2L	15005613	15005818	6.58648
chr2L	12534368	12535090	8.20427		chr2L	13514617	13515716	13.6585		chr2L	15007259	15008000	11.6898
chr2L	12535513	12535774	4.59528		chr2L	13539069	13539356	3.64511		chr2L	15009471	15009972	9.26456
chr2L	12541226	12541686	6.28906		chr2L	13548755	13549056	6.36798		chr2L	15032322	15032685	2.97803
chr2L	12541816	12542151	5.33657		chr2L	13549359	13550174	12.4432		chr2L	15035294	15035828	4.18674
chr2L	12543140	12544294	5.45641		chr2L	13552363	13552684	6.09979		chr2L	15038883	15039907	6.95704
chr2L	12546189	12546568	7.07659		chr2L	13554791	13555003	5.72848		chr2L	15056982	15057401	6.35985
chr2L	12569333	12569690	1.78467		chr2L	13556287	13556646	4.21287		chr2L	15057873	15058955	6.14265
chr2L	12572576	12572910	2.14983		chr2L	13557957	13558183	4.1521		chr2L	15061419	15062323	7.01437
chr2L	12575884	12576130	1.9069		chr2L	13569205	13569358	11.699		chr2L	15067467	15067784	3.27088
chr2L	12586970	12587783	3.89581		chr2L	13570029	13570385	14.8002		chr2L	15067957	15068279	3.84003
chr2L	12617784	12618534	5.99751		chr2L	13571046	13571557	22.1949		chr2L	15113249	15113863	3.30261
chr2L	12628467	12628940	1.56729		chr2L	13571927	13572956	26.9907		chr2L	15133956	15134316	1.51237
chr2L	12636945	12637769	1.24474		chr2L	13576274	13576742	12.09		chr2L	15248333	15248941	2.69542
chr2L	12644211	12644719	1.91255		chr2L	13586100	13587071	3.68022		chr2L	15254592	15255022	5.0611
chr2L	12655622	12656115	6.41612		chr2L	13605466	13605895	2.27113		chr2L	15256291	15256826	9.62643
chr2L	12680121	12680494	1.45775		chr2L	13616706	13616871	4.02376		chr2L	15264045	15265041	14.026
chr2L	12690036	12690375	4.13244		chr2L	13625435	13625802	2.22529		chr2L	15271735	15272617	6.99728
chr2L	12692467	12693963	7.01947		chr2L	13638504	13638965	4.3806		chr2L	15274854	15275550	7.938
chr2L	12703929	12704117	4.53175		chr2L	13640405	13641783	8.37258		chr2L	15332678	15333963	2.82992
chr2L	12704275	12705150	5.4973		chr2L	13668481	13668815	2.14761		chr2L	15339509	15340472	3.89434
chr2L	12705450	12705741	4.45737		chr2L	13669805	13670402	2.13149		chr2L	15353817	15354066	2.34462
chr2L	12712233	12713102	5.54137		chr2L	13676888	13677814	2.28941		chr2L	15425785	15426520	3.58224
chr2L	12714352	12714657	3.08185		chr2L	13699148	13699335	1.76228		chr2L	15433211	15433437	2.25121
chr2L	12719559	12720156	6.34952		chr2L	13732235	13732530	2.53582		chr2L	15490273	15490513	2.08581
chr2L	12721618	12722465	5.27605		chr2L	13750331	13750801	2.05055		chr2L	15498864	15500250	8.84247
chr2L	12735704	12736946	0.929278		chr2L	13770485	13770929	5.52671		chr2L	15500510	15501612	9.54929
chr2L	12770975	12772319	2.35997		chr2L	13773731	13774001	4.031		chr2L	15504117	15504568	5.47964
chr2L	12787094	12787297	1.18414		chr2L	13779696	13780964	15.2375		chr2L	15578532	15578723	2.63674
chr2L	12804487	12805042	1.19254		chr2L	13783413	13783733	7.16879		chr2L	15643845	15644126	2.47226
chr2L	12822158	12824597	9.37883		chr2L	13784325	13784813	7.22715		chr2L	15649904	15650728	1.84305
chr2L	12837153	12837722	4.89615		chr2L	13790678	13791641	3.45315		chr2L	15727650	15728797	1.4756
chr2L	12856110	12856351	1.92343		chr2L	13792993	13793825	4.06416		chr2L	15745537	15746258	11.1012
chr2L	12881879	12882586	1.08195		chr2L	13802554	13802853	2.88318		chr2L	15746683	15747082	11.8589
chr2L	12901081	12901644	2.05674		chr2L	13803834	13804228	3.19231		chr2L	15750876	15751368	12.23
chr2L	12909606	12909852	2.02706		chr2L	13812779	13813595	5.05197		chr2L	15751998	15752491	14.591
chr2L	12930611	12931245	1.36879		chr2L	13829180	13830028	5.20887		chr2L	15756385	15756786	3.65094
chr2L	12941208	12941403	2.66055		chr2L	13832994	13833484	12.1117		chr2L	15762614	15762990	5.43928
chr2L	12958067	12958386	1.90573		chr2L	13834624	13835306	10.2735		chr2L	15763484	15763902	4.91685
chr2L	12960813	12961212	2.3304		chr2L	13836554	13836818	9.78388		chr2L	15764124	15764448	5.07892
chr2L	12973858	12975532	7.37103		chr2L	13838078	13838361	12.8704		chr2L	15767772	15768439	5.74412
chr2L	12983090	12983713	1.92192		chr2L	13839588	13839877	11.3345		chr2L	15770060	15771125	4.16637
chr2L	12999573	13001181	4.36663		chr2L	13840321	13840673	11.3088		chr2L	15829308	15829942	1.69041
chr2L	13003833	13004258	4.75816		chr2L	13841210	13841900	8.19213		chr2L	15870158	15870567	2.80076
chr2L	13014641	13015086	2.70063		chr2L	13842070	13842605	12.4012		chr2L	15883494	15883755	2.14598
chr2L	13018641	13019099	3.74295		chr2L	13862240	13862640	1.4801		chr2L	15886704	15887615	2.35083
chr2L	13021128	13021605	6.78083		chr2L	13877945	13878551	6.76557		chr2L	15911978	15913968	29.8745
chr2L	13022004	13022177	4.38418		chr2L	13878767	13879082	8.2019		chr2L	15922516	15923766	4.27872
chr2L	13039966	13040405	2.0532		chr2L	13886497	13886961	2.67127		chr2L	15955082	15955365	1.73475
chr2L	13045590	13046332	2.86173		chr2L	13897926	13898525	3.59737		chr2L	16033318	16033809	2.28594
chr2L	13046543	13046914	3.34196		chr2L	13903846	13904285	6.71533		chr2L	16052781	16053389	1.48799
chr2L	13059737	13060719	19.6717		chr2L	13904440	13904800	3.78884		chr2L	16145115	16145287	2.72263
chr2L	13068138	13068461	12.1641		chr2L	13913964	13914242	1.87686		chr2L	16153702	16153923	1.77622
chr2L	13071406	13075429	24.231		chr2L	13931437	13932432	12.5372		chr2L	16188397	16189116	2.0287
chr2L	13082196	13082725	8.72439		chr2L	13950780	13951316	1.22375		chr2L	16194546	16195045	2.09357
chr2L	13083189	13083343	7.07306		chr2L	13960507	13960879	3.42799		chr2L	16218379	16219315	2.22858
chr2L	13083749	13084071	7.63534		chr2L	13979811	13980159	1.54555		chr2L	16223782	16224264	2.56041
chr2L	13085563	13086257	7.00341		chr2L	14010531	14010901	5.18397		chr2L	16246317	16246776	4.39321
chr2L	13091469	13092501	2.83234		chr2L	14011310	14013026	4.05287		chr2L	16247954	16248913	6.54942
chr2L	13097730	13098549	3.68734		chr2L	14020813	14022475	19.9573		chr2L	16252368	16252710	13.4272
chr2L	13103266	13104689	4.54144		chr2L	14038178	14038701	1.63429		chr2L	16253433	16253634	8.36325
chr2L	13104848	13105372	6.44563		chr2L	14068850	14069245	1.8764		chr2L	16255211	16255483	7.00322
chr2L	13113221	13114246	4.20519		chr2L	14075724	14076255	3.4505		chr2L	16256977	16257499	7.77004
chr2L	13117339	13117991	2.97462		chr2L	14094782	14094956	3.90923		chr2L	16259469	16259623	7.56538
chr2L	13122511	13122924	4.10219		chr2L	14149449	14149773	1.63676		chr2L	16261356	16261699	8.97412
chr2L	13126511	13127362	3.21509		chr2L	14195722	14196985	1.90221		chr2L	16262095	16262666	8.54442
chr2L	13164898	13165989	4.86647		chr2L	14197262	14197435	2.96369		chr2L	16268118	16268615	8.28706
chr2L	13170779	13171349	2.69923		chr2L	14219018	14219962	4.59087		chr2L	16269451	16270213	16.6696
chr2L	13178664	13180687	3.56405		chr2L	14220577	14221690	5.3698		chr2L	16271013	16272161	15.6675
chr2L	13182444	13182860	3.56399		chr2L	14227848	14228231	3.35657		chr2L	16278833	16279276	4.72487
chr2L	13190320	13192380	7.48296		chr2L	14229924	14230281	7.48901		chr2L	16279612	16280371	11.0027
chr2L	13203509	13204184	13.4001		chr2L	14234002	14234968	14.2128		chr2L	16284306	16285621	19.2082
chr2L	13205797	13206772	24.3135		chr2L	14262745	14263269	1.72278		chr2L	16286056	16287048	18.0234
chr2L	13207405	13208091	11.5083		chr2L	14271676	14272152	1.42035		chr2L	16287332	16287526	26.5682
chr2L	13211872	13212022	7.57698		chr2L	14287768	14288116	2.31833		chr2L	16293628	16294235	3.25252
chr2L	13215101	13215946	6.50153		chr2L	14298270	14298848	1.33554		chr2L	16299429	16299747	8.5947
chr2L	13219598	13220189	6.0476		chr2L	14327846	14328555	2.31602		chr2L	16299899	16300397	6.43114
chr2L	13222473	13222691	3.37661		chr2L	14336221	14336791	2.09135		chr2L	16301760	16302121	8.57165
chr2L	13244545	13245264	3.79689		chr2L	14348500	14348789	3.68807		chr2L	16302741	16303391	15.5741
chr2L	13250259	13250692	2.01961		chr2L	14351059	14352111	4.09032		chr2L	16306971	16307339	11.4372
chr2L	13253642	13253868	1.9518		chr2L	14356667	14357221	6.18532		chr2L	16308224	16308402	7.99078
chr2L	13267777	13268621	4.16252		chr2L	14358867	14359443	9.13		chr2L	16309153	16310082	7.57028
chr2L	13275874	13276536	1.77139		chr2L	14377245	14377734	1.78862		chr2L	16310625	16311177	8.23992
chr2L	13286315	13286959	8.97213		chr2L	14385387	14385674	1.73708		chr2L	16314865	16315272	7.009
chr2L	13289817	13290159	6.07567		chr2L	14396195	14396474	1.99228		chr2L	16316138	16316483	4.92851
chr2L	13290411	13291123	18.9031		chr2L	14409566	14409990	4.22322		chr2L	16325299	16326422	13.2128
chr2L	13294512	13294745	5.94063		chr2L	14422907	14423354	1.68646		chr2L	16326629	16327554	7.84087
chr2L	13296137	13297224	5.10123		chr2L	14466067	14466346	2.05354		chr2L	16341808	16342340	3.54272
chr2L	13300397	13300822	2.83576		chr2L	14490187	14490924	2.30646		chr2L	16343293	16344078	3.37288
chr2L	13313868	13314355	0.959275		chr2L	14495667	14496005	2.97881		chr2L	16349373	16350927	10.1286
chr2L	13332652	13333606	4.50651		chr2L	14496288	14496511	1.97414		chr2L	16351167	16351587	15.8482
chr2L	13345983	13346471	1.82973		chr2L	14518377	14518810	3.25525		chr2L	16356684	16357196	10.7828
chr2L	13358587	13358797	2.26157		chr2L	14580644	14581208	1.47172		chr2L	16358391	16358766	4.26238
chr2L	13363138	13363467	6.26697		chr2L	14588913	14589244	3.09541		chr2L	16374093	16374753	3.11491
chr2L	13365829	13366684	10.538		chr2L	14598733	14600226	9.36031		chr2L	16386082	16386676	1.596
chr2L	13367020	13367994	12.1953		chr2L	14614211	14615032	3.27865		chr2L	16406724	16406984	2.96897
chr2L	13369917	13370207	8.5655		chr2L	14615932	14616237	6.06774		chr2L	16422730	16423054	3.08789
chr2L	13373482	13373816	7.0117		chr2L	14618911	14619063	4.13177		chr2L	16429441	16429791	2.26157
chr2L	13373993	13374605	5.84127		chr2L	14681720	14682805	2.34293		chr2L	16446975	16449197	22.04
chr2L	13378205	13379028	10.37		chr2L	14688902	14690163	7.03934		chr2L	16450278	16451380	29.0311
chr2L	13386789	13387864	10.819		chr2L	14690291	14690655	4.57688		chr2L	16467038	16467432	2.7535
chr2L	13394045	13394447	3.56856		chr2L	14706120	14706500	3.37063		chr2L	16485176	16486258	3.20573
chr2L	13398595	13400169	3.86058		chr2L	14753208	14753582	1.62614		chr2L	16486504	16487002	3.68771
chr2L	13400740	13401401	2.84358		chr2L	14803642	14804132	1.78939		chr2L	16487698	16488037	5.39094
chr2L	13403909	13404368	2.72875		chr2L	14850441	14851619	2.52566		chr2L	16491148	16491514	5.67339
chr2L	13410614	13411303	2.62657		chr2L	14851802	14852048	3.35723		chr2L	16491956	16492393	8.10072
chr2L	13411852	13412618	3.49992		chr2L	14877836	14878398	1.35317		chr2L	16502362	16502734	3.67792
chr2L	13433691	13434129	1.75663		chr2L	14890039	14890214	3.1441		chr2L	16507638	16509865	6.6283
chr2L	13437231	13437899	1.96771		chr2L	14907575	14907964	1.4837		chr2L	16511250	16511859	7.68008
chr2L	13439347	13440311	2.43362		chr2L	14944016	14944497	1.74031		chr2L	16519914	16520731	16.5669
chr2L	13458716	13459480	4.09724		chr2L	14995503	14996138	2.18956		chr2L	16521267	16521973	13.4135
chr2L	13468663	13469308	1.68664		chr2L	14997332	14997848	2.92647		chr2L	16524495	16525562	12.1996
chr2L	13500482	13500636	4.33174		chr2L	15005647	15005875	6.50422		chr2L	16526081	16526688	12.4767
chr2L	13500863	13501667	4.37451		chr2L	15007259	15007966	11.6465		chr2L	16528591	16528832	10.359
chr2L	13501979	13502690	4.59017		chr2L	15009359	15009986	7.62159		chr2L	16532871	16533377	7.38157
chr2L	13503186	13503362	5.60349		chr2L	15032335	15032685	2.87137		chr2L	16533799	16534321	10.8903
chr2L	13507665	13508071	7.6761		chr2L	15035286	15035809	3.74817		chr2L	16536958	16537402	4.77283
chr2L	13512798	13513068	8.81986		chr2L	15036118	15036465	4.28526		chr2L	16543334	16543765	5.7049
chr2L	13513315	13514372	15.9619		chr2L	15038894	15039954	6.03857		chr2L	16544020	16544452	6.43874
chr2L	13514595	13515718	12.2925		chr2L	15056993	15057403	6.5024		chr2L	16544632	16545034	13.1433
chr2L	13529055	13529524	1.89031		chr2L	15057877	15058974	5.87532		chr2L	16545774	16546414	13.8895
chr2L	13538140	13538551	2.30943		chr2L	15061412	15062319	6.84212		chr2L	16566795	16567134	2.33828
chr2L	13539086	13539331	2.95065		chr2L	15064056	15064249	4.52138		chr2L	16587837	16588819	14.2682
chr2L	13549265	13550182	10.8001		chr2L	15067483	15067775	3.2038		chr2L	16595346	16596989	5.86509
chr2L	13554794	13555038	4.65914		chr2L	15067944	15068312	4.09426		chr2L	16600459	16600854	6.15267
chr2L	13556277	13556646	4.24769		chr2L	15079190	15079712	1.42537		chr2L	16601513	16602077	6.54323
chr2L	13557304	13557709	4.39364		chr2L	15113244	15113885	2.63378		chr2L	16611910	16613165	27.86
chr2L	13557873	13558202	3.7263		chr2L	15134153	15134346	1.82913		chr2L	16613425	16613578	12.6001
chr2L	13569189	13569358	11.8758		chr2L	15248299	15248933	2.45632		chr2L	16620528	16621156	13.9355
chr2L	13570020	13570387	14.1255		chr2L	15254601	15255022	4.55491		chr2L	16623179	16624004	21.5812
chr2L	13571048	13571559	18.0746		chr2L	15256280	15256905	9.05666		chr2L	16624697	16625859	13.826
chr2L	13571936	13572956	24.1628		chr2L	15264045	15264988	13.1302		chr2L	16630427	16630786	5.24151
chr2L	13576266	13576839	10.9091		chr2L	15271746	15272634	7.16485		chr2L	16637377	16637748	19.7962
chr2L	13581596	13582108	2.74304		chr2L	15274864	15275542	7.64607		chr2L	16639043	16640168	9.09427
chr2L	13586072	13587127	3.9677		chr2L	15332630	15333938	2.82814		chr2L	16645089	16646339	12.2482
chr2L	13590613	13591215	3.28127		chr2L	15339499	15340517	4.20629		chr2L	16646834	16647176	5.54243
chr2L	13601272	13601646	2.53876		chr2L	15388194	15388555	1.44367		chr2L	16656437	16657110	11.522
chr2L	13601871	13603048	1.9683		chr2L	15425733	15426531	2.95602		chr2L	16662129	16662730	4.19751
chr2L	13605577	13606004	2.77303		chr2L	15433105	15433409	1.72345		chr2L	16670346	16670907	2.03082
chr2L	13617491	13618018	2.23349		chr2L	15444404	15444712	1.30138		chr2L	16679475	16680229	14.8731
chr2L	13625435	13625802	2.06479		chr2L	15445937	15446180	1.58246		chr2L	16680427	16681052	6.68972
chr2L	13629555	13630032	2.91565		chr2L	15464405	15464767	1.69587		chr2L	16684037	16685336	7.02027
chr2L	13638397	13639043	4.41758		chr2L	15465051	15465701	2.08699		chr2L	16689461	16690106	4.14632
chr2L	13640404	13642053	6.65787		chr2L	15498960	15500202	9.09184		chr2L	16691983	16692861	3.40789
chr2L	13669766	13670396	2.27906		chr2L	15500496	15501567	10.1383		chr2L	16703703	16704405	11.3255
chr2L	13676648	13677900	1.95935		chr2L	15504116	15504885	5.76346		chr2L	16716073	16716384	7.38797
chr2L	13720404	13720789	2.03762		chr2L	15521024	15521230	1.83717		chr2L	16719639	16722092	14.8777
chr2L	13750331	13750801	1.87294		chr2L	15586141	15586533	1.07509		chr2L	16727675	16728268	9.28789
chr2L	13755552	13755950	2.13769		chr2L	15628258	15628495	1.65201		chr2L	16729112	16729853	11.6479
chr2L	13758658	13759070	2.24242		chr2L	15649904	15650728	1.89543		chr2L	16730080	16730554	9.45581
chr2L	13770499	13770917	3.65123		chr2L	15727698	15728787	1.84315		chr2L	16731415	16731570	7.82975
chr2L	13773695	13773996	3.03422		chr2L	15745541	15746246	9.67684		chr2L	16731938	16732368	12.8995
chr2L	13774353	13774802	2.36182		chr2L	15746683	15747090	11.3006		chr2L	16738297	16738560	3.5873
chr2L	13779707	13780968	12.5476		chr2L	15750870	15751368	11.2037		chr2L	16742242	16742759	5.03703
chr2L	13783405	13783724	6.5658		chr2L	15751937	15752498	12.0155		chr2L	16746824	16747330	3.16673
chr2L	13784325	13784831	6.51007		chr2L	15756378	15756777	3.1649		chr2L	16753056	16753412	3.31862
chr2L	13790886	13791550	3.36901		chr2L	15762614	15762976	4.64674		chr2L	16753574	16754249	2.6603
chr2L	13793051	13793842	3.98438		chr2L	15763489	15763865	4.43147		chr2L	16762725	16763314	3.69708
chr2L	13812774	13813591	4.14605		chr2L	15764135	15764454	4.61601		chr2L	16790918	16791708	5.83118
chr2L	13829195	13829943	4.44269		chr2L	15767661	15768437	6.67042		chr2L	16798633	16798848	2.5635
chr2L	13832994	13833497	9.81004		chr2L	15770161	15771138	4.2636		chr2L	16801474	16802048	2.27209
chr2L	13834618	13835310	9.56678		chr2L	15813744	15814335	1.79105		chr2L	16816400	16816701	5.48572
chr2L	13836646	13836812	9.3874		chr2L	15829304	15830029	1.36697		chr2L	16817047	16818010	5.72555
chr2L	13838060	13838364	9.25996		chr2L	15870097	15870644	1.90397		chr2L	16818331	16818882	7.80814
chr2L	13839588	13839892	8.05581		chr2L	15873174	15873867	2.48598		chr2L	16824462	16825201	6.90827
chr2L	13840280	13840686	8.36822		chr2L	15886728	15887577	2.71996		chr2L	16826801	16827511	14.0353
chr2L	13841178	13841948	7.21727		chr2L	15893059	15894474	1.92412		chr2L	16837048	16837790	8.34652
chr2L	13842115	13842605	8.88061		chr2L	15911976	15913965	30.6782		chr2L	16852603	16853178	3.01164
chr2L	13864888	13865584	1.46014		chr2L	15922525	15923270	6.22279		chr2L	16853342	16853757	2.95821
chr2L	13878044	13879093	6.34678		chr2L	15926116	15926506	3.24838		chr2L	16857548	16858226	3.33512
chr2L	13886230	13886973	1.96449		chr2L	16033291	16033841	2.04091		chr2L	16862643	16863106	3.29902
chr2L	13897922	13898558	3.42229		chr2L	16041733	16042188	2.36219		chr2L	16874344	16875205	2.7819
chr2L	13903836	13904805	4.85719		chr2L	16052018	16052455	1.73805		chr2L	16879213	16879616	6.20422
chr2L	13931435	13932405	10.4941		chr2L	16052749	16053433	1.67577		chr2L	16880847	16881365	4.45406
chr2L	13950755	13951316	1.69616		chr2L	16144996	16145295	2.26065		chr2L	16881791	16882519	4.81112
chr2L	13960476	13960914	2.7807		chr2L	16153702	16153934	1.41396		chr2L	16886275	16886780	10.0821
chr2L	13971731	13971972	1.75372		chr2L	16188308	16189109	2.049		chr2L	16887759	16888775	12.215
chr2L	13972955	13973335	1.70215		chr2L	16210744	16210926	2.72737		chr2L	16889121	16889405	7.79859
chr2L	13979322	13980188	1.31394		chr2L	16218471	16219347	2.10454		chr2L	16909739	16910769	4.8011
chr2L	14010543	14010906	4.28212		chr2L	16223740	16224234	2.32355		chr2L	17023622	17023838	2.02506
chr2L	14011313	14013042	3.67492		chr2L	16247967	16248913	6.69411		chr2L	17092065	17092557	1.64631
chr2L	14020813	14022477	16.9175		chr2L	16252380	16252710	12.2603		chr2L	17102024	17102231	2.66486
chr2L	14038142	14038617	1.58576		chr2L	16255216	16255484	7.69284		chr2L	17130382	17130888	1.66108
chr2L	14068843	14069240	1.96357		chr2L	16256981	16257495	7.12376		chr2L	17145645	17145882	1.82937
chr2L	14075711	14076303	2.88425		chr2L	16259464	16259704	6.30112		chr2L	17226532	17226904	2.4938
chr2L	14094769	14094951	3.02891		chr2L	16261368	16261729	7.16416		chr2L	17242629	17244050	4.70535
chr2L	14107816	14108364	1.64833		chr2L	16262069	16262667	7.06144		chr2L	17270059	17270486	2.02351
chr2L	14184646	14185156	2.25668		chr2L	16268112	16268295	9.84482		chr2L	17312838	17313107	1.8832
chr2L	14195729	14196988	1.72351		chr2L	16269443	16270213	17.064		chr2L	17327617	17328114	2.99343
chr2L	14215566	14215819	3.17862		chr2L	16271113	16272161	16.4719		chr2L	17335873	17336414	1.95284
chr2L	14219106	14219960	4.68271		chr2L	16278968	16279283	5.07516		chr2L	17347733	17348079	2.25671
chr2L	14220559	14221701	5.21698		chr2L	16279618	16280369	9.87948		chr2L	17377459	17377882	6.78549
chr2L	14222393	14222922	3.88476		chr2L	16284306	16285624	18.5274		chr2L	17378509	17379669	9.88362
chr2L	14229914	14230311	6.86058		chr2L	16286050	16287029	17.426		chr2L	17383996	17384262	12.946
chr2L	14233993	14234963	12.8842		chr2L	16287331	16287525	24.7485		chr2L	17384423	17385578	13.7248
chr2L	14241663	14242110	1.87052		chr2L	16293503	16294024	3.59246		chr2L	17389087	17389447	7.20014
chr2L	14249636	14249848	1.86993		chr2L	16297145	16297368	4.39212		chr2L	17392358	17392745	4.76028
chr2L	14254298	14255409	1.35549		chr2L	16299442	16299778	8.44328		chr2L	17397845	17398415	2.88645
chr2L	14262718	14263323	1.414		chr2L	16299899	16300401	7.36995		chr2L	17401742	17401944	3.81499
chr2L	14287797	14288126	1.59293		chr2L	16301760	16302120	7.97534		chr2L	17404822	17405241	5.5609
chr2L	14298256	14298988	1.0845		chr2L	16302738	16303377	14.2733		chr2L	17409391	17409656	6.73776
chr2L	14327846	14328555	2.52729		chr2L	16306972	16307351	11.3206		chr2L	17410195	17410898	14.5793
chr2L	14336166	14336915	2.02768		chr2L	16308244	16308407	7.92823		chr2L	17419787	17420260	4.18887
chr2L	14348066	14348755	2.73987		chr2L	16309155	16310060	6.8613		chr2L	17424420	17424927	10.7528
chr2L	14351065	14352111	3.09756		chr2L	16310668	16311221	7.99692		chr2L	17425365	17425553	11.3606
chr2L	14356619	14357307	4.56621		chr2L	16314889	16315264	6.78491		chr2L	17427442	17428540	21.5047
chr2L	14358842	14359589	6.16793		chr2L	16316099	16316573	4.13819		chr2L	17433145	17433503	11.8699
chr2L	14375418	14375925	1.72626		chr2L	16325295	16326417	12.6659		chr2L	17438446	17438813	5.55232
chr2L	14377257	14377829	1.98395		chr2L	16326642	16327640	7.42887		chr2L	17444627	17445459	5.48667
chr2L	14393982	14394314	2.07023		chr2L	16341818	16342435	3.26129		chr2L	17450001	17451445	28.659
chr2L	14409634	14410183	2.69648		chr2L	16343350	16344048	3.44578		chr2L	17455937	17456577	5.71353
chr2L	14422746	14423452	1.80677		chr2L	16349415	16349918	5.94214		chr2L	17457879	17458266	5.44319
chr2L	14431813	14432257	1.44566		chr2L	16350029	16350939	12.8674		chr2L	17459054	17459764	5.50175
chr2L	14441480	14442019	1.25286		chr2L	16351161	16351615	14.6056		chr2L	17473114	17473805	7.28806
chr2L	14490504	14490916	3.29208		chr2L	16356672	16357201	9.43547		chr2L	17480758	17481561	6.49209
chr2L	14495628	14495996	2.61403		chr2L	16358427	16358766	4.49255		chr2L	17482003	17482318	7.92938
chr2L	14518422	14519009	2.69848		chr2L	16374006	16374699	2.40061		chr2L	17500031	17500611	2.44754
chr2L	14526490	14527058	1.3407		chr2L	16386317	16386715	1.5671		chr2L	17589725	17590255	4.03024
chr2L	14547062	14547296	1.43494		chr2L	16395967	16396269	2.20557		chr2L	17715372	17715788	2.57027
chr2L	14573940	14574478	0.93816		chr2L	16400287	16400854	1.69133		chr2L	17784726	17785213	2.59425
chr2L	14580658	14581710	0.977799		chr2L	16406635	16406981	3.01309		chr2L	17790016	17790877	1.84949
chr2L	14588905	14589254	2.3181		chr2L	16422689	16423057	2.28426		chr2L	17793651	17793896	2.51111
chr2L	14598634	14600233	7.49372		chr2L	16438269	16438597	3.10733		chr2L	17819899	17820175	5.26257
chr2L	14605263	14605588	1.47048		chr2L	16445143	16445423	12.6524		chr2L	17827807	17828288	1.7627
chr2L	14613951	14615114	2.78694		chr2L	16446973	16449196	21.5367		chr2L	17850815	17851036	1.79017
chr2L	14615936	14616323	3.63849		chr2L	16450272	16451380	29.6286		chr2L	17907723	17908348	1.54083
chr2L	14651669	14652098	1.11494		chr2L	16485182	16486274	3.29586		chr2L	17911929	17912135	2.48618
chr2L	14652419	14652752	1.23455		chr2L	16486782	16487013	5.65466		chr2L	17963268	17963655	3.39003
chr2L	14656131	14656392	1.68467		chr2L	16487673	16487987	5.15328		chr2L	17965897	17966443	2.65988
chr2L	14681636	14682805	2.12355		chr2L	16491941	16492391	8.06934		chr2L	17990369	17990569	2.26648
chr2L	14683511	14683681	4.97822		chr2L	16494105	16494590	5.85879		chr2L	18061074	18061534	1.11466
chr2L	14688894	14690126	6.18253		chr2L	16497609	16498116	3.73449		chr2L	18083477	18083825	2.061
chr2L	14690262	14690594	4.54252		chr2L	16502362	16502805	3.10075		chr2L	18106185	18106607	3.42165
chr2L	14691437	14691671	3.40096		chr2L	16507636	16509143	7.77964		chr2L	18119547	18120101	12.1385
chr2L	14706105	14706518	2.99353		chr2L	16509284	16509910	5.00031		chr2L	18121325	18121899	8.19742
chr2L	14707504	14707893	1.79273		chr2L	16511230	16511854	8.04554		chr2L	18122307	18122816	7.97605
chr2L	14753218	14753534	2.13166		chr2L	16519902	16521096	12.2767		chr2L	18130531	18131175	2.53002
chr2L	14768716	14769207	1.34397		chr2L	16521276	16521979	14.3267		chr2L	18137797	18138279	10.2102
chr2L	14803856	14804132	2.14319		chr2L	16524586	16525100	13.7438		chr2L	18138724	18139477	7.34168
chr2L	14813976	14814307	1.69521		chr2L	16525338	16525508	10.42		chr2L	18143336	18143693	7.19274
chr2L	14822471	14823046	1.17771		chr2L	16526081	16526724	12.3235		chr2L	18145277	18145735	6.52215
chr2L	14844039	14844860	1.48232		chr2L	16528591	16528832	11.4549		chr2L	18146595	18146989	9.61722
chr2L	14850419	14851576	2.52873		chr2L	16529175	16529606	10.2615		chr2L	18148393	18148924	8.55686
chr2L	14851721	14852201	2.32751		chr2L	16533032	16533393	8.03248		chr2L	18151232	18152025	22.8431
chr2L	14877831	14878413	1.26326		chr2L	16533799	16534333	10.6327		chr2L	18152967	18153395	7.75577
chr2L	14890018	14890209	2.16311		chr2L	16536961	16537470	5.20609		chr2L	18155793	18156522	12.9047
chr2L	14907764	14907964	2.04888		chr2L	16544015	16544449	6.33358		chr2L	18313427	18313926	2.05426
chr2L	14915611	14915875	1.2894		chr2L	16544637	16545053	11.7584		chr2L	18319579	18320491	2.19585
chr2L	14943832	14944560	1.67847		chr2L	16545772	16546364	14.5182		chr2L	18412651	18412966	1.47046
chr2L	14960119	14960327	1.35734		chr2L	16553839	16554331	2.56461		chr2L	18441287	18441969	6.13391
chr2L	14972553	14973434	1.253		chr2L	16562982	16563949	2.45817		chr2L	18443292	18444296	8.37843
chr2L	14995486	14996163	1.8468		chr2L	16587832	16588846	13.3371		chr2L	18448869	18449723	6.83825
chr2L	14997066	14997848	1.77358		chr2L	16595356	16597003	5.99166		chr2L	18453916	18454950	4.95288
chr2L	15005633	15005923	5.71727		chr2L	16601513	16602084	6.68721		chr2L	18484312	18485037	3.04648
chr2L	15007251	15007983	9.9817		chr2L	16602666	16603799	4.35389		chr2L	18562310	18562740	8.77829
chr2L	15009457	15009972	7.24993		chr2L	16603954	16604477	5.01223		chr2L	18563032	18563423	14.0385
chr2L	15032327	15032685	3.05159		chr2L	16611905	16613165	24.6451		chr2L	18563698	18564324	5.87833
chr2L	15035284	15035673	4.07427		chr2L	16613424	16613574	10.504		chr2L	18568253	18568433	6.09328
chr2L	15038896	15039907	4.96319		chr2L	16620528	16621156	13.3834		chr2L	18571795	18572581	11.0436
chr2L	15056983	15057430	5.17088		chr2L	16623162	16624023	21.2983		chr2L	18576225	18576666	12.8102
chr2L	15057872	15058982	5.16357		chr2L	16624674	16625850	14.5398		chr2L	18590635	18591243	3.07102
chr2L	15061378	15062348	6.1595		chr2L	16631191	16631431	5.0853		chr2L	18604717	18605203	3.70022
chr2L	15064002	15064233	3.64622		chr2L	16636859	16637115	6.7312		chr2L	18606664	18607029	3.64989
chr2L	15067482	15067796	2.56777		chr2L	16637350	16637729	14.7196		chr2L	18611991	18612668	3.38417
chr2L	15067949	15068315	2.9617		chr2L	16639229	16640156	9.07959		chr2L	18616881	18617146	4.35757
chr2L	15079218	15079746	1.30745		chr2L	16645087	16645872	13.6288		chr2L	18621563	18621936	6.38971
chr2L	15113258	15113852	2.03749		chr2L	16656475	16657170	11.4488		chr2L	18626939	18627595	12.1511
chr2L	15133776	15134501	0.983417		chr2L	16662108	16662730	4.52883		chr2L	18629192	18629485	10.7934
chr2L	15177173	15177526	1.10479		chr2L	16670451	16671019	2.23881		chr2L	18630861	18631484	8.72999
chr2L	15201656	15202481	0.902775		chr2L	16679475	16680240	14.8083		chr2L	18631957	18633612	6.08417
chr2L	15208877	15209315	1.68684		chr2L	16680404	16681052	7.1733		chr2L	18638478	18638941	3.21632
chr2L	15248271	15248882	2.44524		chr2L	16684064	16685336	6.70441		chr2L	18648326	18649009	4.74888
chr2L	15254597	15255015	4.03705		chr2L	16689696	16690167	4.30745		chr2L	18653275	18653770	8.95575
chr2L	15256278	15256854	6.83007		chr2L	16692113	16692854	3.19413		chr2L	18654933	18655522	8.91323
chr2L	15263997	15265031	11.7042		chr2L	16703676	16704436	11.4929		chr2L	18657538	18657698	6.77566
chr2L	15271735	15272609	5.38229		chr2L	16714161	16714416	3.76388		chr2L	18661437	18661949	4.99268
chr2L	15274879	15275519	6.60051		chr2L	16716073	16716385	6.55897		chr2L	18665104	18665448	7.14116
chr2L	15321406	15322179	1.07895		chr2L	16719628	16721825	15.6514		chr2L	18665783	18666461	11.7785
chr2L	15327679	15327921	1.59773		chr2L	16727680	16728268	8.86665		chr2L	18671558	18672286	4.28983
chr2L	15332662	15333963	2.52313		chr2L	16729108	16730552	9.95823		chr2L	18675023	18675332	7.14711
chr2L	15339337	15340472	3.42763		chr2L	16731940	16732359	13.8746		chr2L	18676974	18677823	12.0268
chr2L	15353784	15354231	1.6841		chr2L	16737947	16738578	3.98396		chr2L	18678245	18678703	6.89136
chr2L	15370822	15371259	1.52817		chr2L	16742343	16742749	5.31748		chr2L	18688722	18689872	12.8607
chr2L	15375603	15376005	1.78818		chr2L	16746682	16747417	3.3855		chr2L	18693797	18694522	12.7094
chr2L	15425764	15426426	3.67468		chr2L	16753006	16753363	3.38236		chr2L	18694680	18695805	13.6318
chr2L	15433215	15433489	1.73904		chr2L	16762667	16763324	2.90666		chr2L	18702816	18703904	10.9678
chr2L	15444393	15444863	1.33043		chr2L	16790918	16791765	4.93324		chr2L	18708061	18708442	8.47156
chr2L	15445924	15446182	1.48166		chr2L	16798138	16798409	2.5814		chr2L	18708674	18709455	6.17098
chr2L	15453539	15453823	1.10315		chr2L	16801552	16802087	3.09369		chr2L	18732363	18733340	9.04719
chr2L	15464358	15464755	1.68873		chr2L	16816422	16816699	5.04734		chr2L	18762809	18763451	1.77145
chr2L	15465066	15465738	2.31819		chr2L	16817048	16818014	5.65826		chr2L	18787309	18788831	6.86211
chr2L	15498864	15500220	7.54613		chr2L	16818329	16818880	7.4066		chr2L	18790583	18791126	6.75022
chr2L	15500510	15501605	8.39481		chr2L	16824468	16825174	6.12974		chr2L	18796070	18796701	8.41473
chr2L	15504027	15504885	5.13364		chr2L	16826796	16827549	12.5131		chr2L	18818623	18819110	6.29308
chr2L	15521690	15522050	1.19379		chr2L	16831846	16832298	4.28422		chr2L	18826621	18826876	5.85494
chr2L	15528152	15528520	1.61318		chr2L	16837005	16837790	8.23391		chr2L	18830490	18831689	8.18958
chr2L	15578351	15578788	1.82801		chr2L	16852591	16853194	2.67646		chr2L	18833381	18834210	5.4025
chr2L	15586146	15586529	1.19844		chr2L	16857538	16858116	3.85922		chr2L	18839350	18839719	3.32088
chr2L	15597684	15598115	2.1361		chr2L	16862576	16863056	2.83796		chr2L	18844362	18845196	1.98448
chr2L	15647252	15647646	2.13408		chr2L	16874489	16875203	2.93609		chr2L	18856842	18857170	4.12306
chr2L	15652908	15653236	1.22296		chr2L	16879223	16879638	6.7448		chr2L	18857480	18858174	9.79986
chr2L	15727589	15728683	1.603		chr2L	16881013	16881356	5.99886		chr2L	18858969	18859300	4.32527
chr2L	15737104	15737966	1.96945		chr2L	16881800	16882231	5.19191		chr2L	18866656	18867362	2.07034
chr2L	15745529	15746256	9.05226		chr2L	16886275	16886780	9.80247		chr2L	18881121	18881689	2.03709
chr2L	15746695	15747094	8.75432		chr2L	16887749	16888766	11.3603		chr2L	18896764	18897154	1.95545
chr2L	15750899	15751368	10.0441		chr2L	16889097	16889401	7.46309		chr2L	18936217	18936868	2.5751
chr2L	15751882	15752505	10.5661		chr2L	16909983	16910739	5.85252		chr2L	18943297	18944689	10.4896
chr2L	15756378	15756772	2.61445		chr2L	17006713	17007040	1.91628		chr2L	18947192	18947365	7.51769
chr2L	15762623	15762974	3.1561		chr2L	17092179	17092696	1.18131		chr2L	18948839	18949644	6.27127
chr2L	15763484	15763880	4.01942		chr2L	17130356	17130711	1.89809		chr2L	18951165	18951389	8.24725
chr2L	15764124	15764448	3.75227		chr2L	17131601	17131960	1.54202		chr2L	18951752	18951991	12.3408
chr2L	15767661	15768449	5.17234		chr2L	17145664	17145895	1.15134		chr2L	18955435	18955614	6.03626
chr2L	15770116	15771147	3.64291		chr2L	17204693	17205500	1.52369		chr2L	18957781	18958178	4.88447
chr2L	15795630	15795958	1.83971		chr2L	17225938	17226290	2.07064		chr2L	18961065	18962069	3.78696
chr2L	15860022	15860392	1.67772		chr2L	17226523	17226904	2.25606		chr2L	18965604	18965985	8.58901
chr2L	15870126	15870655	1.73878		chr2L	17242639	17244070	5.00326		chr2L	18968394	18969278	7.33995
chr2L	15872857	15873861	1.97919		chr2L	17250330	17250845	2.28483		chr2L	18973633	18974015	6.10558
chr2L	15886761	15887606	2.45332		chr2L	17322526	17323051	1.54553		chr2L	18974212	18975382	8.49723
chr2L	15891816	15892177	2.41116		chr2L	17327597	17328114	2.88094		chr2L	18982124	18982661	10.8579
chr2L	15893059	15894119	2.12679		chr2L	17335873	17336361	2.02797		chr2L	18983626	18984045	7.62488
chr2L	15912112	15913967	28.591		chr2L	17347728	17348144	2.25063		chr2L	18987040	18987779	8.33957
chr2L	15922528	15923362	4.85769		chr2L	17369664	17370333	3.06408		chr2L	19003175	19003448	4.59461
chr2L	15926051	15926546	3.45351		chr2L	17377451	17377992	5.89735		chr2L	19003720	19003912	4.32022
chr2L	15934308	15934919	2.01976		chr2L	17378720	17379673	11.0573		chr2L	19007775	19008209	6.26417
chr2L	15991174	15991440	2.02237		chr2L	17384009	17384262	11.9066		chr2L	19008448	19009001	5.32968
chr2L	16014701	16015057	1.76155		chr2L	17384405	17385578	13.4419		chr2L	19009322	19009811	6.62538
chr2L	16033386	16033860	2.21476		chr2L	17389088	17389473	7.0441		chr2L	19021734	19022405	2.08964
chr2L	16040450	16040874	1.9202		chr2L	17392406	17392731	5.14837		chr2L	19033106	19034729	11.5613
chr2L	16041759	16042274	2.40704		chr2L	17404806	17405254	5.30906		chr2L	19034961	19035475	7.11251
chr2L	16052766	16053387	1.56052		chr2L	17409387	17409736	5.92237		chr2L	19035958	19036199	7.88954
chr2L	16125868	16126371	1.68874		chr2L	17410194	17410908	13.6706		chr2L	19041584	19042122	4.47378
chr2L	16128288	16128976	1.42544		chr2L	17419792	17420276	5.16426		chr2L	19043697	19044378	2.83922
chr2L	16145111	16145287	3.00306		chr2L	17424429	17424925	10.8635		chr2L	19048853	19050202	6.73762
chr2L	16149896	16150327	1.25645		chr2L	17425377	17425563	9.57766		chr2L	19051708	19052109	10.7119
chr2L	16153702	16153898	1.76177		chr2L	17426755	17426913	11.072		chr2L	19054342	19054808	4.50133
chr2L	16165487	16166590	1.43069		chr2L	17427451	17428523	21.3261		chr2L	19057832	19058147	5.02948
chr2L	16188255	16189125	2.36049		chr2L	17433143	17433550	10.1598		chr2L	19064713	19065128	5.29102
chr2L	16194613	16195052	1.96342		chr2L	17438447	17438851	3.64581		chr2L	19068443	19070015	6.76397
chr2L	16210749	16210926	2.35693		chr2L	17444627	17445177	5.50437		chr2L	19076568	19077419	6.86124
chr2L	16218356	16219315	2.28204		chr2L	17449999	17451445	27.5998		chr2L	19114071	19114871	3.52967
chr2L	16223752	16224234	2.50325		chr2L	17455937	17456577	5.40177		chr2L	19126950	19127920	7.66562
chr2L	16241235	16241769	1.86334		chr2L	17457905	17458180	5.1164		chr2L	19131881	19132058	10.8521
chr2L	16246440	16246786	4.65349		chr2L	17458909	17459766	5.11862		chr2L	19133316	19133987	13.8831
chr2L	16247979	16248920	6.03896		chr2L	17473104	17473887	6.25558		chr2L	19134227	19135139	9.1175
chr2L	16252367	16252715	11.6028		chr2L	17474485	17474784	4.83836		chr2L	19140619	19141890	20.4997
chr2L	16253449	16253717	6.52485		chr2L	17475861	17476304	5.34845		chr2L	19142180	19142485	10.807
chr2L	16255207	16255483	5.97041		chr2L	17480756	17481291	8.05298		chr2L	19146048	19146413	12.3648
chr2L	16256978	16257504	6.46447		chr2L	17482005	17482399	6.0219		chr2L	19146555	19147484	4.07176
chr2L	16259382	16259700	5.27874		chr2L	17494530	17495013	2.20756		chr2L	19154417	19154823	6.30071
chr2L	16261183	16261764	5.02678		chr2L	17500292	17500658	2.80888		chr2L	19155014	19155347	10.2827
chr2L	16262069	16262669	7.35331		chr2L	17579895	17580428	1.27741		chr2L	19157680	19158360	11.5045
chr2L	16263191	16263454	4.80913		chr2L	17589715	17590240	2.89353		chr2L	19159959	19160656	13.7272
chr2L	16268121	16268414	7.30641		chr2L	17715403	17715798	2.4497		chr2L	19163510	19164053	8.2431
chr2L	16269443	16270213	13.1026		chr2L	17782537	17783217	1.59811		chr2L	19165740	19167012	4.99512
chr2L	16271010	16272166	12.8533		chr2L	17784743	17785122	2.72819		chr2L	19171386	19171755	5.10412
chr2L	16278970	16279229	4.38759		chr2L	17789951	17790638	2.06488		chr2L	19176929	19177443	3.06197
chr2L	16279608	16280366	8.07884		chr2L	17793660	17793876	2.26385		chr2L	19178150	19178528	3.67113
chr2L	16284388	16285624	14.4875		chr2L	17819891	17820175	5.39338		chr2L	19185666	19186140	3.02489
chr2L	16286055	16287204	13.4093		chr2L	17850688	17851055	1.29282		chr2L	19189446	19190369	4.19417
chr2L	16287337	16287540	19.6438		chr2L	17865302	17865790	1.50532		chr2L	19347461	19347729	6.71564
chr2L	16293480	16294176	3.01944		chr2L	17893225	17893591	1.99734		chr2L	19361577	19362414	10.9067
chr2L	16299427	16299776	5.94609		chr2L	17907881	17908360	1.77885		chr2L	19363093	19363986	15.2616
chr2L	16299926	16300391	5.41259		chr2L	17911928	17912086	3.48652		chr2L	19380057	19381306	2.06059
chr2L	16301758	16302130	7.34056		chr2L	17963268	17963737	2.76305		chr2L	19386018	19387552	3.61265
chr2L	16302729	16303377	11.8746		chr2L	17965968	17966467	2.55634		chr2L	19388185	19388550	3.12507
chr2L	16306950	16307359	9.66263		chr2L	17992282	17992518	1.81662		chr2L	19393872	19394198	4.42506
chr2L	16308225	16308418	7.5859		chr2L	18083544	18083811	2.1752		chr2L	19398258	19398471	10.456
chr2L	16309152	16310146	6.00928		chr2L	18106074	18106582	2.69282		chr2L	19398822	19399625	15.6186
chr2L	16310660	16311208	6.86509		chr2L	18109042	18109380	2.78548		chr2L	19408654	19409286	3.02877
chr2L	16314835	16315264	5.86614		chr2L	18119547	18120098	11.1339		chr2L	19411115	19411358	5.00819
chr2L	16316105	16316567	3.31882		chr2L	18121359	18121950	9.07247		chr2L	19414036	19414846	5.75174
chr2L	16325293	16326415	11.0886		chr2L	18122302	18122796	8.12425		chr2L	19423505	19424299	11.2043
chr2L	16326644	16327259	6.91539		chr2L	18137795	18138297	9.19657		chr2L	19424739	19425726	19.8969
chr2L	16341795	16342468	2.53627		chr2L	18138743	18139469	8.22903		chr2L	19426076	19426655	10.1138
chr2L	16343324	16344115	3.13392		chr2L	18143330	18143699	7.26099		chr2L	19430582	19430907	7.24935
chr2L	16349405	16349925	4.47567		chr2L	18145296	18145723	5.80631		chr2L	19432270	19432941	10.8261
chr2L	16350096	16350943	11.3588		chr2L	18146596	18147004	9.73014		chr2L	19444592	19445383	5.23246
chr2L	16351155	16351619	11.6		chr2L	18148270	18148931	8.72462		chr2L	19452253	19452623	5.67934
chr2L	16356653	16357311	6.92011		chr2L	18151259	18152064	21.2521		chr2L	19452922	19453630	5.89669
chr2L	16374113	16374600	2.26242		chr2L	18153013	18153412	9.59574		chr2L	19455793	19456151	4.95268
chr2L	16385728	16386763	1.23641		chr2L	18155757	18156522	12.1943		chr2L	19463070	19464259	1.74281
chr2L	16395967	16396258	2.07334		chr2L	18291035	18291399	1.63283		chr2L	19483709	19484001	3.28928
chr2L	16400282	16400879	1.87756		chr2L	18299568	18300043	1.89447		chr2L	19484617	19484903	2.33578
chr2L	16406693	16406972	2.57738		chr2L	18314490	18314669	2.51108		chr2L	19489960	19490773	12.4592
chr2L	16422721	16423053	2.57089		chr2L	18319629	18320496	2.5215		chr2L	19492413	19493428	9.15741
chr2L	16438274	16438598	2.62581		chr2L	18412655	18412887	1.73376		chr2L	19508215	19508862	4.95284
chr2L	16445136	16445428	10.6352		chr2L	18441297	18441969	5.71669		chr2L	19517513	19517882	3.98442
chr2L	16447035	16449246	18.2701		chr2L	18443277	18443711	10.2135		chr2L	19520116	19520501	2.86636
chr2L	16450260	16451380	25.1866		chr2L	18443940	18444316	6.46098		chr2L	19525873	19526047	7.16723
chr2L	16477160	16477571	1.54979		chr2L	18448871	18449566	6.52271		chr2L	19528223	19529197	16.3227
chr2L	16485128	16486262	2.68872		chr2L	18454339	18454864	5.98114		chr2L	19530144	19530431	8.108
chr2L	16486484	16487007	3.52238		chr2L	18465492	18465798	1.77165		chr2L	19533367	19533558	8.06071
chr2L	16487688	16487980	3.36918		chr2L	18484366	18485074	3.21074		chr2L	19533882	19534207	4.51637
chr2L	16491947	16492417	6.93102		chr2L	18534375	18535061	1.86668		chr2L	19542353	19543458	10.1519
chr2L	16494079	16495169	4.80397		chr2L	18548425	18548680	2.60617		chr2L	19547718	19548570	11.3386
chr2L	16502302	16502739	3.42944		chr2L	18558204	18558510	5.25548		chr2L	19549385	19549831	16.7464
chr2L	16507636	16509143	6.5545		chr2L	18562297	18562740	8.20048		chr2L	19565280	19565871	3.5581
chr2L	16509274	16509909	4.58689		chr2L	18563028	18563401	13.6908		chr2L	19571728	19572302	10.8654
chr2L	16511229	16511859	6.30451		chr2L	18563699	18564321	5.57481		chr2L	19572501	19573191	18.6726
chr2L	16519832	16520731	11.3784		chr2L	18565884	18566159	5.77699		chr2L	19576605	19577645	7.69985
chr2L	16521271	16521976	11.9492		chr2L	18568253	18568447	5.95503		chr2L	19580257	19580795	9.54841
chr2L	16524553	16525503	10.7457		chr2L	18571795	18572581	10.6371		chr2L	19582225	19582845	11.0499
chr2L	16526050	16526724	9.69517		chr2L	18576225	18576699	11.4637		chr2L	19583885	19584352	7.65293
chr2L	16528591	16528837	8.42655		chr2L	18590682	18591281	2.99795		chr2L	19586170	19586416	6.08263
chr2L	16529114	16529623	9.44338		chr2L	18604711	18605195	3.34054		chr2L	19587878	19588282	4.54662
chr2L	16533031	16533346	5.60658		chr2L	18606692	18607026	3.77857		chr2L	19590175	19590793	6.92643
chr2L	16533813	16534320	8.26451		chr2L	18612158	18612663	4.21303		chr2L	19678796	19679243	2.0653
chr2L	16536963	16537359	4.12748		chr2L	18618559	18618809	3.87414		chr2L	19737530	19737926	5.16995
chr2L	16543295	16543765	4.79111		chr2L	18621555	18621988	6.48484		chr2L	19739854	19740653	4.11247
chr2L	16544059	16544453	5.00208		chr2L	18626934	18627595	11.5942		chr2L	19756616	19757160	6.61306
chr2L	16544616	16545043	8.98622		chr2L	18629287	18629482	11.9309		chr2L	19758513	19759121	6.42065
chr2L	16545773	16546357	12.3289		chr2L	18630822	18631478	8.78844		chr2L	19763920	19764841	4.70227
chr2L	16562922	16563981	2.37587		chr2L	18631968	18633622	6.32325		chr2L	19774996	19775987	2.35603
chr2L	16587832	16588846	11.0138		chr2L	18638387	18639271	2.43918		chr2L	19790764	19791767	4.65142
chr2L	16595336	16596991	5.66902		chr2L	18644799	18644978	4.93847		chr2L	19793558	19794371	3.18184
chr2L	16601517	16602000	5.53345		chr2L	18648665	18649006	5.59138		chr2L	19810671	19811054	3.64936
chr2L	16602646	16604467	4.28877		chr2L	18653275	18653764	9.8032		chr2L	19865444	19866237	5.73394
chr2L	16611902	16613212	21.3371		chr2L	18654953	18655524	8.79048		chr2L	19935206	19935963	1.39453
chr2L	16613420	16613578	11.1095		chr2L	18657534	18657690	6.26044		chr2L	19942077	19942798	2.07289
chr2L	16620502	16621169	12.331		chr2L	18661499	18661749	5.75371		chr2L	19957938	19958406	3.1175
chr2L	16623179	16624023	21.7393		chr2L	18665113	18665481	7.1205		chr2L	20011662	20012284	1.17177
chr2L	16624680	16625871	13.4136		chr2L	18665752	18666571	10.6345		chr2L	20024179	20024741	2.98638
chr2L	16630355	16630760	5.89311		chr2L	18671559	18672086	3.85383		chr2L	20026667	20027802	1.49768
chr2L	16637354	16637735	12.9106		chr2L	18675023	18675332	7.31158		chr2L	20060723	20061839	7.73966
chr2L	16639181	16640156	8.66587		chr2L	18676986	18677860	11.2854		chr2L	20065633	20066090	4.69374
chr2L	16645096	16646373	9.30118		chr2L	18678024	18678707	5.65598		chr2L	20067300	20067507	3.10752
chr2L	16653866	16654360	3.81529		chr2L	18688710	18689892	10.8649		chr2L	20075105	20075809	8.69938
chr2L	16656445	16657114	11.0502		chr2L	18693713	18695803	12.4317		chr2L	20084893	20085390	11.0518
chr2L	16662118	16662760	4.11685		chr2L	18702725	18703919	9.89867		chr2L	20091106	20091877	10.1757
chr2L	16670336	16670992	1.98973		chr2L	18708202	18708444	9.50743		chr2L	20093103	20094141	8.53344
chr2L	16679481	16680240	13.2431		chr2L	18708666	18709460	5.50678		chr2L	20104604	20104966	4.0356
chr2L	16680401	16681024	6.02256		chr2L	18714071	18714721	2.2074		chr2L	20106591	20107155	3.05345
chr2L	16684022	16685329	6.22101		chr2L	18731253	18731501	3.99497		chr2L	20118072	20118227	4.67315
chr2L	16689490	16690189	3.41256		chr2L	18732358	18733376	9.02378		chr2L	20118588	20119041	3.6122
chr2L	16691999	16692861	3.12297		chr2L	18753492	18753814	2.02518		chr2L	20120969	20121368	14.044
chr2L	16700719	16701115	3.74988		chr2L	18762833	18763508	1.53346		chr2L	20148330	20149044	2.60016
chr2L	16703669	16704455	9.61475		chr2L	18769943	18770142	1.95938		chr2L	20150136	20150288	4.253
chr2L	16707330	16707866	3.45421		chr2L	18787294	18788401	6.74057		chr2L	20159159	20159464	9.46337
chr2L	16714158	16714414	2.83125		chr2L	18790570	18791243	5.12823		chr2L	20174509	20175155	1.68176
chr2L	16719652	16722028	12.8563		chr2L	18796040	18796688	7.19882		chr2L	20204609	20205114	2.98686
chr2L	16727673	16728263	7.37044		chr2L	18812807	18813003	2.27892		chr2L	20208847	20209565	2.01031
chr2L	16729091	16730591	7.90607		chr2L	18818623	18819143	5.44715		chr2L	20213147	20213987	1.59133
chr2L	16731934	16732351	11.0285		chr2L	18826604	18826891	6.00431		chr2L	20215056	20215327	3.31474
chr2L	16737771	16738474	2.80093		chr2L	18830477	18831687	7.77922		chr2L	20222880	20223770	3.34223
chr2L	16742191	16742752	4.39454		chr2L	18833459	18834312	5.4916		chr2L	20229672	20230245	3.07066
chr2L	16746702	16747420	2.61145		chr2L	18839335	18839634	3.49125		chr2L	20277727	20278002	1.92401
chr2L	16752993	16754249	2.38763		chr2L	18857320	18858219	7.65175		chr2L	20282746	20283011	3.53182
chr2L	16762743	16763285	3.04362		chr2L	18858962	18859333	3.98406		chr2L	20303018	20303425	1.97994
chr2L	16778126	16778381	1.84039		chr2L	18866656	18867040	1.82687		chr2L	20310548	20311658	2.99698
chr2L	16790918	16791870	4.4404		chr2L	18886903	18887628	1.55278		chr2L	20316718	20317297	2.55178
chr2L	16798096	16798848	1.64983		chr2L	18937264	18937734	2.26734		chr2L	20332172	20332326	4.02843
chr2L	16801546	16802087	2.39097		chr2L	18943269	18944695	9.65977		chr2L	20334048	20334742	7.42522
chr2L	16809243	16810034	1.27084		chr2L	18948795	18949611	5.87009		chr2L	20399295	20399602	3.26699
chr2L	16817142	16818119	4.57245		chr2L	18951170	18951364	7.55397		chr2L	20407739	20407918	1.80624
chr2L	16818326	16818882	5.34098		chr2L	18951756	18951996	10.7396		chr2L	20416583	20417281	8.2488
chr2L	16824467	16825000	5.75322		chr2L	18955386	18955592	5.49613		chr2L	20417648	20418277	8.88333
chr2L	16826772	16827532	11.6792		chr2L	18957166	18957652	4.76043		chr2L	20428330	20429074	6.86065
chr2L	16836956	16837790	6.35456		chr2L	18957790	18958178	4.77791		chr2L	20437693	20438362	1.76862
chr2L	16852601	16853153	2.19907		chr2L	18965609	18965985	8.50199		chr2L	20451231	20451479	2.58637
chr2L	16857512	16858150	2.80949		chr2L	18968417	18969311	7.39441		chr2L	20458235	20458470	1.94506
chr2L	16862570	16863146	2.82005		chr2L	18974184	18975389	7.82727		chr2L	20462965	20463962	3.09113
chr2L	16874331	16875215	2.32188		chr2L	18982117	18982649	12.0948		chr2L	20494777	20495030	2.03134
chr2L	16879202	16879636	4.88096		chr2L	18983690	18984100	6.91434		chr2L	20568654	20568829	3.36857
chr2L	16881027	16881366	4.69916		chr2L	18985841	18986172	6.33935		chr2L	20576170	20576450	2.25141
chr2L	16881803	16882225	4.41602		chr2L	18987149	18987731	8.05067		chr2L	20638421	20639115	3.42749
chr2L	16886240	16886796	8.9029		chr2L	18995999	18996367	1.7723		chr2L	20645617	20646335	5.99097
chr2L	16887744	16888775	9.15204		chr2L	19003145	19003459	3.52298		chr2L	20648006	20648859	6.09702
chr2L	16889097	16889401	5.53957		chr2L	19007771	19008229	5.9163		chr2L	20649188	20650187	5.89406
chr2L	16908097	16908353	3.06533		chr2L	19008477	19008996	4.8005		chr2L	20650751	20651093	7.23058
chr2L	16909960	16910764	5.23318		chr2L	19009322	19010069	5.20814		chr2L	20655875	20656756	3.4943
chr2L	16957631	16958145	1.30253		chr2L	19021630	19022548	1.86419		chr2L	20673911	20674512	3.51093
chr2L	16976238	16976705	1.38789		chr2L	19033108	19034740	11.2182		chr2L	20675581	20676699	3.842
chr2L	17092001	17092767	1.37674		chr2L	19034967	19035447	6.8307		chr2L	20681351	20682518	7.95045
chr2L	17130168	17130838	1.68944		chr2L	19035958	19036285	6.7188		chr2L	20715774	20716239	2.09153
chr2L	17145644	17145840	1.20776		chr2L	19041575	19042135	4.35703		chr2L	20733209	20733816	4.38803
chr2L	17204613	17205496	1.34344		chr2L	19048820	19049464	7.92127		chr2L	20734195	20734577	10.5133
chr2L	17214703	17215075	1.72568		chr2L	19049641	19050202	5.45324		chr2L	20734789	20735379	5.8403
chr2L	17226508	17226919	2.39622		chr2L	19051708	19052104	9.78585		chr2L	20735735	20736106	5.65924
chr2L	17242490	17244062	4.13836		chr2L	19054344	19054790	4.50077		chr2L	20748020	20748935	2.94232
chr2L	17250314	17250872	2.44671		chr2L	19057820	19058181	4.07312		chr2L	20749846	20750311	3.11747
chr2L	17264779	17265036	1.77208		chr2L	19064763	19065093	5.86382		chr2L	20752266	20752622	4.26444
chr2L	17278291	17278752	1.09224		chr2L	19068442	19070026	6.40892		chr2L	20759149	20760243	4.16661
chr2L	17309250	17309738	1.77023		chr2L	19076580	19077399	6.041		chr2L	20761235	20762430	4.9009
chr2L	17322693	17323022	1.78363		chr2L	19114055	19114685	4.28279		chr2L	20776116	20776294	36.3132
chr2L	17327602	17328114	3.13139		chr2L	19126883	19127434	9.45667		chr2L	20783092	20783478	2.91759
chr2L	17335875	17336358	1.93918		chr2L	19131870	19132074	11.788		chr2L	20787391	20787922	5.63868
chr2L	17347671	17348086	2.63323		chr2L	19133321	19133982	14.0148		chr2L	20792782	20793332	5.96331
chr2L	17358725	17359022	2.17974		chr2L	19134216	19135086	9.18034		chr2L	20793985	20794655	12.0362
chr2L	17369730	17370316	2.97287		chr2L	19140341	19141924	16.1402		chr2L	20797091	20797495	12.1047
chr2L	17377455	17378021	5.18295		chr2L	19142164	19142485	10.5021		chr2L	20799578	20799873	10.6949
chr2L	17378765	17379671	9.71538		chr2L	19146023	19147475	5.9204		chr2L	20800546	20801632	12.8415
chr2L	17383970	17385583	10.5804		chr2L	19154411	19154841	5.87066		chr2L	20805560	20806109	16.452
chr2L	17389088	17389471	6.19497		chr2L	19155008	19155360	9.35386		chr2L	20821527	20822286	13.336
chr2L	17392342	17392759	4.32449		chr2L	19157757	19158367	11.6387		chr2L	20822712	20823050	8.84718
chr2L	17394035	17394435	2.98525		chr2L	19159968	19160710	12.9606		chr2L	20823378	20824089	8.94901
chr2L	17397844	17398331	2.39042		chr2L	19161705	19162021	7.77477		chr2L	20824244	20824706	10.1808
chr2L	17404791	17405243	4.68356		chr2L	19163515	19164045	7.6665		chr2L	20829367	20830480	16.919
chr2L	17409421	17409658	5.08608		chr2L	19165740	19166993	5.23285		chr2L	20830688	20831491	19.0718
chr2L	17410193	17410917	12.7711		chr2L	19171380	19172197	3.50315		chr2L	20845038	20845248	2.58474
chr2L	17419817	17420399	4.36388		chr2L	19176944	19177442	3.13045		chr2L	20851605	20852237	2.18699
chr2L	17424415	17424959	10.4922		chr2L	19177804	19178565	3.37915		chr2L	20858496	20858989	3.71573
chr2L	17425367	17425625	9.04692		chr2L	19189688	19190366	5.85256		chr2L	20864420	20865316	4.44048
chr2L	17427442	17428467	20.3181		chr2L	19231887	19232189	1.40263		chr2L	20873272	20873687	4.37526
chr2L	17433144	17433559	8.10272		chr2L	19324136	19324613	1.59514		chr2L	20875947	20876536	4.9195
chr2L	17438444	17438861	2.90318		chr2L	19347461	19347730	7.40151		chr2L	20879061	20879474	5.58156
chr2L	17444627	17445181	5.38029		chr2L	19361558	19362354	11.1829		chr2L	20880570	20880988	5.6607
chr2L	17449993	17451454	22.5436		chr2L	19363133	19364032	14.3999		chr2L	20884530	20885479	6.13472
chr2L	17455828	17456534	4.52066		chr2L	19380070	19381391	2.5005		chr2L	20885878	20886321	6.92428
chr2L	17457884	17458406	3.349		chr2L	19386088	19386966	4.86526		chr2L	20890660	20891611	5.78153
chr2L	17458962	17459757	4.19593		chr2L	19388187	19388574	3.25836		chr2L	20896559	20897476	5.3838
chr2L	17473124	17473795	5.78437		chr2L	19393864	19394198	3.39389		chr2L	20897645	20898251	5.67025
[truncated: 11,816 more rows]

## Sheet: SupplementaryFigure 2b
SDR1	SDR2		DDR1	DDR2
0.79	0.7		0.28	0.25
0.9	0.69		0.6	0.68
0.39	0.37		0.41	0.4
0.53	0.47		0.15	0.13
0.08	0.08		0.69	0.57
0.83	0.76		0.21	0.27
0.4	0.51		0.13	0.1
0.52	0.5		0.56	0.56
2.35	2.06		0.61	0.57
1.24	1.21		0.45	0.47
1.3	1.15		0.55	0.45
1.8	1.6		0.68	0.57
0.2	0.11		0.07	0.14
0.2	0.24		0.54	0.55
0.36	0.38		0.81	0.54
0.82	0.65		0.36	0.37
0.56	0.45		0.14	0.13
0.03	0.01		0.17	0.11
0.26	0.31		0.63	0.59
0.34	0.36		0.86	0.75
0.79	0.68		0.4	0.44
0.36	0.35		0.59	0.79
0.21	0.22		0.51	0.56
0.45	0.42		1.06	0.97
0.46	0.35		0.75	0.82
1.15	0.98		0.78	0.57
0.83	0.73		0.94	0.92
0.44	0.32		0.54	0.43
0.6	0.51		0.93	0.86
0.38	0.42		0.5	0.38
1.62	1.39		0.52	0.43
0.75	0.61		0.32	0.29
1.03	1.3		0.33	0.45
0.69	0.62		0.61	0.55
0.57	0.54		0.45	0.43
0.76	0.68		0.46	0.48
2.33	1.79		0.23	0.18
0.47	0.35		0.4	0.4
1.11	0.9		0.47	0.41
1.26	1.08		0.75	0.84
0.64	0.61		0.3	0.32
0.35	0.32		0.77	0.68
1.21	1.14		0.54	0.48
0.86	0.61		0.29	0.26
1.67	1.63		0.3	0.33
0.45	0.47		0.35	0.3
0.84	0.8		1.07	0.86
0.29	0.3		0.39	0.44
0.36	0.36		0.44	0.41
1.01	0.9		0.65	0.67
0.3	0.31		0.37	0.34
1.15	1.07		0.26	0.26
1.66	1.17		0.3	0.25
0.84	0.73		0.78	0.71
0.12	0.11		0.59	0.4
0.47	0.58		0.82	0.74
0.65	0.52		0.67	0.58
0.32	0.22		0.61	0.48
0.62	0.6		0.91	0.69
0.74	0.57		0.58	0.57
0.73	0.74		0.87	0.83
0.42	0.38		1.08	0.94
0.47	0.42		0.47	0.41
0.16	0.18		0.66	0.6
0.38	0.3		0.43	0.39
0.52	0.42		0.54	0.47
0.4	0.35		0.33	0.26
0.32	0.34		0.44	0.37
0.44	0.41		0.23	0.23
0.39	0.38		0.28	0.27
0.23	0.2		0.31	0.35
1	0.82		0.38	0.36
0.36	0.24		0.08	0.13
0.27	0.3		0.17	0.14
1.22	0.82		0.49	0.42
0.95	0.74		0.61	0.64
0.6	0.6		0.57	0.69
0.08	0.12		0.61	0.43
0.06	0.12		0.62	0.59
0.37	0.32		0.45	0.48
0.62	0.4		0.39	0.34
1.17	0.97		0.65	0.48
0.21	0.15		0.39	0.39
0.31	0.25		0.52	0.61
0.03	0.05		0.41	0.49
0.37	0.37		0.56	0.54
0.49	0.45		0.18	0.18
0.55	0.4		0.26	0.3
0.56	0.53		0.52	0.46
0.18	0.22		0.31	0.25
0.38	0.27		0.73	0.58
0.46	0.38		0.4	0.42
0.49	0.39		0.45	0.48
0.9	0.68		0.32	0.3
0.59	0.55		0.33	0.42
0.87	0.84		0.75	0.71
0.86	0.67		0.64	0.58
0.87	0.88		0.51	0.49
1.38	1.34		0.54	0.49
1.29	1.12		0.69	0.73
1.33	1.29		0.48	0.46
1.1	1.05		0.63	0.63
0.29	0.24		0.45	0.4
1.65	1.47		0.92	0.81
1.32	1.28		0.42	0.46
0.77	0.66		0.48	0.4
0.83	0.75		1.24	0.76
0.38	0.4		0.2	0.25
0.4	0.33		0.29	0.29
0.86	0.75		0.25	0.25
0.92	0.82		0.24	0.23
0.8	0.77		0.13	0.08
1.03	0.74		0.2	0.26
1.44	1.24		0.6	0.65
0.16	0.11		0.26	0.24
0.24	0.33		0.98	0.83
0.72	0.82		0.28	0.37
0.6	0.47		0.85	0.76
0.41	0.4		0.37	0.36
0.3	0.32		0.4	0.55
0.3	0.29		0.09	0.11
0.5	0.42		0.19	0.24
0.86	0.66		0.38	0.32
0.61	0.44		0.49	0.61
1.31	0.95		0.43	0.54
0.67	0.52		0.57	0.52
0.56	0.52		0.38	0.36
0.32	0.25		0.39	0.48
0.41	0.37		0.47	0.45
0.92	0.86		0.19	0.25
0.59	0.45		0.53	0.44
0.37	0.41		0.88	0.69
0.73	0.75		0.82	0.81
0.02	0.08		0.69	0.53
1.26	0.74		0.28	0.25
0.35	0.23		0.39	0.41
0.14	0.07		0.41	0.31
0.2	0.24		0.3	0.35
0.11	0.08		0.25	0.25
0.89	0.89		0.33	0.3
0.27	0.21		0.21	0.26
0.21	0.29		0.94	0.96
0.36	0.32		0.91	0.74
0.8	0.69		0.26	0.29
0.85	0.62		0.4	0.3
0.65	0.56		0.34	0.3
0.45	0.42		0.31	0.23
0.29	0.28		0.89	0.73
0.35	0.28		0.59	0.53
0.09	0.22		0.27	0.15
0.34	0.27		0.72	0.55
0.92	0.78		0.49	0.44
0.21	0.19		0.05	0.04
0.5	0.51		0.47	0.45
0.76	0.7		0.52	0.41
0.73	0.64		0.3	0.3
0.23	0.28		0.27	0.29
0.46	0.39		0.28	0.3
0.5	0.32		0.65	0.58
0.26	0.32		0.25	0.27
0.36	0.38		0.42	0.32
0.7	0.72		0.3	0.25
0.18	0.23		0.68	0.6
0.83	0.67		0.62	0.54
0.64	0.46		0.47	0.5
0.15	0.06		0.52	0.51
0.37	0.29		0.27	0.21
0.59	0.52		0.5	0.45
2.13	1.77		0.68	0.58
0.41	0.26		0.43	0.27
0.15	0.14		0.35	0.33
0.47	0.45		0.47	0.47
0.39	0.32		0.36	0.33
0.51	0.43		0.47	0.46
0.94	0.79		0.32	0.31
0.18	0.19		0.36	0.36
2.11	1.71		0.44	0.49
1.2	0.98		0.67	0.49
1.15	1.06		0.27	0.17
0.83	0.69		1.22	0.92
0.75	0.72		0.41	0.41
1.37	1.32		0.79	0.68
0.36	0.31		0.64	0.54
0.3	0.31		0.32	0.33
0.62	0.51		0.66	0.53
1.09	1.01		0.43	0.48
0.7	0.72		0.39	0.29
0.61	0.6		0.35	0.35
0.85	0.74		0.29	0.2
0.63	0.5		0.23	0.19
0.12	0.13		0.4	0.38
1.4	1.17		0.49	0.52
0.68	0.54		0.84	0.73
0.56	0.44		0.65	0.48
0.35	0.32		0.5	0.37
0.15	0.1		0.47	0.33
0.21	0.2		0.36	0.34
0.47	0.32		1.11	0.72
0.36	0.27		0.17	0.27
0.16	0.15		0.31	0.29
1.16	1		0.92	0.69
0.48	0.49		0.7	0.55
0.54	0.54		0.41	0.36
0.74	0.87		0.45	0.37
0.26	0.3		0.2	0.25
2.31	1.74		0.82	0.65
0.98	0.82		1.62	1.18
1.2	1.03		0.67	0.59
0.57	0.48		0.33	0.23
0.33	0.34		0.35	0.29
0.49	0.41		0.3	0.3
0.08	0.13		0.37	0.4
0.03	0.05		0.18	0.11
0.14	0.19		0.34	0.26
0.73	0.65		0.32	0.23
1.25	1.03		0.38	0.34
0.37	0.27		0.99	0.85
0.93	0.65		0.49	0.41
0.21	0.14		0.47	0.34
0.21	0.16		0.25	0.22
0.86	0.76		1.01	0.73
1.27	1.04		0.49	0.36
0.4	0.4		0.33	0.25
0.56	0.61		0.75	0.6
0.45	0.36		0.68	0.55
0.72	0.7		0.16	0.18
0.27	0.27		0.56	0.38
0.25	0.25		0.45	0.45
0.6	0.52		0.77	0.64
0.52	0.51		0.43	0.33
0.52	0.37		0.45	0.46
2.52	2.26		0.89	0.74
0.22	0.36		0.53	0.37
0.94	0.75		0.29	0.24
0.02	0.01		0.26	0.22
0.59	0.58		0.44	0.32
0.22	0.15		0.46	0.43
0.84	0.7		0.51	0.43
0.49	0.57		0.15	0.17
1.3	0.99		0.73	0.56
0.59	0.44		0.93	0.79
0.9	0.74		0.57	0.48
0.59	0.49		0.51	0.38
0.61	0.54		0.44	0.24
1.03	0.87		0.25	0.26
0.12	0.16		0.4	0.41
0.34	0.32		0.48	0.57
0.5	0.25		0.37	0.35
1.83	1.64		0.22	0.22
0.51	0.36		0.38	0.45
1.36	1.19		0.15	0.13
0.23	0.26		0.2	0.21
0.28	0.28		0.32	0.43
0.13	0.13		0.16	0.14
0.79	0.69		0.39	0.33
0.22	0.2		0.2	0.16
0.75	0.64		0.26	0.17
0.43	0.44		0.78	0.65
0.4	0.41		0.31	0.25
0.36	0.36		0.37	0.34
0.31	0.24		0.4	0.36
0.04	0.01		0.32	0.28
0.79	0.65		0.55	0.45
1.51	1.31		0.36	0.3
0.66	0.65		0.31	0.4
0.7	0.67		0.54	0.44
0.47	0.43		0.71	0.67
0.19	0.11		0.35	0.38
0.07	0.11		0.22	0.24
0.36	0.32		0.3	0.26
0.33	0.42		0.49	0.38
0.41	0.4		0.23	0.18
1.06	0.87		0.25	0.23
0.26	0.27		0.41	0.39
0.25	0.22		0.52	0.52
0.4	0.43		1.16	0.81
0.71	0.59		0.33	0.31
0.2	0.13		0.45	0.38
0.68	0.68		0.24	0.27
0.67	0.62		0.14	0.21
0.69	0.53		0.54	0.45
0.61	0.57		0.79	0.71
0.62	0.66		0.41	0.43
0.33	0.22		0.31	0.35
0.57	0.64		0.8	0.64
0.51	0.38		0.42	0.34
1.3	1.1		0.37	0.35
0.4	0.35		0.26	0.28
0.52	0.43		0.46	0.36
0.94	0.92		0.19	0.17
0.28	0.26		0.74	0.29
3.02	2.99		0.16	0.1
0.55	0.44		0.51	0.45
0.12	0.23		0.42	0.37
0.61	0.5		0.13	0.1
0.69	0.58		0.28	0.3
1.11	0.93		0.2	0.21
0.61	0.6		0.78	0.74
0.57	0.53		0.71	0.5
0.45	0.42		0.26	0.19
1	0.89		0.38	0.34
0.64	0.58		0.83	0.69
0.77	0.79		0.43	0.38
1.09	0.96		0.43	0.56
0.28	0.3		0.77	0.61
0.48	0.4		0.17	0.17
0.16	0.14		0.23	0.14
0.11	0.17		0.39	0.3
0.58	0.56		0.68	0.7
0.38	0.34		0.86	0.7
0.46	0.41		0.3	0.24
0.21	0.24		0.51	0.45
0.5	0.48		0.52	0.52
1.34	1.19		0.65	0.54
0.42	0.47		0.28	0.24
0.93	0.86		0.53	0.47
1.22	1.03		0.34	0.28
1.48	1.37		1.18	0.97
0.18	0.1		0.64	0.56
0.15	0.01		0.8	0.66
0.79	0.76		0.4	0.32
0.65	0.59		0.2	0.23
1.06	0.96		0.55	0.48
1.33	1.09		0.6	0.71
1.2	1.06		0.45	0.39
0.48	0.41		0.61	0.61
0.21	0.18		1.16	0.99
0.61	0.53		0.43	0.39
0.64	0.52		0.76	0.66
0.14	0.04		0.25	0.18
0.65	0.62		0.24	0.17
0.72	0.51		0.25	0.21
0.35	0.39		1	1.02
0.58	0.45		0.85	0.56
1.26	1.12		1.06	0.67
0.3	0.18		0.39	0.33
0.74	0.57		0.84	0.79
1.37	1.07		0.59	0.59
0.22	0.33		0.53	0.43
0.27	0.2		0.22	0.23
0.67	0.59		0.48	0.43
0.96	0.78		0.42	0.36
0.79	0.71		0.73	0.71
0.71	0.59		0.37	0.3
0.49	0.39		0.67	0.48
0.27	0.2		0.96	0.71
0.64	0.42		0.38	0.4
1.03	0.94		0.29	0.38
0.49	0.61		0.59	0.43
0.64	0.59		0.5	0.47
0.19	0.2		0.27	0.23
0.12	0.06		0.15	0.11
0.21	0.3		0.38	0.2
0.39	0.4		0.35	0.37
1.15	1.13		1.06	0.8
0.1	0.17		0.51	0.45
0.42	0.31		0.79	0.63
0.39	0.31		0.39	0.35
0.07	0.06		0.3	0.26
1.05	0.83		0.28	0.24
0.16	0.21		0.51	0.42
0.1	0.04		0.25	0.16
0.17	0.24		0.89	0.68
0.85	0.55		0.15	0.09
0.36	0.32		0.39	0.29
0.67	0.69		0.59	0.63
0.75	0.7		0.36	0.29
0.26	0.24		0.38	0.3
0.35	0.3		0.49	0.42
0.57	0.46		0.64	0.53
1.08	1.01		0.55	0.52
0.81	0.77		0.39	0.4
0.58	0.4		0.29	0.3
1.17	0.95		0.36	0.33
0.58	0.52		0.26	0.23
1.97	1.49		0.44	0.33
2.66	1.89		1.17	0.98
2.23	1.92		0.74	0.74
0.19	0.23		0.39	0.32
0.34	0.25		0.49	0.41
0.11	0.11		0.39	0.22
1.31	1.08		0.73	0.68
0.55	0.45		0.75	0.6
0.99	0.75		0.86	0.73
0.57	0.5		0.75	0.65
0.97	0.79		0.29	0.26
0.61	0.54		0.67	0.61
0.98	0.79		0.58	0.4
0.64	0.52		0.92	0.84
0.36	0.39		1.01	0.86
0.59	0.59		0.36	0.29
0.39	0.33		0.35	0.34
0.48	0.48		0.52	0.51
0.88	0.6		0.24	0.24
0.61	0.49		0.38	0.32
0.34	0.27		0.55	0.45
0.35	0.34		0.48	0.51
0.66	0.47		0.32	0.26
0.62	0.55		0.98	0.81
0.71	0.54		0.33	0.4
0.91	0.68		0.27	0.3
1.36	0.89		0.23	0.2
0.67	0.63		1.48	1.15
1.24	1.16		0.61	0.51
0.44	0.44		0.58	0.5
0.7	0.57		0.5	0.38
0.3	0.36		0.68	0.65
0.24	0.17		0.26	0.34
0.18	0.11		0.22	0.22
0.11	0.16		0.62	0.51
0.08	0.11		0.66	0.5
0.19	0.16		0.88	0.75
0.71	0.58		0.58	0.6
0.71	0.52		0.5	0.4
0.51	0.34		0.42	0.47
0.97	0.69		0.52	0.49
0.19	0.14		0.26	0.2
0.18	0.22		0.7	0.77
0.73	0.53		0.69	0.61
0.69	0.61		0.52	0.49
0.56	0.55		0.31	0.27
0.4	0.35		0.65	0.54
0.3	0.32		0.86	0.56
1.21	1.09		0.54	0.38
0.52	0.52		0.59	0.54
0.24	0.15		0.39	0.31
0.66	0.53		0.42	0.53
0.37	0.3		0.45	0.42
1	0.91		0.83	0.61
0.52	0.31		0.41	0.34
0.8	0.68		0.54	0.53
1.02	0.88		0.1	0.1
0.42	0.43		0.52	0.67
0.56	0.35		0.52	0.43
0.82	0.78		0.56	0.5
0.13	0.1		0.65	0.55
0.23	0.21		0.63	0.57
1.15	0.87		0.68	0.71
0.34	0.24		0.43	0.61
1.75	1.4		0.42	0.31
0.48	0.34		0.23	0.25
0.45	0.47		0.43	0.39
0.85	0.66		0.37	0.33
0.83	0.78		0.29	0.29
0.43	0.39		0.36	0.47
1.17	0.93		0.27	0.31
0.25	0.21		0.25	0.3
0.34	0.3		1.06	0.95
0.34	0.17		1.03	0.81
0.64	0.57		0.45	0.44
0.31	0.24		0.33	0.28
0.02	0.02		0.4	0.38
0.56	0.4		0.53	0.46
0.05	0.04		0.4	0.34
0.71	0.59		0.71	0.64
0.21	0.1		0.74	0.65
0.07	0.05		0.48	0.43
0.05	0.08		0.55	0.48
0.21	0.17		0.35	0.45
0.53	0.54		0.07	0.08
1.34	1.02		0.42	0.38
0.08	0.12		0.98	0.86
0.46	0.38		0.28	0.27
0.34	0.39		0.61	0.54
0.25	0.26		0.38	0.42
0.54	0.46		0.42	0.51
0.84	0.73		0.66	0.58
0.41	0.38		0.26	0.18
1.08	0.96		0.49	0.37
0.96	0.79		0.45	0.55
1.01	0.97		0.44	0.33
1.35	1.12		0.39	0.32
0.18	0.41		0.93	0.75
0.57	0.49		1	0.88
0.45	0.37		0.37	0.27
0.95	0.74		0.58	0.44
0.46	0.4		0.63	0.62
0.13	0.07		0.39	0.35
0.62	0.45		0.09	0.13
0.95	0.7		0.49	0.45
0.61	0.5		0.26	0.21
0.7	0.69		0.19	0.16
0.4	0.31		0.27	0.26
0.71	0.62		0.31	0.35
0.46	0.45		0.61	0.62
0.45	0.29		0.7	0.47
0.78	0.61		0.5	0.4
0.36	0.35		0.71	0.57
0.57	0.32		0.56	0.55
1.03	0.9		0.34	0.29
0.28	0.26		0.23	0.16
0.04	0.17		0.42	0.38
0.04	0.03		0.33	0.27
0.38	0.33		0.93	0.7
0.44	0.35		0.63	0.51
0.37	0.29		1.34	1.03
0.12	0.09		0.87	0.64
0.55	0.42		1.13	0.97
0.2	0.1		0.4	0.36
0.03	0.06		0.44	0.35
0.57	0.5		0.83	0.79
0.4	0.41		0.99	0.75
0.43	0.36		0.8	0.76
0.36	0.42		0.66	0.52
0.27	0.16		0.47	0.35
0.33	0.26		0.38	0.34
1.05	0.71		0.4	0.33
0.3	0.25		0.81	0.64
0.78	0.66		0.96	0.67
0.43	0.26		0.37	0.36
0.87	0.69		0.34	0.31
0.14	0.08		0.64	0.59
0.46	0.32		0.91	0.75
0.09	0.08		0.88	0.8
0.24	0.3		0.6	0.57
0.33	0.25		0.52	0.41
0.12	0.16		0.24	0.2
0.7	0.37		0.99	0.84
0.65	0.54		0.46	0.41
0.17	0.16		0.39	0.39
0.63	0.43		0.31	0.23
1.76	1.53		0.51	0.64
0.88	0.78		0.8	0.72
1.1	0.98		0.15	0.12
0.35	0.3		0.35	0.28
0.79	0.64		0.43	0.37
0.35	0.35		0.58	0.47
0.63	0.49		0.24	0.19
0.57	0.47		0.71	0.54
0.11	0.01		0.37	0.3
0.51	0.4		0.32	0.28
0.05	0.1		0.49	0.41
0.43	0.37		0.68	0.66
0.36	0.31		0.95	0.84
1.05	0.84		0.56	0.46
0.4	0.32		0.68	0.59
0.27	0.2		0.9	0.79
0.4	0.49		0.33	0.33
0.07	0.1		0.59	0.45
0.27	0.42		0.26	0.39
0.76	0.59		0.83	0.62
0.04	0.12		0.72	0.6
0.76	0.68		0.95	0.76
0.76	0.7		0.39	0.48
0.95	0.74		0.24	0.14
0.04	0.08		1.02	0.93
0.39	0.42		0.39	0.33
0.68	0.61		0.86	0.7
0.09	0.13		0.5	0.41
0.36	0.33		0.51	0.43
0.04	0.04		0.44	0.25
0.63	0.71		0.33	0.26
0.34	0.37		0.67	0.51
0.88	0.92		0.5	0.41
0.49	0.37		0.45	0.4
0.09	0.11		0.23	0.24
0.65	0.5		0.25	0.32
0.44	0.55		0.26	0.27
0.85	0.72		0.47	0.28
1.7	1.68		0.65	0.62
0.7	0.68		0.91	0.7
1.1	1.09		0.13	0.12
1.25	1.11		0.62	0.47
1.59	1.43		0.28	0.21
2.83	2.36		0.35	0.39
1.26	1.05		0.29	0.2
0.06	0.06		0.35	0.34
0.6	0.61		0.23	0.12
0.92	0.83		0.44	0.4
2.27	1.83		0.46	0.45
2	1.83		0.47	0.49
1.07	0.83		0.54	0.44
0.61	0.64		0.18	0.19
0.69	0.72		0.87	0.91
0.98	0.85		0.94	0.74
0.83	0.67		0.33	0.41
0.44	0.5		0.57	0.65
0.86	0.83		0.68	0.64
0.72	0.69		0.83	0.63
0.97	0.88		0.53	0.67
0.32	0.31		0.39	0.34
0.57	0.54		0.57	0.51
0.97	0.82		0.4	0.36
1.68	1.49		0.27	0.33
0.62	0.65		0.53	0.41
0.64	0.52		0.09	0.05
0.8	0.75		0.4	0.3
0.85	0.88		0.87	0.67
1.12	0.92		0.78	0.69
0.14	0.11		0.66	0.55
0.59	0.59		0.38	0.35
0.46	0.39		0.26	0.28
0.81	0.67		0.48	0.48
0.56	0.55		0.88	0.82
0.39	0.42		0.41	0.34
2.21	1.98		0.73	0.74
0.39	0.33		0.92	0.76
2.23	1.9		0.88	0.78
1.3	1.19		0.54	0.52
0.2	0.19		0.4	0.42
1.23	0.82		0.83	0.9
0.99	0.87		0.42	0.46
1.11	0.99		0.34	0.34
0.72	0.64		0.56	0.55
1.02	0.76		0.4	0.3
0.69	0.68		0.26	0.27
1.57	1.4		0.47	0.4
1.15	0.93		0.19	0.24
0.72	0.58		0.87	0.87
0.6	0.64		0.61	0.65
0.34	0.35		1.43	1.24
0.6	0.48		0.54	0.45
0.31	0.25		0.68	0.64
0.24	0.28		0.53	0.58
0.49	0.41		0.59	0.53
0.32	0.39		0.48	0.52
0.48	0.47		0.53	0.48
0.84	0.81		0.74	0.54
0.03	0.07		0.46	0.36
0.94	0.83		0.41	0.35
0.5	0.47		0.55	0.58
0.33	0.29		0.42	0.4
0.94	0.74		0.48	0.58
0.12	0.15		0.65	0.6
0.5	0.51		0.8	0.8
0.92	0.56		0.96	0.86
0.23	0.23		0.83	0.75
0.24	0.27		1.01	0.78
0.62	0.54		1.32	1.24
0.99	0.84		0.45	0.48
0.88	0.75		0.81	0.74
0.73	0.58		0.98	0.87
0.72	0.71		0.89	0.88
1.02	0.75		0.61	0.66
1	0.75		0.85	0.84
2.17	1.71		0.54	0.5
0.88	0.7		0.24	0.24
0.48	0.53		0.24	0.22
0.76	0.63		0.31	0.24
0.74	0.73		0.47	0.38
0.09	0.09		0.36	0.29
0.66	0.58		0.02	0.03
1.02	0.97		0.24	0.21
0.54	0.35		0.29	0.29
0.56	0.56		0.31	0.35
0.68	0.67		0.49	0.45
0.16	0.11		0.62	0.57
0.39	0.3		0.58	0.56
0.39	0.32		0.92	0.78
0.13	0.13		0.18	0.14
0.11	0.15		0.25	0.25
0.71	0.6		0.89	0.76
0.6	0.44		0.56	0.5
0.39	0.31		0.21	0.21
0.47	0.35		0.24	0.24
0.81	0.66		0.2	0.22
0.27	0.21		0.43	0.46
0.71	0.6		0.31	0.38
0.06	0.11		0.45	0.42
0.44	0.39		0.53	0.49
0.27	0.26		0.21	0.21
0.82	0.57		0.56	0.5
0.05	0.1		0.45	0.42
0.46	0.38		0.52	0.53
0.29	0.24		0.56	0.44
0.34	0.28		0.43	0.33
0.86	0.57		0.65	0.64
0.1	0.07		0.29	0.27
0.24	0.17		0.66	0.52
0.18	0.16		0.27	0.29
0.65	0.48		0.33	0.3
0.26	0.16		0.3	0.26
0.16	0.2		0.54	0.56
0.71	0.62		0.38	0.32
0.22	0.24		0.36	0.26
0.4	0.34		0.5	0.52
0.6	0.58		0.39	0.37
0.75	0.63		0.49	0.5
0.34	0.29		0.38	0.36
0.95	0.94		0.61	0.45
1.19	0.97		0.18	0.19
0.57	0.6		0.36	0.3
0.78	0.87		0.55	0.53
0.26	0.27		0.22	0.24
0.39	0.4		0.45	0.43
1.4	1.12		0.28	0.35
0.98	0.86		0.53	0.48
0.27	0.29		0.78	0.65
0.17	0.21		0.8	0.91
0.6	0.53		0.23	0.24
1.05	0.72		0.7	0.68
0.39	0.26		0.23	0.22
0.67	0.42		0.43	0.37
0.47	0.36		0.32	0.29
0.73	0.6		0.35	0.21
0.95	0.8		0.84	0.74
0.09	0.06		0.43	0.39
0.53	0.5		0.14	0.1
0.23	0.15		0.3	0.2
0.69	0.52		0.23	0.27
0.49	0.34		0.48	0.43
0.12	0.21		0.09	0.08
0.59	0.52		0.38	0.26
0.84	0.72		0.98	0.83
0.88	0.79		0.42	0.59
0	0		0.25	0.2
0.62	0.54		0.79	0.72
1.08	0.64		0.38	0.36
0.08	0.1		0.35	0.36
0.21	0.18		0.52	0.46
0.24	0.27		0.48	0.58
0.63	0.47		0.2	0.2
0.5	0.51		0.44	0.54
0.4	0.32		0.29	0.28
0.66	0.6		0.89	1.04
0.34	0.25		0.63	0.66
1.4	1.22		0.5	0.47
0.8	0.71		0.72	0.88
0.42	0.31		0.64	0.67
0.47	0.43		0.6	0.54
0.33	0.23		0.61	0.51
0.9	0.68		0.63	0.52
0.63	0.62		0.26	0.28
1.07	0.91		0.26	0.23
0.4	0.4		1.18	0.97
0.21	0.25		0.85	0.98
0.76	0.71		0.4	0.38
0.16	0.18		0.29	0.3
0.51	0.39		0.63	0.6
0.74	0.76		0.26	0.24
1.35	0.95		0.62	0.55
1.65	1.36		0.81	0.79
0.3	0.27		0.37	0.33
1.89	1.47		0.34	0.3
0.78	0.65		0.33	0.34
1.15	1.15		0.29	0.28
0.92	0.76		0.65	0.57
0.64	0.68		0.29	0.27
0.44	0.41		0.75	0.71
0.11	0.11		0.52	0.39
0.64	0.59		0.69	0.71
0.28	0.21		0.49	0.44
0.82	0.73		0.52	0.44
0.8	0.81		0.24	0.25
0.39	0.43		0.38	0.43
0.8	0.67		0.54	0.48
1.97	1.65		1.27	0.92
1.48	1.12		0.41	0.39
1.37	1.25		0.25	0.29
1.21	1.07		0.24	0.29
0.9	0.69		0.3	0.3
1.45	1.41		0.29	0.28
0.56	0.46		0.18	0.11
0.85	0.98		0.42	0.32
0.93	0.86		0.34	0.22
1.39	1.07		0.23	0.29
0.79	0.94		0.38	0.31
1.14	1.04		0.18	0.17
0.88	0.83		0.5	0.44
0.34	0.28		0.36	0.36
0.34	0.3		0.27	0.29
0.52	0.48		0.28	0.3
0.43	0.35		0.4	0.37
0.48	0.49		0.05	0.05
0.22	0.2		0.33	0.25
1.41	1.34		0.46	0.41
1.26	0.97		0.36	0.37
0.99	0.94		0.19	0.22
1.95	1.57		0.39	0.41
1.62	1.37		0.79	0.72
1.84	1.36		0.37	0.35
0.67	0.67		0.38	0.46
0.73	0.62		0.49	0.48
0.99	0.73		0.42	0.3
0.74	0.6		0.41	0.43
1.82	1.61		0.33	0.35
1.93	1.62		0.29	0.35
1.27	1.13		0.46	0.5
1.8	1.42		1.03	0.87
0.65	0.65		0.77	0.76
0.43	0.41		0.29	0.29
0.78	0.64		1.1	0.95
1.67	1.29		0.61	0.73
0.97	0.94		0.37	0.36
1.49	1.26		0.82	0.76
0.17	0.2		0.41	0.44
0.44	0.27		0.28	0.35
0.42	0.37		0.29	0.34
0.71	0.61		0.36	0.4
0.59	0.55		0.43	0.46
0.29	0.35		0.19	0.12
0.67	0.59		0.64	0.56
1.23	1.15		0.84	0.62
0.53	0.49		0.36	0.4
1.03	0.81		0.28	0.19
1.25	1		0.38	0.45
0.09	0.19		0.76	0.75
0.96	0.82		0.6	0.58
0.28	0.35		0.83	0.81
0.28	0.38		0.5	0.57
2.27	1.88		0.56	0.63
0.63	0.47		1.39	1.18
0.08	0.08		0.98	0.88
0.37	0.33		1.41	1.11
0.84	0.61		1.51	1.33
0.52	0.42		0.73	0.7
0.08	0.15		0.57	0.65
0.08	0.04		1.14	1.09
0.46	0.41		1.1	1.17
0.31	0.28		0.67	0.83
0.06	0.07		0.73	0.71
0.62	0.54		0.45	0.44
0.46	0.38		0.75	0.69
0.56	0.63		0.74	0.71
2.2	1.85		0.53	0.51
0.64	0.51		0.84	0.76
0.38	0.33		0.58	0.61
1.24	0.99		0.37	0.41
0.26	0.19		1.16	0.73
0.59	0.56		0.72	0.59
1.58	1.32		0.4	0.51
1.37	1.18		0.51	0.44
0.42	0.35		0.74	0.66
0.25	0.17		0.42	0.35
0.18	0.16		0.54	0.39
0.35	0.42		0.47	0.42
0.13	0.13		0.47	0.44
0.55	0.47		0.39	0.44
0.86	0.81		0.29	0.34
0.67	0.62		0.35	0.39
0.92	0.64		0.34	0.34
0.48	0.54		0.33	0.24
0.19	0.15		0.93	0.83
0.16	0.16		0.95	0.76
1.56	1.59		0.22	0.23
0.55	0.41		0.31	0.29
0.82	0.57		0.42	0.32
0.72	0.7		1.54	1.39
0.62	0.59		1.27	1.08
0.57	0.5		0.19	0.17
0.23	0.21		0.43	0.34
0.11	0.2		0.19	0.19
1.26	0.92		0.35	0.38
0.72	0.62		0.41	0.36
0.61	0.51		1.04	1
0.61	0.44		0.7	0.66
0.85	0.68		0.59	0.51
0.39	0.25		0.8	0.72
0.96	0.81		0.62	0.53
1.79	1.32		0.19	0.22
0.71	0.68		0.44	0.43
0.93	1.01		0.66	0.7
0.55	0.6		0.35	0.35
0.3	0.17		0.62	0.55
0.55	0.57		0.44	0.45
0.5	0.5		0.21	0.21
0.8	0.6		0.16	0.18
0.37	0.42		0.35	0.38
0.57	0.47		0.43	0.35
0.88	0.83		0.45	0.34
0.07	0.08		0.37	0.42
1.46	1.24		0.48	0.54
1.59	1.36		0.53	0.73
0.29	0.22		0.89	0.75
0.13	0.04		0.56	0.69
0.72	0.86		0.21	0.18
0.31	0.3		0.38	0.33
0.52	0.58		0.83	0.65
0.33	0.38		0.46	0.4
0.79	0.64		0.39	0.24
0.31	0.25		0.05	0.04
0.17	0.18		0.05	0.05
0.08	0.06		0.15	0.22
0.77	0.69		0.35	0.43
1.25	1.06		0.64	0.68
0.53	0.49		0.38	0.7
0.26	0.21		0.32	0.24
0.43	0.32		0.51	0.76
0.12	0.07		0.57	0.46
0.52	0.37		0.35	0.35
0.27	0.25		0.81	0.66
0.22	0.26		0.72	0.67
0.79	0.69		0.51	0.52
2.04	1.81		0.78	0.67
1.44	1.23		0.52	0.56
0.55	0.62		0.62	0.72
0.62	0.6		0.38	0.25
0.91	0.8		0.71	0.67
0.4	0.35		0.82	0.79
0.41	0.36		0.88	0.68
0.37	0.38		0.3	0.26
0.34	0.27		1.18	0.94
1.08	1.18		0.72	0.53
0.85	0.82		0.16	0.22
0.32	0.28		0.83	0.84
0.36	0.49		0.5	0.49
0.06	0.04		0.98	0.81
0.4	0.42		0.26	0.26
1.39	1.37		0.55	0.49
0.81	0.82		0.88	0.73
0.54	0.44		0.58	0.58
0.29	0.39		0.09	0.07
0.99	0.82		0.63	0.54
1.33	1.18		0.72	0.82
0.99	0.98		0.89	0.76
0.45	0.44		0.8	0.71
0.41	0.45		0.71	0.64
0.32	0.32		0.53	0.42
0.56	0.41		0.65	0.54
1.17	1.08		0.59	0.46
0.33	0.34		0.52	0.59
0.35	0.27		0.52	0.5
0.52	0.65		0.53	0.43
0.12	0.14		0.47	0.34
0.31	0.34		0.48	0.64
0.18	0.1		0.59	0.43
0.21	0.18		0.41	0.42
0.24	0.29		1.14	0.99
0.66	0.71		0.37	0.36
0.75	0.69		0.55	0.6
0.79	0.72		0.29	0.26
0.41	0.36		0.98	0.86
0.48	0.47		0.43	0.49
1.45	1.34		1.05	0.95
0.39	0.32		1.47	1.05
0.8	0.68		0.74	0.59
0.24	0.23		0.4	0.29
1.93	1.66		0.28	0.35
0.79	0.72		0.31	0.26
0.14	0.13		0.27	0.23
0.57	0.49		0.21	0.15
0.43	0.33		0.28	0.22
0.3	0.32		0.2	0.19
0.47	0.54		0.4	0.47
0.31	0.28		0.43	0.4
0.43	0.35		0.28	0.24
0.49	0.4		0.55	0.46
0.31	0.26		1	1.12
1.57	1.37		0.28	0.33
0.96	0.81		0.35	0.28
0.94	0.98		0.4	0.42
0.82	0.71		0.5	0.59
0.57	0.65		0.39	0.33
0.46	0.38		0.56	0.42
1	1.03		0.27	0.36
0.39	0.42		1.08	1.01
0.2	0.12		0.72	0.61
0.24	0.31		0.4	0.41
0.39	0.4		0.41	0.49
0.37	0.41		0.57	0.5
0.44	0.38		0.75	0.58
0.35	0.37		0.4	0.29
0.65	0.73		0.57	0.59
0.51	0.47		0.39	0.43
0.3	0.34		0.49	0.57
0.48	0.38		0.61	0.6
0.69	0.56		0.76	0.58
0.37	0.41		0.43	0.44
1.74	1.65		0.61	0.47
0.37	0.38		0.3	0.35
0.27	0.35		0.31	0.26
0.86	0.88		0.51	0.51
0.56	0.34		0.59	0.55
1.1	0.98		0.76	0.75
0.36	0.31		0.61	0.65
0.48	0.41		1.21	1.24
0.28	0.2		0.24	0.2
0.41	0.26		0.22	0.25
0.74	0.68		0.39	0.35
0.9	0.93		0.79	0.77
1.36	1.12		0.7	1.04
0.11	0.08		1.01	0.98
0.36	0.35		0.6	0.51
0.43	0.43		1.01	0.83
0.59	0.61		0.59	0.53
0.24	0.24		0.68	0.51
0.44	0.4		0.35	0.42
0.35	0.3		0.65	0.59
0.57	0.53		0.24	0.31
1.64	1.64		0.16	0.25
0.23	0.21		0.49	0.43
0.16	0.19		0.59	0.58
0.74	0.68		0.52	0.28
0.42	0.51		1	0.83
0.91	0.78		0.39	0.27
0.48	0.42		0.58	0.56
0.7	0.77		0.18	0.14
0.42	0.41		0.44	0.39
1.15	0.99		0.34	0.31
0.55	0.35		0.7	0.7
0.69	0.5		0.9	0.82
0.66	0.74		0.8	0.74
0.88	0.79		0.88	0.8
0.63	0.6		0.45	0.49
2.05	1.67		0.38	0.29
0.99	0.79		0.38	0.28
0.53	0.54		0.28	0.2
1.46	1.43		0.35	0.37
0.84	0.85		0.99	0.97
1.53	1.34		0.63	0.44
0.48	0.4		0.52	0.4
0.66	0.59		0.91	0.73
0.41	0.4		0.32	0.34
0.4	0.41		0.51	0.44
0.27	0.32		0.51	0.56
1.19	0.81		1.1	0.96
0.76	0.68		0.91	0.74
0.08	0.1		0.45	0.39
0.27	0.27		0.12	0.02
0.29	0.27		0.46	0.33
0.28	0.3		0.28	0.33
0.3	0.25		0.42	0.38
0.75	0.76		0.73	0.75
0.8	0.84		0.61	0.56
0.49	0.42		0.71	0.7
0.7	0.83		0.57	0.55
1.04	0.77		0.87	0.8
1.24	1.21		0.58	0.72
0.34	0.38		0.33	0.28
1.09	1.04		0.62	0.48
0.05	0.05		0.8	0.79
0.34	0.26		0.64	0.7
0.7	0.78		0.56	0.53
0.08	0.04		0.64	0.53
0.26	0.22		0.27	0.34
1.08	0.81		0.26	0.21
0.94	0.96		0.29	0.35
0.66	0.63		0.33	0.36
0.53	0.57		0.5	0.45
2.62	1.76		0.57	0.52
1.04	0.98		0.2	0.18
0.03	0.13		0.52	0.42
0.64	0.59		0.44	0.39
0.32	0.3		0.78	0.77
1.01	0.82		0.38	0.49
1	1.11		0.26	0.26
0.1	0.15		0.59	0.54
0.08	0.09		0.5	0.46
1.55	1.29		0.37	0.29
0.45	0.45		0.57	0.75
0.86	0.96		0.45	0.42
1.47	1.26		0.23	0.28
0.64	0.63		0.7	0.57
0.09	0.03		0.24	0.25
0.35	0.35		0.32	0.35
0.26	0.2		0.38	0.36
1.11	1.05		0.33	0.26
0.37	0.31		0.53	0.5
0.22	0.23		0.51	0.53
0.7	0.54		0.35	0.41
0.28	0.36		0.54	0.56
0.26	0.21		0.45	0.42
0.46	0.44		0.24	0.28
0.64	0.59		0.79	0.73
0.26	0.32		0.28	0.23
0.71	0.7		0.45	0.46
0.89	0.86		0.43	0.62
0.24	0.23		0.32	0.4
0.14	0.06		0.43	0.46
0.88	0.72		0.51	0.39
2.13	1.99		0.48	0.44
0.33	0.14		0.39	0.31
0.78	0.66		0.36	0.34
1.25	0.91		0.33	0.26
0.57	0.6		0.21	0.18
0.89	0.8		0.78	0.62
0.45	0.41		1.03	0.9
0.95	0.94		0.73	0.74
0.55	0.51		0.52	0.52
0.55	0.49		0.42	0.36
1.14	1.11		0.61	0.57
0.54	0.52		1.08	1.08
0.03	0.15		0.72	0.69
1.22	1.05		0.93	0.77
0.58	0.5		0.62	0.51
0.81	0.64		0.28	0.27
0.6	0.43		0.23	0.25
1.66	1.38		0.82	0.83
0.84	0.85		0.65	0.57
0.73	0.71		0.54	0.52
1.82	1.52		0.62	0.73
0.5	0.42		0.65	0.64
1.49	1.42		0.35	0.31
0.55	0.56		0.52	0.4
0.63	0.62		0.42	0.46
1.03	0.9		0.46	0.36
0.31	0.35		0.73	0.7
0.71	0.65		0.69	0.67
0.53	0.43		0.5	0.44
1.88	1.59		0.59	0.43
0.28	0.21		0.48	0.5
0.32	0.21		0.62	0.62
0.78	0.62		0.55	0.57
1.04	0.87		0.25	0.41
0.34	0.22		0.32	0.33
0.66	0.59		0.71	0.65
0.82	0.74		0.25	0.31
0.33	0.45		0.56	0.58
0.85	0.67		0.59	0.66
0.56	0.46		0.71	0.78
0.81	0.7		0.57	0.59
0.68	0.61		0.42	0.43
1.62	1.37		0.49	0.44
0.93	0.83		0.53	0.43
0.79	0.77		0.23	0.23
1.78	1.86		0.32	0.33
0.8	0.96		0.26	0.23
0.47	0.53		0.7	0.68
0.49	0.4		0.25	0.29
0.39	0.28		0.28	0.24
0.48	0.46		0.3	0.34
1.32	1.14		0.59	0.64
0.53	0.68		0.31	0.26
0.49	0.51		0.42	0.44
1.27	1.09		0.47	0.5
0.39	0.4		0.26	0.33
1.54	1.32		0.8	0.64
0.69	0.75		1.1	1.07
0.69	0.77		0.32	0.39
0.6	0.6		0.38	0.38
0.52	0.6		0.33	0.31
0.97	0.92		0.35	0.33
1.56	1.26		0.55	0.56
0.54	0.49		0.55	0.47
0.38	0.34		0.6	0.71
0.88	0.79		0.61	0.47
1.77	1.57		0.32	0.31
0.54	0.53		0.61	0.6
1.1	1.11		0.42	0.27
0.96	0.86		0.58	0.52
1.67	1.38		0.49	0.45
1.04	0.98		0.4	0.37
1.92	1.4		0.31	0.34
2.24	1.85		0.56	0.58
1.09	1.01		0.88	0.65
1.36	1.36		0.37	0.27
0.52	0.51		0.48	0.41
0.27	0.24		0.42	0.46
1.52	1.43		0.62	0.51
0.49	0.56		0.69	0.56
0.36	0.34		0.78	0.85
0.46	0.36		1.01	0.69
0.44	0.34		0.29	0.23
0.2	0.23		0.39	0.5
0.67	0.63		0.3	0.33
0.81	0.55		1	0.92
1.12	0.88		0.83	0.75
1.18	1.06		0.43	0.39
0.89	0.83		0.59	0.64
1.73	1.7		0.47	0.37
0.47	0.47		0.32	0.23
0.66	0.53		0.52	0.37
1.04	1.1		0.31	0.31
0.49	0.5		0.36	0.32
0.71	0.68		0.32	0.3
1.05	0.86		0.25	0.14
0.54	0.5		0.43	0.38
0.4	0.42		0.19	0.19
0.72	0.56		0.56	0.56
1.33	1.19		0.94	1.01
2.06	1.85		0.66	0.61
0.16	0.14		0.29	0.25
0.43	0.39		0.4	0.42
0.68	0.53		0.56	0.55
0.96	0.92		0.59	0.59
0.57	0.57		0.29	0.22
0.46	0.39		0.42	0.4
0.31	0.24		0.59	0.6
0.41	0.37		0.4	0.34
1.05	0.92		0.45	0.39
1.4	1.28		0.57	0.46
1.41	1.28		0.39	0.36
1.26	1.07		0.53	0.43
1.61	1.18		0.21	0.36
0.87	0.67		0.54	0.55
0.09	0.11		0.37	0.36
0.28	0.22		0.17	0.24
0.48	0.54		0.39	0.42
0.39	0.42		0.41	0.37
0.48	0.42		0.74	0.72
0.83	0.68		0.45	0.42
0.69	0.5		0.43	0.39
0.36	0.29		0.51	0.44
0.66	0.73		0.25	0.25
0.32	0.29		0.2	0.2
1.38	1.06		0.3	0.38
0.23	0.16		0.19	0.23
0.7	0.62		0.19	0.18
2.39	2.28		0.29	0.23
1.58	1.37		0.24	0.26
0.44	0.34		0.49	0.4
0.63	0.65		0.85	0.7
0.44	0.35		0.72	0.62
0.66	0.55		0.33	0.38
0.12	0.1		0.39	0.38
0.22	0.21		0.16	0.12
0.49	0.31		0.29	0.39
0.8	0.75		0.45	0.39
0.26	0.21		0.31	0.41
0.49	0.49		0.27	0.26
0.33	0.32		0.31	0.35
0.78	0.61		0.64	0.54
1.38	1.14		0.21	0.17
0.39	0.38		0.25	0.27
0.2	0.26		0.91	0.81
0.53	0.55		0.54	0.37
1.35	1.06		1.08	0.72
0.61	0.46		0.23	0.26
0.49	0.53		0.21	0.2
0.26	0.24		0.46	0.45
0.43	0.34		0.98	0.81
0.23	0.32		0.71	0.59
0.44	0.47		0.35	0.35
0.49	0.38		0.49	0.38
0.45	0.39		0.64	0.56
0.98	0.87		0.23	0.25
1.41	1.17		0.36	0.32
0.4	0.31		0.48	0.55
0.26	0.17		0.49	0.39
0.46	0.34		0.63	0.61
0.64	0.57		0.58	0.62
0.6	0.45		0.2	0.19
1.24	0.95		0.27	0.3
0.49	0.48		0.49	0.41
0.62	0.68		0.42	0.34
0.3	0.37		0.49	0.55
0.13	0.1		0.22	0.27
0.34	0.24		0.35	0.35
0.56	0.42		0.33	0.32
0.03	0.08		0.46	0.4
0.98	0.72		0.51	0.52
0.17	0.13		0.13	0.07
0.81	0.76		0.34	0.3
0.08	0.07		0.45	0.5
0.26	0.18		0.5	0.47
0.36	0.26		0.47	0.43
0.94	0.84		0.48	0.46
1.01	0.93		0.27	0.2
0.95	0.89		0.48	0.42
0.56	0.45		0.28	0.28
0.38	0.39		0.19	0.19
0.3	0.32		0.21	0.18
0.14	0.12		0.81	0.77
1.01	0.86		0.65	0.6
0.17	0.12		0.31	0.3
2.32	1.75		0.59	0.49
0.36	0.37		0.22	0.16
0.57	0.52		0.38	0.44
0.48	0.37		0.58	0.58
0.8	0.6		0.42	0.49
0.01	0.03		0.62	0.51
0.02	0.1		0.43	0.35
0.66	0.59		0.59	0.51
0.32	0.37		0.64	0.67
1.12	0.96		0.6	0.61
0.65	0.42		0.27	0.21
0.54	0.4		0.41	0.42
0.74	0.45		0.43	0.31
0.3	0.33		0.62	0.57
0.71	0.75		0.83	0.69
1.17	1.1		0.15	0.12
0.24	0.24		0.36	0.42
0.47	0.5		0.42	0.44
0.41	0.29		0.29	0.35
0.91	0.68		0.41	0.37
0.2	0.24		0.56	0.5
0.52	0.43		1.07	0.93
0.37	0.35		0.64	0.71
0.55	0.57		0.28	0.26
0.55	0.48		0.85	0.75
0.2	0.18		1.74	1.55
0.63	0.55		1.21	0.96
0.89	0.7		0.18	0.18
0.44	0.4		0.92	0.8
0.54	0.53		0.59	0.64
0.78	0.74		0.35	0.34
1	0.89		0.66	0.56
0.59	0.61		0.47	0.3
0.29	0.3		0.58	0.62
1.24	1.25		0.53	0.43
0.18	0.12		0.48	0.39
0.26	0.25		0.54	0.49
0.33	0.33		0.37	0.41
1.2	1.02		0.38	0.22
0.87	0.71		0.62	0.72
0.46	0.37		0.5	0.44
1.45	1.03		0.26	0.25
0.96	0.92		0.86	0.7
0.46	0.63		0.48	0.51
0.27	0.33		0.67	0.7
0.47	0.45		0.66	0.51
0.46	0.35		0.53	0.46
0.34	0.27		0.63	0.6
0.78	0.54		0.52	0.47
0.6	0.44		0.83	0.76
1.11	0.98		0.4	0.31
0.63	0.53		0.53	0.58
1.29	1.23		0.71	0.56
0.75	0.69		1.1	0.9
0.7	0.67		0.74	0.72
1.4	1.19		0.47	0.33
1.6	1.33		0.38	0.35
1.1	0.99		0.18	0.2
0.41	0.31		0.3	0.26
0.75	0.84		0.35	0.47
0.7	0.52		0.49	0.46
0.6	0.47		0.32	0.32
0.62	0.6		0.34	0.36
0.12	0.13		0.59	0.52
0.35	0.42		0.27	0.29
1.79	1.36		0.67	0.67
0.7	0.59		1.25	1.16
0.85	0.84		0.54	0.58
0.16	0.21		0.73	0.62
0.47	0.41		0.43	0.39
0.06	0.06		0.61	0.59
0.52	0.46		0.53	0.57
0.31	0.23		0.28	0.25
0.83	0.61		0.69	0.72
0.12	0.09		0.78	0.74
0.54	0.34		0.3	0.26
0.04	0.07		0.5	0.48
0.54	0.44		0.38	0.39
0.74	0.52		0.19	0.26
0.45	0.36		0.68	0.5
0.73	0.61		0.78	0.64
0.04	0.01		0.69	0.68
0.24	0.12		0.66	0.69
0.63	0.56		0.28	0.31
0.46	0.42		0.17	0.16
0.17	0.1		0.47	0.42
0.21	0.2		0.48	0.47
0.77	0.61		0.48	0.57
0.87	0.79		0.18	0.15
1.67	1.28		0.39	0.5
0.92	0.86		0.28	0.34
0.3	0.4		0.73	0.74
0.84	0.62		0.25	0.24
0.76	0.55		0.68	0.63
0.29	0.23		0.25	0.23
0.02	0.09		0.93	0.88
0.2	0.21		0.88	0.93
0.55	0.43		0.58	0.51
0.16	0.16		0.63	0.64
0.65	0.73		0.37	0.31
0.55	0.35		0.83	0.93
0.07	0.08		0.62	0.47
0.84	0.53		0.48	0.41
0.64	0.57		0.48	0.54
0.58	0.51		0.45	0.41
0.6	0.58		0.44	0.43
1.83	1.63		0.54	0.43
0.72	0.65		0.78	0.76
0.12	0.1		0.57	0.55
0.56	0.58		0.6	0.55
0.78	0.8		0.71	0.68
0.06	0.13		0.42	0.4
0.57	0.55		0.37	0.4
0.38	0.31		0.58	0.66
0.12	0.09		0.71	0.63
0.27	0.32		0.74	0.68
1.31	1.31		0.59	0.47
0.43	0.34		0.23	0.25
0.3	0.22		0.67	0.61
0.13	0.08		0.73	0.74
0.61	0.65		0.56	0.54
0.46	0.4		0.48	0.45
0.44	0.39		0.27	0.34
0.41	0.39		0.75	0.8
0.81	0.69		0.27	0.34
0.57	0.45		0.8	0.71
0.45	0.4		0.74	0.68
0.54	0.5		0.37	0.34
0.04	0.03		0.45	0.46
0.44	0.33		0.23	0.19
1.44	1.11		0.61	0.56
0.69	0.7		0.75	0.69
0.93	0.7		0.8	0.81
0.85	0.9		0.73	0.87
0.75	0.76		0.27	0.26
0.66	0.59		0.6	0.61
0.32	0.33		0.54	0.59
0.47	0.39		0.36	0.39
0.36	0.39		0.64	0.82
0.6	0.56		0.27	0.3
0.18	0.21		0.85	0.82
0.55	0.38		1.17	1.08
0.13	0.16		0.54	0.52
0.54	0.49		0.07	0.11
1.52	1.12		0.34	0.34
0.95	0.78		0.44	0.58
0.83	0.74		0.28	0.26
0.65	0.58		0.37	0.4
0.49	0.56		0.3	0.32
0.53	0.52		0.46	0.46
0.65	0.59		0.47	0.38
0.54	0.41		0.54	0.34
1.22	1.03		0.6	0.64
1.69	1.41		0.31	0.24
0.99	0.91		0.78	0.91
1.17	0.93		0.65	0.64
0.92	0.92		0.58	0.47
0.77	0.65		0.82	0.64
0.82	0.74		0.55	0.55
1.22	1.03		0.5	0.49
0.52	0.53		0.87	0.77
0.28	0.28		0.49	0.56
0.58	0.5		0.34	0.26
1.48	1.35		0.33	0.32
0.27	0.3		0.59	0.82
0.44	0.44		0.74	0.45
0.65	0.57		0.51	0.42
0.3	0.3		0.44	0.4
1.57	1.36		0.47	0.38
0.25	0.28		0.32	0.37
1.47	1.14		0.52	0.42
0.64	0.67		0.53	0.48
1.3	1.3		0.25	0.27
0.68	0.72		0.39	0.42
0.8	0.77		0.55	0.49
1.36	1.13		0.32	0.33
1.03	0.89		0.06	0.06
0.54	0.4		0.32	0.31
0.55	0.47		0.84	0.68
1.93	1.63		0.47	0.58
0.61	0.67		0.61	0.53
0.58	0.5		0.38	0.35
0.36	0.3		0.43	0.46
0.84	0.69		0.39	0.39
1.17	1		0.23	0.25
0.36	0.32		0.32	0.34
0.7	0.45		0.28	0.28
0.98	0.92		0.28	0.23
1.42	1.38		0.25	0.17
0.6	0.49		0.28	0.26
0.78	0.75		0.62	0.52
0.63	0.5		0.58	0.57
0.56	0.55		0.05	0.07
0.35	0.32		0.5	0.48
0.74	0.53		0.33	0.37
0.72	0.68		0.53	0.56
0.68	0.52		0.89	0.76
0.76	0.72		0.62	0.62
0.12	0.14		0.23	0.27
0.93	0.86		0.46	0.5
0.44	0.42		0.68	0.62
0.48	0.43		0.94	0.88
0.58	0.52		0.2	0.17
1.36	0.97		0.21	0.15
0.43	0.26		0.34	0.34
0.42	0.28		0.63	0.63
0.99	0.81		0.88	0.76
0.5	0.54		0.42	0.39
0.75	0.73		0.55	0.51
0.03	0.15		1.01	0.83
0.57	0.4		0.48	0.51
0.56	0.53		0.99	0.88
0.46	0.69		0.43	0.32
0.45	0.39		0.49	0.35
0.84	0.79		0.28	0.38
0.74	0.63		0.46	0.42
0.67	0.66		0.66	0.52
0.76	0.59		0.78	0.7
0.16	0.08		0.44	0.54
0.74	0.61		0.34	0.25
0.6	0.62		0.41	0.39
0.49	0.46		0.47	0.52
0.53	0.4		0.62	0.57
0.22	0.19		0.54	0.51
0.44	0.44		0.52	0.55
0.58	0.57		0.56	0.45
0.35	0.25		0.41	0.33
0.56	0.37		0.36	0.36
0.72	0.52		0.87	0.78
0.46	0.38		1.07	0.91
0.34	0.32		0.97	0.76
0.24	0.29		1.2	1.19
1.13	0.74		0.04	0.08
0.89	0.71		0.3	0.23
1.71	1.22		0.45	0.43
0.44	0.39		0.88	0.81
0.59	0.37		1.31	1.27
1	0.99		0.25	0.26
1.27	1.16		0.36	0.46
1.14	1.11		0.5	0.48
0.77	0.68		0.41	0.36
0.24	0.29		0.55	0.61
0.59	0.54		0.83	0.69
0.34	0.35		0.8	0.73
0.43	0.55		0.41	0.4
1.11	1		0.59	0.64
0.33	0.29		0.59	0.56
0.26	0.25		0.43	0.5
0.78	0.73		0.51	0.46
0.9	0.75		0.48	0.47
0.2	0.19		0.68	0.58
0.31	0.28		0.37	0.33
1.79	1.54		0.27	0.28
0.43	0.47		0.44	0.36
0.61	0.7		0.76	0.66
0.4	0.38		0.38	0.25
0.36	0.32		0.61	0.48
0.73	0.57		0.52	0.51
0.64	0.63		1.05	0.95
0.78	0.62		0.44	0.46
0.53	0.66		0.42	0.44
0.55	0.53		0.39	0.35
0.14	0.09		0.73	0.58
0.37	0.36		0.46	0.38
0.54	0.49		0.45	0.36
0.26	0.23		0.38	0.39
0.2	0.24		0.35	0.36
0.41	0.39		0.76	0.57
0.05	0.04		1.18	0.97
0.98	0.76		0.3	0.32
0.79	0.7		0.65	0.45
0.31	0.2		0.32	0.35
0.25	0.24		0.71	0.57
1.23	1.2		0.45	0.36
0.28	0.27		0.56	0.62
0.42	0.43		0.84	0.84
0.8	0.74		0.27	0.23
0.08	0.05		0.44	0.46
0.2	0.2		0.22	0.23
0.69	0.66		0.86	0.82
0.58	0.48		0.52	0.5
0.59	0.53		0.5	0.42
0.98	0.93		0.25	0.26
0.61	0.41		1.05	0.95
1.75	1.58		1.28	1.02
0.47	0.44		0.36	0.36
0.84	0.66		0.91	0.77
0.68	0.62		0.46	0.46
0.95	0.85		0.38	0.3
1.01	0.84		0.59	0.63
0.41	0.38		0.6	0.75
0.63	0.58		0.58	0.53
0.94	1.01		0.54	0.49
0.66	0.57		0.64	0.42
0.17	0.1		1.12	0.89
0.23	0.27		0.23	0.28
0.09	0.08		0.52	0.33
0.48	0.45		0.96	0.81
0.21	0.17		0.43	0.49
0.73	0.7		0.65	0.5
1.65	1.54		0.53	0.4
0.02	0.2		1	0.87
0.1	0.08		0.7	0.6
0.31	0.26		0.21	0.1
0.41	0.41		1.3	0.99
0.33	0.34		0.77	0.67
0.86	0.91		0.58	0.58
1.37	1.16		0.78	0.74
0.75	0.65		0.49	0.41
0.93	0.81		0.41	0.31
0.36	0.33		0.73	0.81
0.94	0.76		0.81	0.6
0.63	0.52		0.84	0.75
0.46	0.4		0.31	0.28
0.29	0.24		0.23	0.18
0.43	0.37		0.43	0.38
0.34	0.32		1.45	1.17
0.57	0.44		0.28	0.23
0.04	0.03		0.54	0.43
0.36	0.51		0.42	0.38
0.32	0.29		0.49	0.42
0.21	0.17		0.21	0.3
0.14	0.22		0.79	0.65
0.53	0.44		0.46	0.42
0.37	0.3		0.09	0.09
0.18	0.2		0.52	0.46
0.81	0.79		0.5	0.39
0.37	0.36		0.21	0.23
0.36	0.41		0.73	0.71
1.02	0.96		0.32	0.34
0.37	0.36		0.57	0.53
0.48	0.39		0.55	0.5
1.98	1.59		0.43	0.46
0.12	0.2		0.95	0.92
0.41	0.39		0.49	0.44
0.64	0.55		0.49	0.47
0.31	0.27		0.43	0.45
0.31	0.4		0.29	0.31
0.5	0.45		0.31	0.41
0.13	0.08		0.71	0.53
0.27	0.33		0.66	0.55
0.33	0.43		0.49	0.49
1.56	1.5		1.02	0.87
1.23	1.17		0.47	0.51
0.83	0.74		0.43	0.38
0.37	0.3		0.32	0.37
0.27	0.26		0.31	0.31
0.35	0.29		0.3	0.28
0.52	0.53		0.27	0.33
0.66	0.59		0.56	0.43
0.57	0.46		0.25	0.25
0.68	0.56		0.74	0.59
0.18	0.15		0.2	0.26
0.26	0.2		0.18	0.19
0.6	0.58		0.39	0.51
0.13	0.22		0.34	0.26
0.67	0.52		0.28	0.27
1.45	1.14		0.82	0.91
0.66	0.74		0.05	0.03
1.02	0.88		0.38	0.3
0.77	0.64		0.28	0.27
0.58	0.49		0.25	0.21
1.06	0.81		0.25	0.22
0.2	0.14		0.64	0.57
0.32	0.25		0.4	0.48
0.09	0.03		0.18	0.12
0.31	0.26		0.75	0.73
0.14	0.1		0.15	0.11
0.52	0.49		0.69	0.68
1.02	0.88		0.41	0.43
0.73	0.52		0.93	0.88
0.44	0.36		0.76	0.66
0.02	0.03		0.87	0.73
0.14	0.14		0.52	0.51
0.59	0.46		0.26	0.34
1.15	0.98		0.53	0.6
0.81	0.64		0.42	0.44
1.35	0.94		0.08	0.11
0.5	0.43		0.32	0.34
0.45	0.43		0.26	0.29
0.75	0.61		0.08	0.09
0.9	0.9		0.35	0.27
1.15	0.99		0.27	0.25
1.02	0.91		0.2	0.21
1.72	1.36		0.3	0.26
0.64	0.64		0.47	0.37
0.63	0.58		0.32	0.33
0.85	0.79		0.2	0.19
0.32	0.27		0.64	0.77
0.21	0.19		1.14	0.88
0.25	0.27		0.68	0.7
0.37	0.32		0.66	0.61
0.37	0.28		0.31	0.29
0.39	0.41		0.36	0.39
0.34	0.26		0.73	0.73
1.55	1.28		0.39	0.43
0.06	0.16		0.51	0.47
0.35	0.36		0.38	0.38
0.32	0.36		0.63	0.76
0.23	0.23		0.81	0.65
0.28	0.31		0.63	0.53
0.06	0.08		0.2	0.23
0.16	0.05		0.61	0.49
0.62	0.66		0.7	0.69
0.84	0.69		0.92	0.81
0.43	0.36		0.52	0.49
0.63	0.58		0.46	0.41
0.52	0.55		0.56	0.55
0.32	0.22		0.55	0.46
0.88	0.63		0.68	0.7
1.5	1.3		0.86	0.95
0.53	0.55		0.49	0.62
0.57	0.53		0.5	0.29
0.62	0.56		0.47	0.41
1.27	1.21		0.35	0.27
1.16	0.77		0.29	0.26
0.76	0.69		0.55	0.54
0.65	0.75		0.73	0.6
1.45	1		0.69	0.69
0.94	0.85		0.69	0.5
0.28	0.25		0.96	0.92
1.83	1.62		0.42	0.39
0.58	0.61		0.44	0.45
0.3	0.29		0.73	0.61
1.92	1.54		0.89	0.89
0.8	0.59		0.43	0.39
0.2	0.33		0.34	0.31
1.84	1.54		0.81	0.72
1.12	0.78		0.89	0.77
0.44	0.31		0.33	0.32
0.12	0.08		0.43	0.5
0.45	0.43		0.66	0.53
0.59	0.42		0.13	0.12
0.72	0.72		0.57	0.48
0.48	0.6		0.38	0.42
0.47	0.56		0.38	0.41
0.42	0.51		0.54	0.5
0.37	0.28		0.05	0.05
1.15	1.03		0.46	0.46
0.44	0.48		0.61	0.55
1.43	1.2		0.21	0.25
0.99	0.82		0.42	0.36
0.75	0.7		0.34	0.38
0.34	0.4		0.38	0.3
0.42	0.42		0.34	0.37
0.69	0.63		0.48	0.46
0.86	0.83		0.9	0.86
0.39	0.38		0.53	0.5
0.13	0.13		1.28	1.11
0.17	0.16		0.46	0.46
0.76	0.74		0.25	0.24
0.42	0.41		0.26	0.32
0.85	1		0.27	0.29
0.52	0.58		0.55	0.5
0.7	0.44		0.84	0.68
0.04	0.06		0.69	0.52
1.25	1.09		0.48	0.4
0.38	0.39		0.23	0.22
1.28	1.03		0.37	0.33
0.73	0.66		0.63	0.69
0.47	0.5		0.32	0.29
1.83	1.51		0.29	0.37
1.3	0.98		0.25	0.28
1.15	1		0.46	0.52
0.17	0.25		0.25	0.18
0.7	0.52		0.89	0.74
1	0.72		0.77	0.6
0.44	0.5		0.54	0.4
1.56	1.37		0.66	0.49
0.7	0.62		0.31	0.27
0.58	0.48		0.73	0.61
0.32	0.39		0.67	0.57
0.97	0.83		1.01	1.04
0.92	0.72		0.55	0.5
0.59	0.53		0.77	0.69
0.64	0.57		0.76	0.65
1.19	1.03		0.75	0.67
0.14	0.06		1.44	1.33
0.83	0.76		1.13	0.98
0.41	0.41		0.77	0.59
0.05	0.12		0.6	0.59
0.42	0.42		0.81	0.73
1	1.05		0.66	0.66
0.57	0.53		1.08	0.78
0.44	0.43		1.02	0.71
0.39	0.42		0.32	0.28
0.77	0.66		0.67	0.59
0.27	0.3		0.55	0.49
0.84	0.71		0.88	0.82
0.1	0.12		0.6	0.47
0.05	0.08		0.6	0.58
0.72	0.83		0.58	0.46
0.14	0.19		0.89	0.79
0.66	0.58		0.72	0.65
0.11	0.1		0.46	0.28
0.27	0.22		0.37	0.35
0.07	0.09		0.96	0.73
0.33	0.31		0.62	0.54
0.19	0.13		0.56	0.51
0.07	0.06		0.67	0.61
1.67	1.34		0.76	0.61
0.74	0.64		0.75	0.69
0.38	0.28		0.27	0.26
0.36	0.35		0.56	0.48
1.37	1.23		0.55	0.52
1.24	1.15		0.44	0.36
0.47	0.69		0.52	0.52
0.57	0.63		0.14	0.21
0.76	0.8		0.65	0.56
0.51	0.41		0.66	0.45
0.29	0.31		0.6	0.57
0.8	0.72		0.55	0.47
0.57	0.57		0.25	0.23
0.64	0.6		0.68	0.62
0.53	0.41		0.32	0.3
0.01	0		0.66	0.56
0.32	0.44		0.36	0.31
0.74	0.76		0.47	0.5
0.92	0.81		0.68	0.54
0.43	0.37		0.59	0.59
0.51	0.46		0.5	0.35
0.42	0.33		0.34	0.34
0.55	0.59		0.24	0.24
0.38	0.28		0.48	0.42
0.45	0.47		0.23	0.22
0.3	0.27		0.18	0.17
0.74	0.76		0.68	0.72
1.57	1.39		0.45	0.39
1.47	1.3		0.65	0.57
0.26	0.24		0.25	0.23
1.12	0.88		0.58	0.54
0.72	0.64		0.67	0.55
0.31	0.29		0.31	0.29
0.26	0.33		0.5	0.51
0.46	0.41		0.53	0.45
0.37	0.43		0.46	0.43
0.45	0.38		0.67	0.6
0.74	0.65		0.68	0.61
0.38	0.47		0.37	0.4
1.22	1.03		0.57	0.62
0.49	0.46		0.77	0.61
0.32	0.3		0.45	0.31
0.42	0.45		0.17	0.16
0.52	0.48		0.49	0.4
0.29	0.32		0.15	0.19
0.65	0.53		0.81	0.76
0.3	0.37		0.21	0.11
0.63	0.59		0.49	0.52
0.16	0.25		0.27	0.25
0.56	0.51		0.06	0.08
0.6	0.58		0.93	0.88
0.29	0.28		0.3	0.27
0.48	0.5		0.21	0.33
0.47	0.46		0.42	0.32
0.33	0.33		0.15	0.13
0.28	0.29		0.61	0.5
1.69	1.46		0.48	0.44
0.25	0.27		0.93	0.75
0.07	0.1		1.18	1.1
0.41	0.4		0.87	0.7
0.33	0.4		0.39	0.25
1.02	0.9		0.91	0.85
0.2	0.25		0.44	0.29
0.25	0.2		0.24	0.17
0.63	0.54		0.44	0.3
0.61	0.47		0.86	0.6
0.95	0.9		0.74	0.73
0.71	0.59		0.04	0.04
0.77	0.74		0.55	0.46
0.82	0.76		0.29	0.34
0.76	0.85		0.41	0.53
1.18	1.03		0.55	0.5
0.93	0.88		0.27	0.24
0.12	0.09		0.26	0.31
0.08	0.11		0.22	0.34
0.69	0.53		0.99	0.74
0.99	0.91		1.15	1.02
0.91	0.87		0.73	0.58
0.44	0.36		0.45	0.37
0.07	0.13		0.14	0.14
0.98	0.91		0.46	0.41
0.14	0.19		0.07	0.02
0.72	0.83		1.36	1.05
0.4	0.43		0.54	0.51
0.41	0.38		0.65	0.63
0.16	0.19		0.43	0.33
0.59	0.54		0.39	0.4
0.32	0.34		0.17	0.24
0.36	0.41		0.19	0.18
0.68	0.69		0.31	0.36
0.78	0.72		0.2	0.25
0.39	0.58		0.61	0.49
0.12	0.13		0.49	0.46
0.61	0.52		0.49	0.53
0.16	0.15		0.33	0.27
0.32	0.32		0.25	0.2
0.43	0.58		0.84	0.75
0.06	0.09		0.61	0.65
0.65	0.53		0.76	0.66
0.1	0.08		0.49	0.46
0.95	0.73		0.86	0.77
0.78	0.74		0.85	0.96
0.55	0.51		0.48	0.45
0.43	0.44		0.63	0.58
0.57	0.52		0.62	0.53
1.27	1.22		0.55	0.42
0.81	0.87		0.5	0.34
0.52	0.5		0.33	0.37
0.6	0.58		0.58	0.68
0.45	0.37		0.38	0.24
0.52	0.51		0.59	0.62
0.65	0.61		1.06	1.01
0.34	0.28		0.73	0.64
0.27	0.22		1.24	1.22
0.71	0.71		0.82	0.7
0.37	0.42		0.71	0.67
0.51	0.53		0.53	0.63
0.24	0.3		0.49	0.47
0.34	0.27		0.57	0.5
0.15	0.16		0.62	0.7
0.37	0.43		0.52	0.52
0.51	0.57		0.47	0.5
0.34	0.3		0.52	0.43
0.67	0.61		0.42	0.38
0.36	0.45		0.49	0.51
0.1	0.2		0.91	0.81
0.66	0.65		0.52	0.6
0.49	0.56		0.49	0.43
0.69	0.7		0.44	0.4
0.21	0.19		0.62	0.61
0.49	0.57		0.24	0.31
0.26	0.23		0.32	0.36
0.88	0.86		0.66	0.65
0.69	0.62		0.33	0.33
0.31	0.32		0.39	0.47
0.31	0.35		0.33	0.32
1.15	1.19		0.29	0.28
1.13	1.17		0.65	0.61
1.11	1.32		0.21	0.2
1.39	1.24		0.64	0.73
1.47	1.26		0.24	0.19
1.05	0.93		0.37	0.38
0.95	0.95		0.03	0.03
0.71	0.63		0.17	0.21
0.56	0.51		0.55	0.51
0.29	0.32		0.46	0.37
1.01	0.86		0.53	0.45
1.07	0.82		0.46	0.58
1.6	1.63		0.51	0.52
0.68	0.88		0.65	0.55
1.1	0.94		0.56	0.9
0.36	0.4		0.58	0.63
0.65	0.66		0.41	0.38
0.51	0.47		0.21	0.19
0.66	0.44		0.94	0.77
0.25	0.32		0.44	0.48
0.49	0.54		0.48	0.41
0.4	0.42		1.17	1.08
0.5	0.56		0.8	0.79
0.72	0.65		0.59	0.52
0.12	0.09		0.47	0.56
1.12	0.96		0.45	0.38
0.28	0.24		0.11	0.08
0.36	0.35		0.24	0.21
1.37	1.08		0.35	0.39
0.41	0.35		0.25	0.21
0.83	0.66		0.37	0.38
0.62	0.65		0.13	0.06
0.61	0.59		0.27	0.27
0.18	0.2		0.09	0.07
0.62	0.57		0.33	0.29
1.25	1.27		0.65	0.46
0.77	0.7		1.25	1.05
0.2	0.25		0.6	0.47
0.47	0.47		0.27	0.22
0.52	0.51		0.26	0.19
0.18	0.19		0.37	0.29
0.69	0.69		0.53	0.51
0.54	0.44		0.24	0.15
0.38	0.42		0.41	0.38
0.26	0.34		0.27	0.17
0.39	0.38		0.24	0.13
0.89	0.8		0.36	0.26
0.4	0.49		0.67	0.6
0.29	0.38		0.51	0.49
0.39	0.35		0.12	0.08
0.64	0.53		0.24	0.17
0.49	0.49		0.21	0.22
0.49	0.43		0.4	0.37
0.37	0.36		0.07	0.06
0.31	0.38		0.8	0.74
0.36	0.37		0.61	0.61
0.61	0.52		1.01	0.76
0.92	1		1.27	1.01
0.44	0.38		0.34	0.3
0.36	0.43		0.38	0.36
0.08	0.08		0.2	0.22
0.23	0.21		0.32	0.2
0.58	0.58		1.47	1.17
0.36	0.33		0.21	0.21
0.72	0.73		0.76	0.79
0.79	0.68		0.7	0.85
0.59	0.67		0.87	0.95
0.43	0.44		0.65	0.6
0.54	0.6		0.86	0.67
0.51	0.49		0.33	0.27
0.47	0.47		0.78	0.77
0.44	0.56		0.46	0.48
0.58	0.52		0.45	0.4
0.49	0.51		0.54	0.41
0.73	0.69		0.35	0.27
0.83	0.92		0.24	0.24
1.57	1.47		0.59	0.5
1.69	1.79		0.28	0.24
0.58	0.49		0.21	0.17
0.33	0.45		0.51	0.4
0.82	0.67		0.7	0.47
0.38	0.36		0.51	0.43
0.36	0.29		0.54	0.46
0.32	0.27		0.47	0.41
0.41	0.33		0.4	0.38
0.12	0.09		0.52	0.43
0.47	0.5		0.35	0.28
0.01	0.06		0.81	0.79
0.43	0.4		0.51	0.36
1.05	1.1		1.07	0.83
0.66	0.61		0.63	0.58
0.7	0.74		0.32	0.36
0.54	0.51		0.49	0.43
1.34	1.14		0.26	0.2
0.51	0.44		0.99	0.69
1.06	1.05		0.91	0.78
0.68	0.67		0.38	0.34
0.8	0.77		0.5	0.51
0.35	0.45		0.61	0.61
0.22	0.21		0.2	0.3
0.26	0.32		0.68	0.62
0.83	0.85		0.27	0.25
0.17	0.22		0.52	0.5
1.39	1.12		0.27	0.21
0.86	0.8		0.38	0.42
0.24	0.33		0.6	0.47
0.34	0.26		0.34	0.37
0.43	0.36		0.23	0.25
0.14	0.13		0.39	0.47
0.9	0.84		0.24	0.27
0.13	0.07		0.59	0.55
0.33	0.32		0.42	0.39
0.34	0.28		1.31	1.01
0.33	0.32		0.81	0.6
0.73	0.67		0.36	0.31
0.17	0.17		0.65	0.44
0.22	0.18		0.83	0.66
0.12	0.16		0.29	0.31
[truncated: 71,308 more rows]

## Sheet: SupplementaryFigure 3b
Insulation score						PCA1						PCA2
chr	start	end	chiatac	hic		chr	start	end	chiatac	hic		chr	start	end	chiatac	hic
1	1287500	1312500	-0.387712	0.0719362		1	0	200000	-0.00149603	-0.00083445		1	0	200000	0.00423573	-0.00372556
1	1912500	1937500	-0.980662	-1.37394		1	200000	400000	0.00213783	-0.00106538		1	200000	400000	-0.00257426	0.00171433
1	2162500	2187500	-0.595515	-0.544039		1	400000	600000	0.00267723	-0.00848689		1	400000	600000	0.00430203	0.00266881
1	2387500	2412500	-0.623217	-0.572415		1	600000	800000	0.00566714	-0.0143876		1	600000	800000	-0.00688807	-0.00189018
1	6187500	6212500	-0.0464029	-0.285091		1	800000	1000000	0.0333091	-0.0377634		1	800000	1000000	-0.00656862	-0.000503468
1	6687500	6712500	-0.577173	-0.73371		1	1000000	1200000	0.0371228	-0.0391133		1	1000000	1200000	-0.00553878	-0.000844327
1	6912500	6937500	-0.0184227	-0.253315		1	1200000	1400000	0.0384479	-0.0384571		1	1200000	1400000	-0.00199139	0.00178264
1	8337500	8362500	-0.713161	-0.59242		1	1400000	1600000	0.0378536	-0.0419362		1	1400000	1600000	-0.00173867	0.00321565
1	8862500	8887500	-0.530604	-0.682507		1	1600000	1800000	0.0372427	-0.0416309		1	1600000	1800000	-0.00308641	-0.000536215
1	9237500	9262500	-0.459808	-0.365408		1	1800000	2000000	0.0427705	-0.0423478		1	1800000	2000000	0.00570281	0.00329578
1	10487500	10512500	-0.707745	-0.669968		1	2000000	2200000	0.0357915	-0.0214578		1	2000000	2200000	0.0146867	0.0134928
1	10937500	10962500	-0.558753	-0.663204		1	2200000	2400000	0.0447243	-0.030575		1	2200000	2400000	0.0120151	0.010766
1	12237500	12262500	-0.402779	-0.527908		1	2400000	2600000	0.0462663	-0.0264766		1	2400000	2600000	0.0108916	0.013029
1	13812500	13837500	-0.192587	-0.434822		1	2600000	2800000	0.0353622	-0.0106295		1	2600000	2800000	0.0151047	0.0172022
1	15087500	15112500	-0.685634	-0.916263		1	2800000	3000000	0.0254317	0.00178689		1	2800000	3000000	0.0128268	0.0143044
1	15287500	15312500	-0.336599	-0.163337		1	3000000	3200000	0.0250767	-0.000531225		1	3000000	3200000	0.0185158	0.0198417
1	15762500	15787500	-0.65036	-0.445725		1	3200000	3400000	0.0245373	0.00117581		1	3200000	3400000	0.0185334	0.0166661
1	16237500	16262500	-0.0849428	0.132798		1	3400000	3600000	0.0294418	-0.0119573		1	3400000	3600000	0.0170404	0.0179086
1	16512500	16537500	-0.504816	-0.624213		1	3600000	3800000	0.0462784	-0.0335478		1	3600000	3800000	0.00601262	0.00544792
1	16887500	16912500	-0.641844	-0.752233		1	3800000	4000000	0.0390778	-0.0130098		1	3800000	4000000	0.0126592	0.0155112
1	17037500	17062500	-0.263653	-0.35159		1	4000000	4200000	0.0230209	0.00962087		1	4000000	4200000	0.0161665	0.0187743
1	17637500	17662500	-0.548963	-0.661724		1	4200000	4400000	0.0223871	0.0119007		1	4200000	4400000	0.0185417	0.0168288
1	19637500	19662500	-0.654334	-0.691908		1	4400000	4600000	0.0201956	0.0131855		1	4400000	4600000	0.0197733	0.0171831
1	20187500	20212500	-0.483136	-0.60554		1	4600000	4800000	0.0230136	0.0106545		1	4600000	4800000	0.0198852	0.019564
1	20487500	20512500	-0.35646	-0.507456		1	4800000	5000000	0.0196495	0.0160825		1	4800000	5000000	0.016755	0.0175526
1	20662500	20687500	-0.574127	-0.675225		1	5000000	5200000	0.0164218	0.017697		1	5000000	5200000	0.0198155	0.0170495
1	21187500	21212500	-0.749785	-0.932337		1	5200000	5400000	0.0161618	0.0175187		1	5200000	5400000	0.0207468	0.0164552
1	21637500	21662500	-0.587905	-0.704489		1	5400000	5600000	0.018266	0.0125576		1	5400000	5600000	0.0170887	0.0203017
1	22387500	22412500	-0.226911	-0.277472		1	5600000	5800000	0.0195866	0.0100232		1	5600000	5800000	0.0195106	0.021057
1	23462500	23487500	-0.359206	-0.237077		1	5800000	6000000	0.0231112	-0.00382667		1	5800000	6000000	0.0106608	0.0149548
1	24387500	24412500	-0.238834	-0.0561178		1	6000000	6200000	0.0397241	-0.0228695		1	6000000	6200000	0.0106613	0.00788412
1	24837500	24862500	-0.52219	-0.503147		1	6200000	6400000	0.046046	-0.039695		1	6200000	6400000	0.0030436	0.00689947
1	25212500	25237500	-0.724038	-0.667934		1	6400000	6600000	0.0422296	-0.0410744		1	6400000	6600000	0.00550429	0.00645661
1	26012500	26037500	-0.0882298	-0.0353573		1	6600000	6800000	0.044562	-0.03913		1	6600000	6800000	0.00684137	0.00680918
1	26462500	26487500	-0.486291	-0.800749		1	6800000	7000000	0.0400861	-0.0283501		1	6800000	7000000	0.0105909	0.0109369
1	27387500	27412500	-0.366207	-0.0246036		1	7000000	7200000	0.0257516	-0.00351498		1	7000000	7200000	0.0187378	0.0151827
1	27812500	27837500	-0.203431	-0.0160224		1	7200000	7400000	0.0228338	-0.00321374		1	7200000	7400000	0.0186817	0.0157043
1	28012500	28037500	-0.0373082	0.373434		1	7400000	7600000	0.0245318	-0.00507624		1	7400000	7600000	0.0191222	0.0150544
1	29212500	29237500	-0.969876	-1.20207		1	7600000	7800000	0.033419	-0.0177347		1	7600000	7800000	0.018668	0.0129167
1	30687500	30712500	-0.872127	-1.18006		1	7800000	8000000	0.0400775	-0.0308701		1	7800000	8000000	0.00789764	0.00678041
1	30937500	30962500	-0.261675	-0.315791		1	8000000	8200000	0.033864	-0.0372054		1	8000000	8200000	0.0035164	0.00219953
1	31787500	31812500	-0.0844289	0.0175186		1	8200000	8400000	0.0302427	-0.0358054		1	8200000	8400000	0.00702181	0.00127394
1	32062500	32087500	-0.244668	-0.194383		1	8400000	8600000	0.0402484	-0.0453654		1	8400000	8600000	-0.00518586	-0.00387121
1	32862500	32887500	-0.146709	-0.294891		1	8600000	8800000	0.0360724	-0.0446339		1	8600000	8800000	-0.00796081	-0.00517307
1	33087500	33112500	-0.546158	-0.51206		1	8800000	9000000	0.0355483	-0.0459221		1	8800000	9000000	-0.00517796	-0.00226366
1	35412500	35437500	-0.259063	0.0829071		1	9000000	9200000	0.0417869	-0.0463599		1	9000000	9200000	-0.00336268	-0.00522501
1	35562500	35587500	-0.231637	0.0996571		1	9200000	9400000	0.0389613	-0.0430434		1	9200000	9400000	0.00110161	-1.33562e-05
1	36062500	36087500	-0.361314	-0.147845		1	9400000	9600000	0.0385931	-0.0458726		1	9400000	9600000	-0.00382765	-0.00176123
1	36462500	36487500	-0.74425	-1.11741		1	9600000	9800000	0.0365126	-0.046207		1	9600000	9800000	-0.00711753	-0.00232456
1	37437500	37462500	-0.839925	-0.993471		1	9800000	10000000	0.0328365	-0.0450698		1	9800000	10000000	-0.00145313	-0.00126489
1	37787500	37812500	-0.063736	-0.167825		1	10000000	10200000	0.0357469	-0.044955		1	10000000	10200000	0.000205872	-0.00014658
1	38012500	38037500	-0.678389	-0.884518		1	10200000	10400000	0.0382844	-0.0431428		1	10200000	10400000	0.000306171	0.00110349
1	38587500	38612500	-0.265626	-0.21681		1	10400000	10600000	0.0429895	-0.0459686		1	10400000	10600000	3.82635e-05	0.00133927
1	38837500	38862500	-0.516953	-0.716199		1	10600000	10800000	0.0366897	-0.0333603		1	10600000	10800000	0.00615311	0.00597685
1	39062500	39087500	-0.675844	-0.490389		1	10800000	11000000	0.0388081	-0.0407792		1	10800000	11000000	-0.000288476	0.00590123
1	41237500	41262500	-0.50729	-0.46483		1	11000000	11200000	0.0305323	-0.0454324		1	11000000	11200000	0.003059	0.00151422
1	41862500	41887500	0.0736817	0.2863		1	11200000	11400000	0.0335906	-0.040229		1	11200000	11400000	0.00599894	0.00587821
1	42162500	42187500	-0.39429	-0.423486		1	11400000	11600000	0.0331092	-0.0248485		1	11400000	11600000	0.0141108	0.00849233
1	42762500	42787500	-0.359107	-0.363312		1	11600000	11800000	0.0430977	-0.0413864		1	11600000	11800000	0.00518705	0.00702756
1	43137500	43162500	-0.620525	-0.583747		1	11800000	12000000	0.0483808	-0.0462552		1	11800000	12000000	-0.00053764	-3.92025e-05
1	43462500	43487500	-0.369625	-0.18703		1	12000000	12200000	0.0465474	-0.0460144		1	12000000	12200000	-0.00814967	-0.00303247
1	43712500	43737500	-0.337086	-0.0853149		1	12200000	12400000	0.0371248	-0.034315		1	12200000	12400000	0.00995752	0.00528454
1	44037500	44062500	-0.664198	-0.637444		1	12400000	12600000	0.0366233	-0.0193769		1	12400000	12600000	0.00486197	0.00618651
1	44662500	44687500	-0.702332	-1.04259		1	12600000	12800000	0.0290684	-0.0025872		1	12600000	12800000	0.0170082	0.0142184
1	45287500	45312500	-0.909058	-0.754467		1	12800000	13000000	0.0135736	0.00604103		1	12800000	13000000	0.0175165	0.0185616
1	45587500	45612500	-0.552428	-0.499998		1	13000000	13200000	0.00798594	0.00471259		1	13000000	13200000	0.016385	0.0198304
1	45987500	46012500	-0.179299	0.0771903		1	13200000	13400000	0.0117961	0.00666758		1	13200000	13400000	0.0150884	0.0201041
1	46362500	46387500	-0.559979	-0.820551		1	13400000	13600000	0.01688	0.00843387		1	13400000	13600000	0.0171016	0.0209058
1	46737500	46762500	-0.70666	-0.865379		1	13600000	13800000	0.0257412	-0.0248057		1	13600000	13800000	0.00311285	0.00609321
1	47162500	47187500	-0.59259	-0.916735		1	13800000	14000000	0.0202863	-0.0026805		1	13800000	14000000	0.0157327	0.0181833
1	47412500	47437500	-0.524157	-0.681607		1	14000000	14200000	0.0161083	0.00969725		1	14000000	14200000	0.0172653	0.0187484
1	48887500	48912500	-0.331286	-0.64573		1	14200000	14400000	0.0145283	0.011736		1	14200000	14400000	0.0148266	0.0204537
1	50337500	50362500	-0.675573	-0.963136		1	14400000	14600000	0.0213872	0.00226331		1	14400000	14600000	0.0173437	0.0145614
1	50737500	50762500	-0.513977	-0.576614		1	14600000	14800000	0.0233529	0.000615671		1	14600000	14800000	0.0119028	0.0166174
1	51187500	51212500	-0.533648	-0.453301		1	14800000	15000000	0.0256949	-0.00210264		1	14800000	15000000	0.0146235	0.0136862
1	51537500	51562500	-0.133782	0.145324		1	15000000	15200000	0.034817	-0.0173876		1	15000000	15200000	0.0139248	0.0155069
1	52062500	52087500	-0.576553	-0.481423		1	15200000	15400000	0.0379886	-0.0283514		1	15200000	15400000	0.00741613	0.00828468
1	52687500	52712500	-0.550118	-0.451552		1	15400000	15600000	0.0461385	-0.0411764		1	15400000	15600000	0.000683633	0.00333995
1	53187500	53212500	-0.767096	-0.810703		1	15600000	15800000	0.0405696	-0.0455349		1	15600000	15800000	-0.00166895	0.00109387
1	53437500	53462500	-0.508629	-0.521001		1	15800000	16000000	0.0439162	-0.0450042		1	15800000	16000000	-0.0073705	-0.00417734
1	53737500	53762500	-0.610031	-0.754383		1	16000000	16200000	0.0387342	-0.0362344		1	16000000	16200000	-8.85347e-05	0.00290457
1	54062500	54087500	-0.301304	-0.517618		1	16200000	16400000	0.0303042	-0.0441473		1	16200000	16400000	-0.0029674	0.00148146
1	55337500	55362500	-0.519775	-0.750828		1	16400000	16600000	0.0243059	-0.0276335		1	16400000	16600000	-0.00257054	-6.70514e-05
1	56587500	56612500	-0.974901	-0.996989		1	16600000	16800000	0.0166619	-0.0167909		1	16600000	16800000	-0.00230205	0.00151354
1	58462500	58487500	-0.272266	-0.620262		1	16800000	17000000	0.0272936	-0.0234291		1	16800000	17000000	-0.000918701	0.00709859
1	59087500	59112500	0.0505491	0.149655		1	17000000	17200000	0.0400135	-0.0296282		1	17000000	17200000	0.0088588	0.00808506
1	59762500	59787500	-0.622817	-0.949297		1	17200000	17400000	0.0344746	-0.01958		1	17200000	17400000	0.0139577	0.014689
1	62412500	62437500	-0.808079	-1.04401		1	17400000	17600000	0.0430034	-0.0254051		1	17400000	17600000	0.0073998	0.0152714
1	63912500	63937500	-0.183541	-0.0515476		1	17600000	17800000	0.0281071	-0.00637478		1	17600000	17800000	0.0178221	0.017656
1	64262500	64287500	-0.777141	-0.972023		1	17800000	18000000	0.0217745	-0.00343123		1	17800000	18000000	0.017428	0.0179002
1	64812500	64837500	-0.509894	-0.715373		1	18000000	18200000	0.023368	-0.00406141		1	18000000	18200000	0.0183125	0.0184404
1	65037500	65062500	-0.255011	-0.520762		1	18200000	18400000	0.0273476	-0.00795403		1	18200000	18400000	0.0176229	0.018203
1	65212500	65237500	-0.47439	-0.497625		1	18400000	18600000	0.0221718	-0.00526153		1	18400000	18600000	0.0190199	0.0169216
1	65687500	65712500	-0.584609	-0.611512		1	18600000	18800000	0.0253073	-0.00748183		1	18600000	18800000	0.0198436	0.0186503
1	65937500	65962500	-0.35199	-0.396822		1	18800000	19000000	0.0397069	-0.0285381		1	18800000	19000000	0.0126837	0.0121138
1	66437500	66462500	-0.918392	-1.13292		1	19000000	19200000	0.0385579	-0.0398274		1	19000000	19200000	0.0128411	0.0088941
1	66737500	66762500	-0.429334	-0.472823		1	19200000	19400000	0.0426163	-0.0388555		1	19200000	19400000	0.00609333	0.00886522
1	66912500	66937500	-0.315109	-0.457725		1	19400000	19600000	0.0460548	-0.0382453		1	19400000	19600000	0.00407524	0.00632977
1	67512500	67537500	-0.63927	-0.764032		1	19600000	19800000	0.0407215	-0.0350376		1	19600000	19800000	0.00974175	0.0100763
1	68087500	68112500	-0.714772	-0.792351		1	19800000	20000000	0.036431	-0.0272161		1	19800000	20000000	0.014043	0.0148706
1	70112500	70137500	-0.717103	-1.04683		1	20000000	20200000	0.0399964	-0.0290587		1	20000000	20200000	0.00815721	0.0108354
1	70512500	70537500	-0.694846	-0.937775		1	20200000	20400000	0.0274284	-0.0170462		1	20200000	20400000	0.0107912	0.0139548
1	71087500	71112500	-0.616201	-0.87086		1	20400000	20600000	0.0333034	-0.0249003		1	20400000	20600000	0.00885249	0.0120427
1	74737500	74762500	-0.611337	-0.934947		1	20600000	20800000	0.0440563	-0.0443		1	20600000	20800000	0.00770645	0.00630734
1	75212500	75237500	-0.692411	-0.777364		1	20800000	21000000	0.0340918	-0.0446878		1	20800000	21000000	0.00177144	0.00307352
1	76137500	76162500	-0.385414	-0.474988		1	21000000	21200000	0.0351216	-0.0449711		1	21000000	21200000	-0.000130954	0.00107062
1	76812500	76837500	-0.227496	-0.354158		1	21200000	21400000	0.0416344	-0.0413637		1	21200000	21400000	0.000230388	0.0048005
1	77112500	77137500	-0.848303	-0.807375		1	21400000	21600000	0.0338612	-0.0338641		1	21400000	21600000	0.00460993	0.0102598
1	77537500	77562500	-0.546965	-0.780192		1	21600000	21800000	0.0441114	-0.0440007		1	21600000	21800000	-0.00169493	0.00519849
1	78112500	78137500	-0.771254	-0.970874		1	21800000	22000000	0.0436483	-0.0404632		1	21800000	22000000	-5.04415e-05	0.00680317
1	78562500	78587500	-0.212123	-0.515796		1	22000000	22200000	0.0446712	-0.043751		1	22000000	22200000	0.00274275	0.00263916
1	81787500	81812500	-0.517745	-0.543499		1	22200000	22400000	0.0318715	-0.0213423		1	22200000	22400000	0.0114285	0.0131584
1	81987500	82012500	-0.492153	-0.561159		1	22400000	22600000	0.0344005	-0.0308325		1	22400000	22600000	0.00972527	0.012326
1	83862500	83887500	-0.645764	-0.956235		1	22600000	22800000	0.032841	-0.0259241		1	22600000	22800000	0.0145485	0.014125
1	84412500	84437500	-0.480374	-0.543698		1	22800000	23000000	0.0313052	-0.0273674		1	22800000	23000000	0.0123236	0.0104929
1	84762500	84787500	-0.37389	-0.355415		1	23000000	23200000	0.0445544	-0.0461406		1	23000000	23200000	-0.000413852	0.00131281
1	87112500	87137500	-0.719182	-1.10843		1	23200000	23400000	0.0363285	-0.0450304		1	23200000	23400000	-0.00276265	0.00427527
1	87312500	87337500	-0.460541	-0.668984		1	23400000	23600000	0.0427935	-0.0451982		1	23400000	23600000	-0.00324158	-4.52644e-05
1	89462500	89487500	-0.690032	-0.621517		1	23600000	23800000	0.0417765	-0.0456064		1	23600000	23800000	-0.00631981	-0.000593588
1	89762500	89787500	-0.389586	-0.200424		1	23800000	24000000	0.0449091	-0.0449019		1	23800000	24000000	-0.00677539	-0.00273958
1	91162500	91187500	-0.490754	-0.735202		1	24000000	24200000	0.0355908	-0.0353082		1	24000000	24200000	-0.000686277	0.00273104
1	92612500	92637500	-0.652928	-0.61994		1	24200000	24400000	0.0319888	-0.0320984		1	24200000	24400000	0.00370577	0.00159656
1	92812500	92837500	-0.645184	-0.901178		1	24400000	24600000	0.0329646	-0.0350286		1	24400000	24600000	2.03793e-05	0.00245189
1	93062500	93087500	-0.291833	0.210797		1	24600000	24800000	0.0386365	-0.0417947		1	24600000	24800000	-0.00766628	-0.00468781
1	93337500	93362500	-0.299355	-0.351328		1	24800000	25000000	0.0286103	-0.0376737		1	24800000	25000000	-0.00483675	-0.00283476
1	93587500	93612500	-0.307294	-0.186375		1	25000000	25200000	0.0374199	-0.035445		1	25000000	25200000	-0.00648514	-0.00144821
1	94462500	94487500	-0.476731	-0.580225		1	25200000	25400000	0.0352781	-0.0425182		1	25200000	25400000	-0.00279459	-0.00093185
1	94812500	94837500	-0.623055	-0.782383		1	25400000	25600000	0.0341439	-0.0418352		1	25400000	25600000	-0.00783976	0.000180265
1	95287500	95312500	-0.343447	-0.603369		1	25600000	25800000	0.034217	-0.0381599		1	25600000	25800000	0.000527912	0.000822145
1	97562500	97587500	-0.188207	-0.164995		1	25800000	26000000	0.0360909	-0.0453086		1	25800000	26000000	-0.00499952	0.00293051
1	98062500	98087500	-0.786502	-0.84572		1	26000000	26200000	0.0397018	-0.0418791		1	26000000	26200000	-0.00253911	0.00143208
1	99462500	99487500	-0.182611	-0.207459		1	26200000	26400000	0.0445837	-0.0441196		1	26200000	26400000	-0.000190897	0.000597173
1	99712500	99737500	-0.733466	-1.08825		1	26400000	26600000	0.0374945	-0.0457368		1	26400000	26600000	-0.00585906	-0.0008928
1	100462500	100487500	-0.69028	-0.673223		1	26600000	26800000	0.0392482	-0.0431297		1	26600000	26800000	-0.00777344	-0.00269531
1	107537500	107562500	-0.442615	-0.399223		1	26800000	27000000	0.0377168	-0.0436636		1	26800000	27000000	-0.00517949	-0.00024943
1	107762500	107787500	-0.789175	-0.792731		1	27000000	27200000	0.0345665	-0.0432903		1	27000000	27200000	-0.00744926	0.00324281
1	108687500	108712500	-0.245722	-0.374529		1	27200000	27400000	0.0340473	-0.0441734		1	27200000	27400000	-0.00666949	-0.000547632
1	109762500	109787500	-0.198493	0.268325		1	27400000	27600000	0.0377441	-0.0416918		1	27400000	27600000	-0.00958645	-0.00341016
1	110012500	110037500	-0.617322	-0.711019		1	27600000	27800000	0.0407855	-0.0433706		1	27600000	27800000	-0.0111531	-0.00266301
1	110787500	110812500	-0.357881	-0.16939		1	27800000	28000000	0.0356326	-0.0423472		1	27800000	28000000	-0.0085457	-0.00133209
1	111212500	111237500	-0.0710301	0.24711		1	28000000	28200000	0.0360084	-0.0431973		1	28000000	28200000	-0.00850281	-0.00300842
1	111762500	111787500	-0.95992	-1.1952		1	28200000	28400000	0.0410047	-0.0450124		1	28200000	28400000	-0.00404907	-4.49883e-05
1	112337500	112362500	-0.698898	-0.870008		1	28400000	28600000	0.0394927	-0.0441382		1	28400000	28600000	-0.00491953	-0.000296802
1	113662500	113687500	-0.792473	-0.924817		1	28600000	28800000	0.0403556	-0.0450346		1	28600000	28800000	-0.00292764	0.00555208
1	113962500	113987500	-0.797714	-1.05016		1	28800000	29000000	0.0433195	-0.0399923		1	28800000	29000000	0.00369914	0.0110668
1	114312500	114337500	-0.551835	-0.743834		1	29000000	29200000	0.0379004	-0.040931		1	29000000	29200000	0.00363769	0.0101242
1	114787500	114812500	-0.584864	-0.515191		1	29200000	29400000	0.0352346	-0.0180379		1	29200000	29400000	0.0155302	0.019809
1	115137500	115162500	-0.680925	-0.569284		1	29400000	29600000	0.022952	-0.00639553		1	29400000	29600000	0.0184475	0.0195551
1	115562500	115587500	-0.526183	-0.503466		1	29600000	29800000	0.0254845	-0.00972021		1	29600000	29800000	0.0213856	0.0190273
1	115787500	115812500	-0.267022	-0.363092		1	29800000	30000000	0.0240082	-0.00519312		1	29800000	30000000	0.0212184	0.0197284
1	116112500	116137500	-0.360673	-0.498339		1	30000000	30200000	0.0215287	-0.00408332		1	30000000	30200000	0.0196022	0.0206773
1	119012500	119037500	-0.405272	-0.63859		1	30200000	30400000	0.0234809	-0.00561734		1	30200000	30400000	0.0171362	0.0207675
1	147237500	147262500	-0.551422	-0.408411		1	30400000	30600000	0.0257836	-0.00547288		1	30400000	30600000	0.0169541	0.0219832
1	147687500	147712500	-0.156228	-0.0603819		1	30600000	30800000	0.0475734	-0.0292726		1	30600000	30800000	0.00321636	0.0175657
1	149787500	149812500	-0.935785	-1.18555		1	30800000	31000000	0.0455819	-0.0419886		1	30800000	31000000	0.00674863	0.0124164
1	150537500	150562500	-0.229533	0.194423		1	31000000	31200000	0.042555	-0.0426637		1	31000000	31200000	-6.91142e-05	0.0106111
1	150987500	151012500	-0.493091	-0.347769		1	31200000	31400000	0.035008	-0.0413266		1	31200000	31400000	0.00113164	0.00923936
1	151837500	151862500	-0.303666	-0.183777		1	31400000	31600000	0.0295348	-0.0408599		1	31400000	31600000	-0.00380738	0.00953859
1	152037500	152062500	-0.450269	-0.484456		1	31600000	31800000	0.0472097	-0.0428771		1	31600000	31800000	-0.0032461	0.00863963
1	152462500	152487500	-0.357347	-0.360637		1	31800000	32000000	0.0428075	-0.0453427		1	31800000	32000000	-0.00938945	0.00087409
1	153212500	153237500	-0.391263	-0.378825		1	32000000	32200000	0.043141	-0.0456176		1	32000000	32200000	-0.00568413	-0.000424924
1	153987500	154012500	-0.900738	-0.915671		1	32200000	32400000	0.0423729	-0.0464656		1	32200000	32400000	-0.00913265	0.0013512
1	154312500	154337500	-0.113675	0.0182198		1	32400000	32600000	0.0375044	-0.0446186		1	32400000	32600000	0.00181605	0.00552803
1	154537500	154562500	-0.385993	-0.0965531		1	32600000	32800000	0.0393022	-0.0464876		1	32600000	32800000	-0.00209211	0.00268574
1	155612500	155637500	-0.323868	0.00345161		1	32800000	33000000	0.0472661	-0.0458032		1	32800000	33000000	-0.00300749	0.00381266
1	156062500	156087500	-0.456296	0.011941		1	33000000	33200000	0.0439241	-0.0439419		1	33000000	33200000	0.000474961	0.00935543
1	156337500	156362500	-0.303488	-0.267914		1	33200000	33400000	0.0400375	-0.0336779		1	33200000	33400000	0.0054572	0.0135458
1	156612500	156637500	-0.204173	0.095039		1	33400000	33600000	0.0331207	-0.019346		1	33400000	33600000	0.0171574	0.0188641
1	157162500	157187500	-0.609874	-0.381458		1	33600000	33800000	0.0205499	-0.000427366		1	33600000	33800000	0.0214905	0.0223967
1	157487500	157512500	-0.242145	-0.13299		1	33800000	34000000	0.0156688	0.00222737		1	33800000	34000000	0.0114163	0.0217427
1	157887500	157912500	-0.178672	-0.13461		1	34000000	34200000	0.0189184	0.000554919		1	34000000	34200000	0.0166316	0.0204899
1	158137500	158162500	-0.542848	-0.687239		1	34200000	34400000	0.0234222	-0.00298178		1	34200000	34400000	0.0197026	0.0232115
1	160387500	160412500	-0.512807	-0.42655		1	34400000	34600000	0.0269009	-0.00696048		1	34400000	34600000	0.0178504	0.021083
1	160612500	160637500	-0.463558	-0.314786		1	34600000	34800000	0.0173126	-0.00685684		1	34600000	34800000	0.0144252	0.0236049
1	161162500	161187500	-0.340199	-0.199328		1	34800000	35000000	0.0384942	-0.0290026		1	34800000	35000000	0.0129046	0.0174028
1	162837500	162862500	-0.764491	-0.959338		1	35000000	35200000	0.0388455	-0.0390175		1	35000000	35200000	0.006121	0.00941928
1	163337500	163362500	-0.728605	-1.08631		1	35200000	35400000	0.0341666	-0.0424394		1	35200000	35400000	8.48852e-05	0.00555057
1	165587500	165612500	-0.695894	-0.898479		1	35400000	35600000	0.0427799	-0.0438283		1	35400000	35600000	-0.0025457	0.0040317
1	165912500	165937500	-0.906084	-1.13316		1	35600000	35800000	0.0403964	-0.0460804		1	35600000	35800000	-0.00143473	0.004179
1	166812500	166837500	-0.575405	-0.756898		1	35800000	36000000	0.044184	-0.0461355		1	35800000	36000000	-0.00206385	0.00420615
1	167537500	167562500	-0.41637	-0.349961		1	36000000	36200000	0.0449319	-0.0466122		1	36000000	36200000	-0.00164366	0.00568694
1	167712500	167737500	-0.218465	-0.40254		1	36200000	36400000	0.0459535	-0.047414		1	36200000	36400000	-0.00293299	0.00289704
1	168312500	168337500	-0.432713	-0.509009		1	36400000	36600000	0.0379168	-0.0338869		1	36400000	36600000	0.00796091	0.0163765
1	169362500	169387500	-0.421872	-0.605624		1	36600000	36800000	0.0271247	-0.0125187		1	36600000	36800000	0.015682	0.0191762
1	169812500	169837500	-0.436684	-0.653129		1	36800000	37000000	0.0240877	-0.00948997		1	36800000	37000000	0.017241	0.0167248
1	170662500	170687500	-0.511055	-0.363145		1	37000000	37200000	0.0277091	-0.0112004		1	37000000	37200000	0.0186	0.0183154
1	171462500	171487500	-0.879764	-0.995893		1	37200000	37400000	0.0300018	-0.0204645		1	37200000	37400000	0.0143642	0.0168241
1	171787500	171812500	-0.419389	-0.145341		1	37400000	37600000	0.0436759	-0.0405092		1	37400000	37600000	0.00445413	0.0120959
1	171987500	172012500	-0.459199	-0.477583		1	37600000	37800000	0.0438872	-0.0412827		1	37600000	37800000	0.00598933	0.0127698
1	172712500	172737500	-0.743742	-0.850819		1	37800000	38000000	0.0439272	-0.0463068		1	37800000	38000000	-0.000297234	0.00107481
1	173187500	173212500	-0.65611	-0.520633		1	38000000	38200000	0.0410476	-0.0356961		1	38000000	38200000	-0.00165717	0.00702134
1	173412500	173437500	-0.73962	-0.862328		1	38200000	38400000	0.0228516	-0.0226405		1	38200000	38400000	0.00851333	0.01561
1	174012500	174037500	-0.23709	-0.114572		1	38400000	38600000	0.0352607	-0.0343492		1	38400000	38600000	0.00573274	0.00723578
1	174237500	174262500	-0.674128	-0.657671		1	38600000	38800000	0.0250467	-0.0196134		1	38600000	38800000	0.00619944	0.0112974
1	174737500	174762500	-0.922147	-1.01876		1	38800000	39000000	0.0355228	-0.0372778		1	38800000	39000000	0.0020367	0.0100524
1	174987500	175012500	-0.701383	-1.01893		1	39000000	39200000	0.0425781	-0.0446161		1	39000000	39200000	-0.00136543	0.00374855
1	175337500	175362500	-0.552404	-0.633005		1	39200000	39400000	0.0339318	-0.0445197		1	39200000	39400000	-0.0059421	-0.000743614
1	175887500	175912500	-0.214409	-0.556502		1	39400000	39600000	0.0377172	-0.0443222		1	39400000	39600000	-7.12491e-05	-0.00038273
1	177937500	177962500	-0.678247	-0.856725		1	39600000	39800000	0.0400429	-0.0453441		1	39600000	39800000	-0.0064374	0.00161143
1	178512500	178537500	-0.841575	-0.966453		1	39800000	40000000	0.037293	-0.0448486		1	39800000	40000000	-0.0107652	-0.00153299
1	178762500	178787500	-0.340765	-0.314233		1	40000000	40200000	0.0412878	-0.0442596		1	40000000	40200000	-0.0056316	-0.00204787
1	179012500	179037500	-0.830243	-0.960487		1	40200000	40400000	0.0351745	-0.0435166		1	40200000	40400000	-0.0101797	-0.00307943
1	179362500	179387500	-0.723982	-0.879426		1	40400000	40600000	0.0335148	-0.0379036		1	40400000	40600000	-0.00478573	-0.00331001
1	179837500	179862500	-0.624533	-1.05622		1	40600000	40800000	0.041015	-0.0426903		1	40600000	40800000	-0.00939002	-0.00194196
1	180187500	180212500	-0.439431	-0.5197		1	40800000	41000000	0.0325572	-0.0390047		1	40800000	41000000	-0.00170744	0.00167083
1	180487500	180512500	-0.801676	-0.95477		1	41000000	41200000	0.0297607	-0.036644		1	41000000	41200000	0.00363768	0.00259458
1	180862500	180887500	-0.599047	-0.569231		1	41200000	41400000	0.034485	-0.0325025		1	41200000	41400000	0.00114185	0.00747543
1	181162500	181187500	-0.987391	-1.13537		1	41400000	41600000	0.0246881	-0.0242453		1	41400000	41600000	-0.00381685	0.0082194
1	181412500	181437500	-0.748364	-0.813451		1	41600000	41800000	0.0315958	-0.0373933		1	41600000	41800000	-0.0108608	0.000748667
1	182062500	182087500	-0.6019	-0.718779		1	41800000	42000000	0.0271158	-0.0312722		1	41800000	42000000	-0.00790753	0.00171044
1	182562500	182587500	-0.588157	-0.340693		1	42000000	42200000	0.0266323	-0.0284798		1	42000000	42200000	0.000821278	0.00838892
1	183262500	183287500	-0.127485	-0.139834		1	42200000	42400000	0.0260917	-0.0361042		1	42200000	42400000	-0.00146615	0.0038887
1	183637500	183662500	-0.499907	-0.564377		1	42400000	42600000	0.025486	-0.0300655		1	42400000	42600000	0.00258534	0.00995271
1	183912500	183937500	-0.473561	-0.593087		1	42600000	42800000	0.0419157	-0.0407806		1	42600000	42800000	-0.00168825	0.0083196
1	184687500	184712500	-0.641614	-0.815772		1	42800000	43000000	0.0396981	-0.0409058		1	42800000	43000000	-0.00255414	0.00911681
1	186987500	187012500	-0.633712	-1.07113		1	43000000	43200000	0.0300299	-0.035319		1	43000000	43200000	0.00484517	0.00837554
1	192437500	192462500	-0.964035	-1.33371		1	43200000	43400000	0.0381715	-0.0444517		1	43200000	43400000	-0.0037855	0.0056072
1	192637500	192662500	-0.579396	-0.365303		1	43400000	43600000	0.0347759	-0.0396562		1	43400000	43600000	-0.00081836	0.0107752
1	193012500	193037500	-0.494069	-0.607074		1	43600000	43800000	0.0399926	-0.0448169		1	43600000	43800000	0.00217401	0.0051158
1	196712500	196737500	-0.590347	-0.684013		1	43800000	44000000	0.0405161	-0.0451942		1	43800000	44000000	-0.002353	0.00495061
1	197912500	197937500	-0.584006	-0.442222		1	44000000	44200000	0.0352315	-0.032555		1	44000000	44200000	0.0103055	0.0136722
1	198462500	198487500	-0.44785	-0.437393		1	44200000	44400000	0.0358295	-0.0320571		1	44200000	44400000	0.00676789	0.0098107
1	198737500	198762500	-0.668029	-0.812389		1	44400000	44600000	0.0259278	-0.0209755		1	44400000	44600000	0.00923736	0.0103358
1	199587500	199612500	-0.681703	-0.646713		1	44600000	44800000	0.0435309	-0.0459757		1	44600000	44800000	-0.00866492	0.00186978
1	200262500	200287500	-0.0861053	0.158948		1	44800000	45000000	0.0384812	-0.044		1	44800000	45000000	-0.00614701	0.00196107
1	200837500	200862500	-0.119637	0.0249302		1	45000000	45200000	0.0198504	-0.0316325		1	45000000	45200000	0.00443136	0.00525167
1	201512500	201537500	-0.664069	-0.36985		1	45200000	45400000	0.0331353	-0.0403711		1	45200000	45400000	-0.00400282	0.00284823
1	201812500	201837500	-0.372083	-0.499216		1	45400000	45600000	0.037168	-0.0447943		1	45400000	45600000	-0.0118104	-0.000830736
1	202137500	202162500	-0.525824	-0.512153		1	45600000	45800000	0.0274854	-0.0444583		1	45600000	45800000	-0.00357331	-0.00169529
1	202712500	202737500	-0.397972	-0.314151		1	45800000	46000000	0.0326104	-0.0439171		1	45800000	46000000	-0.00903401	0.000657062
1	203012500	203037500	-0.556985	-0.790787		1	46000000	46200000	0.0367545	-0.0438499		1	46000000	46200000	-0.00742462	-0.0019893
1	203237500	203262500	-0.530426	-0.404016		1	46200000	46400000	0.0404862	-0.0438983		1	46200000	46400000	-0.00496305	0.00298657
1	203487500	203512500	-0.499351	-0.261677		1	46400000	46600000	0.0251937	-0.0231735		1	46400000	46600000	0.0128261	0.0137926
1	204137500	204162500	-0.454185	-0.177565		1	46600000	46800000	0.0169798	-0.0227396		1	46600000	46800000	0.00264751	0.0120313
1	204387500	204412500	-0.611528	-0.948441		1	46800000	47000000	0.000195365	0.0124603		1	46800000	47000000	0.0246061	0.0211109
1	204562500	204587500	-0.560915	-0.61086		1	47000000	47200000	7.53689e-05	0.00882437		1	47000000	47200000	0.0202058	0.0218013
1	204812500	204837500	-0.329525	-0.273924		1	47200000	47400000	0.016954	-0.0184556		1	47200000	47400000	0.00873599	0.0120512
1	205512500	205537500	-0.0539435	0.0992717		1	47400000	47600000	0.00408685	0.0103201		1	47400000	47600000	0.0218514	0.0234835
1	205762500	205787500	-0.243685	-0.272164		1	47600000	47800000	0.00122166	0.0155492		1	47600000	47800000	0.0234165	0.0236835
1	206437500	206462500	-0.66935	-0.646132		1	47800000	48000000	-0.00664872	0.023928		1	47800000	48000000	0.0296051	0.0243958
1	207787500	207812500	-0.392813	-0.500957		1	48000000	48200000	-0.0162165	0.0310015		1	48000000	48200000	0.0277324	0.0259612
1	207987500	208012500	-0.409444	-0.526242		1	48200000	48400000	-0.0199114	0.033727		1	48200000	48400000	0.0302231	0.0304004
1	208637500	208662500	-0.393833	-0.437735		1	48400000	48600000	-0.0226903	0.0329298		1	48400000	48600000	0.0302565	0.0299509
1	209537500	209562500	-0.475196	-0.59937		1	48600000	48800000	-0.0214411	0.0298404		1	48600000	48800000	0.0298305	0.030872
1	209837500	209862500	-0.921639	-1.04388		1	48800000	49000000	-0.0235278	0.0369234		1	48800000	49000000	0.0329509	0.0309296
1	210412500	210437500	-0.469093	-0.731944		1	49000000	49200000	-0.0228093	0.0353035		1	49000000	49200000	0.0334762	0.0307827
1	211237500	211262500	-0.637742	-0.838243		1	49200000	49400000	-0.0270211	0.0358122		1	49200000	49400000	0.0346556	0.0275881
1	211662500	211687500	-0.81719	-0.898267		1	49400000	49600000	-0.0153341	0.035315		1	49400000	49600000	0.0284595	0.0262433
1	212037500	212062500	-0.820891	-0.786185		1	49600000	49800000	-0.0253012	0.0312554		1	49600000	49800000	0.0348735	0.0237059
1	212787500	212812500	-0.127784	0.213525		1	49800000	50000000	-0.0272905	0.0342886		1	49800000	50000000	0.0373141	0.0303533
1	214162500	214187500	-0.590616	-0.770824		1	50000000	50200000	-0.0293657	0.0389056		1	50000000	50200000	0.0373868	0.0306641
1	216737500	216762500	-0.434977	-0.497481		1	50200000	50400000	-0.024408	0.0345583		1	50200000	50400000	0.0309064	0.030946
1	219937500	219962500	-0.503825	-0.839001		1	50400000	50600000	-0.0185409	0.016179		1	50400000	50600000	0.0208702	0.0220299
1	220787500	220812500	-0.912931	-1.10094		1	50600000	50800000	-0.0123449	0.00193538		1	50600000	50800000	0.0243597	0.0165368
1	221212500	221237500	-0.713586	-0.741953		1	50800000	51000000	-0.0077712	-0.0103308		1	50800000	51000000	0.0139526	0.0077824
1	222162500	222187500	-0.571482	-0.462019		1	51000000	51200000	-0.0140601	0.00335817		1	51000000	51200000	0.0279382	0.0219306
1	222437500	222462500	-0.420078	-0.810407		1	51200000	51400000	0.00870225	-0.02617		1	51200000	51400000	0.00436286	0.00514885
1	223087500	223112500	-0.7498	-0.819547		1	51400000	51600000	0.0220008	-0.0356497		1	51400000	51600000	-0.00519482	-0.00493094
1	223687500	223712500	-0.408864	-0.437867		1	51600000	51800000	0.0219832	-0.0371709		1	51600000	51800000	-0.00470646	-0.000947381
1	224087500	224112500	-0.701182	-0.545799		1	51800000	52000000	0.0285908	-0.0374274		1	51800000	52000000	-0.00512024	0.00300284
1	224487500	224512500	-0.703446	-1.01516		1	52000000	52200000	0.0299244	-0.0359512		1	52000000	52200000	-0.000922129	0.00392554
1	224912500	224937500	-0.795836	-0.677109		1	52200000	52400000	0.0269142	-0.0362408		1	52200000	52400000	-0.000254624	0.00664212
1	225462500	225487500	-0.575066	-0.730678		1	52400000	52600000	0.0307997	-0.0398724		1	52400000	52600000	-0.00710706	-0.000906615
1	225737500	225762500	-0.0147806	0.0635424		1	52600000	52800000	0.0335349	-0.0391572		1	52600000	52800000	0.000586646	0.0034234
1	225962500	225987500	-0.411969	-0.405221		1	52800000	53000000	0.0306022	-0.0391487		1	52800000	53000000	0.00385214	0.00505882
1	226612500	226637500	-0.516991	-0.809216		1	53000000	53200000	0.0235943	-0.0276203		1	53000000	53200000	0.00625918	0.0137987
1	227737500	227762500	-0.530411	-0.433017		1	53200000	53400000	0.0378366	-0.0359606		1	53200000	53400000	-0.00061862	0.00687326
1	227962500	227987500	-0.62991	-0.594836		1	53400000	53600000	0.0242275	-0.0155717		1	53400000	53600000	0.0116959	0.0143752
1	228187500	228212500	-0.313724	-0.356109		1	53600000	53800000	0.021816	-0.0206231		1	53600000	53800000	0.00742443	0.0154609
1	228625000	228662500	-0.997142	-0.983467		1	53800000	54000000	0.0338213	-0.0397305		1	53800000	54000000	-0.00469195	0.00388194
1	229637500	229662500	-0.697704	-0.856727		1	54000000	54200000	0.0243056	-0.0297232		1	54000000	54200000	0.00387938	0.0117437
1	230312500	230337500	-0.780195	-1.08897		1	54200000	54400000	0.0281914	-0.0303293		1	54200000	54400000	0.00685772	0.0105396
1	230837500	230862500	-0.261431	-0.424778		1	54400000	54600000	0.0231214	-0.0243588		1	54400000	54600000	0.0109396	0.0130841
1	231212500	231237500	-0.640673	-0.927432		1	54600000	54800000	0.0220626	-0.0262469		1	54600000	54800000	0.00785518	0.0122583
1	233012500	233037500	-0.0684744	-0.185217		1	54800000	55000000	0.0204934	-0.0235158		1	54800000	55000000	0.0142548	0.0146669
1	233287500	233312500	-0.675886	-0.977014		1	55000000	55200000	0.00587433	-0.0176933		1	55000000	55200000	0.00390561	0.0109027
1	234087500	234112500	-0.75591	-0.827905		1	55200000	55400000	-0.00318279	0.00110252		1	55200000	55400000	0.0203554	0.0223174
1	234337500	234362500	-0.388218	-0.389731		1	55400000	55600000	-0.0143287	0.0277386		1	55400000	55600000	0.0223054	0.0285979
1	235087500	235112500	-0.9674	-1.02567		1	55600000	55800000	-0.0122459	0.0285762		1	55600000	55800000	0.0275716	0.0283775
1	235762500	235787500	-0.164823	0.159508		1	55800000	56000000	-0.0110003	0.0287176		1	55800000	56000000	0.0192728	0.0277331
1	236087500	236112500	-0.685998	-0.808353		1	56000000	56200000	0.00331001	0.0170813		1	56000000	56200000	0.00288572	0.0199287
1	236587500	236612500	-0.592936	-0.806672		1	56200000	56400000	0.00374095	0.0217105		1	56200000	56400000	0.00375762	0.0243975
1	238237500	238262500	-0.335466	-0.423547		1	56400000	56600000	0.00737818	0.0134835		1	56400000	56600000	0.000518566	0.0209074
1	238462500	238487500	-0.293436	-0.246429		1	56600000	56800000	-0.0126673	0.0258785		1	56600000	56800000	0.0265158	0.0305879
1	241487500	241512500	-0.532092	-0.899237		1	56800000	57000000	-0.0154383	0.0272795		1	56800000	57000000	0.0270055	0.0318766
1	244287500	244312500	-0.698767	-0.921709		1	57000000	57200000	-0.0163777	0.0295678		1	57000000	57200000	0.0239761	0.0278485
1	244462500	244487500	-0.665926	-0.734283		1	57200000	57400000	-0.0174934	0.0311068		1	57200000	57400000	0.0250584	0.028455
1	244787500	244812500	-0.492285	-0.510368		1	57400000	57600000	-0.0201866	0.0325105		1	57400000	57600000	0.0281291	0.0250559
1	245062500	245087500	-0.762626	-1.07196		1	57600000	57800000	-0.0195654	0.0341468		1	57600000	57800000	0.0284679	0.0268208
1	246012500	246037500	-0.750362	-0.716031		1	57800000	58000000	-0.0146333	0.0316725		1	57800000	58000000	0.0303404	0.0292967
1	246462500	246487500	-0.752776	-0.854894		1	58000000	58200000	-0.00940006	0.0279637		1	58000000	58200000	0.0146065	0.0284418
1	246762500	246787500	-0.237904	-0.154911		1	58200000	58400000	-0.0156055	0.0291226		1	58200000	58400000	0.0287083	0.0270818
1	247337500	247362500	-0.137381	-0.235955		1	58400000	58600000	-0.00627023	0.00894192		1	58400000	58600000	0.0163531	0.0222472
1	248387500	248412500	-0.494437	-0.30604		1	58600000	58800000	-0.000903057	-0.00628788		1	58600000	58800000	0.0117992	0.0133687
2	312500	337500	-0.274892	-0.0988986		1	58800000	59000000	0.00102453	-0.0122673		1	58800000	59000000	0.00380432	0.00335892
2	662500	687500	-0.612704	-0.713983		1	59000000	59200000	-0.000941184	-0.0117853		1	59000000	59200000	0.00667717	0.00563614
2	3662500	3687500	-0.832377	-1.19167		1	59200000	59400000	0.00211731	-0.00842214		1	59200000	59400000	0.00689063	0.00773196
2	7087500	7112500	-0.570723	-0.760363		1	59400000	59600000	-0.00939832	0.00354603		1	59400000	59600000	0.0120561	0.00739096
2	7412500	7437500	-0.92949	-0.872568		1	59600000	59800000	-0.00904403	0.00780544		1	59600000	59800000	0.0225097	0.0200508
2	7712500	7737500	-0.0107231	0.130226		1	59800000	60000000	-0.024299	0.0261703		1	59800000	60000000	0.031465	0.0298604
2	7987500	8012500	-0.0949524	0.0620297		1	60000000	60200000	-0.0335256	0.0394894		1	60000000	60200000	0.0388991	0.0333183
2	8687500	8712500	-0.810907	-0.864917		1	60200000	60400000	-0.0284228	0.0390832		1	60200000	60400000	0.0393174	0.0310201
2	9137500	9162500	-0.613956	-0.551497		1	60400000	60600000	-0.0340388	0.0379729		1	60400000	60600000	0.0393533	0.0293334
2	9787500	9812500	-0.355806	-0.289183		1	60600000	60800000	-0.0319498	0.0412165		1	60600000	60800000	0.0339974	0.0305671
2	10437500	10462500	-0.764651	-0.566607		1	60800000	61000000	-0.0251554	0.038917		1	60800000	61000000	0.028264	0.0274286
2	10812500	10837500	-0.76016	-0.647062		1	61000000	61200000	-0.0306727	0.0364586		1	61000000	61200000	0.033252	0.0234146
2	11112500	11137500	-0.662239	-0.876855		1	61200000	61400000	-0.032844	0.0301023		1	61200000	61400000	0.0348662	0.0220915
2	11437500	11462500	-0.471047	-0.360768		1	61400000	61600000	-0.0333206	0.035102		1	61400000	61600000	0.0291802	0.0291451
2	11812500	11837500	-0.785475	-1.06022		1	61600000	61800000	-0.0179999	0.0155261		1	61600000	61800000	0.0290928	0.0192483
2	12712500	12737500	-0.352562	-0.432841		1	61800000	62000000	-0.022747	0.0239577		1	61800000	62000000	0.0266055	0.023866
2	15162500	15187500	-0.295681	-0.481217		1	62000000	62200000	-0.0262721	0.025844		1	62000000	62200000	0.0300825	0.0256369
2	15612500	15637500	-0.84985	-1.24091		1	62200000	62400000	-0.0261271	0.0263825		1	62200000	62400000	0.0303121	0.0257785
2	16762500	16787500	-0.870719	-0.756637		1	62400000	62600000	-0.00267495	-0.0134369		1	62400000	62600000	0.0112577	0.00691332
2	17837500	17862500	-0.528838	-0.710629		1	62600000	62800000	0.00353975	-0.0154106		1	62600000	62800000	0.00310256	0.00324948
2	19862500	19887500	-0.747868	-1.11119		1	62800000	63000000	-0.0185016	0.0175354		1	62800000	63000000	0.0251889	0.0213358
2	20637500	20662500	-0.840494	-1.0264		1	63000000	63200000	-0.0300106	0.0291901		1	63000000	63200000	0.0327442	0.024948
2	24387500	24412500	-0.799761	-0.682626		1	63200000	63400000	-0.0254233	0.0234		1	63200000	63400000	0.03748	0.0208983
2	24837500	24862500	-0.342548	-0.148458		1	63400000	63600000	-0.0113498	-0.00836294		1	63400000	63600000	0.0153038	0.00701279
2	25187500	25212500	-0.627342	-0.556944		1	63600000	63800000	-0.0247776	0.0250533		1	63600000	63800000	0.0313008	0.0203765
2	26787500	26812500	-0.397874	-0.124512		1	63800000	64000000	-0.0231957	0.0310234		1	63800000	64000000	0.0241857	0.0246614
2	27012500	27037500	-0.100291	0.318664		1	64000000	64200000	-0.0309398	0.0309267		1	64000000	64200000	0.0236546	0.0236003
2	27687500	27712500	-0.894531	-0.888		1	64200000	64400000	-0.0316381	0.0326618		1	64200000	64400000	0.0311661	0.0273032
2	28787500	28812500	-0.387992	-0.153248		1	64400000	64600000	-0.0336361	0.035725		1	64400000	64600000	0.0427594	0.0266076
2	28937500	28962500	-0.468212	-0.437891		1	64600000	64800000	-0.0320108	0.0356614		1	64600000	64800000	0.0377308	0.027721
2	29837500	29862500	-0.566981	-0.446696		1	64800000	65000000	-0.0202023	0.00565666		1	64800000	65000000	0.018641	0.013191
2	30437500	30462500	0.265397	0.468243		1	65000000	65200000	-0.0222554	0.0144089		1	65000000	65200000	0.0177323	0.0150658
2	30687500	30712500	-0.982851	-1.28518		1	65200000	65400000	-0.0346848	0.0240163		1	65200000	65400000	0.0290687	0.0234422
2	31137500	31162500	-0.160943	-0.0791281		1	65400000	65600000	-0.0372271	0.0300352		1	65400000	65600000	0.0321099	0.0246345
2	31337500	31362500	-0.59535	-0.713064		1	65600000	65800000	-0.0338091	0.0356518		1	65600000	65800000	0.038838	0.0263766
2	33587500	33612500	-0.819288	-1.31643		1	65800000	66000000	-0.038946	0.031207		1	65800000	66000000	0.0401653	0.0274689
2	36337500	36362500	-0.537041	-0.518124		1	66000000	66200000	-0.0392908	0.0364328		1	66000000	66200000	0.0386132	0.0233291
2	37387500	37412500	-0.623471	-0.665976		1	66200000	66400000	-0.00867665	-0.00638149		1	66200000	66400000	0.0027179	-0.00209712
2	37662500	37687500	-0.130293	0.406539		1	66400000	66600000	-0.0323984	0.0256981		1	66400000	66600000	0.0328314	0.0183637
2	38512500	38537500	-0.545678	-0.361817		1	66600000	66800000	-0.0408359	0.0313592		1	66600000	66800000	0.0393954	0.0184034
2	38737500	38762500	-0.669811	-0.539549		1	66800000	67000000	-0.024974	0.00964377		1	66800000	67000000	0.0215122	0.0151692
2	41362500	41387500	-0.342655	-0.28876		1	67000000	67200000	-0.0144087	-0.00237673		1	67000000	67200000	0.0090426	0.00896307
2	41812500	41837500	-0.561292	-1.00347		1	67200000	67400000	-0.00839253	-0.00259225		1	67200000	67400000	0.00430295	0.0065526
2	42062500	42087500	-0.65977	-0.496587		1	67400000	67600000	-0.0172947	0.0110259		1	67400000	67600000	0.0167969	0.0137128
2	42362500	42387500	-0.462642	-0.649592		1	67600000	67800000	-0.0101882	0.0169546		1	67600000	67800000	0.011387	0.0148987
2	42812500	42837500	-0.862145	-1.00678		1	67800000	68000000	-0.0294407	0.0411191		1	67800000	68000000	0.0241549	0.0294344
2	43237500	43262500	-0.328109	0.210561		1	68000000	68200000	-0.0369424	0.0390037		1	68000000	68200000	0.0369537	0.0290012
2	43587500	43612500	-0.798941	-1.04812		1	68200000	68400000	-0.0359652	0.0390291		1	68200000	68400000	0.0351636	0.0291999
2	44012500	44037500	-0.472766	-0.505831		1	68400000	68600000	-0.0363321	0.0380464		1	68400000	68600000	0.0365788	0.0300132
2	44462500	44487500	-0.437326	-0.369335		1	68600000	68800000	-0.0395965	0.0406007		1	68600000	68800000	0.0368605	0.0314925
2	44962500	44987500	-0.817382	-0.831526		1	68800000	69000000	-0.038081	0.0403746		1	68800000	69000000	0.0369062	0.0262904
2	45587500	45612500	-0.70573	-0.85112		1	69000000	69200000	-0.0382122	0.0413687		1	69000000	69200000	0.032766	0.0261451
2	46437500	46462500	-0.664042	-0.568402		1	69200000	69400000	-0.0404578	0.0411634		1	69200000	69400000	0.0335471	0.027514
2	46637500	46662500	-0.358776	-0.111559		1	69400000	69600000	-0.041929	0.0398465		1	69400000	69600000	0.0361541	0.026559
2	46887500	46912500	-0.660397	-0.73638		1	69600000	69800000	-0.0387985	0.0391058		1	69600000	69800000	0.0352119	0.0301073
2	47762500	47787500	-0.719424	-0.96384		1	69800000	70000000	-0.0383412	0.0393945		1	69800000	70000000	0.0379507	0.0295025
2	48087500	48112500	-0.303633	-0.485927		1	70000000	70200000	-0.039589	0.0288477		1	70000000	70200000	0.0375863	0.0268001
2	50137500	50162500	-0.392973	-0.387411		1	70200000	70400000	-0.014429	-0.00323851		1	70200000	70400000	0.0133705	0.000541512
2	54112500	54137500	-0.324073	-0.262747		1	70400000	70600000	-0.0352132	0.0276587		1	70400000	70600000	0.0327065	0.0201422
2	54487500	54512500	-0.492318	-0.642056		1	70600000	70800000	-0.0397019	0.0406127		1	70600000	70800000	0.0388494	0.0320967
2	54712500	54737500	-0.58568	-0.561539		1	70800000	71000000	-0.0407166	0.0417305		1	70800000	71000000	0.041871	0.0286023
2	55212500	55237500	-0.557413	-0.526896		1	71000000	71200000	-0.0389864	0.0353981		1	71000000	71200000	0.0283776	0.0268314
2	55687500	55712500	-0.87661	-1.39837		1	71200000	71400000	-0.0403366	0.0419522		1	71200000	71400000	0.0316158	0.0252029
2	56162500	56187500	-0.610054	-0.784395		1	71400000	71600000	-0.0394755	0.0408357		1	71400000	71600000	0.0369979	0.0229493
2	57512500	57537500	-0.546779	-0.739795		1	71600000	71800000	-0.0421875	0.040121		1	71600000	71800000	0.0349961	0.0244393
2	57712500	57737500	-0.366898	-0.828938		1	71800000	72000000	-0.041546	0.0402456		1	71800000	72000000	0.0350142	0.0247379
2	58237500	58262500	-0.553509	-0.544427		1	72000000	72200000	-0.0424308	0.0389391		1	72000000	72200000	0.0326767	0.0268681
2	61012500	61037500	-0.370208	-0.279147		1	72200000	72400000	-0.0339866	0.0358741		1	72200000	72400000	0.0306585	0.0312192
2	61887500	61912500	-0.773444	-0.929189		1	72400000	72600000	-0.0419806	0.0379622		1	72400000	72600000	0.0383488	0.028195
2	63037500	63062500	-0.278465	-0.15017		1	72600000	72800000	-0.041248	0.0410625		1	72600000	72800000	0.0416641	0.0278149
2	64012500	64037500	-0.619463	-0.467318		1	72800000	73000000	-0.040668	0.0398048		1	72800000	73000000	0.0373304	0.0275624
2	64312500	64337500	-0.573861	-0.356005		1	73000000	73200000	-0.0408307	0.0392696		1	73000000	73200000	0.0417631	0.0283109
2	64512500	64537500	-0.521184	-0.395339		1	73200000	73400000	-0.0392898	0.0406853		1	73200000	73400000	0.0317264	0.0274066
2	64862500	64887500	-0.512193	-0.513631		1	73400000	73600000	-0.0377519	0.0380394		1	73400000	73600000	0.0353245	0.0304491
2	65037500	65062500	-0.535712	-0.462185		1	73600000	73800000	-0.0406297	0.0413146		1	73600000	73800000	0.0364407	0.0277906
2	65237500	65262500	-0.461877	-0.288173		1	73800000	74000000	-0.0384299	0.039953		1	73800000	74000000	0.0282861	0.0253135
2	68437500	68462500	-0.826917	-0.907366		1	74000000	74200000	-0.0396648	0.0372348		1	74000000	74200000	0.0350244	0.0249059
2	68687500	68712500	-0.0136274	-0.0196697		1	74200000	74400000	-0.0393093	0.0369866		1	74200000	74400000	0.035478	0.0263741
2	69887500	69912500	-0.497011	-0.400372		1	74400000	74600000	-0.040878	0.0355039		1	74400000	74600000	0.0327991	0.0263625
2	70287500	70312500	-1.05726	-1.5921		1	74600000	74800000	-0.0264062	0.0205751		1	74600000	74800000	0.0228405	0.0196461
2	70962500	70987500	-0.611666	-0.694145		1	74800000	75000000	-0.0387085	0.0385321		1	74800000	75000000	0.0339596	0.0291137
2	71512500	71537500	-0.740198	-1.00921		1	75000000	75200000	-0.0380857	0.0396555		1	75000000	75200000	0.0405267	0.0311024
2	73787500	73812500	-0.528535	-0.192284		1	75200000	75400000	-0.0338893	0.036412		1	75200000	75400000	0.0441295	0.0285091
2	74137500	74162500	-0.193907	-0.148818		1	75400000	75600000	-0.0395945	0.0415767		1	75400000	75600000	0.0344446	0.0282381
2	74887500	74912500	-0.43203	-0.410202		1	75600000	75800000	-0.0294779	0.0209218		1	75600000	75800000	0.0262119	0.0224585
2	75612500	75637500	-0.775345	-1.03755		1	75800000	76000000	-0.0347095	0.0301432		1	75800000	76000000	0.036596	0.0264629
2	79012500	79037500	-0.85331	-1.10713		1	76000000	76200000	-0.0362541	0.0351728		1	76000000	76200000	0.0402143	0.0334934
2	80287500	80312500	-0.568106	-0.710566		1	76200000	76400000	-0.0356327	0.0366428		1	76200000	76400000	0.0406406	0.0330838
2	84862500	84887500	-0.430372	-0.487478		1	76400000	76600000	-0.0385003	0.0381425		1	76400000	76600000	0.0418498	0.0302097
2	85612500	85637500	-0.519342	-0.532641		1	76600000	76800000	-0.0393582	0.0384862		1	76600000	76800000	0.037994	0.0334049
2	85812500	85837500	-0.296636	0.396267		1	76800000	77000000	-0.0217683	0.0356591		1	76800000	77000000	0.0169398	0.0289757
2	86412500	86437500	-0.255816	-0.0759495		1	77000000	77200000	-0.0312948	0.0301673		1	77000000	77200000	0.0313315	0.0341659
2	88162500	88187500	-0.502993	-0.443545		1	77200000	77400000	-0.0381297	0.0335239		1	77200000	77400000	0.0426516	0.0312047
2	88512500	88537500	-0.546552	-0.561858		1	77400000	77600000	-0.0358688	0.0235906		1	77400000	77600000	0.0376352	0.0227405
2	88837500	88862500	-1.22114	-1.20541		1	77600000	77800000	-0.011044	-0.0151159		1	77600000	77800000	0.00866741	0.00315694
2	94962500	94987500	-0.375294	-0.528845		1	77800000	78000000	-0.00937188	-0.0104901		1	77800000	78000000	0.0137591	0.00672623
2	95212500	95237500	-0.252337	-0.345271		1	78000000	78200000	-0.0278537	0.0179558		1	78000000	78200000	0.0276176	0.0270158
2	95962500	95987500	-1.05226	-0.741583		1	78200000	78400000	-0.038176	0.0389729		1	78200000	78400000	0.0411191	0.0295288
2	96562500	96587500	-0.332093	-0.0787618		1	78400000	78600000	-0.0385858	0.0367462		1	78400000	78600000	0.0451469	0.037085
2	96787500	96812500	-0.0171022	0.3917		1	78600000	78800000	-0.0302297	0.0240518		1	78600000	78800000	0.0300543	0.0283107
2	98387500	98412500	-0.820427	-0.913011		1	78800000	79000000	-0.0424468	0.0362554		1	78800000	79000000	0.0463115	0.0339084
2	98612500	98637500	-0.407877	-0.626192		1	79000000	79200000	-0.0399224	0.0357122		1	79000000	79200000	0.0439968	0.0325208
2	98837500	98862500	-0.531459	-0.313239		1	79200000	79400000	-0.0409608	0.0358982		1	79200000	79400000	0.0427598	0.0392639
2	99062500	99087500	-0.465445	-0.332127		1	79400000	79600000	-0.0401663	0.030271		1	79400000	79600000	0.0469004	0.0318697
2	99512500	99537500	-0.965811	-1.24852		1	79600000	79800000	-0.0405197	0.0288944		1	79600000	79800000	0.0414595	0.0266572
2	100237500	100262500	-0.428546	-0.622695		1	79800000	80000000	-0.0379843	0.037805		1	79800000	80000000	0.0416656	0.032678
2	100987500	101012500	-0.9119	-0.948176		1	80000000	80200000	-0.0384923	0.0392644		1	80000000	80200000	0.0407556	0.0340536
2	101837500	101862500	-0.510057	-0.593978		1	80200000	80400000	-0.0364827	0.0398739		1	80200000	80400000	0.0432045	0.033096
2	102237500	102262500	-0.242708	-0.296666		1	80400000	80600000	-0.0388514	0.0381936		1	80400000	80600000	0.0408621	0.0344183
2	102812500	102837500	-0.534301	-0.912359		1	80600000	80800000	-0.0415694	0.0385823		1	80600000	80800000	0.0351417	0.0303825
2	105562500	105587500	-0.452153	-0.516548		1	80800000	81000000	-0.0403414	0.0382623		1	80800000	81000000	0.0362303	0.0357409
2	106087500	106112500	-0.782271	-0.930477		1	81000000	81200000	-0.0403866	0.0403188		1	81000000	81200000	0.044373	0.0332111
2	106587500	106612500	-0.849079	-1.11158		1	81200000	81400000	-0.0390682	0.038475		1	81200000	81400000	0.0438564	0.0357689
2	107837500	107862500	-0.743177	-0.54351		1	81400000	81600000	-0.0252069	0.0325203		1	81400000	81600000	0.0266809	0.0335747
2	108587500	108612500	-0.0792069	0.0565696		1	81600000	81800000	-0.0232585	0.0341846		1	81600000	81800000	0.018388	0.0312411
2	108862500	108887500	-0.41675	-0.463601		1	81800000	82000000	-0.025871	0.0374961		1	81800000	82000000	0.0306355	0.0349609
2	109112500	109137500	-0.468359	-0.327849		1	82000000	82200000	-0.0216911	0.0360426		1	82000000	82200000	0.0161413	0.0304648
2	110787500	110812500	-0.596406	-0.48397		1	82200000	82400000	-0.01572	0.0378176		1	82200000	82400000	0.0114668	0.0323882
2	111712500	111737500	-0.867658	-0.911527		1	82400000	82600000	-0.0326838	0.0399657		1	82400000	82600000	0.034521	0.0339028
2	112962500	112987500	-0.463288	-0.308833		1	82600000	82800000	-0.0368693	0.0398055		1	82600000	82800000	0.0339983	0.0340469
2	113712500	113737500	-0.124717	0.19516		1	82800000	83000000	-0.0393826	0.0393385		1	82800000	83000000	0.0438198	0.0340729
2	113987500	114012500	-0.893687	-1.25517		1	83000000	83200000	-0.0361621	0.0389349		1	83000000	83200000	0.0367603	0.0339884
2	117787500	117812500	-0.617794	-0.919514		1	83200000	83400000	-0.0243409	0.0307757		1	83200000	83400000	0.0270486	0.0361107
2	118212500	118237500	-0.545808	-0.621977		1	83400000	83600000	-0.0258077	0.0223182		1	83400000	83600000	0.0286966	0.0251351
2	118862500	118887500	-0.823061	-0.888356		1	83600000	83800000	-0.0376699	0.0371042		1	83600000	83800000	0.0450848	0.0325915
2	119662500	119687500	-0.576729	-0.872591		1	83800000	84000000	-0.0382686	0.0347961		1	83800000	84000000	0.0446143	0.040032
2	120162500	120187500	-0.23437	-0.142628		1	84000000	84200000	-0.039726	0.0301381		1	84000000	84200000	0.0436374	0.0313343
2	121062500	121087500	-0.256358	-0.586032		1	84200000	84400000	-0.0375322	0.0298975		1	84200000	84400000	0.039434	0.0236845
2	121337500	121362500	-0.630507	-0.91122		1	84400000	84600000	-0.0267248	0.00303754		1	84400000	84600000	0.0233688	0.014386
2	121762500	121787500	-0.791203	-1.23688		1	84600000	84800000	-0.0222695	0.0138413		1	84600000	84800000	0.0258731	0.0275836
2	126787500	126812500	-0.391187	-0.815161		1	84800000	85000000	-0.0197343	0.00354255		1	84800000	85000000	0.0219073	0.0201104
2	127037500	127062500	-0.397266	-0.652571		1	85000000	85200000	-0.0319435	0.00709908		1	85000000	85200000	0.0391578	0.0199624
2	127487500	127512500	-0.194436	-0.0359746		1	85200000	85400000	-0.0348777	0.0229195		1	85200000	85400000	0.0323542	0.0299171
2	129412500	129437500	-0.516978	-0.476608		1	85400000	85600000	-0.016846	0.0332516		1	85400000	85600000	0.0196073	0.0301632
2	131837500	131862500	-0.884255	-0.814681		1	85600000	85800000	-0.0400428	0.0227573		1	85600000	85800000	0.0355914	0.0252772
2	133162500	133187500	-0.773607	-0.680817		1	85800000	86000000	-0.0403622	0.0219457		1	85800000	86000000	0.0406938	0.0237531
2	133562500	133587500	-0.527731	-0.679659		1	86000000	86200000	-0.0432516	0.0316642		1	86000000	86200000	0.0472915	0.0321693
2	133837500	133862500	-0.66274	-1.0308		1	86200000	86400000	-0.0401754	0.0332101		1	86200000	86400000	0.0477156	0.0361569
2	134087500	134112500	-0.655023	-0.528871		1	86400000	86600000	-0.0411127	0.0330972		1	86400000	86600000	0.046599	0.0352499
2	134437500	134462500	-0.776	-1.16164		1	86600000	86800000	-0.0325299	0.0169849		1	86600000	86800000	0.0335143	0.0290366
2	134912500	134937500	-0.957389	-1.31134		1	86800000	87000000	-0.0149256	-0.00842975		1	86800000	87000000	0.0153017	0.00904811
2	136112500	136137500	0.233303	0.543427		1	87000000	87200000	-0.0175258	0.00220715		1	87000000	87200000	0.0164626	0.0145154
2	136387500	136412500	-1.18933	-1.47666		1	87200000	87400000	-0.0258167	0.0229207		1	87200000	87400000	0.0272553	0.0265891
2	137837500	137862500	-0.934561	-1.33594		1	87400000	87600000	-0.0330096	0.0188398		1	87400000	87600000	0.0340956	0.0271361
2	138362500	138387500	-0.185065	-0.0139351		1	87600000	87800000	-0.0356439	0.0361016		1	87600000	87800000	0.0342684	0.0276021
2	141612500	141637500	-0.429826	-0.422207		1	87800000	88000000	-0.0349767	0.0322353		1	87800000	88000000	0.0374274	0.0334291
2	142637500	142662500	-0.179387	-0.511517		1	88000000	88200000	-0.0353271	0.0355696		1	88000000	88200000	0.0313856	0.036566
2	143012500	143037500	-0.649526	-1.02473		1	88200000	88400000	-0.0338235	0.0369991		1	88200000	88400000	0.0320879	0.0354408
2	144137500	144162500	-0.470821	-0.271409		1	88400000	88600000	-0.0377928	0.0369878		1	88400000	88600000	0.0453595	0.0366766
2	145762500	145787500	-0.552997	-0.778534		1	88600000	88800000	-0.0214438	-0.000145212		1	88600000	88800000	0.0239628	0.0171147
2	146312500	146337500	-0.187988	-0.331644		1	88800000	89000000	-0.0110894	-0.00681319		1	88800000	89000000	0.0257078	0.0192919
2	147337500	147362500	-0.351243	-0.342598		1	89000000	89200000	-0.0118839	-0.00449383		1	89000000	89200000	0.0186618	0.0200681
2	147912500	147937500	-1.0957	-1.55146		1	89200000	89400000	-0.0173953	0.00596971		1	89200000	89400000	0.0228709	0.0218731
2	148512500	148537500	-0.631434	-0.763308		1	89400000	89600000	-0.00808198	-0.00366757		1	89400000	89600000	0.0147243	0.0204515
2	148987500	149012500	-0.654102	-0.984852		1	89600000	89800000	0.00453168	-0.0177776		1	89600000	89800000	-0.00110842	0.011412
2	149562500	149587500	-0.866202	-1.33806		1	89800000	90000000	-0.00292386	-0.0118305		1	89800000	90000000	0.0135571	0.0158925
2	152012500	152037500	-0.734775	-0.886686		1	90000000	90200000	-0.0198829	0.0246453		1	90000000	90200000	0.0298451	0.036164
2	152737500	152762500	-0.890786	-1.36886		1	90200000	90400000	-0.0175958	0.0317388		1	90200000	90400000	0.0264809	0.0363437
2	156312500	156337500	-0.810511	-0.744557		1	90400000	90600000	-0.00994082	0.0281104		1	90400000	90600000	0.0176682	0.034828
2	156587500	156612500	-0.989202	-1.11395		1	90600000	90800000	-0.0274075	0.0351136		1	90600000	90800000	0.0298809	0.0363312
2	157262500	157287500	-0.617131	-1.03099		1	90800000	91000000	-0.0193224	0.011147		1	90800000	91000000	0.0270636	0.0248622
2	157487500	157512500	-0.641539	-0.592965		1	91000000	91200000	-0.0175909	0.0184416		1	91000000	91200000	0.025841	0.0303927
2	159137500	159162500	-0.500933	-0.513178		1	91200000	91400000	-0.0288096	0.033431		1	91200000	91400000	0.0375606	0.0362844
2	159712500	159737500	-0.325789	-0.284272		1	91400000	91600000	-0.0274023	0.0187797		1	91400000	91600000	0.0330394	0.0317096
2	160287500	160312500	-0.321418	-0.467745		1	91600000	91800000	-0.0261122	0.00645299		1	91600000	91800000	0.0325593	0.0286151
2	161037500	161062500	-0.767206	-1.09158		1	91800000	92000000	-0.0278532	0.0140417		1	91800000	92000000	0.0288689	0.0359989
2	161937500	161962500	-0.50607	-0.515595		1	92000000	92200000	-0.0277878	0.0291369		1	92000000	92200000	0.0397667	0.0372522
2	162137500	162162500	-0.394771	-0.411219		1	92200000	92400000	-0.0195469	0.00363364		1	92200000	92400000	0.0328139	0.0223759
2	162337500	162362500	-0.425051	-0.612124		1	92400000	92600000	0.00555796	-0.0157227		1	92400000	92600000	0.00800702	0.0129293
2	162837500	162862500	-0.442942	-0.428401		1	92600000	92800000	-0.0150897	0.0042062		1	92600000	92800000	0.0311385	0.0285415
2	164962500	164987500	-0.379664	-0.541882		1	92800000	93000000	0.00873468	-0.0282456		1	92800000	93000000	0.00353206	0.00658371
2	165937500	165962500	-0.477503	-0.726428		1	93000000	93200000	0.015417	-0.0323162		1	93000000	93200000	-0.00290224	0.00505517
2	169437500	169462500	-0.589026	-0.980539		1	93200000	93400000	0.00335718	-0.0218858		1	93200000	93400000	0.0138502	0.0129758
2	170912500	170937500	-0.908917	-1.46393		1	93400000	93600000	-0.0185421	0.00970986		1	93400000	93600000	0.0297141	0.0306796
2	172112500	172137500	-0.881929	-1.03309		1	93600000	93800000	0.00321587	-0.0114989		1	93600000	93800000	0.00680434	0.0204452
2	172462500	172487500	-0.604718	-0.697356		1	93800000	94000000	-0.0110959	0.00419027		1	93800000	94000000	0.023127	0.0291997
2	173212500	173237500	-0.1577	-0.0303245		1	94000000	94200000	-0.0316972	0.0271858		1	94000000	94200000	0.0381831	0.0361872
2	174062500	174087500	-0.319806	-0.191264		1	94200000	94400000	-0.0345513	0.0266983		1	94200000	94400000	0.0345855	0.0342274
2	174362500	174387500	-0.63227	-0.827213		1	94400000	94600000	-0.0226442	0.0186349		1	94400000	94600000	0.0275657	0.0335532
2	174687500	174712500	-0.645291	-0.661117		1	94600000	94800000	-0.0321397	0.0295717		1	94600000	94800000	0.0326896	0.0386102
2	175012500	175037500	-0.627236	-0.738031		1	94800000	95000000	-0.0333851	0.0279074		1	94800000	95000000	0.0389854	0.033315
2	176637500	176662500	-0.572719	-0.583682		1	95000000	95200000	-0.0387091	0.0306851		1	95000000	95200000	0.0467955	0.0378488
2	176812500	176837500	-0.190169	-0.0753807		1	95200000	95400000	-0.0407901	0.0386626		1	95200000	95400000	0.0467719	0.0388285
2	177137500	177162500	-0.928767	-1.17651		1	95400000	95600000	-0.0416986	0.0393871		1	95400000	95600000	0.0429714	0.0390313
2	177762500	177787500	-0.468874	-0.819025		1	95600000	95800000	-0.0398322	0.0383023		1	95600000	95800000	0.0450753	0.0363426
2	178737500	178762500	-0.358183	-0.335216		1	95800000	96000000	-0.0379606	0.0387507		1	95800000	96000000	0.0443341	0.0375338
2	180087500	180112500	-0.665668	-0.923856		1	96000000	96200000	-0.0306607	0.0396374		1	96000000	96200000	0.0372775	0.0364792
2	181062500	181087500	-0.870364	-1.0642		1	96200000	96400000	-0.0405115	0.038987		1	96200000	96400000	0.0409098	0.0350367
2	181462500	181487500	-0.428743	-0.551612		1	96400000	96600000	-0.0422792	0.0405819		1	96400000	96600000	0.0400006	0.0369084
2	181712500	181737500	-0.62145	-0.471777		1	96600000	96800000	-0.0374621	0.031747		1	96600000	96800000	0.0409673	0.0307686
2	182637500	182662500	-0.525375	-0.801908		1	96800000	97000000	-0.0389952	0.0352026		1	96800000	97000000	0.0486156	0.0398694
2	183012500	183037500	-0.511164	-0.656205		1	97000000	97200000	-0.0373752	0.0307156		1	97000000	97200000	0.0421436	0.037914
2	183237500	183262500	-0.41258	-0.932915		1	97200000	97400000	-0.0256849	0.0261863		1	97200000	97400000	0.0224425	0.0312724
2	184587500	184612500	-0.432962	-0.482347		1	97400000	97600000	-0.022624	0.0207654		1	97400000	97600000	0.0213917	0.0256093
2	186237500	186262500	-0.0884673	-0.151294		1	97600000	97800000	-0.0276749	0.0216705		1	97600000	97800000	0.0301724	0.0298663
2	186462500	186487500	-0.573462	-0.776312		1	97800000	98000000	-0.0218439	0.0224313		1	97800000	98000000	0.0204264	0.0326418
2	186837500	186862500	-0.516756	-0.641151		1	98000000	98200000	-0.0363365	0.0371656		1	98000000	98200000	0.0471517	0.0416109
2	187087500	187112500	0.0387842	0.0500496		1	98200000	98400000	-0.0422478	0.0403389		1	98200000	98400000	0.046259	0.0391269
2	187862500	187887500	-0.379365	-0.397025		1	98400000	98600000	-0.0423974	0.0385027		1	98400000	98600000	0.0437516	0.0395771
2	188512500	188537500	-0.64364	-0.567427		1	98600000	98800000	-0.0350113	0.0383444		1	98600000	98800000	0.0419855	0.0395392
2	189062500	189087500	-0.38607	-0.448267		1	98800000	99000000	-0.0404128	0.0391975		1	98800000	99000000	0.0423419	0.0383741
2	189412500	189437500	-0.587288	-0.951606		1	99000000	99200000	-0.042859	0.0380895		1	99000000	99200000	0.0437567	0.0417817
2	189637500	189662500	-0.525404	-0.863531		1	99200000	99400000	-0.0405644	0.0375224		1	99200000	99400000	0.0432331	0.0409435
2	190062500	190087500	-0.759002	-0.485183		1	99400000	99600000	-0.03015	0.0363738		1	99400000	99600000	0.0376228	0.0416658
2	191012500	191037500	-0.389069	-0.747011		1	99600000	99800000	-0.0284469	0.0167344		1	99600000	99800000	0.0364258	0.0343321
2	191537500	191562500	-0.767506	-1.07282		1	99800000	100000000	-0.00935939	-0.0113644		1	99800000	100000000	0.0191418	0.0182402
2	192162500	192187500	-0.723763	-0.760762		1	100000000	100200000	0.00178599	-0.0250646		1	100000000	100200000	0.0042185	0.00926526
2	195662500	195687500	-0.566255	-0.721505		1	100200000	100400000	-0.00352547	-0.0180964		1	100200000	100400000	0.0110748	0.0116341
2	196062500	196087500	-1.07066	-1.3792		1	100400000	100600000	-0.0227735	0.00102727		1	100400000	100600000	0.0273782	0.0274812
2	196287500	196312500	-0.152743	0.153121		1	100600000	100800000	-0.0331022	0.0190653		1	100600000	100800000	0.0359713	0.0363345
2	196462500	196487500	-0.232855	-0.304561		1	100800000	101000000	-0.0225498	-0.00258723		1	100800000	101000000	0.0306366	0.0280783
2	196762500	196787500	-0.365601	-0.228064		1	101000000	101200000	-0.0238866	-0.00689744		1	101000000	101200000	0.0284757	0.017905
2	197087500	197112500	-0.372027	-0.342697		1	101200000	101400000	-0.0113034	-0.00773192		1	101200000	101400000	0.0157834	0.0135931
2	197387500	197412500	-0.577517	-0.744489		1	101400000	101600000	-0.0305123	0.0155653		1	101400000	101600000	0.0385426	0.0304605
2	197787500	197812500	-0.84863	-0.678782		1	101600000	101800000	-0.0395244	0.0381947		1	101600000	101800000	0.0477628	0.0402353
2	198112500	198137500	-0.727755	-0.626474		1	101800000	102000000	-0.0385318	0.0377958		1	101800000	102000000	0.0446569	0.0365938
2	198287500	198312500	-0.798986	-0.818777		1	102000000	102200000	-0.0404317	0.0370706		1	102000000	102200000	0.0468491	0.0384792
2	198637500	198662500	-0.451455	-0.225741		1	102200000	102400000	-0.0399573	0.0384817		1	102200000	102400000	0.0421709	0.0359119
2	199012500	199037500	0.0202227	-0.0595755		1	102400000	102600000	-0.0404065	0.0372353		1	102400000	102600000	0.0438444	0.0402105
2	199487500	199512500	-0.565456	-0.581878		1	102600000	102800000	-0.0382345	0.0378124		1	102600000	102800000	0.0435028	0.0397365
2	199962500	199987500	-0.653183	-1.03048		1	102800000	103000000	-0.0385134	0.0390467		1	102800000	103000000	0.0437644	0.0369947
2	200487500	200512500	-0.667766	-0.626777		1	103000000	103200000	-0.0408724	0.0362481		1	103000000	103200000	0.0437914	0.0395931
2	201212500	201237500	-0.487374	-0.394663		1	103200000	103400000	-0.0399469	0.0354267		1	103200000	103400000	0.0391042	0.0406451
2	201437500	201462500	0.0782299	0.365439		1	103400000	103600000	-0.0360314	0.0288207		1	103400000	103600000	0.0446808	0.0381344
2	202187500	202212500	-0.621503	-0.656453		1	103600000	103800000	-0.0248375	0.0264645		1	103600000	103800000	0.038077	0.0369733
2	203212500	203237500	-0.31943	-0.106556		1	103800000	104000000	-0.0384553	0.0362853		1	103800000	104000000	0.0409522	0.0427146
2	203437500	203462500	-0.746944	-0.936243		1	104000000	104200000	-0.0381129	0.038615		1	104000000	104200000	0.0395076	0.036002
2	203862500	203887500	-0.269529	-0.496387		1	104200000	104400000	-0.036779	0.0386094		1	104200000	104400000	0.0446613	0.0392118
2	205937500	205962500	-0.756173	-1.04006		1	104400000	104600000	-0.041038	0.0371132		1	104400000	104600000	0.0431969	0.0399142
2	206787500	206812500	-0.347688	-0.189781		1	104600000	104800000	-0.0324814	0.0294283		1	104600000	104800000	0.0364718	0.0382027
2	207012500	207037500	-0.321744	-0.165865		1	104800000	105000000	-0.0328258	0.0326816		1	104800000	105000000	0.0338656	0.0362959
2	207737500	207762500	-0.336335	-0.263421		1	105000000	105200000	-0.0397021	0.0373338		1	105000000	105200000	0.0402134	0.036782
2	208362500	208387500	-0.790576	-1.09809		1	105200000	105400000	-0.0368433	0.0374819		1	105200000	105400000	0.0422001	0.0389951
2	210212500	210237500	-0.687841	-0.891876		1	105400000	105600000	-0.0381923	0.038908		1	105400000	105600000	0.0433374	0.0362019
2	210412500	210437500	-0.399916	-0.542481		1	105600000	105800000	-0.038458	0.0364486		1	105600000	105800000	0.0433829	0.0409251
2	212137500	212162500	-0.022474	0.00231812		1	105800000	106000000	-0.0378704	0.0383519		1	105800000	106000000	0.0449725	0.0415958
2	212987500	213012500	-0.160459	-0.0708439		1	106000000	106200000	-0.0380913	0.0376848		1	106000000	106200000	0.0431576	0.0413658
2	213237500	213262500	-1.02641	-1.29246		1	106200000	106400000	-0.0393036	0.0371576		1	106200000	106400000	0.0400076	0.0413381
2	215912500	215937500	-0.790513	-0.994647		1	106400000	106600000	-0.0393208	0.0388689		1	106400000	106600000	0.0417456	0.0383996
2	216187500	216212500	-0.248609	-0.527755		1	106600000	106800000	-0.0375372	0.038607		1	106600000	106800000	0.038985	0.037459
2	216487500	216512500	-0.54069	-0.352546		1	106800000	107000000	-0.0387685	0.036566		1	106800000	107000000	0.0403148	0.040133
2	216687500	216712500	-0.972457	-0.780556		1	107000000	107200000	-0.0324945	0.0325216		1	107000000	107200000	0.0342839	0.0378365
2	217737500	217762500	-0.280759	-0.671247		1	107200000	107400000	-0.0369474	0.033335		1	107200000	107400000	0.0383335	0.0391858
2	218162500	218187500	-0.612702	-0.534577		1	107400000	107600000	-0.0333849	0.024066		1	107400000	107600000	0.0309979	0.039317
2	218637500	218662500	-0.380345	0.162933		1	107600000	107800000	-0.0337962	0.0282355		1	107600000	107800000	0.039334	0.0405002
2	219137500	219162500	-0.103315	0.444151		1	107800000	108000000	-0.0242079	0.0165639		1	107800000	108000000	0.0250992	0.0369193
2	219362500	219387500	-0.469987	-0.446586		1	108000000	108200000	-0.0233164	0.0254832		1	108000000	108200000	0.0388627	0.0359646
2	221987500	222012500	-0.537114	-0.789161		1	108200000	108400000	-0.0175986	0.024235		1	108200000	108400000	0.0266671	0.0397333
2	222287500	222312500	-0.540373	-0.650513		1	108400000	108600000	-0.0146804	0.00334406		1	108400000	108600000	0.0217254	0.0284634
2	222637500	222662500	-0.779539	-0.986405		1	108600000	108800000	-0.00279186	-0.0149015		1	108600000	108800000	0.00964552	0.0249253
2	222937500	222962500	-0.679675	-0.908449		1	108800000	109000000	0.0129391	-0.0296898		1	108800000	109000000	0.00291453	0.0179109
2	223962500	223987500	-0.796501	-1.00884		1	109000000	109200000	0.0229795	-0.0375007		1	109000000	109200000	0.0011698	0.0147907
2	224312500	224337500	-0.63862	-0.681037		1	109200000	109400000	0.0243814	-0.0350676		1	109200000	109400000	0.00365589	0.0184975
2	224787500	224812500	-0.49703	-0.520711		1	109400000	109600000	0.0329982	-0.0414623		1	109400000	109600000	-0.00538252	0.0139565
2	225037500	225062500	-0.491684	-0.812043		1	109600000	109800000	0.027644	-0.0391818		1	109600000	109800000	-0.00290948	0.0169738
2	225662500	225687500	-0.644495	-0.714266		1	109800000	110000000	0.0293728	-0.0388927		1	109800000	110000000	-1.31821e-05	0.017652
2	226787500	226812500	-0.57157	-0.539114		1	110000000	110200000	0.0283372	-0.0335615		1	110000000	110200000	0.00641405	0.0221029
2	227312500	227337500	-0.65419	-0.721128		1	110200000	110400000	0.0398843	-0.039393		1	110200000	110400000	0.00085334	0.0185242
2	227887500	227912500	-0.961471	-1.06214		1	110400000	110600000	0.0258207	-0.0292399		1	110400000	110600000	0.0113739	0.0268912
2	228662500	228687500	-0.622814	-0.654676		1	110600000	110800000	0.0252607	-0.0353451		1	110600000	110800000	0.00732234	0.021082
2	230187500	230212500	-0.500621	-0.304433		1	110800000	111000000	0.0245242	-0.0369381		1	110800000	111000000	-0.000924918	0.0157271
2	230612500	230637500	-0.297238	0.100462		1	111000000	111200000	0.0280157	-0.0390356		1	111000000	111200000	-0.00717664	0.0141838
2	230812500	230837500	-0.642502	-0.525342		1	111200000	111400000	0.0264531	-0.0346959		1	111200000	111400000	0.00277621	0.0196247
2	231062500	231087500	-0.5411	-0.215392		1	111400000	111600000	0.0292208	-0.0387457		1	111400000	111600000	-0.00218705	0.0167978
2	231437500	231462500	-0.573738	-0.378885		1	111600000	111800000	0.0288703	-0.0382577		1	111600000	111800000	-0.000750811	0.0178725
2	232837500	232862500	-0.290464	0.106731		1	111800000	112000000	0.00549396	-0.00013111		1	111800000	112000000	0.0171916	0.031017
2	233037500	233062500	-0.454466	-0.308856		1	112000000	112200000	0.00055401	0.00374572		1	112000000	112200000	0.0225519	0.0308434
2	233912500	233937500	-0.476471	-0.604148		1	112200000	112400000	0.00498798	-0.00415428		1	112200000	112400000	0.0199703	0.0345256
2	237787500	237812500	-0.392821	-0.167691		1	112400000	112600000	0.011943	-0.0291221		1	112400000	112600000	0.00802981	0.0243815
2	238487500	238512500	-0.437938	-0.312958		1	112600000	112800000	0.0254901	-0.0314019		1	112600000	112800000	0.00308487	0.0233127
2	240462500	240487500	-0.768621	-0.715626		1	112800000	113000000	0.0119593	-0.0265436		1	112800000	113000000	0.00591671	0.0259535
2	241887500	241912500	-0.663987	-0.760466		1	113000000	113200000	0.00467455	-0.0196085		1	113000000	113200000	0.0112297	0.0310242
3	387500	412500	-0.779386	-0.689572		1	113200000	113400000	-0.0142169	0.00478758		1	113200000	113400000	0.026915	0.0395874
3	887500	912500	-0.586272	-0.322125		1	113400000	113600000	-0.0160663	0.00831778		1	113400000	113600000	0.0291334	0.0393852
3	2737500	2762500	-0.333039	-0.29568		1	113600000	113800000	0.0063212	-0.0241132		1	113600000	113800000	0.0119829	0.0282905
3	3187500	3212500	-1.02122	-1.29805		1	113800000	114000000	0.0202667	-0.0349335		1	113800000	114000000	0.0015821	0.0168076
3	4287500	4312500	-0.956747	-1.29417		1	114000000	114200000	-0.00201241	0.00590989		1	114000000	114200000	0.0150792	0.0384088
3	4687500	4712500	-0.880424	-0.78212		1	114200000	114400000	-0.00890373	-0.00184007		1	114200000	114400000	0.0206941	0.0415205
3	6812500	6837500	-0.800347	-0.74667		1	114400000	114600000	0.0048366	-0.0210627		1	114400000	114600000	0.0132697	0.0250692
3	8637500	8662500	-0.478194	-0.510262		1	114600000	114800000	0.0028191	-0.0159624		1	114600000	114800000	0.0137512	0.0336423
3	9487500	9512500	-0.421908	-0.46675		1	114800000	115000000	-0.0185742	0.0160724		1	114800000	115000000	0.028999	0.0422456
3	9712500	9737500	-0.188276	-0.167621		1	115000000	115200000	-0.0138926	0.0179484		1	115000000	115200000	0.0300586	0.044228
3	10312500	10337500	-1.0105	-1.33366		1	115200000	115400000	-0.0233516	0.0221203		1	115200000	115400000	0.0312234	0.0402602
3	11362500	11387500	-0.43322	-0.332727		1	115400000	115600000	-0.0145478	0.0222849		1	115400000	115600000	0.0309054	0.0407821
3	11837500	11862500	-0.619712	-0.88312		1	115600000	115800000	-0.0156591	0.0116959		1	115600000	115800000	0.024341	0.0405345
3	12087500	12112500	-0.636496	-0.461899		1	115800000	116000000	-0.0211456	0.0189963		1	115800000	116000000	0.026891	0.0410896
3	13087500	13112500	-0.640076	-0.560512		1	116000000	116200000	-0.00517413	0.00505846		1	116000000	116200000	0.0167053	0.0395683
3	13462500	13487500	-0.910023	-0.713642		1	116200000	116400000	-0.00157149	-0.00244874		1	116200000	116400000	0.0112855	0.0357133
3	13862500	13887500	-0.458858	-0.127539		1	116400000	116600000	0.0109052	-0.0208491		1	116400000	116600000	0.00527589	0.0242636
3	14187500	14212500	-0.53365	-0.575318		1	116600000	116800000	0.0172045	-0.0208112		1	116600000	116800000	-0.00410792	0.0246063
3	14487500	14512500	-0.436895	-0.506162		1	116800000	117000000	0.0160906	-0.0153654		1	116800000	117000000	0.00293892	0.0296063
3	14912500	14937500	-0.587118	-0.545267		1	117000000	117200000	0.00152632	-0.00840504		1	117000000	117200000	0.0124123	0.0356004
3	15412500	15437500	-0.258181	-0.0452468		1	117200000	117400000	-0.0158344	0.00714456		1	117200000	117400000	0.0184372	0.0382413
3	15587500	15612500	-0.642322	-0.625704		1	117400000	117600000	-0.0172231	-0.00292715		1	117400000	117600000	0.0212518	0.0339726
3	16562500	16587500	-1.09378	-1.29109		1	117600000	117800000	-0.018963	0.00318825		1	117600000	117800000	0.0237295	0.0381733
3	16812500	16837500	-0.525378	-0.426928		1	117800000	118000000	-0.0281647	0.0126618		1	117800000	118000000	0.0271763	0.0403152
3	17237500	17262500	-0.860721	-0.739125		1	118000000	118200000	-0.0370057	0.0334906		1	118000000	118200000	0.0353255	0.0435943
3	17412500	17437500	-0.338835	-0.503261		1	118200000	118400000	-0.037653	0.0342385		1	118200000	118400000	0.0304644	0.043736
3	17837500	17862500	-0.806843	-1.0611		1	118400000	118600000	-0.0315059	0.0332967		1	118400000	118600000	0.0384958	0.0411284
3	18387500	18412500	-0.485985	-0.393987		1	118600000	118800000	-0.0324119	0.0346861		1	118600000	118800000	0.0273014	0.0418211
3	18787500	18812500	-0.639898	-0.631784		1	118800000	119000000	-0.029844	0.0290812		1	118800000	119000000	0.0303377	0.0426391
3	19037500	19062500	-0.454585	-0.382087		1	119000000	119200000	-0.0301275	0.0166382		1	119000000	119200000	0.0296647	0.0425895
3	21487500	21512500	-0.74156	-0.447197		1	119200000	119400000	-0.0254801	0.0142465		1	119200000	119400000	0.0249644	0.0382858
3	23962500	23987500	-0.50993	-0.814676		1	119400000	119600000	-0.0289117	0.0254222		1	119400000	119600000	0.0211447	0.0406564
3	25587500	25612500	-0.754989	-1.01451		1	119600000	119800000	-0.0283174	0.0101166		1	119600000	119800000	0.0200318	0.0405987
3	27087500	27112500	-0.431541	-0.522498		1	119800000	120000000	-0.0198719	0.0154505		1	119800000	120000000	0.0207134	0.0382012
3	27287500	27312500	-0.74729	-0.846888		1	120000000	120200000	0.00013699	-0.00392933		1	120000000	120200000	0.00239195	0.0164822
3	27687500	27712500	-0.990929	-1.10686		1	120200000	120400000	0.00157713	-0.00419882		1	120200000	120400000	-0.00411956	0.0117501
3	28337500	28362500	-1.17013	-1.48106		1	120400000	120600000	0.00114046	-0.00631031		1	120400000	120600000	-0.000390098	0.0115649
3	29212500	29237500	-0.641436	-0.449778		1	120600000	120800000	-0.000224394	0.000621557		1	120600000	120800000	0.000111638	0.0194485
3	30737500	30762500	-0.738747	-0.934415		1	120800000	121000000	0.0017694	-0.00131627		1	120800000	121000000	-0.00146335	0.0203281
3	31687500	31712500	-0.413846	-0.613562		1	121000000	121200000	-0.000426236	0.007273		1	121000000	121200000	-0.00164852	0.0160464
3	32162500	32187500	-0.30393	-0.56459		1	121200000	121400000	-0.000496899	-0.000246447		1	121200000	121400000	0.000875753	0.00471854
3	32487500	32512500	-0.274775	-0.0233924		1	121400000	121600000	-0.0212616	0.0253		1	121400000	121600000	0.00965676	0.0294347
3	32687500	32712500	-0.437237	-0.526545		1	121600000	121800000	-0.00265154	0.00370105		1	121600000	121800000	0.00171409	0.0128985
3	32912500	32937500	-0.253652	-0.110883		1	121800000	122000000	-0.00342408	0.000887532		1	121800000	122000000	0.00318028	0.0042991
3	33112500	33137500	-0.636825	-0.623071		1	122000000	122200000	-0.00373689	0.000191958		1	122000000	122200000	-0.00576712	0.00350425
3	33862500	33887500	-0.910478	-1.29883		1	122200000	122400000	0.00116876	-0.000202999		1	122200000	122400000	0.00326108	0.00124803
3	35937500	35962500	-0.731964	-0.714347		1	122400000	122600000	-0.00155977	0.00180797		1	122400000	122600000	0.00358492	0.00628975
3	36687500	36712500	-0.577764	-0.643433		1	123200000	123400000	0	0.00440764		1	123200000	123400000	0	0.00648815
3	36987500	37012500	-0.427791	-0.624316		1	124600000	124800000	0.000629114	0.00345802		1	124600000	124800000	0.00179299	0.00948901
3	38287500	38312500	0.106839	-0.0738603		1	124800000	125000000	-0.0024752	0.0103567		1	124800000	125000000	0.00276129	0.00539016
3	38487500	38512500	-0.48424	-0.638884		1	125000000	125200000	-0.00573254	0.0171884		1	125000000	125200000	-0.0106386	0.00244921
3	39412500	39437500	-0.806292	-1.124		1	143000000	143200000	-0.00197778	0.00552383		1	143000000	143200000	-0.00220184	0.00261037
3	40562500	40587500	-0.829185	-1.01613		1	143200000	143400000	-0.00973407	0.0112906		1	143200000	143400000	-0.015831	-0.0103149
3	42212500	42237500	-0.775235	-0.696317		1	143400000	143600000	-0.00917092	0.0229799		1	143400000	143600000	-0.0159057	-0.0154752
3	42537500	42562500	-0.497567	-0.570365		1	143600000	143800000	-0.00279473	0.0240609		1	143600000	143800000	-0.0112792	-0.0185891
3	42887500	42912500	-0.640257	-0.606402		1	143800000	144000000	-0.00197129	0.00772399		1	143800000	144000000	-0.0116739	-0.0161943
3	43137500	43162500	-0.318114	-0.14487		1	144000000	144200000	0.00356484	-0.0013515		1	144000000	144200000	-0.0054886	-0.00392027
3	45462500	45487500	-0.444217	-0.320976		1	144200000	144400000	-0.00545702	0.000278233		1	144200000	144400000	-0.00158398	0.00147144
3	46062500	46087500	-0.294669	0.129976		1	144400000	144600000	0.00697121	-0.0119678		1	144400000	144600000	-0.0232585	-0.0195047
3	46887500	46912500	-0.436937	-0.0202785		1	144600000	144800000	0.0012924	0.00153238		1	144600000	144800000	-0.00190755	-0.00349081
3	47012500	47037500	-0.0895124	0.19269		1	144800000	145000000	0.000930176	-0.00483411		1	144800000	145000000	-0.00359949	-0.00431599
3	47512500	47537500	-0.442873	-0.0944353		1	145000000	145200000	0.00485398	-0.0102643		1	145000000	145200000	-0.00541509	-0.0108307
3	47812500	47837500	-0.581692	-0.38969		1	145200000	145400000	0.00820631	-0.0158845		1	145200000	145400000	-0.0123309	-0.0129643
3	48162500	48187500	-0.702395	-0.60548		1	145400000	145600000	0.00341947	-0.0217454		1	145400000	145600000	-0.00687106	-0.0121426
3	48687500	48712500	-0.375182	-0.107752		1	145600000	145800000	0.021073	-0.0402277		1	145600000	145800000	-0.0302799	-0.0184549
3	48962500	48987500	-0.301105	-0.0553435		1	145800000	146000000	0.0372244	-0.0451118		1	145800000	146000000	-0.0312518	-0.0128908
3	49462500	49487500	-0.731811	-0.611163		1	146000000	146200000	0.0234095	-0.0273779		1	146000000	146200000	-0.01588	-0.0109322
3	49687500	49712500	-0.451808	-0.0457018		1	146200000	146400000	0.00893531	-0.0092921		1	146200000	146400000	-0.00594238	-0.00465345
3	49937500	49962500	-0.0947402	0.383603		1	146400000	146600000	0.00408916	-0.00557522		1	146400000	146600000	-0.00486982	-0.010085
3	50337500	50362500	-0.75756	-0.873347		1	146600000	146800000	0.00211371	0.00215655		1	146600000	146800000	-0.0114396	-0.0139259
3	51362500	51387500	-1.11072	-1.23699		1	146800000	147000000	0.00824527	-0.00930181		1	146800000	147000000	-0.0111984	-0.0156989
3	51687500	51712500	-0.650781	-0.296689		1	147000000	147200000	0.0167497	-0.0183825		1	147000000	147200000	-0.028476	-0.0236655
3	51912500	51937500	-0.994416	-0.834906		1	147200000	147400000	0.00871233	-0.0116845		1	147200000	147400000	-0.0285802	-0.0227395
3	52187500	52212500	-0.261009	0.0213064		1	147400000	147600000	0.0028922	-0.00329946		1	147400000	147600000	-0.0291355	-0.0201853
3	52437500	52462500	-0.22136	0.113855		1	147600000	147800000	0.00828477	-0.00841809		1	147600000	147800000	-0.0283461	-0.0226583
3	53087500	53112500	-0.387266	-0.331975		1	147800000	148000000	0.00803257	-0.0114974		1	147800000	148000000	-0.0216974	-0.0165791
3	53337500	53362500	-0.5069	-0.670229		1	148000000	148200000	0.0125369	-0.0223833		1	148000000	148200000	-0.0158537	-0.0123072
3	53712500	53737500	-0.0880638	-0.0169205		1	148200000	148400000	0.0131664	-0.0241721		1	148200000	148400000	-0.0193626	-0.0214473
3	53912500	53937500	-0.820629	-1.0837		1	148400000	148600000	0.0145692	-0.0289358		1	148400000	148600000	-0.0156862	-0.011771
3	56537500	56562500	-0.83225	-1.1569		1	148600000	148800000	0.0052262	-0.012233		1	148600000	148800000	-0.00119407	-0.00302439
3	57087500	57112500	-0.404099	-0.479355		1	148800000	149000000	0.0041126	-0.0168649		1	148800000	149000000	-0.00354308	-0.00301779
3	57537500	57562500	-0.419309	-0.371019		1	149000000	149200000	0.00511111	-0.0161463		1	149000000	149200000	-0.00666335	-0.00243845
3	58162500	58187500	-0.299119	-0.0652748		1	149200000	149400000	0.00347128	-0.00778133		1	149200000	149400000	-0.00629923	-0.00236842
3	58312500	58337500	-0.0240671	0.371015		1	149400000	149600000	0.00319843	-0.0116917		1	149400000	149600000	-0.00194751	-0.00404923
3	58537500	58562500	-0.371835	-0.505958		1	149600000	149800000	0.00474574	-0.00942679		1	149600000	149800000	-0.0080595	-0.00730952
3	59187500	59212500	-0.838121	-0.951017		1	149800000	150000000	0.0319755	-0.042732		1	149800000	150000000	-0.0204116	-0.00924378
3	59562500	59587500	-0.610287	-0.691383		1	150000000	150200000	0.0404799	-0.0442055		1	150000000	150200000	-0.0187274	-0.00795631
3	61837500	61862500	-0.165179	-0.249395		1	150200000	150400000	0.042235	-0.0456123		1	150200000	150400000	-0.0161717	-0.00708733
3	62187500	62212500	-0.730434	-0.925193		1	150400000	150600000	0.0329166	-0.0445829		1	150400000	150600000	-0.0145074	-0.00565879
3	63287500	63312500	-0.604301	-0.841889		1	150600000	150800000	0.0388446	-0.0441052		1	150600000	150800000	-0.0145789	-0.00321178
3	63812500	63837500	-0.847067	-1.25703		1	150800000	151000000	0.0401844	-0.0444178		1	150800000	151000000	-0.015147	-0.00388952
3	64012500	64037500	-0.841833	-1.31804		1	151000000	151200000	0.0425387	-0.0449074		1	151000000	151200000	-0.0148608	-0.00421991
3	65737500	65762500	-0.735469	-0.938902		1	151200000	151400000	0.0416654	-0.0454353		1	151200000	151400000	-0.0174292	-0.00622435
3	67112500	67137500	-0.521596	-0.674284		1	151400000	151600000	0.0313199	-0.0455709		1	151400000	151600000	-0.0214721	-0.00899715
3	67362500	67387500	-0.646424	-0.929755		1	151600000	151800000	0.0321598	-0.0427183		1	151600000	151800000	-0.023765	-0.0101705
3	69437500	69462500	-0.557783	-0.60925		1	151800000	152000000	0.0235398	-0.03671		1	151800000	152000000	-0.0225531	-0.0146259
3	69662500	69687500	-0.28072	-0.401247		1	152000000	152200000	0.0112737	-0.0136122		1	152000000	152200000	-0.0201003	-0.0118871
3	71862500	71887500	-0.574396	-0.786602		1	152200000	152400000	0.00167187	0.00273522		1	152200000	152400000	-0.0165131	-0.00613628
3	73087500	73112500	-1.11642	-1.38003		1	152400000	152600000	0.00318029	-0.00169691		1	152400000	152600000	-0.019912	-0.00924135
3	73512500	73537500	-0.765967	-0.821232		1	152600000	152800000	0.00344741	0.003381		1	152600000	152800000	-0.0129056	-0.00585643
3	78637500	78662500	-0.860779	-1.08769		1	152800000	153000000	0.00566884	-0.00506073		1	152800000	153000000	-0.0224774	-0.0110685
3	79037500	79062500	-0.996254	-0.991644		1	153000000	153200000	0.011341	-0.00258085		1	153000000	153200000	-0.0219981	-0.00839836
3	79487500	79512500	-0.588795	-0.776437		1	153200000	153400000	0.0239679	-0.0201033		1	153200000	153400000	-0.0275506	-0.0104749
3	82137500	82162500	-0.448317	-0.361793		1	153400000	153600000	0.0294758	-0.0306717		1	153400000	153600000	-0.0187753	-0.0105347
3	87987500	88012500	-0.582442	-0.378469		1	153600000	153800000	0.041534	-0.0434923		1	153600000	153800000	-0.0197427	-0.00668737
3	88187500	88212500	-1.06768	-1.2985		1	153800000	154000000	0.0420032	-0.043212		1	153800000	154000000	-0.015324	-0.00410524
3	94212500	94237500	-0.377558	-0.614674		1	154000000	154200000	0.0318434	-0.0421144		1	154000000	154200000	-0.0165622	-0.00531958
3	95737500	95762500	-0.350009	-0.342451		1	154200000	154400000	0.0414317	-0.0451941		1	154200000	154400000	-0.0141992	-0.00497229
3	97737500	97762500	-0.658589	-0.990404		1	154400000	154600000	0.0415997	-0.0448606		1	154400000	154600000	-0.0167342	-0.00331401
3	98012500	98037500	-0.738826	-0.831931		1	154600000	154800000	0.036666	-0.042387		1	154600000	154800000	-0.0136725	-0.00576137
3	98337500	98362500	-0.134284	-0.160209		1	154800000	155000000	0.0435994	-0.045441		1	154800000	155000000	-0.0164188	-0.00290877
3	98587500	98612500	-0.546227	-0.306091		1	155000000	155200000	0.0440713	-0.0434589		1	155000000	155200000	-0.0117874	-0.00161557
3	98812500	98837500	-0.785511	-0.55544		1	155200000	155400000	0.0410966	-0.0427662		1	155200000	155400000	-0.0111383	-0.0022392
3	99012500	99037500	-0.249505	-0.341565		1	155400000	155600000	0.0285468	-0.0428412		1	155400000	155600000	-0.012369	-0.00267932
3	99787500	99812500	-1.08141	-1.42943		1	155600000	155800000	0.0342459	-0.0420134		1	155600000	155800000	-0.0113248	-0.00146334
3	100262500	100287500	-0.805473	-0.732139		1	155800000	156000000	0.0377729	-0.0424307		1	155800000	156000000	-0.0117061	-0.00191746
3	102212500	102237500	-0.991844	-0.729742		1	156000000	156200000	0.0416162	-0.0429476		1	156000000	156200000	-0.014209	-0.00181019
3	105337500	105362500	-0.610056	-0.679365		1	156200000	156400000	0.0400636	-0.0440681		1	156200000	156400000	-0.0149761	-0.00198925
3	105862500	105887500	-0.428949	-0.140716		1	156400000	156600000	0.0441717	-0.045161		1	156400000	156600000	-0.0161279	-0.00519618
3	106612500	106637500	-0.812693	-1.15237		1	156600000	156800000	0.0437503	-0.0468518		1	156600000	156800000	-0.0214039	-0.00776144
3	107512500	107537500	-0.544551	-0.638775		1	156800000	157000000	0.0326414	-0.0401397		1	156800000	157000000	-0.0252534	-0.0118033
3	108462500	108487500	-0.638056	-0.803238		1	157000000	157200000	0.0329802	-0.0399399		1	157000000	157200000	-0.0336427	-0.0176211
3	108637500	108662500	-0.55574	-0.660108		1	157200000	157400000	0.0088658	-0.0222728		1	157200000	157400000	-0.0302137	-0.0241879
3	111537500	111562500	-0.525342	-0.655194		1	157400000	157600000	0.0135176	-0.0266896		1	157400000	157600000	-0.0391878	-0.0257124
3	112312500	112337500	-0.28854	0.139273		1	157600000	157800000	-0.00106437	-0.0148367		1	157600000	157800000	-0.0353691	-0.0275038
3	112562500	112587500	-0.946987	-1.07991		1	157800000	158000000	-0.00858572	-0.00343631		1	157800000	158000000	-0.0306068	-0.0287295
3	113012500	113037500	-1.08139	-1.28679		1	158000000	158200000	-0.00391667	0.000696694		1	158000000	158200000	-0.0320168	-0.0324133
3	113712500	113737500	-0.245917	-0.370718		1	158200000	158400000	-0.0119644	0.00331262		1	158200000	158400000	-0.0353558	-0.0348528
3	114812500	114837500	-0.239264	-0.294042		1	158400000	158600000	-0.0199189	0.015722		1	158400000	158600000	-0.0304965	-0.0283539
3	115037500	115062500	-0.247471	-0.189553		1	158600000	158800000	-0.024545	0.0154918		1	158600000	158800000	-0.0319968	-0.031724
3	115212500	115237500	-0.429044	-0.521458		1	158800000	159000000	-0.0162103	-0.000361625		1	158800000	159000000	-0.0326925	-0.0405826
3	116762500	116787500	-0.759371	-0.875776		1	159000000	159200000	-0.00907408	-0.0111355		1	159000000	159200000	-0.0396524	-0.0389035
3	118612500	118637500	-0.174324	-0.227005		1	159200000	159400000	-0.0268771	0.0226357		1	159200000	159400000	-0.0297161	-0.0280905
3	119212500	119237500	-0.575962	-0.747971		1	159400000	159600000	-0.0259155	0.0220273		1	159400000	159600000	-0.0243672	-0.020153
3	119687500	119712500	-0.694605	-0.658262		1	159600000	159800000	-0.0270288	0.0182099		1	159600000	159800000	-0.030047	-0.0298733
3	120562500	120587500	-0.717929	-0.686772		1	159800000	160000000	-0.00653803	-0.0134247		1	159800000	160000000	-0.0464802	-0.0354461
3	120812500	120837500	-0.80454	-0.756967		1	160000000	160200000	0.00834308	-0.0298991		1	160000000	160200000	-0.0427113	-0.0321524
3	122087500	122112500	-0.411501	-0.147527		1	160200000	160400000	0.0235689	-0.0413272		1	160200000	160400000	-0.0362828	-0.0209565
3	122362500	122387500	-0.498761	-0.52417		1	160400000	160600000	0.0189057	-0.0342387		1	160400000	160600000	-0.0317451	-0.0222008
3	122712500	122737500	-0.648062	-0.488417		1	160600000	160800000	0.0149073	-0.036222		1	160600000	160800000	-0.0388054	-0.0222278
3	123612500	123637500	-0.661131	-0.689219		1	160800000	161000000	0.0163815	-0.0358972		1	160800000	161000000	-0.0286046	-0.0269055
3	124287500	124312500	-0.34286	-0.136691		1	161000000	161200000	0.0343447	-0.0448347		1	161000000	161200000	-0.0292901	-0.015502
3	124537500	124562500	-0.716506	-0.51547		1	161200000	161400000	0.0254314	-0.0421563		1	161200000	161400000	-0.0326293	-0.0205925
3	124912500	124937500	-0.542751	-0.393018		1	161400000	161600000	0.0166198	-0.0307801		1	161400000	161600000	-0.0306657	-0.0251671
3	125587500	125612500	-1.01655	-1.10625		1	161600000	161800000	0.0140609	-0.0356736		1	161600000	161800000	-0.0336463	-0.0248315
3	126487500	126512500	-0.58196	-0.746885		1	161800000	162000000	-0.00954692	-0.0194958		1	161800000	162000000	-0.0497335	-0.0386053
3	126662500	126687500	-0.672198	-0.633171		1	162000000	162200000	-0.020775	0.0121978		1	162000000	162200000	-0.0431435	-0.0367744
3	127012500	127037500	-0.441092	-0.354163		1	162200000	162400000	-0.0200246	0.0121452		1	162200000	162400000	-0.0423818	-0.0377363
3	127537500	127562500	-0.951633	-1.29024		1	162400000	162600000	-0.00917053	-0.0048462		1	162400000	162600000	-0.049088	-0.0446117
3	128037500	128062500	-0.819984	-0.792801		1	162600000	162800000	-0.00893614	-0.00655601		1	162600000	162800000	-0.048754	-0.0441431
3	129312500	129337500	-0.303912	-0.342085		1	162800000	163000000	-0.0334882	0.0277413		1	162800000	163000000	-0.0386545	-0.0418955
3	130662500	130687500	-0.614996	-0.878541		1	163000000	163200000	-0.0360086	0.0321352		1	163000000	163200000	-0.0324066	-0.0382148
3	131012500	131037500	-0.940968	-1.17252		1	163200000	163400000	-0.0323279	0.0237986		1	163200000	163400000	-0.0437891	-0.0463365
3	131512500	131537500	-0.359289	-0.499596		1	163400000	163600000	-0.0367977	0.0375928		1	163400000	163600000	-0.0321266	-0.0352374
3	131787500	131812500	-0.347547	-0.273046		1	163600000	163800000	-0.0335767	0.0370347		1	163600000	163800000	-0.0281158	-0.0278165
3	132037500	132062500	-0.574302	-0.305728		1	163800000	164000000	-0.0375911	0.037727		1	163800000	164000000	-0.0347995	-0.0273784
3	132712500	132737500	-1.07774	-1.33941		1	164000000	164200000	-0.0224037	0.0362102		1	164000000	164200000	-0.0161304	-0.0259482
3	134762500	134787500	-1.01934	-1.1326		1	164200000	164400000	-0.0368225	0.0358879		1	164200000	164400000	-0.0295199	-0.0240455
3	135237500	135262500	-0.42117	-0.347617		1	164400000	164600000	-0.0350855	0.037417		1	164400000	164600000	-0.032836	-0.0274559
3	136037500	136062500	-0.979744	-1.2525		1	164600000	164800000	-0.0350937	0.026803		1	164600000	164800000	-0.0302506	-0.0218003
3	136737500	136762500	-0.694134	-0.66386		1	164800000	165000000	-0.0308049	0.0384889		1	164800000	165000000	-0.0254793	-0.0297826
3	137012500	137037500	-1.06116	-1.27974		1	165000000	165200000	-0.0302975	0.0363021		1	165000000	165200000	-0.0281617	-0.0348207
3	138462500	138487500	-0.514742	-0.471143		1	165200000	165400000	-0.0340747	0.0327047		1	165200000	165400000	-0.0397169	-0.0369883
3	138912500	138937500	-1.04756	-1.26343		1	165400000	165600000	-0.0359837	0.0294213		1	165400000	165600000	-0.0399409	-0.042223
3	139312500	139337500	-0.815021	-0.962897		1	165600000	165800000	-0.0130323	-0.00577657		1	165600000	165800000	-0.04202	-0.0455177
3	140862500	140887500	-0.637939	-0.776417		1	165800000	166000000	-0.0152279	0.00448559		1	165800000	166000000	-0.0458351	-0.0484608
3	145737500	145762500	-0.407838	-0.551231		1	166000000	166200000	-0.0288637	0.0286856		1	166000000	166200000	-0.0406324	-0.0410477
3	146037500	146062500	-0.360586	-0.423811		1	166200000	166400000	-0.0283243	0.0296704		1	166200000	166400000	-0.0273443	-0.0362029
3	146637500	146662500	-0.577289	-0.739887		1	166400000	166600000	-0.0343862	0.0328098		1	166400000	166600000	-0.0337365	-0.0330605
3	148062500	148087500	-0.388651	-0.312946		1	166600000	166800000	-0.0355826	0.0345279		1	166600000	166800000	-0.0324181	-0.03291
3	148937500	148962500	-0.712583	-0.845935		1	166800000	167000000	-0.0261728	0.0106503		1	166800000	167000000	-0.0438356	-0.0448059
3	149487500	149512500	-0.779801	-0.81846		1	167000000	167200000	-0.0261534	0.00998262		1	167000000	167200000	-0.0388875	-0.0437787
3	149787500	149812500	-0.472358	-0.456866		1	167200000	167400000	0.00245863	-0.0262903		1	167200000	167400000	-0.0418741	-0.033231
3	150212500	150237500	-0.633071	-0.591772		1	167400000	167600000	-0.00833216	-0.019171		1	167400000	167600000	-0.0418016	-0.0388417
3	150512500	150537500	-0.513362	-0.601485		1	167600000	167800000	0.0093082	-0.029916		1	167600000	167800000	-0.0441564	-0.0302446
3	150862500	150887500	-0.353883	-0.203165		1	167800000	168000000	0.00458764	-0.0249841		1	167800000	168000000	-0.0472668	-0.0316821
3	151437500	151462500	-0.366148	-0.616726		1	168000000	168200000	0.00933605	-0.0252625		1	168000000	168200000	-0.0465608	-0.034923
3	152437500	152462500	-0.560179	-0.599972		1	168200000	168400000	0.0104198	-0.016064		1	168200000	168400000	-0.0320467	-0.0419557
3	153762500	153787500	-0.325667	-0.365771		1	168400000	168600000	0.0191143	-0.00858332		1	168400000	168600000	-0.0319813	-0.0428432
3	154312500	154337500	-0.52508	-0.792229		1	168600000	168800000	0.00468428	0.00817814		1	168600000	168800000	-0.0276374	-0.0416179
3	155712500	155737500	-0.705781	-0.995095		1	168800000	169000000	0.00975056	0.00166555		1	168800000	169000000	-0.0353808	-0.0386273
3	156512500	156537500	-0.675121	-0.556259		1	169000000	169200000	0.0154101	-0.0135889		1	169000000	169200000	-0.0326165	-0.0390318
3	156662500	156687500	-0.339918	-0.280191		1	169200000	169400000	0.00577964	-0.0036914		1	169200000	169400000	-0.0302098	-0.0424675
3	158087500	158112500	-0.358655	-0.78637		1	169400000	169600000	-0.00267564	-0.00503036		1	169400000	169600000	-0.0373584	-0.0425481
3	158812500	158837500	-0.612155	-0.976054		1	169600000	169800000	-0.00218598	-0.00687277		1	169600000	169800000	-0.0394988	-0.0431345
3	159262500	159287500	-0.632065	-0.66491		1	169800000	170000000	0.00780993	-0.0153646		1	169800000	170000000	-0.0358813	-0.0404178
3	160012500	160037500	-0.421712	-0.373586		1	170000000	170200000	-0.00346564	0.0086397		1	170000000	170200000	-0.0318038	-0.044108
3	160937500	160962500	-0.535683	-0.552174		1	170200000	170400000	-0.0110422	0.0245425		1	170200000	170400000	-0.0365176	-0.0377183
3	161487500	161512500	-0.760712	-1.0177		1	170400000	170600000	0.000887732	0.0201005		1	170400000	170600000	-0.0362611	-0.0442577
3	161837500	161862500	-0.5084	-0.641637		1	170600000	170800000	-0.0102933	0.0271078		1	170600000	170800000	-0.0345475	-0.0416876
3	163487500	163512500	-0.57621	-0.45094		1	170800000	171000000	-0.024154	0.0286735		1	170800000	171000000	-0.0375975	-0.0411155
3	165187500	165212500	-0.738852	-0.895266		1	171000000	171200000	-0.0299118	0.0308762		1	171000000	171200000	-0.0350288	-0.0348896
3	168187500	168212500	-0.605831	-0.796019		1	171200000	171400000	-0.0246711	0.024925		1	171200000	171400000	-0.0368555	-0.0430295
3	169737500	169762500	-0.85611	-1.24641		1	171400000	171600000	-0.00287785	-0.00772099		1	171400000	171600000	-0.0444147	-0.0438738
3	170412500	170437500	-0.743309	-0.435073		1	171600000	171800000	-0.00414427	-0.00966612		1	171600000	171800000	-0.0447959	-0.0423704
3	171162500	171187500	-0.631304	-0.827281		1	171800000	172000000	-0.0216897	0.00774286		1	171800000	172000000	-0.0413367	-0.0431599
3	171562500	171587500	-0.92577	-0.971313		1	172000000	172200000	-0.00905548	-0.0057746		1	172000000	172200000	-0.0380346	-0.0437213
3	171837500	171862500	-0.721705	-0.468566		1	172200000	172400000	0.00461869	-0.0183586		1	172200000	172400000	-0.0379957	-0.0354224
3	172012500	172037500	-0.399481	-0.112823		1	172400000	172600000	-0.0115504	-0.0124766		1	172400000	172600000	-0.0427579	-0.0423059
3	172337500	172362500	-0.802186	-0.844684		1	172600000	172800000	-0.0142761	-0.00565677		1	172600000	172800000	-0.0378359	-0.0414515
3	178412500	178437500	-1.01425	-1.24875		1	172800000	173000000	-0.0197176	0.00396335		1	172800000	173000000	-0.0350993	-0.0371308
3	179312500	179337500	-0.561291	-0.55997		1	173000000	173200000	-0.0159676	0.00185533		1	173000000	173200000	-0.03368	-0.0382927
3	180587500	180612500	-0.816587	-0.828842		1	173200000	173400000	-0.000220052	-0.0180192		1	173200000	173400000	-0.0420854	-0.036592
3	182687500	182712500	-1.03148	-1.13899		1	173400000	173600000	-0.0156875	-0.0082814		1	173400000	173600000	-0.0476507	-0.0383073
3	183087500	183112500	-0.382119	-0.23977		1	173600000	173800000	-0.0166351	-0.0046726		1	173600000	173800000	-0.0405019	-0.0395486
3	183412500	183437500	-0.916626	-0.868746		1	173800000	174000000	0.00512853	-0.0264422		1	173800000	174000000	-0.0348714	-0.0324083
3	183862500	183887500	-0.8251	-0.576286		1	174000000	174200000	-0.0149092	-0.0141873		1	174000000	174200000	-0.0378202	-0.0386563
3	184537500	184562500	-0.17912	0.094859		1	174200000	174400000	-0.0285716	-0.00501942		1	174200000	174400000	-0.0303346	-0.0372289
3	184787500	184812500	-0.791261	-0.720771		1	174400000	174600000	-0.0305729	0.00557565		1	174400000	174600000	-0.0326946	-0.0409413
3	185612500	185637500	-0.75779	-0.792508		1	174600000	174800000	-0.0276225	-0.000650803		1	174600000	174800000	-0.038997	-0.0402032
3	185937500	185962500	-0.841583	-0.994351		1	174800000	175000000	-0.00623144	-0.0150993		1	174800000	175000000	-0.0454562	-0.0350859
3	186237500	186262500	-0.615904	-0.372896		1	175000000	175200000	-0.0151182	-0.00660818		1	175000000	175200000	-0.048262	-0.0447437
3	186562500	186587500	-0.790492	-0.764988		1	175200000	175400000	-0.0156241	0.000678195		1	175200000	175400000	-0.047434	-0.0443221
3	186812500	186837500	-0.566802	-0.600276		1	175400000	175600000	-0.0292692	0.0220583		1	175400000	175600000	-0.0395788	-0.0381083
3	187162500	187187500	-0.746588	-1.03061		1	175600000	175800000	-0.0291591	0.0244294		1	175600000	175800000	-0.0375701	-0.0353799
3	187712500	187737500	-1.23066	-1.52852		1	175800000	176000000	-0.0329575	0.0182872		1	175800000	176000000	-0.0424349	-0.0415063
3	189237500	189262500	-0.944209	-1.14588		1	176000000	176200000	-0.0244715	-0.00329212		1	176000000	176200000	-0.0464246	-0.0431403
3	189937500	189962500	-1.03762	-1.33661		1	176200000	176400000	-0.0320281	0.0297013		1	176200000	176400000	-0.0402133	-0.0418567
3	190187500	190212500	-0.0598935	0.210307		1	176400000	176600000	-0.0354324	0.0345192		1	176400000	176600000	-0.0377747	-0.0330499
3	191412500	191437500	-0.913773	-0.976982		1	176600000	176800000	-0.0345897	0.0353911		1	176600000	176800000	-0.0369268	-0.0344318
3	192787500	192812500	-0.725858	-1.04731		1	176800000	177000000	-0.0215659	0.0365868		1	176800000	177000000	-0.0213889	-0.03646
3	194312500	194337500	-0.793566	-0.815188		1	177000000	177200000	-0.0320519	0.0339051		1	177000000	177200000	-0.0353417	-0.0348497
3	194662500	194687500	-0.819876	-0.898729		1	177200000	177400000	-0.0321998	0.0366412		1	177200000	177400000	-0.0369889	-0.0293213
3	195262500	195287500	-0.935162	-0.911052		1	177400000	177600000	-0.0285036	0.0353944		1	177400000	177600000	-0.043436	-0.0316198
3	195537500	195562500	-0.648781	-0.569767		1	177600000	177800000	-0.0200583	0.0349324		1	177600000	177800000	-0.0370082	-0.0316141
3	196212500	196237500	-0.679092	-0.262114		1	177800000	178000000	-0.0258529	0.0351512		1	177800000	178000000	-0.045087	-0.0325049
3	196512500	196537500	-0.475443	-0.0149855		1	178000000	178200000	-0.0242414	0.0312133		1	178000000	178200000	-0.0532887	-0.0408002
3	196962500	196987500	-0.33016	0.14997		1	178200000	178400000	-0.0287439	0.0301719		1	178200000	178400000	-0.0383438	-0.0404684
3	197212500	197237500	-0.511459	-0.0141672		1	178400000	178600000	-0.026177	0.0223678		1	178400000	178600000	-0.0459151	-0.0433204
4	1012500	1037500	-0.59462	-0.183122		1	178600000	178800000	-0.0179596	0.0112153		1	178600000	178800000	-0.0356803	-0.0428123
4	1362500	1387500	-0.865091	-0.813952		1	178800000	179000000	-0.0279117	0.0245271		1	178800000	179000000	-0.0375159	-0.0409062
4	1662500	1687500	-0.674565	-0.692907		1	179000000	179200000	-0.00413016	-0.00895221		1	179000000	179200000	-0.0435387	-0.0432503
4	2187500	2212500	-0.238267	0.461689		1	179200000	179400000	-0.0097963	-0.00515845		1	179200000	179400000	-0.0418231	-0.0420406
4	2437500	2462500	-0.461098	-0.21584		1	179400000	179600000	-0.0317336	0.0310779		1	179400000	179600000	-0.0330912	-0.0382456
4	2962500	2987500	-0.426057	0.13234		1	179600000	179800000	-0.0300537	0.025311		1	179600000	179800000	-0.0447763	-0.0402734
4	3537500	3562500	-0.565416	-0.354044		1	179800000	180000000	0.00419021	-0.0203316		1	179800000	180000000	-0.0457974	-0.035724
4	3937500	3962500	-0.862736	-0.519011		1	180000000	180200000	0.00214808	-0.0223195		1	180000000	180200000	-0.0428488	-0.0353971
4	5362500	5387500	-0.452504	0.0868037		1	180200000	180400000	-0.0101719	-0.0137071		1	180200000	180400000	-0.0431246	-0.0359388
4	5812500	5837500	-0.788516	-0.949119		1	180400000	180600000	-0.00187045	-0.0172484		1	180400000	180600000	-0.0442671	-0.0381995
4	6337500	6362500	-0.430085	-0.289548		1	180600000	180800000	-0.000167624	-0.0188084		1	180600000	180800000	-0.0405535	-0.0313851
4	7087500	7112500	-0.803952	-1.13002		1	180800000	181000000	0.0108296	-0.0264592		1	180800000	181000000	-0.0359549	-0.0326984
4	8437500	8462500	-0.548446	-0.11706		1	181000000	181200000	0.021258	-0.0354423		1	181000000	181200000	-0.0331835	-0.0261906
4	11412500	11437500	-0.434795	-0.311075		1	181200000	181400000	-0.0112725	0.00437272		1	181200000	181400000	-0.0374813	-0.0295005
4	13287500	13312500	-0.300159	-0.199793		1	181400000	181600000	0.00838972	-0.0170539		1	181400000	181600000	-0.0376825	-0.032394
4	13637500	13662500	-0.918704	-1.60499		1	181600000	181800000	-0.00980599	-0.000637957		1	181600000	181800000	-0.0411245	-0.0283409
4	16012500	16037500	-0.708492	-0.573899		1	181800000	182000000	-0.0115784	0.00576805		1	181800000	182000000	-0.0340987	-0.0306307
4	16262500	16287500	-0.810285	-0.989899		1	182000000	182200000	-0.00597878	-0.00357289		1	182000000	182200000	-0.0396435	-0.0371365
4	17787500	17812500	-0.860959	-0.933973		1	182200000	182400000	-0.00928605	-0.000338815		1	182200000	182400000	-0.038498	-0.0277202
4	18062500	18087500	0.131258	0.387785		1	182400000	182600000	-0.00380392	-0.0171572		1	182400000	182600000	-0.0466496	-0.0323807
4	18637500	18662500	-0.742802	-1.17096		1	182600000	182800000	0.020084	-0.0320437		1	182600000	182800000	-0.0384105	-0.0291176
4	20237500	20262500	-0.691703	-0.781883		1	182800000	183000000	0.00957895	-0.0321806		1	182800000	183000000	-0.0421334	-0.0299038
4	22362500	22387500	-0.963015	-1.09451		1	183000000	183200000	0.0098735	-0.0309325		1	183000000	183200000	-0.0405726	-0.0297506
4	25412500	25437500	-0.8402	-1.2195		1	183200000	183400000	0.00217601	-0.0195095		1	183200000	183400000	-0.0424212	-0.034615
4	25762500	25787500	-0.668208	-0.663972		1	183400000	183600000	0.0160227	-0.0341176		1	183400000	183600000	-0.0412558	-0.0312584
4	26437500	26462500	-0.879648	-1.1375		1	183600000	183800000	0.00671353	-0.0252411		1	183600000	183800000	-0.0385296	-0.0302768
4	27012500	27037500	-1.09668	-1.46976		1	183800000	184000000	0.00242804	-0.0242393		1	183800000	184000000	-0.042001	-0.0339483
4	36387500	36412500	-0.765033	-0.674981		1	184000000	184200000	-0.0246906	0.00286956		1	184000000	184200000	-0.0448616	-0.0445176
4	37387500	37412500	-0.621612	-0.798118		1	184200000	184400000	-0.0292112	0.0180195		1	184200000	184400000	-0.0329468	-0.042211
4	37562500	37587500	-0.382485	-0.583301		1	184400000	184600000	-0.0319795	0.0164753		1	184400000	184600000	-0.0406504	-0.0426124
4	37787500	37812500	-0.20588	0.0418704		1	184600000	184800000	-0.0171938	0.00192144		1	184600000	184800000	-0.0455936	-0.0455888
4	38037500	38062500	-0.935432	-0.792033		1	184800000	185000000	-0.0217426	-0.00641571		1	184800000	185000000	-0.0465592	-0.0412922
4	38712500	38737500	-0.821777	-0.867096		1	185000000	185200000	-0.018649	0.00470928		1	185000000	185200000	-0.0422652	-0.0470329
4	39437500	39462500	-0.735246	-0.565809		1	185200000	185400000	-0.0277791	0.0135584		1	185200000	185400000	-0.0419355	-0.0455906
4	40312500	40337500	-0.580107	-0.463867		1	185400000	185600000	-0.0400787	0.0244008		1	185400000	185600000	-0.0333767	-0.0458062
4	40712500	40737500	-0.60196	-0.292147		1	185600000	185800000	-0.0408925	0.0325402		1	185600000	185800000	-0.0320281	-0.0456978
4	40912500	40937500	-0.586791	-0.75389		1	185800000	186000000	-0.0454502	0.0368242		1	185800000	186000000	-0.0286659	-0.0399227
4	41237500	41262500	-0.996283	-1.29557		1	186000000	186200000	-0.0455327	0.0365175		1	186000000	186200000	-0.034283	-0.0413727
4	41662500	41687500	-0.349264	-0.316312		1	186200000	186400000	-0.0285417	0.0150707		1	186200000	186400000	-0.0472097	-0.0495007
4	42262500	42287500	-0.518457	-0.445961		1	186400000	186600000	-0.0361982	0.0214904		1	186400000	186600000	-0.0409853	-0.049256
4	42537500	42562500	-0.380123	-0.396599		1	186600000	186800000	-0.0415339	0.024838		1	186600000	186800000	-0.0359865	-0.0503818
4	46812500	46837500	-0.439201	-0.634633		1	186800000	187000000	-0.0421104	0.0228891		1	186800000	187000000	-0.0379995	-0.0508904
4	47612500	47637500	-0.518089	-0.486177		1	187000000	187200000	-0.0432103	0.0337779		1	187000000	187200000	-0.041164	-0.0480454
4	47912500	47937500	-0.267508	-0.0986103		1	187200000	187400000	-0.0419192	0.0355464		1	187200000	187400000	-0.0341004	-0.0470146
4	48112500	48137500	-0.453184	-0.306396		1	187400000	187600000	-0.0413616	0.0372725		1	187400000	187600000	-0.036165	-0.0433439
4	48312500	48337500	-0.300611	0.0621105		1	187600000	187800000	-0.0411809	0.0388586		1	187600000	187800000	-0.0377882	-0.0422878
4	48562500	48587500	-0.0336556	0.0801185		1	187800000	188000000	-0.0386088	0.0261123		1	187800000	188000000	-0.0426584	-0.0487233
4	52987500	53012500	-0.69859	-0.940286		1	188000000	188200000	-0.0405556	0.0247207		1	188000000	188200000	-0.0389902	-0.0480902
4	53912500	53937500	-0.417141	-0.511156		1	188200000	188400000	-0.0410447	0.0354472		1	188200000	188400000	-0.0312139	-0.0377147
4	54237500	54262500	-0.92988	-1.27955		1	188400000	188600000	-0.0454309	0.037158		1	188400000	188600000	-0.0297869	-0.0397277
4	55312500	55337500	-0.873606	-1.11787		1	188600000	188800000	-0.0408592	0.0386802		1	188600000	188800000	-0.0297774	-0.0428951
4	55837500	55862500	-0.771218	-0.86336		1	188800000	189000000	-0.0442502	0.0368879		1	188800000	189000000	-0.0369667	-0.043427
4	56037500	56062500	-0.223015	-0.262581		1	189000000	189200000	-0.0447825	0.0367525		1	189000000	189200000	-0.0316577	-0.0430625
4	56337500	56362500	-0.819085	-1.00449		1	189200000	189400000	-0.0428402	0.0362963		1	189200000	189400000	-0.0385645	-0.0443943
4	56537500	56562500	-0.586461	-0.547252		1	189400000	189600000	-0.0449346	0.0358054		1	189400000	189600000	-0.033763	-0.0449696
4	62737500	62762500	-0.581445	-0.704325		1	189600000	189800000	-0.0427278	0.0347842		1	189600000	189800000	-0.0371805	-0.0449509
4	63737500	63762500	-0.541327	-0.266105		1	189800000	190000000	-0.0422157	0.0363119		1	189800000	190000000	-0.0359228	-0.0456507
4	68212500	68237500	-0.475384	-0.788949		1	190000000	190200000	-0.0433826	0.0360537		1	190000000	190200000	-0.035166	-0.0447245
4	68487500	68512500	-1.13335	-1.41694		1	190200000	190400000	-0.0431243	0.0345187		1	190200000	190400000	-0.0403259	-0.0474661
4	69187500	69212500	-0.902783	-0.961492		1	190400000	190600000	-0.0426497	0.034202		1	190400000	190600000	-0.0393076	-0.0499913
4	69887500	69912500	-0.169204	-0.210925		1	190600000	190800000	-0.0420616	0.0352253		1	190600000	190800000	-0.0369022	-0.0465442
4	71712500	71737500	-0.890911	-0.660498		1	190800000	191000000	-0.0432558	0.0364839		1	190800000	191000000	-0.0395135	-0.0429951
4	71962500	71987500	-0.143805	-0.0175509		1	191000000	191200000	-0.0425441	0.0346247		1	191000000	191200000	-0.0351143	-0.0452972
4	72287500	72312500	-0.809039	-0.828829		1	191200000	191400000	-0.041048	0.0351149		1	191200000	191400000	-0.0404797	-0.0448206
4	73037500	73062500	-0.899729	-1.3352		1	191400000	191600000	-0.0447384	0.0358171		1	191400000	191600000	-0.0391843	-0.0453569
4	73262500	73287500	-0.962315	-1.13419		1	191600000	191800000	-0.0420319	0.0341822		1	191600000	191800000	-0.0404629	-0.0467887
4	73662500	73687500	-0.325892	-0.132243		1	191800000	192000000	-0.0455623	0.0342247		1	191800000	192000000	-0.0348164	-0.0486391
4	74137500	74162500	-0.733811	-1.0377		1	192000000	192200000	-0.0438512	0.0360453		1	192000000	192200000	-0.036155	-0.0447729
4	76737500	76762500	-0.217687	-0.0363215		1	192200000	192400000	-0.0423343	0.0353019		1	192200000	192400000	-0.0396061	-0.0471173
4	77212500	77237500	-0.462543	-0.31945		1	192400000	192600000	-0.00764049	0.0014228		1	192400000	192600000	-0.0465687	-0.049756
4	77362500	77387500	-0.155165	-0.00108803		1	192600000	192800000	-0.0341844	0.0248165		1	192600000	192800000	-0.0476779	-0.0539336
4	77637500	77662500	-0.381313	-0.630416		1	192800000	193000000	-0.039778	0.0281417		1	192800000	193000000	-0.0422339	-0.0532968
4	78937500	78962500	-1.06751	-1.60881		1	193000000	193200000	-0.0189107	0.000109839		1	193000000	193200000	-0.0519254	-0.0493617
4	79887500	79912500	-0.475563	-0.602857		1	193200000	193400000	-0.0397088	0.0244196		1	193200000	193400000	-0.0424069	-0.052325
4	80337500	80362500	-0.790476	-0.906141		1	193400000	193600000	-0.0411019	0.0295615		1	193400000	193600000	-0.0445143	-0.0495047
4	81037500	81062500	-1.08316	-1.25822		1	193600000	193800000	-0.0408294	0.0342474		1	193600000	193800000	-0.0379752	-0.049251
4	81387500	81412500	-0.932099	-1.3089		1	193800000	194000000	-0.0425164	0.0374188		1	193800000	194000000	-0.0367659	-0.0425574
4	82787500	82812500	-0.578141	-0.785475		1	194000000	194200000	-0.0419281	0.0344779		1	194000000	194200000	-0.036899	-0.0488051
4	83037500	83062500	-0.522293	-0.165898		1	194200000	194400000	-0.042372	0.0342114		1	194200000	194400000	-0.0348739	-0.0485649
4	83287500	83312500	-0.964094	-0.830498		1	194400000	194600000	-0.0387894	0.0369043		1	194400000	194600000	-0.0366685	-0.0461375
4	86462500	86487500	-0.727724	-1.1005		1	194600000	194800000	-0.0417499	0.0346259		1	194600000	194800000	-0.0414219	-0.0451274
4	86887500	86912500	-0.922502	-1.30012		1	194800000	195000000	-0.0414232	0.0301411		1	194800000	195000000	-0.0395199	-0.0498986
4	87237500	87262500	-0.544709	-0.424701		1	195000000	195200000	-0.0430252	0.033273		1	195000000	195200000	-0.0370692	-0.0484144
4	88212500	88237500	-0.707993	-0.777232		1	195200000	195400000	-0.0440342	0.0335117		1	195200000	195400000	-0.0359624	-0.048265
4	88512500	88537500	-0.680354	-0.959148		1	195400000	195600000	-0.0423797	0.0346429		1	195400000	195600000	-0.036046	-0.046487
4	88787500	88812500	-0.355141	-0.135408		1	195600000	195800000	-0.0420854	0.0342305		1	195600000	195800000	-0.0367339	-0.0500728
4	89137500	89162500	-0.631772	-0.802903		1	195800000	196000000	-0.0432947	0.0367797		1	195800000	196000000	-0.0362588	-0.0455005
4	89437500	89462500	-0.417167	-0.338447		1	196000000	196200000	-0.0452079	0.0360052		1	196000000	196200000	-0.0330601	-0.0454372
4	93787500	93812500	-0.569509	-0.713616		1	196200000	196400000	-0.0473858	0.0355096		1	196200000	196400000	-0.0322811	-0.0447732
4	94612500	94637500	-0.648826	-1.005		1	196400000	196600000	-0.0467024	0.0372578		1	196400000	196600000	-0.0356114	-0.0425164
4	95137500	95162500	-0.676672	-1.2198		1	196600000	196800000	-0.0442522	0.0368125		1	196600000	196800000	-0.0389843	-0.0461734
4	98437500	98462500	-0.623356	-0.509219		1	196800000	197000000	-0.0430915	0.0368439		1	196800000	197000000	-0.0333522	-0.0425365
4	98862500	98887500	-0.453837	-0.652295		1	197000000	197200000	-0.0415158	0.0263241		1	197000000	197200000	-0.0426953	-0.0472767
4	99487500	99512500	-0.593298	-0.966881		1	197200000	197400000	-0.0439526	0.0342831		1	197200000	197400000	-0.0356297	-0.046878
4	99787500	99812500	-0.833282	-0.602323		1	197400000	197600000	-0.0443186	0.0369698		1	197400000	197600000	-0.0337951	-0.0438197
4	101712500	101737500	-0.442131	-0.447845		1	197600000	197800000	-0.0294376	0.03209		1	197600000	197800000	-0.0283488	-0.0442951
4	102237500	102262500	-0.520196	-0.782835		1	197800000	198000000	-0.0401943	0.0357913		1	197800000	198000000	-0.0339509	-0.0424096
4	102612500	102637500	-0.255121	0.0299836		1	198000000	198200000	-0.0308996	0.0249774		1	198000000	198200000	-0.0391504	-0.0486638
4	104862500	104887500	-0.34263	-0.49497		1	198200000	198400000	-0.0285968	0.0160493		1	198200000	198400000	-0.0363879	-0.047031
4	105462500	105487500	-0.737704	-0.878639		1	198400000	198600000	-0.0235937	0.0126842		1	198400000	198600000	-0.0423084	-0.0439647
4	105712500	105737500	-0.446172	-0.399932		1	198600000	198800000	-0.00510181	-0.00794156		1	198600000	198800000	-0.0387599	-0.0392122
4	106337500	106362500	-0.316161	-0.658474		1	198800000	199000000	-0.0139806	-0.0017715		1	198800000	199000000	-0.0394242	-0.0423907
4	107237500	107262500	-0.403064	-0.335507		1	199000000	199200000	-0.00319501	-0.00622337		1	199000000	199200000	-0.0353908	-0.0375886
4	107737500	107762500	-0.49121	-0.659795		1	199200000	199400000	-0.0277975	0.0134167		1	199200000	199400000	-0.0458764	-0.051507
4	107962500	107987500	-0.703296	-1.08585		1	199400000	199600000	-0.0302901	0.026671		1	199400000	199600000	-0.0369272	-0.0498349
4	108587500	108612500	-0.905792	-1.10636		1	199600000	199800000	-0.0337014	0.0302534		1	199600000	199800000	-0.0314696	-0.0421345
4	109412500	109437500	-0.968615	-1.40126		1	199800000	200000000	-0.0295279	0.0312828		1	199800000	200000000	-0.0383566	-0.0428831
4	109987500	110012500	-1.00405	-1.36028		1	200000000	200200000	-0.0171469	0.0168013		1	200000000	200200000	-0.0421547	-0.0452833
4	110537500	110562500	-0.938734	-1.1621		1	200200000	200400000	-0.0183816	-0.000302161		1	200200000	200400000	-0.0440004	-0.0465474
4	111612500	111637500	-0.305723	-0.416539		1	200400000	200600000	-0.00584263	-0.0154129		1	200400000	200600000	-0.0426376	-0.0410683
4	112062500	112087500	-0.613292	-0.859083		1	200600000	200800000	0.0122997	-0.0326376		1	200600000	200800000	-0.0388039	-0.0276781
4	112312500	112337500	-0.430307	-0.433173		1	200800000	201000000	0.0175489	-0.0355482		1	200800000	201000000	-0.0349918	-0.0268811
4	112762500	112787500	0.0594143	0.136903		1	201000000	201200000	0.0175139	-0.0299393		1	201000000	201200000	-0.0408393	-0.0251305
4	113762500	113787500	-0.177419	0.67623		1	201200000	201400000	0.0151964	-0.0169034		1	201200000	201400000	-0.0307986	-0.0176603
4	115537500	115562500	-0.418816	-0.221828		1	201400000	201600000	0.0322071	-0.0367027		1	201400000	201600000	-0.0318225	-0.0157993
4	118262500	118287500	-0.750838	-1.05178		1	201600000	201800000	0.013849	-0.0223711		1	201600000	201800000	-0.0248244	-0.0106083
4	118962500	118987500	-0.5558	-0.809859		1	201800000	202000000	0.0311908	-0.0435177		1	201800000	202000000	-0.023338	-0.00932249
4	119287500	119312500	-0.611561	-0.345345		1	202000000	202200000	0.0359502	-0.0421623		1	202000000	202200000	-0.02399	-0.00538199
4	120062500	120087500	-0.786567	-1.09084		1	202200000	202400000	0.0328511	-0.0393263		1	202200000	202400000	-0.019439	-0.00430435
4	120637500	120662500	-0.274984	-0.267328		1	202400000	202600000	0.0320996	-0.0435157		1	202400000	202600000	-0.0190688	-0.00476148
4	121087500	121112500	-0.541699	-0.670921		1	202600000	202800000	0.0318263	-0.0423057		1	202600000	202800000	-0.016705	-0.00388458
4	122562500	122587500	-0.402947	-0.388266		1	202800000	203000000	0.0421765	-0.0481172		1	202800000	203000000	-0.0177578	-0.00308538
4	122937500	122962500	-0.348233	-0.713291		1	203000000	203200000	0.0385462	-0.0369687		1	203000000	203200000	-0.0161927	0.00115941
4	125287500	125312500	-0.702087	-1.06698		1	203200000	203400000	0.0423036	-0.0444888		1	203200000	203400000	-0.0162225	-0.000920565
4	127512500	127537500	-0.546096	-0.905142		1	203400000	203600000	0.0311037	-0.0338347		1	203400000	203600000	-0.0214068	-0.00144576
4	127762500	127787500	-0.532062	-0.705879		1	203600000	203800000	0.0293255	-0.0420712		1	203600000	203800000	-0.0174013	-0.00153344
4	131037500	131062500	-0.671752	-0.610254		1	203800000	204000000	0.01763	-0.0319945		1	203800000	204000000	-0.0175256	-0.000150079
4	137737500	137762500	-0.350285	-0.440996		1	204000000	204200000	0.0259522	-0.0183961		1	204000000	204200000	-0.0187714	0.00204157
4	140037500	140062500	0.0182769	0.247746		1	204200000	204400000	0.0300005	-0.0258201		1	204200000	204400000	-0.0170389	3.95993e-05
4	140612500	140637500	-0.287023	-0.259265		1	204400000	204600000	0.0434981	-0.0478752		1	204400000	204600000	-0.020029	-0.00244238
4	140862500	140887500	-0.806552	-1.00219		1	204600000	204800000	0.0281305	-0.0300805		1	204600000	204800000	-0.0172282	0.00278969
4	141137500	141162500	-0.581529	-0.890634		1	204800000	205000000	0.0215587	-0.022078		1	204800000	205000000	-0.00968064	0.0012982
4	142112500	142137500	-0.570448	-0.5568		1	205000000	205200000	0.0319898	-0.0363912		1	205000000	205200000	-0.0162191	0.0012624
4	142837500	142862500	-0.791444	-0.663252		1	205200000	205400000	0.0440009	-0.0430095		1	205200000	205400000	-0.0174954	-0.00389547
4	143162500	143187500	-0.390789	-0.592643		1	205400000	205600000	0.0333987	-0.0392951		1	205400000	205600000	-0.017901	-0.00503385
4	143537500	143562500	-0.822533	-1.03503		1	205600000	205800000	0.0417819	-0.0471385		1	205600000	205800000	-0.0180927	-0.00453038
4	144137500	144162500	-0.704114	-0.975964		1	205800000	206000000	0.0187966	-0.0321772		1	205800000	206000000	-0.0184035	-0.00543779
4	145937500	145962500	-0.412318	-0.0172165		1	206000000	206200000	0.0214489	-0.0313174		1	206000000	206200000	-0.0191227	-0.00478007
4	146212500	146237500	-0.456015	-0.255677		1	206200000	206400000	0.00247341	-0.00645956		1	206200000	206400000	-0.000739893	-0.000133376
4	146912500	146937500	-0.539358	-0.405827		1	206400000	206600000	0.0320673	-0.0424137		1	206400000	206600000	-0.0210981	-0.00582442
4	147137500	147162500	-0.492669	-0.657659		1	206600000	206800000	0.0361395	-0.0463179		1	206600000	206800000	-0.0245625	-0.00988809
4	147587500	147612500	-0.782881	-0.943514		1	206800000	207000000	0.0269492	-0.0436639		1	206800000	207000000	-0.0295491	-0.0119821
4	150862500	150887500	-0.261531	0.0795661		1	207000000	207200000	0.00545032	-0.0322843		1	207000000	207200000	-0.0310006	-0.0217879
4	151087500	151112500	-0.938378	-1.36196		1	207200000	207400000	0.00703426	-0.029981		1	207200000	207400000	-0.0329339	-0.018235
4	152787500	152812500	-0.583048	-0.685104		1	207400000	207600000	0.00845217	-0.0352125		1	207400000	207600000	-0.0355929	-0.0240004
4	153637500	153662500	-0.799529	-1.11933		1	207600000	207800000	-0.000572892	-0.029083		1	207600000	207800000	-0.039296	-0.0231236
4	154537500	154562500	-0.205499	-0.431108		1	207800000	208000000	0.0135441	-0.0249162		1	207800000	208000000	-0.041507	-0.0275445
4	155362500	155387500	-0.82675	-0.963197		1	208000000	208200000	-0.0112324	0.00666521		1	208000000	208200000	-0.0398059	-0.0264087
4	155787500	155812500	-0.594297	-0.61735		1	208200000	208400000	-0.0228985	0.018323		1	208200000	208400000	-0.0344053	-0.0278911
4	155962500	155987500	-0.689116	-0.674482		1	208400000	208600000	-0.0273086	0.0237156		1	208400000	208600000	-0.0357062	-0.024638
4	157962500	157987500	-0.724181	-0.662169		1	208600000	208800000	-0.029732	0.0231007		1	208600000	208800000	-0.0356068	-0.0287172
4	162462500	162487500	-0.642934	-0.788926		1	208800000	209000000	-0.0284718	0.0264491		1	208800000	209000000	-0.0294546	-0.0287773
4	163037500	163062500	-0.504465	-0.712176		1	209000000	209200000	-0.023601	0.0162321		1	209000000	209200000	-0.0395606	-0.0314407
4	163462500	163487500	-0.769884	-0.853998		1	209200000	209400000	-0.0302766	0.0226991		1	209200000	209400000	-0.0403336	-0.0295358
4	163762500	163787500	-0.408416	-0.104986		1	209400000	209600000	-0.0225966	0.0205758		1	209400000	209600000	-0.0451077	-0.0336284
4	164737500	164762500	-0.794293	-1.12502		1	209600000	209800000	0.0057161	-0.0113436		1	209600000	209800000	-0.046645	-0.0428285
4	167012500	167037500	-0.581973	-0.445804		1	209800000	210000000	-0.0159493	0.0163436		1	209800000	210000000	-0.0442796	-0.0434785
4	168137500	168162500	-0.819503	-1.27277		1	210000000	210200000	-0.0238588	0.027027		1	210000000	210200000	-0.028367	-0.034119
4	168537500	168562500	-0.321978	-0.323831		1	210200000	210400000	-0.00749331	0.0143659		1	210200000	210400000	-0.0451595	-0.0434532
4	168912500	168937500	-0.711749	-0.818693		1	210400000	210600000	-0.0193445	0.0212581		1	210400000	210600000	-0.0447698	-0.039968
4	169562500	169587500	-0.790829	-0.945347		1	210600000	210800000	-0.0258718	0.0239677		1	210600000	210800000	-0.0346766	-0.0345717
4	169762500	169787500	-0.699699	-0.759304		1	210800000	211000000	-0.0259098	0.0274258		1	210800000	211000000	-0.0311319	-0.0323762
4	170087500	170112500	-0.742455	-1.02301		1	211000000	211200000	-0.0241882	0.0245988		1	211000000	211200000	-0.0314569	-0.037378
4	173487500	173512500	-0.554477	-0.782983		1	211200000	211400000	-0.000557518	-0.0140612		1	211200000	211400000	-0.0448986	-0.0398154
4	174337500	174362500	-0.588583	-0.733387		1	211400000	211600000	0.000142174	-0.0162015		1	211400000	211600000	-0.0393782	-0.0344745
4	175912500	175937500	-0.162228	-0.444479		1	211600000	211800000	0.0150609	-0.027229		1	211600000	211800000	-0.0367951	-0.0315565
4	180412500	180437500	-0.147048	0.0730797		1	211800000	212000000	0.0154737	-0.0330364		1	211800000	212000000	-0.0337289	-0.0254921
4	181112500	181137500	-0.27912	-0.534488		1	212000000	212200000	0.0108186	-0.0313678		1	212000000	212200000	-0.0307233	-0.0244536
4	183412500	183437500	-0.564254	-0.824867		1	212200000	212400000	0.0133099	-0.0321445		1	212200000	212400000	-0.0357606	-0.0245735
4	184237500	184262500	-1.17734	-1.47471		1	212400000	212600000	0.0192224	-0.034535		1	212400000	212600000	-0.037047	-0.0288929
4	185137500	185162500	-0.187606	-0.20354		1	212600000	212800000	0.0146295	-0.0331701		1	212600000	212800000	-0.0350819	-0.0245346
4	185612500	185637500	-0.357836	-0.526356		1	212800000	213000000	0.0133995	-0.0333376		1	212800000	213000000	-0.0348975	-0.0252014
5	462500	487500	-0.305661	0.049815		1	213000000	213200000	-0.0100944	-0.0112305		1	213000000	213200000	-0.0468007	-0.041096
5	887500	912500	-0.422683	0.0211637		1	213200000	213400000	-0.0383254	0.0260798		1	213200000	213400000	-0.0421486	-0.0472832
5	1162500	1187500	-0.409338	0.121119		1	213400000	213600000	-0.038142	0.0352902		1	213400000	213600000	-0.0354715	-0.0406434
5	1637500	1662500	-0.875948	-0.885407		1	213600000	213800000	-0.0335448	0.0379967		1	213600000	213800000	-0.0311744	-0.0346804
5	4837500	4862500	-0.733988	-0.929298		1	213800000	214000000	-0.0375129	0.0368988		1	213800000	214000000	-0.0357919	-0.0379516
5	5112500	5137500	-0.283905	-0.37844		1	214000000	214200000	-0.0395505	0.0355072		1	214000000	214200000	-0.0406219	-0.0440959
5	5887500	5912500	-0.501557	-0.38639		1	214200000	214400000	-0.028143	0.0267506		1	214200000	214400000	-0.0451921	-0.0516518
5	9212500	9237500	-0.734109	-0.612734		1	214400000	214600000	-0.0140008	0.0282284		1	214400000	214600000	-0.0440457	-0.0500111
5	10762500	10787500	-0.360292	-0.321711		1	214600000	214800000	-0.0389061	0.0346752		1	214600000	214800000	-0.0427067	-0.0476397
5	12012500	12037500	-0.546758	-0.548005		1	214800000	215000000	-0.0442905	0.0401221		1	214800000	215000000	-0.0324339	-0.0387245
5	13962500	13987500	-0.72245	-0.966185		1	215000000	215200000	-0.0450187	0.0370927		1	215000000	215200000	-0.0338016	-0.0428367
5	17187500	17212500	-1.06064	-1.35026		1	215200000	215400000	-0.0447719	0.038317		1	215200000	215400000	-0.0300685	-0.0386009
5	22862500	22887500	-0.50077	-0.399474		1	215400000	215600000	-0.0404638	0.0329626		1	215400000	215600000	-0.0461762	-0.0513981
5	24612500	24637500	-0.515945	-0.705747		1	215600000	215800000	-0.0404458	0.0352078		1	215600000	215800000	-0.0467457	-0.0493055
5	28312500	28337500	-0.307689	-0.516731		1	215800000	216000000	-0.043631	0.0370479		1	215800000	216000000	-0.0378183	-0.043027
5	32087500	32112500	-0.838246	-0.789044		1	216000000	216200000	-0.0428082	0.036259		1	216000000	216200000	-0.0430529	-0.0444584
5	32412500	32437500	-0.0636038	0.146624		1	216200000	216400000	-0.0430124	0.0380941		1	216200000	216400000	-0.0325442	-0.0410277
5	33412500	33437500	-0.797581	-1.00081		1	216400000	216600000	-0.0441983	0.0360172		1	216400000	216600000	-0.0330347	-0.0436624
5	34187500	34212500	-1.03682	-1.20276		1	216600000	216800000	-0.0442118	0.0363742		1	216600000	216800000	-0.0310936	-0.0446179
5	34462500	34487500	-0.766054	-0.694763		1	216800000	217000000	-0.0411951	0.0383014		1	216800000	217000000	-0.0370787	-0.0410014
5	34887500	34912500	-0.838095	-0.60094		1	217000000	217200000	-0.0425766	0.0386106		1	217000000	217200000	-0.040123	-0.0411235
5	35937500	35962500	-0.862668	-0.791743		1	217200000	217400000	-0.0425733	0.0369715		1	217200000	217400000	-0.0353438	-0.0429542
5	36687500	36712500	-0.415784	-0.529013		1	217400000	217600000	-0.0447354	0.0282557		1	217400000	217600000	-0.038305	-0.049398
5	37362500	37387500	-0.643626	-0.440111		1	217600000	217800000	-0.043026	0.0354214		1	217600000	217800000	-0.0370492	-0.0449049
5	37812500	37837500	-0.25625	-0.3411		1	217800000	218000000	-0.0454414	0.0382576		1	217800000	218000000	-0.0316865	-0.0426435
5	38212500	38237500	-0.407734	-0.529219		1	218000000	218200000	-0.0446534	0.0378017		1	218000000	218200000	-0.0327017	-0.0436756
5	38387500	38412500	-0.514084	-0.552885		1	218200000	218400000	-0.0437051	0.0313986		1	218200000	218400000	-0.0434845	-0.0498739
5	39337500	39362500	-0.315164	-0.290155		1	218400000	218600000	-0.0423055	0.0380576		1	218400000	218600000	-0.0285946	-0.0396394
5	39912500	39937500	-0.382933	-0.315127		1	218600000	218800000	-0.0402122	0.038459		1	218600000	218800000	-0.026888	-0.0392577
5	40687500	40712500	-0.804169	-0.803141		1	218800000	219000000	-0.0424472	0.0368571		1	218800000	219000000	-0.0276068	-0.0380292
5	40887500	40912500	-0.749201	-0.928053		1	219000000	219200000	-0.035048	0.0201458		1	219000000	219200000	-0.0418509	-0.0432781
5	42387500	42412500	-0.279398	-0.0147311		1	219200000	219400000	-0.0442339	0.0285954		1	219200000	219400000	-0.0357344	-0.0456854
5	42887500	42912500	-0.337151	-0.618767		1	219400000	219600000	-0.0414011	0.0215296		1	219400000	219600000	-0.035784	-0.0465099
5	43062500	43087500	-0.415074	-0.0715434		1	219600000	219800000	-0.0428329	0.0350045		1	219600000	219800000	-0.0399318	-0.0479381
5	52912500	52937500	-0.407044	-0.375309		1	219800000	220000000	-0.0400988	0.0296413		1	219800000	220000000	-0.0423685	-0.0498434
5	53137500	53162500	-0.47188	-0.665289		1	220000000	220200000	-0.0114401	-0.00910529		1	220000000	220200000	-0.048743	-0.0408103
5	53462500	53487500	-0.504291	-0.606723		1	220200000	220400000	-0.0257964	0.0102543		1	220200000	220400000	-0.0536792	-0.0485987
5	54212500	54237500	-0.775868	-0.82376		1	220400000	220600000	-0.033594	0.0315803		1	220400000	220600000	-0.034361	-0.0450326
5	54487500	54512500	-0.769949	-0.794452		1	220600000	220800000	-0.0325887	0.0258129		1	220600000	220800000	-0.0482009	-0.0496817
5	55687500	55712500	-0.549236	-0.388437		1	220800000	221000000	-0.0213656	0.0265807		1	220800000	221000000	-0.0343062	-0.0476753
5	55912500	55937500	-0.670565	-0.631425		1	221000000	221200000	-0.0119441	0.0117536		1	221000000	221200000	-0.0429285	-0.0453129
5	57262500	57287500	-1.0252	-1.2173		1	221200000	221400000	-0.032493	0.0289338		1	221200000	221400000	-0.0379508	-0.0441338
5	58837500	58862500	-0.533292	-0.635974		1	221400000	221600000	-0.0297538	0.0163473		1	221400000	221600000	-0.0408566	-0.0494053
5	59162500	59187500	-0.488137	-0.340334		1	221600000	221800000	0.000197679	-0.0157218		1	221600000	221800000	-0.0381386	-0.035683
5	59387500	59412500	-0.3545	-0.390204		1	221800000	222000000	-0.00344879	-0.0130104		1	221800000	222000000	-0.0399315	-0.0382825
5	59787500	59812500	-0.779156	-0.859694		1	222000000	222200000	-0.0210374	0.017431		1	222000000	222200000	-0.037245	-0.0467987
5	60937500	60962500	-0.45299	-0.618464		1	222200000	222400000	-0.0314745	0.0294121		1	222200000	222400000	-0.03423	-0.041538
5	61337500	61362500	0.0682869	-0.0121771		1	222400000	222600000	-0.0204089	0.00840285		1	222400000	222600000	-0.0441295	-0.0505123
5	62187500	62212500	-0.916022	-1.09809		1	222600000	222800000	-0.00610213	-0.0112255		1	222600000	222800000	-0.048192	-0.0432864
5	62412500	62437500	-0.573366	-0.481374		1	222800000	223000000	-0.0330159	0.0211825		1	222800000	223000000	-0.0409933	-0.046307
5	62787500	62812500	-0.482888	-0.297867		1	223000000	223200000	-0.0145944	0.0185233		1	223000000	223200000	-0.0429545	-0.0472308
5	65487500	65512500	-0.731254	-0.737587		1	223200000	223400000	-0.0218802	0.0225952		1	223200000	223400000	-0.0483917	-0.039639
5	67212500	67237500	-0.662177	-0.610268		1	223400000	223600000	-0.0215753	0.0177104		1	223400000	223600000	-0.0415132	-0.0353234
5	68262500	68287500	-0.887035	-0.897253		1	223600000	223800000	-0.00860603	0.00160541		1	223600000	223800000	-0.0394788	-0.0448044
5	68462500	68487500	-0.314902	-0.0449945		1	223800000	224000000	0.000437696	-0.00562195		1	223800000	224000000	-0.0217366	-0.0268894
5	69012500	69037500	-0.889148	-1.21405		1	224000000	224200000	0.0042815	-0.0143079		1	224000000	224200000	-0.0269552	-0.0227505
5	71762500	71787500	-0.425663	-0.246857		1	224200000	224400000	0.0085861	-0.0295248		1	224200000	224400000	-0.0322447	-0.0307178
5	72312500	72337500	-0.711593	-0.622832		1	224400000	224600000	-0.00955381	-0.000946836		1	224400000	224600000	-0.0405477	-0.0476475
5	74362500	74387500	0.10468	0.4828		1	224600000	224800000	-0.0158236	0.0135982		1	224600000	224800000	-0.0473342	-0.0437663
5	74637500	74662500	-1.05803	-1.0431		1	224800000	225000000	-0.0249063	0.02383		1	224800000	225000000	-0.0313686	-0.0458001
5	74912500	74937500	-0.311592	-0.28326		1	225000000	225200000	-0.0337085	0.0330092		1	225000000	225200000	-0.0378457	-0.0362342
5	75312500	75337500	-0.634912	-0.652058		1	225200000	225400000	-0.0330143	0.0282123		1	225200000	225400000	-0.0370471	-0.0401058
5	75687500	75712500	-0.918515	-0.857478		1	225400000	225600000	-0.0161707	-0.000565232		1	225400000	225600000	-0.0395835	-0.0428734
5	76587500	76612500	-0.249217	0.022164		1	225600000	225800000	-0.0185247	0.0101734		1	225600000	225800000	-0.0320178	-0.0361485
5	77487500	77512500	-0.563649	-0.446037		1	225800000	226000000	0.00142281	-0.0191688		1	225800000	226000000	-0.0379234	-0.0337193
5	78012500	78037500	-0.129334	0.131253		1	226000000	226200000	0.0197751	-0.0381393		1	226000000	226200000	-0.0339104	-0.0200473
5	78262500	78287500	-0.345352	-0.142039		1	226200000	226400000	0.00913016	-0.0362367		1	226200000	226400000	-0.0372064	-0.0228902
5	79512500	79537500	-0.570425	-0.597054		1	226400000	226600000	-0.00372242	-0.0121651		1	226400000	226600000	-0.0431776	-0.0350468
5	80062500	80087500	-0.656261	-0.439783		1	226600000	226800000	0.0115294	-0.0297107		1	226600000	226800000	-0.0373471	-0.0278849
5	80662500	80687500	-0.548805	-0.511605		1	226800000	227000000	-0.00355692	-0.0128943		1	226800000	227000000	-0.0419141	-0.0367174
5	81412500	81437500	-0.623752	-0.764675		1	227000000	227200000	-0.0240078	0.0139177		1	227000000	227200000	-0.0270249	-0.0320866
5	81737500	81762500	-0.150089	-0.068499		1	227200000	227400000	-0.0252605	0.0196158		1	227200000	227400000	-0.0316502	-0.0312097
5	82287500	82312500	-0.906698	-1.33914		1	227400000	227600000	-0.0138473	0.016616		1	227400000	227600000	-0.0344625	-0.0302321
5	82612500	82637500	-0.510025	-0.175439		1	227600000	227800000	-0.00718738	0.00466919		1	227600000	227800000	-0.0306346	-0.0285493
5	87412500	87437500	-1.06905	-1.27853		1	227800000	228000000	-0.0105238	0.0128886		1	227800000	228000000	-0.0253154	-0.0272319
5	88112500	88137500	-0.487025	-0.538497		1	228000000	228200000	0.0141377	-0.0169285		1	228000000	228200000	-0.0400699	-0.0293902
5	88687500	88712500	-1.07775	-1.54968		1	228200000	228400000	-0.005801	0.00427317		1	228200000	228400000	-0.0335984	-0.0215832
5	90387500	90412500	-0.472783	-0.506712		1	228400000	228600000	0.00885464	-0.0104055		1	228400000	228600000	-0.0343871	-0.0267822
5	90812500	90837500	-0.571171	-0.658049		1	228600000	228800000	-0.00746428	0.0028248		1	228600000	228800000	-0.0313327	-0.025589
5	93562500	93587500	-0.616507	-0.743609		1	228800000	229000000	0.00405886	0.00194047		1	228800000	229000000	-0.0349173	-0.0239627
5	93887500	93912500	-0.338806	-0.488158		1	229000000	229200000	-0.00987365	0.00537781		1	229000000	229200000	-0.0262061	-0.0210687
5	94487500	94512500	-0.483971	-0.598854		1	229200000	229400000	-0.00159781	-0.0196545		1	229200000	229400000	-0.0361694	-0.0297037
5	94912500	94937500	-0.608461	-0.758759		1	229400000	229600000	0.010414	-0.0301705		1	229400000	229600000	-0.0365454	-0.0295252
5	95262500	95287500	-0.326702	-0.14795		1	229600000	229800000	-0.00293749	-0.0139249		1	229600000	229800000	-0.0379351	-0.0278693
5	96337500	96362500	-0.283226	-0.399519		1	229800000	230000000	-0.00596031	8.50337e-06		1	229800000	230000000	-0.0274928	-0.0245129
5	96587500	96612500	-0.495128	-0.373184		1	230000000	230200000	0.0137143	-0.0238689		1	230000000	230200000	-0.0409101	-0.0249622
5	96737500	96762500	-0.377125	-0.291908		1	230200000	230400000	-0.00350032	-0.00826517		1	230200000	230400000	-0.0399848	-0.030934
5	97162500	97187500	-0.951611	-1.22138		1	230400000	230600000	-0.0153591	0.0130068		1	230400000	230600000	-0.0313564	-0.0236352
5	97537500	97562500	-0.310236	-0.185988		1	230600000	230800000	-0.00656179	0.0025121		1	230600000	230800000	-0.0307539	-0.0299945
5	100412500	100437500	-0.689497	-0.939645		1	230800000	231000000	-0.00300024	-0.00853632		1	230800000	231000000	-0.0419731	-0.0323663
5	103537500	103562500	-0.444219	-0.852363		1	231000000	231200000	-0.01442	0.0074		1	231000000	231200000	-0.0276444	-0.0305195
5	104212500	104237500	-0.244115	-0.453398		1	231200000	231400000	-0.000562379	-0.013634		1	231200000	231400000	-0.0386383	-0.0352936
5	107662500	107687500	-0.776898	-0.947353		1	231400000	231600000	0.00501105	-0.0145334		1	231400000	231600000	-0.0379989	-0.0391053
5	108662500	108687500	-0.774106	-0.779207		1	231600000	231800000	-0.0197359	0.0190229		1	231600000	231800000	-0.038961	-0.0345089
5	109462500	109487500	-0.904129	-0.962937		1	231800000	232000000	-0.0268007	0.0256404		1	231800000	232000000	-0.0361531	-0.0289455
5	112137500	112162500	-0.979828	-1.33649		1	232000000	232200000	-0.0285533	0.0289053		1	232000000	232200000	-0.0304167	-0.0289017
5	112762500	112787500	-0.139155	-0.0897894		1	232200000	232400000	-0.0249711	0.027323		1	232200000	232400000	-0.028229	-0.0276484
5	113612500	113637500	-0.77766	-1.03944		1	232400000	232600000	-0.0293111	0.0238201		1	232400000	232600000	-0.0331918	-0.0332252
5	114487500	114512500	-0.758302	-0.853845		1	232600000	232800000	-0.0231833	0.0182084		1	232600000	232800000	-0.0323924	-0.0337423
5	114787500	114812500	-0.467036	-0.240455		1	232800000	233000000	-0.0196314	0.00632271		1	232800000	233000000	-0.039072	-0.041335
5	115062500	115087500	-0.491495	-0.352303		1	233000000	233200000	-0.0259938	0.00942581		1	233000000	233200000	-0.0381323	-0.0399469
5	115812500	115837500	-0.217121	-0.276603		1	233200000	233400000	-0.0173234	0.00470716		1	233200000	233400000	-0.0370406	-0.043898
5	116537500	116562500	-0.70509	-0.780739		1	233400000	233600000	-0.00208026	-0.00691208		1	233400000	233600000	-0.0403686	-0.0373625
5	116937500	116962500	-0.495098	-0.493255		1	233600000	233800000	6.74033e-05	-0.0141255		1	233600000	233800000	-0.0420913	-0.0346236
5	118962500	118987500	-0.83893	-0.984509		1	233800000	234000000	-0.0167703	0.0138656		1	233800000	234000000	-0.0332332	-0.0334288
5	119437500	119462500	-0.821171	-0.875932		1	234000000	234200000	-0.0152462	0.00432405		1	234000000	234200000	-0.0425211	-0.0380074
5	122862500	122887500	-0.348781	-0.282817		1	234200000	234400000	0.00823187	-0.0260773		1	234200000	234400000	-0.0452916	-0.0351866
5	123337500	123362500	-0.816173	-0.797547		1	234400000	234600000	0.0188337	-0.0389756		1	234400000	234600000	-0.0292285	-0.0208844
5	123637500	123662500	-1.10504	-1.39495		1	234600000	234800000	0.0299195	-0.0200346		1	234600000	234800000	-0.00716227	0.0041224
5	126312500	126337500	-0.853677	-0.989473		1	234800000	235000000	0.0297678	-0.034257		1	234800000	235000000	-0.0198544	-0.0102578
5	127512500	127537500	-1.05203	-1.23667		1	235000000	235200000	0.0274494	-0.0413376		1	235000000	235200000	-0.0228519	-0.0134739
5	127862500	127887500	-0.0654081	-0.151925		1	235200000	235400000	0.0259582	-0.0417225		1	235200000	235400000	-0.0241405	-0.0155785
5	128187500	128212500	-0.956039	-1.15714		1	235400000	235600000	0.0119479	-0.0334874		1	235400000	235600000	-0.0347937	-0.0264276
5	128862500	128887500	-0.381639	-0.519073		1	235600000	235800000	0.00655581	-0.0262977		1	235600000	235800000	-0.0344216	-0.0317851
5	130162500	130187500	-0.403658	-0.300256		1	235800000	236000000	0.0154807	-0.0322392		1	235800000	236000000	-0.0324254	-0.0288027
5	131412500	131437500	-0.70738	-0.651814		1	236000000	236200000	0.00527127	-0.020345		1	236000000	236200000	-0.038625	-0.0376871
5	131787500	131812500	-0.335578	0.00189932		1	236200000	236400000	-0.00582679	-0.0141822		1	236200000	236400000	-0.0363998	-0.0397859
5	132362500	132387500	-0.382733	-0.263299		1	236400000	236600000	-0.00648377	-0.00656346		1	236400000	236600000	-0.0418225	-0.0396305
5	132512500	132537500	-0.451189	0.0941098		1	236600000	236800000	-0.0291614	0.0244449		1	236600000	236800000	-0.0429105	-0.0473098
5	133087500	133112500	-0.744698	-0.705287		1	236800000	237000000	-0.0298134	0.0285737		1	236800000	237000000	-0.0440979	-0.0453663
5	138012500	138037500	-0.25388	0.106517		1	237000000	237200000	-0.0357351	0.0365541		1	237000000	237200000	-0.035127	-0.0404764
5	138562500	138587500	-0.549777	-0.738538		1	237200000	237400000	-0.0403582	0.0388174		1	237200000	237400000	-0.0365471	-0.0382158
5	139762500	139787500	-0.615001	-0.0764548		1	237400000	237600000	-0.041918	0.0384833		1	237400000	237600000	-0.0312269	-0.0376796
5	140162500	140187500	-0.239184	-0.203946		1	237600000	237800000	-0.0420738	0.0382461		1	237600000	237800000	-0.032352	-0.0405282
5	140362500	140387500	-0.355144	0.0383888		1	237800000	238000000	-0.0381904	0.0363465		1	237800000	238000000	-0.0382198	-0.0418507
5	140712500	140737500	-0.97854	-1.26762		1	238000000	238200000	-0.0309336	0.0341014		1	238000000	238200000	-0.0427949	-0.0426156
5	141962500	141987500	-0.334492	-0.265965		1	238200000	238400000	-0.0389568	0.0384148		1	238200000	238400000	-0.0341321	-0.0360854
5	142137500	142162500	-0.536309	-0.536236		1	238400000	238600000	-0.0410277	0.0377722		1	238400000	238600000	-0.0245703	-0.0351904
5	142887500	142912500	-0.868308	-0.98297		1	238600000	238800000	-0.0369188	0.036787		1	238600000	238800000	-0.027304	-0.0363515
5	143387500	143412500	-0.582477	-0.382137		1	238800000	239000000	-0.0426046	0.0347816		1	238800000	239000000	-0.0270258	-0.0359428
5	143812500	143837500	-0.671471	-0.47204		1	239000000	239200000	-0.0429048	0.0360327		1	239000000	239200000	-0.0316258	-0.0362034
5	144187500	144212500	-0.920778	-1.01257		1	239200000	239400000	-0.0434381	0.037266		1	239200000	239400000	-0.0260675	-0.0356356
5	145637500	145662500	-0.424469	-0.473302		1	239400000	239600000	-0.0418711	0.0384519		1	239400000	239600000	-0.0304351	-0.0351296
5	146087500	146112500	-0.603555	-0.774644		1	239600000	239800000	-0.0443128	0.0371965		1	239600000	239800000	-0.0342989	-0.0351565
5	146512500	146537500	-0.722791	-1.05004		1	239800000	240000000	-0.0432539	0.0367301		1	239800000	240000000	-0.0354809	-0.0408796
5	147587500	147612500	-0.397006	-0.491932		1	240000000	240200000	-0.0389732	0.0389413		1	240000000	240200000	-0.0336957	-0.038272
5	148162500	148187500	-0.505934	-0.224507		1	240200000	240400000	-0.0404458	0.0392079		1	240200000	240400000	-0.0293903	-0.0354076
5	148712500	148737500	-0.840367	-0.884122		1	240400000	240600000	-0.0393093	0.0387054		1	240400000	240600000	-0.0381571	-0.0367274
5	149287500	149312500	-0.548722	-0.564359		1	240600000	240800000	-0.0396627	0.0396251		1	240600000	240800000	-0.0375301	-0.0366147
5	149612500	149637500	-0.738057	-0.598164		1	240800000	241000000	-0.0371767	0.037679		1	240800000	241000000	-0.0353735	-0.0370364
5	149837500	149862500	-0.311239	0.165789		1	241000000	241200000	-0.0385013	0.0395693		1	241000000	241200000	-0.0306631	-0.0356721
5	149987500	150012500	-0.311838	-0.282531		1	241200000	241400000	-0.0390477	0.0391742		1	241200000	241400000	-0.0339249	-0.035984
5	151012500	151037500	-0.607702	-0.622386		1	241400000	241600000	-0.0347814	0.0263785		1	241400000	241600000	-0.0446451	-0.047215
5	151312500	151337500	-0.444637	-0.609335		1	241600000	241800000	-0.0387539	0.0310265		1	241600000	241800000	-0.0313384	-0.0433578
5	152162500	152187500	-0.315382	-0.155771		1	241800000	242000000	-0.0329497	0.0287685		1	241800000	242000000	-0.0448826	-0.0439889
5	154412500	154437500	-0.634117	-0.708115		1	242000000	242200000	-0.0362673	0.0354578		1	242000000	242200000	-0.0318955	-0.0421758
5	157112500	157137500	-0.69452	-0.558113		1	242200000	242400000	-0.0361143	0.0364848		1	242200000	242400000	-0.034006	-0.040456
5	157312500	157337500	-0.303565	-0.139037		1	242400000	242600000	-0.0386087	0.0375585		1	242400000	242600000	-0.0304293	-0.0366271
5	157737500	157762500	-0.775387	-0.744645		1	242600000	242800000	-0.0352803	0.036415		1	242600000	242800000	-0.0356102	-0.0369715
5	158687500	158712500	-0.625577	-0.757422		1	242800000	243000000	-0.0277919	0.0340962		1	242800000	243000000	-0.0337513	-0.0403392
5	159112500	159137500	-1.07888	-1.18519		1	243000000	243200000	-0.0164536	0.0065		1	243000000	243200000	-0.0382796	-0.0382321
5	159987500	160012500	-0.956287	-1.15388		1	243200000	243400000	-0.0184107	-0.00494656		1	243200000	243400000	-0.0430441	-0.0411389
5	160387500	160412500	-0.967351	-1.24303		1	243400000	243600000	-0.0327254	0.0129379		1	243400000	243600000	-0.0403248	-0.0418166
5	162162500	162187500	-0.571476	-0.451526		1	243600000	243800000	-0.0274159	0.0103959		1	243600000	243800000	-0.0394074	-0.0443709
5	163987500	164012500	-0.690077	-0.4361		1	243800000	244000000	-0.0306786	0.0214299		1	243800000	244000000	-0.0393271	-0.0407841
5	164962500	164987500	-0.0549843	-0.233371		1	244000000	244200000	-0.0206864	0.0210275		1	244000000	244200000	-0.0316039	-0.0394439
5	168237500	168262500	-0.675177	-0.859041		1	244200000	244400000	-0.0177505	0.0062091		1	244200000	244400000	-0.0343974	-0.0451496
5	169562500	169587500	-0.903242	-0.963404		1	244400000	244600000	-0.0185352	0.00118141		1	244400000	244600000	-0.0462354	-0.0444073
5	170012500	170037500	-0.454805	-0.731266		1	244600000	244800000	-0.0118274	0.000906606		1	244600000	244800000	-0.041913	-0.0404332
5	170412500	170437500	-0.601824	-0.690416		1	244800000	245000000	0.00707211	-0.0235392		1	244800000	245000000	-0.0333794	-0.0359308
5	171412500	171437500	-0.602773	-0.630008		1	245000000	245200000	-0.0147538	0.00902657		1	245000000	245200000	-0.0351654	-0.0424287
5	171862500	171887500	-0.709473	-0.726348		1	245200000	245400000	-0.0219259	0.0240886		1	245200000	245400000	-0.031568	-0.0346654
5	172037500	172062500	-0.0654558	0.1288		1	245400000	245600000	-0.022752	0.0202757		1	245400000	245600000	-0.0298103	-0.0319516
5	172687500	172712500	-0.895681	-0.865866		1	245600000	245800000	-0.0142072	0.00813411		1	245600000	245800000	-0.0301409	-0.0365153
5	173587500	173612500	-1.08136	-1.13728		1	245800000	246000000	0.00158492	-0.000956247		1	245800000	246000000	-0.0419209	-0.0412541
5	176012500	176037500	-1.19432	-0.904774		1	246000000	246200000	-0.0212511	0.0054612		1	246000000	246200000	-0.040697	-0.0372742
5	176637500	176662500	-0.516972	-0.335623		1	246200000	246400000	-0.0116849	-0.0039413		1	246200000	246400000	-0.0285322	-0.0395358
5	176887500	176912500	-0.329887	-0.0200512		1	246400000	246600000	-0.00110437	-0.0180253		1	246400000	246600000	-0.0420486	-0.0360463
5	177037500	177062500	-0.201954	0.055239		1	246600000	246800000	-0.00936153	-0.0147018		1	246600000	246800000	-0.0407491	-0.0390361
5	177287500	177312500	-0.489109	-0.052088		1	246800000	247000000	-0.00728939	-0.0109227		1	246800000	247000000	-0.0395514	-0.0361137
5	178237500	178262500	-0.923894	-1.00439		1	247000000	247200000	-0.0127082	0.00273386		1	247000000	247200000	-0.0319983	-0.0360517
5	178562500	178587500	-0.524966	-0.285769		1	247200000	247400000	-0.01293	0.0140359		1	247200000	247400000	-0.0380849	-0.0452196
5	179487500	179512500	-0.805645	-0.86377		1	247400000	247600000	-0.0204028	0.0313505		1	247400000	247600000	-0.0405833	-0.0402138
6	387500	412500	-0.227027	-0.152254		1	247600000	247800000	-0.0368374	0.0354326		1	247600000	247800000	-0.0274654	-0.0313581
6	787500	812500	-0.573187	-0.412638		1	247800000	248000000	-0.0389023	0.0392507		1	247800000	248000000	-0.0327004	-0.033033
6	1587500	1612500	-0.973869	-1.15999		1	248000000	248200000	-0.0343415	0.0381629		1	248000000	248200000	-0.0276842	-0.0317494
6	2362500	2387500	-0.624816	-0.348595		1	248200000	248400000	-0.038293	0.0305996		1	248200000	248400000	-0.0262156	-0.0376045
6	2737500	2762500	-0.739786	-1.04562		1	248400000	248600000	-0.00551002	-0.00601837		1	248400000	248600000	-0.0286629	-0.0345638
6	3262500	3287500	-0.614437	-0.646591		1	248600000	248800000	-0.0151829	0.0100225		1	248600000	248800000	-0.0248634	-0.0408985
6	3712500	3737500	-0.551476	-0.756427		2	0	200000	0.00167162	0.020144		2	0	200000	0.0485394	0.0534965
6	3987500	4012500	-0.765101	-0.487205		2	200000	400000	0.0104215	0.0136719		2	200000	400000	0.0417284	0.0497412
6	4187500	4212500	-0.648108	-0.71626		2	400000	600000	-0.00613965	0.0223557		2	400000	600000	0.0485432	0.0505376
6	5037500	5062500	-0.66826	-0.856498		2	600000	800000	0.0136716	0.00738315		2	600000	800000	0.0441697	0.0473168
6	6537500	6562500	-0.820337	-0.952913		2	800000	1000000	-0.00875215	0.0205625		2	800000	1000000	0.0472726	0.0484497
6	7237500	7262500	-0.818666	-0.993694		2	1000000	1200000	-0.0151824	0.0269543		2	1000000	1200000	0.0470606	0.0480654
6	7637500	7662500	-0.521385	-0.559623		2	1200000	1400000	-0.0123669	0.0268493		2	1200000	1400000	0.0450847	0.0471554
6	8462500	8487500	-0.456135	-0.418883		2	1400000	1600000	-0.00907121	0.0259072		2	1400000	1600000	0.0510362	0.051171
6	9237500	9262500	-0.247179	-0.135487		2	1600000	1800000	-0.0116353	0.0222884		2	1600000	1800000	0.0534525	0.0483626
6	10437500	10462500	-0.925718	-1.41456		2	1800000	2000000	-0.0132843	0.0247098		2	1800000	2000000	0.0549102	0.0520826
6	10812500	10837500	-0.678051	-0.797227		2	2000000	2200000	-0.0136221	0.0294231		2	2000000	2200000	0.0547158	0.049338
6	11562500	11587500	-0.956289	-1.43637		2	2200000	2400000	-0.0179786	0.0224506		2	2200000	2400000	0.054375	0.0364822
6	12262500	12287500	-0.669635	-0.464624		2	2400000	2600000	-0.014534	0.0285159		2	2400000	2600000	0.0540819	0.049144
6	12612500	12637500	-0.965438	-1.05414		2	2600000	2800000	-0.00644446	0.0198203		2	2600000	2800000	0.0511684	0.0528757
6	13162500	13187500	-0.449514	-0.461481		2	2800000	3000000	-0.00287164	0.015058		2	2800000	3000000	0.0463443	0.0489725
6	13587500	13612500	-0.320886	-0.158985		2	3000000	3200000	0.00402307	0.00923253		2	3000000	3200000	0.0480614	0.0445349
6	15212500	15237500	-0.652752	-0.633488		2	3200000	3400000	0.0286442	-0.0197597		2	3200000	3400000	0.0250374	0.0312871
6	15462500	15487500	-0.484791	-0.737866		2	3400000	3600000	0.0398708	-0.0292612		2	3400000	3600000	0.0251916	0.0208812
6	15662500	15687500	-0.862463	-1.14457		2	3600000	3800000	0.00506493	0.00704258		2	3600000	3800000	0.0469171	0.0483948
6	16212500	16237500	-0.897083	-1.39203		2	3800000	4000000	-0.0155648	0.026068		2	3800000	4000000	0.0536001	0.0501705
6	16762500	16787500	-0.766	-0.804382		2	4000000	4200000	-0.0202546	0.0304265		2	4000000	4200000	0.0524924	0.0452092
6	20062500	20087500	-0.707449	-1.23787		2	4200000	4400000	-0.0260828	0.0331819		2	4200000	4400000	0.0489823	0.0386648
6	20537500	20562500	-1.06589	-1.55594		2	4400000	4600000	-0.0225776	0.0322281		2	4400000	4600000	0.0481939	0.0390034
6	24262500	24287500	-0.607486	-0.776827		2	4600000	4800000	-0.0245799	0.0314068		2	4600000	4800000	0.0499076	0.0397945
6	24787500	24812500	-0.60313	-0.454441		2	4800000	5000000	-0.027457	0.0325194		2	4800000	5000000	0.0475233	0.0430502
6	26012500	26037500	-0.911263	-1.51261		2	5000000	5200000	-0.026394	0.0310508		2	5000000	5200000	0.0445517	0.0411651
6	26312500	26337500	-0.35828	0.145039		2	5200000	5400000	-0.0225097	0.0339283		2	5200000	5400000	0.0485809	0.0386264
6	26587500	26612500	-1.0536	-1.58178		2	5400000	5600000	-0.0191518	0.0317843		2	5400000	5600000	0.0483995	0.0417171
6	27112500	27137500	-0.982144	-1.19782		2	5600000	5800000	-0.0190584	0.0299266		2	5600000	5800000	0.0508337	0.0431248
6	27887500	27912500	-0.998285	-1.32517		2	5800000	6000000	-0.0162961	0.0291772		2	5800000	6000000	0.0500726	0.0389819
6	28087500	28112500	-0.26579	0.160733		2	6000000	6200000	-0.0167605	0.0217904		2	6000000	6200000	0.0460023	0.0361879
6	28387500	28412500	-0.581114	-0.282581		2	6200000	6400000	0.00910632	0.001924		2	6200000	6400000	0.0246569	0.0134476
6	29012500	29037500	-0.997983	-0.991184		2	6400000	6600000	-0.0130133	0.0209085		2	6400000	6600000	0.0449508	0.033924
6	29612500	29637500	-0.720184	-0.967989		2	6600000	6800000	-0.017678	0.0266686		2	6600000	6800000	0.0545369	0.0431787
6	30037500	30062500	-0.0302594	-0.0209463		2	6800000	7000000	0.0282234	-0.0109746		2	6800000	7000000	0.0284081	0.0319295
6	30187500	30212500	-0.324257	-0.0134361		2	7000000	7200000	0.0185349	-0.00673144		2	7000000	7200000	0.0305646	0.034409
6	30437500	30462500	-0.44215	-0.300797		2	7200000	7400000	0.0103468	0.000398117		2	7200000	7400000	0.0310558	0.0354899
6	30712500	30737500	-0.0552313	0.296392		2	7400000	7600000	0.0341661	-0.0154671		2	7400000	7600000	6.04327e-05	0.021741
6	31462500	31487500	-0.346987	-0.0749697		2	7600000	7800000	0.0322505	-0.0200812		2	7600000	7800000	-0.00228958	0.0147378
6	31612500	31637500	0.00169117	0.719525		2	7800000	8000000	0.020756	-0.0180931		2	7800000	8000000	0.00319675	0.0206917
6	32412500	32437500	-1.09008	-0.614053		2	8000000	8200000	0.0332428	-0.0243986		2	8000000	8200000	-0.0013854	0.0160335
6	34162500	34187500	-0.800021	-0.86161		2	8200000	8400000	0.0397774	-0.0347893		2	8200000	8400000	-0.0037982	0.00520744
6	35237500	35262500	-0.801739	-0.921014		2	8400000	8600000	0.0460305	-0.0378287		2	8400000	8600000	-0.00764772	-0.00123506
6	35487500	35512500	-0.439904	-0.540126		2	8600000	8800000	0.0373433	-0.0336656		2	8600000	8800000	0.00663962	0.0161742
6	36362500	36387500	-0.448915	-0.0207567		2	8800000	9000000	0.0361163	-0.0364562		2	8800000	9000000	0.0209414	0.0137317
6	36587500	36612500	-0.269496	0.059069		2	9000000	9200000	0.0289012	-0.035606		2	9000000	9200000	0.0165472	0.0202759
6	36762500	36787500	-0.437034	0.200711		2	9200000	9400000	0.0191946	-0.0232601		2	9200000	9400000	0.0322555	0.0314209
6	37012500	37037500	-0.127744	0.417656		2	9400000	9600000	0.0509426	-0.0468197		2	9400000	9600000	0.00302346	0.00392101
6	37687500	37712500	-0.700089	-0.570014		2	9600000	9800000	0.0354505	-0.0462612		2	9600000	9800000	0.00676289	0.00616105
6	38487500	38512500	-0.386772	-0.412501		2	9800000	10000000	0.0437172	-0.0447952		2	9800000	10000000	0.0150026	0.0103313
6	40312500	40337500	-0.872684	-0.518675		2	10000000	10200000	0.0452035	-0.0441255		2	10000000	10200000	0.00803086	0.0120782
6	41337500	41362500	-0.385675	-0.431479		2	10200000	10400000	0.044463	-0.0366024		2	10200000	10400000	0.0088772	0.0188675
6	41762500	41787500	-0.695101	-0.722229		2	10400000	10600000	0.0389284	-0.0388773		2	10400000	10600000	0.0135542	0.0193515
6	42037500	42062500	-0.319498	-0.33964		2	10600000	10800000	0.0390025	-0.0439912		2	10600000	10800000	0.0162547	0.015877
6	42212500	42237500	-0.441402	-0.430697		2	10800000	11000000	0.0304348	-0.0231138		2	10800000	11000000	0.0281026	0.0310616
6	42887500	42912500	-0.717947	-0.413185		2	11000000	11200000	0.0201296	-0.0262971		2	11000000	11200000	0.0359774	0.0318456
6	43162500	43187500	-0.29338	0.0321608		2	11200000	11400000	0.031288	-0.0405281		2	11200000	11400000	0.025313	0.0134026
6	44062500	44087500	-0.6706	-0.472571		2	11400000	11600000	0.0195771	-0.0274541		2	11400000	11600000	0.0409775	0.0282955
6	44637500	44662500	-0.74352	-0.837746		2	11600000	11800000	0.0322326	-0.0232381		2	11600000	11800000	0.0282167	0.029385
6	45387500	45412500	-0.479611	-0.437257		2	11800000	12000000	0.0271864	-0.0269818		2	11800000	12000000	0.0169457	0.00849099
6	45912500	45937500	-0.66002	-0.958577		2	12000000	12200000	0.0238945	-0.0202445		2	12000000	12200000	0.0200261	0.0139857
6	46412500	46437500	-0.212951	-0.181801		2	12200000	12400000	0.0122853	-0.00851628		2	12200000	12400000	0.0304298	0.0192731
6	47037500	47062500	-0.495715	-0.618302		2	12400000	12600000	0.00485741	-0.00806896		2	12400000	12600000	0.0379517	0.0235875
6	47612500	47637500	-0.22578	-0.194522		2	12600000	12800000	-0.00317134	0.010598		2	12600000	12800000	0.0437779	0.0349011
6	47787500	47812500	-0.788584	-0.866468		2	12800000	13000000	-0.0134869	0.0213927		2	12800000	13000000	0.0461197	0.0400781
6	48762500	48787500	-0.477816	-0.361414		2	13000000	13200000	-0.0147139	0.0177337		2	13000000	13200000	0.0421697	0.0369886
6	49412500	49437500	-0.634946	-0.977253		2	13200000	13400000	-0.00898042	0.00287675		2	13200000	13400000	0.0246781	0.0130385
6	49862500	49887500	-0.457276	-0.481198		2	13400000	13600000	0.0200386	-0.0148081		2	13400000	13600000	-0.000220003	-0.00778907
6	50787500	50812500	-0.747329	-0.793988		2	13600000	13800000	0.0197724	-0.0124792		2	13600000	13800000	0.00338615	-0.00101003
6	51537500	51562500	-0.266278	-0.352787		2	13800000	14000000	-0.00343069	0.000406712		2	13800000	14000000	0.0210013	0.0106785
6	52037500	52062500	-0.67566	-0.78306		2	14000000	14200000	-0.0075743	0.0133288		2	14000000	14200000	0.0253515	0.0184309
6	52387500	52412500	-0.383591	-0.0459909		2	14200000	14400000	0.00739634	0.00431638		2	14200000	14400000	0.0143938	0.0111426
6	52662500	52687500	-0.604088	-0.812074		2	14400000	14600000	-0.0055735	0.0171217		2	14400000	14600000	0.0275399	0.030523
6	53487500	53512500	-0.752845	-0.74551		2	14600000	14800000	-0.0162702	0.0239885		2	14600000	14800000	0.0416164	0.0371016
6	53737500	53762500	-0.364673	-0.721564		2	14800000	15000000	-0.0158677	0.0219909		2	14800000	15000000	0.0472706	0.0377319
6	53962500	53987500	-0.527541	-0.876965		2	15000000	15200000	-0.0162086	0.0136036		2	15000000	15200000	0.0446247	0.0334696
6	54637500	54662500	-0.269485	-0.297639		2	15200000	15400000	0.00197356	-0.0137376		2	15200000	15400000	0.0408672	0.0223138
6	56612500	56637500	-0.289555	-0.138249		2	15400000	15600000	0.0138736	-0.0212518		2	15400000	15600000	0.0389168	0.0199392
6	57312500	57337500	-0.600228	-0.51546		2	15600000	15800000	-0.00439668	0.00770142		2	15600000	15800000	0.0541393	0.0497613
6	63287500	63312500	-0.919644	-1.30047		2	15800000	16000000	-0.0105074	0.0211707		2	15800000	16000000	0.0531114	0.0476557
6	63562500	63587500	-0.147389	0.191311		2	16000000	16200000	-0.00942606	0.0238857		2	16000000	16200000	0.0561396	0.0517155
6	64337500	64362500	-0.656423	-0.893569		2	16200000	16400000	-0.0185783	0.0259397		2	16200000	16400000	0.0498266	0.0517959
6	66062500	66087500	-0.343324	-0.403853		2	16400000	16600000	-0.011986	0.0240326		2	16400000	16600000	0.0520165	0.0498433
6	67912500	67937500	-0.348577	-0.451825		2	16600000	16800000	0.0266115	0.00638452		2	16600000	16800000	0.026808	0.0429013
6	70187500	70212500	-0.730881	-1.26985		2	16800000	17000000	-0.0198213	0.0270336		2	16800000	17000000	0.0521178	0.0450371
6	70387500	70412500	-0.60896	-0.763792		2	17000000	17200000	-0.0258125	0.0296352		2	17000000	17200000	0.0498871	0.0397933
6	70687500	70712500	-0.412665	-0.309683		2	17200000	17400000	-0.0216503	0.0254461		2	17200000	17400000	0.0487899	0.0407779
6	71362500	71387500	-0.319912	-0.443064		2	17400000	17600000	-0.011383	0.0171255		2	17400000	17600000	0.0414788	0.0379268
6	72387500	72412500	-0.532007	-0.756503		2	17600000	17800000	0.0252743	-0.0188372		2	17600000	17800000	0.0210779	0.0186082
6	72587500	72612500	-1.00884	-1.2954		2	17800000	18000000	0.00677487	0.0100918		2	17800000	18000000	0.0381244	0.0377563
6	73387500	73412500	-0.65022	-0.808019		2	18000000	18200000	-0.0214073	0.0258635		2	18000000	18200000	0.051215	0.0445663
6	73662500	73687500	-0.807075	-1.20684		2	18200000	18400000	-0.0256232	0.0263571		2	18200000	18400000	0.0539878	0.0468815
6	74387500	74412500	-0.829983	-0.716923		2	18400000	18600000	-0.0157996	0.0197109		2	18400000	18600000	0.0493115	0.0458938
6	75212500	75237500	-1.1716	-1.68805		2	18600000	18800000	-0.025303	0.0279296		2	18600000	18800000	0.0460404	0.0403396
6	75587500	75612500	-0.474388	-0.661991		2	18800000	19000000	-0.0241129	0.0240503		2	18800000	19000000	0.0492891	0.0367324
6	77437500	77462500	-0.715275	-0.872595		2	19000000	19200000	-0.0255056	0.0273644		2	19000000	19200000	0.0477278	0.0364629
6	79462500	79487500	-0.367472	-0.538546		2	19200000	19400000	-0.0173754	0.0213034		2	19200000	19400000	0.0469042	0.0382073
6	80112500	80137500	-0.450355	-0.548072		2	19400000	19600000	-0.0237959	0.0221957		2	19400000	19600000	0.047942	0.0445046
6	82237500	82262500	-0.823742	-1.37747		2	19600000	19800000	-0.0176557	0.0212284		2	19600000	19800000	0.0522503	0.0467822
6	83037500	83062500	-0.849453	-1.09895		2	19800000	20000000	0.0230708	-0.0183165		2	19800000	20000000	0.0347299	0.0275791
6	83212500	83237500	-0.642733	-0.556504		2	20000000	20200000	0.0421088	-0.033984		2	20000000	20200000	0.0176699	0.0158248
6	85312500	85337500	-0.991399	-1.12557		2	20200000	20400000	0.0448852	-0.039634		2	20200000	20400000	0.014282	0.00902102
6	85687500	85712500	-0.920149	-1.03621		2	20400000	20600000	0.0276702	-0.0289036		2	20400000	20600000	0.0253408	0.0176442
6	87037500	87062500	-0.974647	-1.51703		2	20600000	20800000	0.0113077	-0.015235		2	20600000	20800000	0.0345554	0.0236101
6	88937500	88962500	-1.01246	-1.3695		2	20800000	21000000	-0.00885055	0.013087		2	20800000	21000000	0.0469698	0.0399379
6	89612500	89637500	-0.671667	-0.453182		2	21000000	21200000	-0.0221148	0.0263762		2	21000000	21200000	0.0452633	0.0422821
6	90912500	90937500	-0.641852	-0.753503		2	21200000	21400000	-0.0196635	0.0310068		2	21200000	21400000	0.050391	0.0405367
6	91312500	91337500	-0.735473	-0.951325		2	21400000	21600000	-0.0241869	0.0348053		2	21400000	21600000	0.0468759	0.03859
6	95362500	95387500	-0.617068	-0.808267		2	21600000	21800000	-0.0272962	0.0338248		2	21600000	21800000	0.0476927	0.0395955
6	96512500	96537500	-0.54642	-0.830875		2	21800000	22000000	-0.0295155	0.0340801		2	21800000	22000000	0.0455783	0.0351276
6	96887500	96912500	-0.302682	-0.180736		2	22000000	22200000	-0.0303684	0.0347729		2	22000000	22200000	0.0420583	0.0356229
6	97062500	97087500	-0.67218	-1.07957		2	22200000	22400000	-0.0284006	0.033981		2	22200000	22400000	0.0444879	0.0347013
6	99312500	99337500	-0.601543	-1.06925		2	22400000	22600000	-0.0296971	0.035396		2	22400000	22600000	0.047743	0.0362136
6	99837500	99862500	-0.498975	-0.828671		2	22600000	22800000	-0.0277205	0.0333912		2	22600000	22800000	0.0491154	0.0383893
6	100087500	100112500	-0.809005	-0.783477		2	22800000	23000000	-0.0203481	0.0303484		2	22800000	23000000	0.0453281	0.0423389
6	100462500	100487500	-0.529471	-0.760775		2	23000000	23200000	-0.0169507	0.0241435		2	23000000	23200000	0.052071	0.042912
6	100887500	100912500	-0.591362	-1.01561		2	23200000	23400000	0.00415535	-0.00184215		2	23200000	23400000	0.044725	0.0375982
6	101662500	101687500	-0.360236	-0.390939		2	23400000	23600000	0.0135114	-0.0133684		2	23400000	23600000	0.0437898	0.0286817
6	105412500	105437500	-1.02702	-1.45431		2	23600000	23800000	0.0241631	-0.0298249		2	23600000	23800000	0.0294908	0.0172088
6	105737500	105762500	0.187203	0.413739		2	23800000	24000000	0.0485347	-0.0461064		2	23800000	24000000	-0.00220241	0.00157832
6	106062500	106087500	-0.636095	-0.330099		2	24000000	24200000	0.0475126	-0.0455078		2	24000000	24200000	0.0051512	0.00466346
6	106312500	106337500	-1.01001	-1.3242		2	24200000	24400000	0.0495932	-0.0449664		2	24200000	24400000	-0.00492488	-0.00105531
6	106987500	107012500	-0.975869	-1.17756		2	24400000	24600000	0.0420712	-0.0446489		2	24400000	24600000	0.00281222	-0.00244373
6	107662500	107687500	-0.345524	-0.065168		2	24600000	24800000	0.0437719	-0.0447383		2	24600000	24800000	0.00257212	-0.00238094
6	108512500	108537500	-0.93903	-1.44049		2	24800000	25000000	0.0406744	-0.0444671		2	24800000	25000000	0.00841052	0.0033987
6	109062500	109087500	-0.659635	-0.809873		2	25000000	25200000	0.032418	-0.0403318		2	25000000	25200000	0.00956508	0.00815514
6	109487500	109512500	-0.479357	-0.787446		2	25200000	25400000	0.0497229	-0.0450739		2	25200000	25400000	-0.0100263	-0.00110114
6	109687500	109712500	-0.489512	-0.435511		2	25400000	25600000	0.0473546	-0.0442388		2	25400000	25600000	-0.0109624	-0.00428129
6	110037500	110062500	-0.744241	-0.636632		2	25600000	25800000	0.043325	-0.0429521		2	25600000	25800000	0.00270348	0.00283042
6	110987500	111012500	-0.823826	-1.15661		2	25800000	26000000	0.043334	-0.0440856		2	25800000	26000000	0.00132928	0.00596807
6	111237500	111262500	-0.879631	-1.08386		2	26000000	26200000	0.0429432	-0.0437414		2	26000000	26200000	0.00391353	0.00347877
6	111687500	111712500	-0.853409	-1.02936		2	26200000	26400000	0.0421176	-0.0426468		2	26200000	26400000	0.00282135	0.00619525
6	113262500	113287500	-0.31791	-0.402405		2	26400000	26600000	0.0225489	-0.0265878		2	26400000	26600000	0.0200255	0.0212739
6	113612500	113637500	-0.10565	0.142914		2	26600000	26800000	0.0292884	-0.0257402		2	26600000	26800000	0.022113	0.0210052
6	115887500	115912500	-0.417869	-0.711163		2	26800000	27000000	0.0229415	-0.0304827		2	26800000	27000000	0.0140625	0.0193422
6	118537500	118562500	-0.645221	-0.746374		2	27000000	27200000	0.0403948	-0.0406156		2	27000000	27200000	0.00202288	0.00736711
6	119112500	119137500	-0.978582	-1.21665		2	27200000	27400000	0.0416411	-0.0399949		2	27200000	27400000	0.0018421	0.00701215
6	119337500	119362500	-0.567784	-0.573922		2	27400000	27600000	0.0421347	-0.0406959		2	27400000	27600000	0.0122028	0.00995571
6	119737500	119762500	-0.563213	-0.62852		2	27600000	27800000	0.0393398	-0.0400655		2	27600000	27800000	0.0154226	0.0149291
6	121037500	121062500	-0.475451	-0.739305		2	27800000	28000000	0.0302784	-0.0358591		2	27800000	28000000	0.0214337	0.0147488
6	121862500	121887500	-0.409311	-0.325181		2	28000000	28200000	0.0170622	-0.0296241		2	28000000	28200000	0.0283089	0.0173863
6	122537500	122562500	-0.0671608	-0.594933		2	28200000	28400000	0.0274213	-0.0324193		2	28200000	28400000	0.0225105	0.018083
6	123762500	123787500	-0.588905	-0.808618		2	28400000	28600000	0.0257925	-0.0295106		2	28400000	28600000	0.0323862	0.0264992
6	124837500	124862500	-0.514027	-0.635885		2	28600000	28800000	0.0352105	-0.0395166		2	28600000	28800000	0.020714	0.0190315
6	125137500	125162500	-0.355916	-0.870203		2	28800000	29000000	0.0418744	-0.0426963		2	28800000	29000000	0.0160797	0.0170747
6	125762500	125787500	-0.957285	-1.31265		2	29000000	29200000	0.0344618	-0.0407409		2	29000000	29200000	0.0284792	0.0165936
6	125987500	126012500	-0.791513	-1.03347		2	29200000	29400000	0.0065068	-0.0173017		2	29200000	29400000	0.0449389	0.0378577
6	129737500	129762500	-0.305624	-0.399842		2	29400000	29600000	-0.00110399	-0.00244445		2	29400000	29600000	0.0486292	0.0373629
6	130862500	130887500	-0.734267	-1.18248		2	29600000	29800000	0.00347129	-0.00790776		2	29600000	29800000	0.0451063	0.0378512
6	131137500	131162500	-0.710289	-1.19474		2	29800000	30000000	-0.00177758	-0.00318493		2	29800000	30000000	0.0467622	0.0433358
6	131637500	131662500	-0.712487	-0.967451		2	30000000	30200000	0.0218702	-0.0228567		2	30000000	30200000	0.0324635	0.0354925
6	132237500	132262500	-0.776652	-1.11651		2	30200000	30400000	0.0453833	-0.0389162		2	30200000	30400000	0.000905474	0.0160893
6	132512500	132537500	-0.67772	-0.933607		2	30400000	30600000	0.0425631	-0.0409515		2	30400000	30600000	0.00413611	0.00999475
6	132812500	132837500	-0.667979	-0.892343		2	30600000	30800000	0.0213513	-0.0192437		2	30600000	30800000	0.0333216	0.0347454
6	134462500	134487500	-0.101609	0.0807955		2	30800000	31000000	-0.000984855	-0.000412211		2	30800000	31000000	0.0441693	0.0399541
6	134637500	134662500	-0.483628	-0.170721		2	31000000	31200000	0.00788806	-0.00572086		2	31000000	31200000	0.0370765	0.041031
6	134937500	134962500	-0.915946	-1.18738		2	31200000	31400000	0.0195272	-0.0134237		2	31200000	31400000	0.0307565	0.0390296
6	135187500	135212500	-0.131202	0.372887		2	31400000	31600000	-0.00579032	0.0050126		2	31400000	31600000	0.051275	0.0478196
6	135437500	135462500	-0.923401	-1.20752		2	31600000	31800000	-0.00372159	-0.003101		2	31600000	31800000	0.042143	0.0428159
6	136812500	136837500	-0.606959	-0.564105		2	31800000	32000000	0.0356802	-0.0402487		2	31800000	32000000	0.0119247	0.00882517
6	137312500	137337500	-0.222712	0.0334924		2	32000000	32200000	0.0441978	-0.0430675		2	32000000	32200000	0.00248342	0.00630158
6	137637500	137662500	-0.920062	-1.20262		2	32200000	32400000	0.0457028	-0.0437272		2	32200000	32400000	0.00968792	0.00756375
6	137987500	138012500	-0.760173	-1.04285		2	32400000	32600000	0.0373267	-0.0409404		2	32400000	32600000	0.00805004	0.00593203
6	138387500	138412500	-0.498553	-0.383345		2	32600000	32800000	0.0328845	-0.0351785		2	32600000	32800000	0.0171594	0.0141239
6	138562500	138587500	-0.151671	-0.17987		2	32800000	33000000	0.0129761	-0.0014732		2	32800000	33000000	-0.0404163	0.0229739
6	138762500	138787500	-0.703691	-1.01273		2	33000000	33200000	-0.00923755	0.0117904		2	33000000	33200000	0.0510723	0.0379836
6	139362500	139387500	-0.931483	-1.34809		2	33200000	33400000	-0.00679844	0.00358165		2	33200000	33400000	0.0463045	0.0370812
6	141562500	141587500	-1.00207	-1.27697		2	33400000	33600000	0.0291833	-0.0269525		2	33400000	33600000	0.0155683	0.00912502
6	142112500	142137500	-0.397977	-0.826855		2	33600000	33800000	-0.010678	0.019648		2	33600000	33800000	0.0480205	0.0381159
6	142662500	142687500	-0.94038	-1.15197		2	33800000	34000000	-0.0201614	0.0305659		2	33800000	34000000	0.0449655	0.0434662
6	143437500	143462500	-0.763773	-1.00851		2	34000000	34200000	-0.0204997	0.0299782		2	34000000	34200000	0.0417211	0.0401381
6	144062500	144087500	-0.422706	-0.576275		2	34200000	34400000	-0.0264599	0.0294245		2	34200000	34400000	0.0327156	0.0365635
6	144837500	144862500	-0.461444	-0.423166		2	34400000	34600000	-0.0180939	0.025157		2	34400000	34600000	0.0327566	0.0348752
6	145662500	145687500	-0.43355	-0.841676		2	34600000	34800000	-0.00677332	0.0223766		2	34600000	34800000	0.0247998	0.0348048
6	145962500	145987500	-0.647561	-1.04312		2	34800000	35000000	-0.0273955	0.0301575		2	34800000	35000000	0.0407422	0.0352324
6	147387500	147412500	-0.556748	-0.865878		2	35000000	35200000	-0.0298592	0.0324945		2	35000000	35200000	0.0348506	0.0392974
[truncated: 13,243 more rows]

## Sheet: SupplementaryFigure 4b
50kR1	50kR2	25kR1	25kR2	5kR1	5kR2	1kR1	1kR2
[truncated: 308,839+ more rows]

[truncated: 3 more sheets: SupplementaryFigure 4d, SupplementaryFigure6, SupplementaryFigureS8a]
