# Supplementary material for: ChIATAC is an efficient strategy for multi-omics mapping of 3D epigenomes from low-cell inputs
Source: Nat Commun. 2023 Jan 13;14:213. doi: 10.1038/s41467-023-35879-5 (PMC9839710; doi:10.1038/s41467-023-35879-5)
Supplement: Supplementary file 5 — Source Data [file 41467_2023_35879_MOESM5_ESM.zip › sourcedata_supplementaryfigure4a.xlsx]

## Sheet: Sheet1
50K R1					50K R2					10K R1					10K R2					5K R1					5K R2					1K R1					1K R2
Chr	Start	End	signal		Chr	Start	End	signal		Chr	Start	End	signal		Chr	Start	End	signal		Chr	Start	End	signal		Chr	Start	End	signal		Chr	Start	End	signal		Chr	Start	End	signal
chr1	804875	805115	0.311613		chr1	804819	805117	0.330228		chr1	804823	805077	0.281783		chr1	804879	805100	0.328031		chr1	827367	827694	0.718397		chr1	804909	805091	0.385063		chr1	822128	822287	1.98339		chr1	827400	827687	0.975782
chr1	827354	827842	0.553587		chr1	827379	827828	0.434042		chr1	827290	827843	0.781903		chr1	827292	827826	0.756538		chr1	869764	870008	0.694417		chr1	827278	827799	0.651652		chr1	827395	827779	0.845388		chr1	869781	870025	1.03802
chr1	858089	858272	0.336808		chr1	858088	858308	0.385643		chr1	858086	858327	0.420663		chr1	865728	866020	0.545884		chr1	904431	904915	0.559027		chr1	858089	858250	0.425582		chr1	866808	867284	0.83397		chr1	904725	904964	0.838865
chr1	865713	866577	0.309764		chr1	865699	866411	0.294824		chr1	865691	866066	0.827884		chr1	869747	870087	0.595549		chr1	907525	907702	0.986596		chr1	865805	866017	0.473509		chr1	904755	904926	0.688047		chr1	929770	929920	0.887925
chr1	869730	870023	0.66829		chr1	867165	867674	0.216956		chr1	869733	870051	0.774531		chr1	904619	904951	0.46606		chr1	940213	940522	0.616369		chr1	869747	870043	0.61277		chr1	906772	906973	1.07153		chr1	940235	940452	0.850032
chr1	904682	904915	0.545371		chr1	869620	870027	0.507748		chr1	904435	905075	0.443738		chr1	905243	905725	0.519938		chr1	959205	959509	1.06135		chr1	904678	904931	0.492368		chr1	915756	915906	1.23538		chr1	959147	959450	1.85746
chr1	905238	905741	0.412184		chr1	904737	904926	0.673539		chr1	905269	905649	0.494626		chr1	906773	907121	0.579207		chr1	974586	974736	0.362208		chr1	905240	905725	0.454499		chr1	940233	940517	0.676672		chr1	992470	992796	0.447996
chr1	906783	907049	0.44825		chr1	905253	905727	0.421756		chr1	959150	959478	0.401912		chr1	940239	940735	0.307784		chr1	979363	979533	0.674785		chr1	906785	907061	0.519524		chr1	959161	959469	1.20002		chr1	1013136	1013647	1.10596
chr1	959141	959478	0.889556		chr1	906771	907126	0.409375		chr1	966663	967222	0.476439		chr1	959132	959472	1.23629		chr1	1001863	1002042	0.5745		chr1	940230	940517	0.29465		chr1	996324	996651	0.788		chr1	1019409	1020123	1.48111
chr1	966764	967161	0.307718		chr1	959133	959449	0.826216		chr1	992368	992840	0.313079		chr1	961004	961382	0.287827		chr1	1013136	1013580	0.880832		chr1	959183	959472	1.22061		chr1	1019416	1020123	1.17395		chr1	1032996	1033360	0.98861
chr1	992381	992842	0.334426		chr1	966778	967139	0.301166		chr1	1001882	1002084	0.423052		chr1	966658	967202	0.31173		chr1	1019397	1020121	1.06851		chr1	966664	967153	0.323496		chr1	1020796	1020986	0.85098		chr1	1039689	1039839	0.907093
chr1	1012953	1013946	0.499436		chr1	992312	992822	0.282483		chr1	1013186	1013936	0.631471		chr1	992413	992812	0.355447		chr1	1020591	1020977	0.708721		chr1	992428	992840	0.360789		chr1	1029882	1030153	0.615788		chr1	1040643	1041014	1.31821
chr1	1019287	1020121	0.623818		chr1	1013038	1013947	0.42392		chr1	1019375	1019764	0.71844		chr1	1013038	1013899	0.526459		chr1	1032997	1033396	0.829498		chr1	1013052	1013828	0.480558		chr1	1033001	1033574	0.952503		chr1	1049821	1050132	0.53842
chr1	1020256	1021029	0.315748		chr1	1019299	1020124	0.468583		chr1	1019881	1020144	0.993699		chr1	1019319	1020134	0.745911		chr1	1038746	1039035	0.641846		chr1	1019409	1020135	0.856602		chr1	1038724	1038971	0.650417		chr1	1059292	1059732	0.772784
chr1	1031237	1032366	0.258145		chr1	1020491	1021027	0.375137		chr1	1020769	1020997	0.654243		chr1	1020545	1021012	0.56976		chr1	1040634	1041034	0.688082		chr1	1020496	1020988	0.560902		chr1	1059563	1059747	1.11044		chr1	1069240	1069452	0.789981
chr1	1032500	1033591	0.4458		chr1	1031230	1032381	0.245544		chr1	1031244	1031639	0.679311		chr1	1032942	1033574	0.781703		chr1	1050768	1051036	0.373997		chr1	1032989	1033574	0.764913		chr1	1063892	1064096	0.66242		chr1	1116051	1116422	1.52783
chr1	1038636	1039172	0.427143		chr1	1032864	1033648	0.4695		chr1	1033037	1033950	0.463064		chr1	1038735	1039066	0.619977		chr1	1059304	1059765	0.592849		chr1	1038769	1039064	0.479067		chr1	1069111	1069619	0.912903		chr1	1116493	1116649	0.635202
chr1	1040604	1041031	0.505887		chr1	1038740	1039144	0.488825		chr1	1038861	1039168	0.274602		chr1	1040634	1041035	0.767649		chr1	1063872	1064100	0.823922		chr1	1040642	1041041	0.575249		chr1	1116043	1116554	1.25351		chr1	1122139	1122434	0.632268
chr1	1059249	1059911	0.383745		chr1	1040611	1041025	0.435562		chr1	1039602	1039985	0.253636		chr1	1050766	1050953	0.296172		chr1	1068731	1069046	0.665295		chr1	1050766	1051035	0.324057		chr1	1137339	1137622	0.459744		chr1	1137326	1137622	0.774101
chr1	1063555	1064608	0.368163		chr1	1059259	1059794	0.41739		chr1	1040604	1041033	0.40797		chr1	1059268	1059795	0.606236		chr1	1069277	1069510	1.12924		chr1	1059263	1059759	0.533532		chr1	1138497	1138751	0.432761		chr1	1143156	1143408	0.436923
chr1	1068597	1069619	0.438797		chr1	1063634	1064610	0.386421		chr1	1050730	1051045	0.489609		chr1	1063712	1064491	0.571302		chr1	1079900	1080274	0.313884		chr1	1063863	1064599	0.537639		chr1	1157401	1157564	0.661351		chr1	1157382	1157574	0.658938
chr1	1116096	1116571	0.750117		chr1	1069256	1069622	0.401412		chr1	1059179	1059777	0.487678		chr1	1069248	1069567	0.83992		chr1	1116043	1116530	0.863995		chr1	1068648	1069058	0.39769		chr1	1201568	1201827	0.604219		chr1	1201567	1201826	0.742039
chr1	1121938	1122545	0.381707		chr1	1116125	1116557	0.66409		chr1	1063870	1064522	0.503529		chr1	1079321	1080374	0.251374		chr1	1122128	1122474	0.486618		chr1	1069240	1069512	0.762205		chr1	1206646	1206946	0.726392		chr1	1214802	1214989	0.63507
chr1	1137318	1137667	0.491805		chr1	1121938	1122564	0.367876		chr1	1092931	1093240	0.339965		chr1	1116020	1116649	0.618366		chr1	1137324	1137613	0.55809		chr1	1079378	1079558	0.271834		chr1	1208975	1209177	0.789922		chr1	1232110	1232324	1.41258
chr1	1157387	1157639	0.504183		chr1	1137279	1137796	0.401924		chr1	1115978	1116475	1.13605		chr1	1121936	1122529	0.478495		chr1	1143178	1143372	0.466343		chr1	1079943	1080251	0.265849		chr1	1232112	1232323	0.658972		chr1	1250709	1251361	0.664047
chr1	1171728	1172098	0.305344		chr1	1157390	1157595	0.365836		chr1	1157321	1157732	0.500228		chr1	1137070	1137840	0.33169		chr1	1149538	1149779	0.459741		chr1	1116033	1116654	0.925632		chr1	1250971	1251401	0.618595		chr1	1257313	1257551	0.783579
chr1	1206648	1207080	0.351305		chr1	1171740	1172098	0.289737		chr1	1157891	1158251	0.345787		chr1	1157264	1157641	0.282987		chr1	1157419	1157585	0.463404		chr1	1121939	1122540	0.368249		chr1	1257306	1257481	0.96285		chr1	1261465	1261642	0.818533
chr1	1208064	1208657	0.304484		chr1	1208064	1208601	0.267056		chr1	1171301	1172070	0.306957		chr1	1157966	1158139	0.384747		chr1	1201353	1201850	0.430373		chr1	1131598	1131758	0.336524		chr1	1273655	1274274	0.846446		chr1	1273818	1274054	1.45688
chr1	1208956	1209299	0.441678		chr1	1208955	1209300	0.360871		chr1	1212530	1213210	0.345529		chr1	1171730	1172058	0.33535		chr1	1232032	1232398	0.719039		chr1	1137328	1137614	0.511966		chr1	1283864	1284229	0.548613		chr1	1291961	1292111	0.642525
chr1	1232047	1232328	0.597297		chr1	1232086	1232332	0.841677		chr1	1232088	1232404	1.13311		chr1	1201563	1201865	0.540026		chr1	1250820	1251452	0.543755		chr1	1143944	1144184	0.317252		chr1	1291923	1292120	0.548341		chr1	1300083	1300293	0.455846
chr1	1250845	1251463	0.662375		chr1	1250938	1251429	0.610558		chr1	1250586	1251445	0.691908		chr1	1206651	1207029	0.493908		chr1	1256897	1257099	0.564549		chr1	1157389	1157652	0.3889		chr1	1297542	1297737	0.52132		chr1	1308149	1308699	1.6318
chr1	1273821	1274054	0.814119		chr1	1273821	1274036	0.847692		chr1	1273727	1274317	1.0117		chr1	1208962	1209253	0.601526		chr1	1273805	1274058	1.75522		chr1	1157940	1158137	0.298687		chr1	1308125	1308731	1.57247		chr1	1318659	1318811	0.505577
chr1	1291901	1292124	0.66736		chr1	1291813	1292124	0.521001		chr1	1283861	1284228	0.264903		chr1	1232024	1232398	0.479379		chr1	1284005	1284391	0.538699		chr1	1171845	1172073	0.408282		chr1	1324374	1324893	1.52286		chr1	1324497	1324865	2.33033
chr1	1299989	1300320	0.375835		chr1	1299892	1300320	0.263318		chr1	1290254	1290490	0.366434		chr1	1250755	1251544	0.540504		chr1	1291917	1292126	0.628738		chr1	1201568	1201865	0.408957		chr1	1331814	1332095	0.410057		chr1	1375117	1375803	1.32676
chr1	1305316	1305949	0.286823		chr1	1308097	1308644	0.811139		chr1	1291891	1292198	0.538494		chr1	1273787	1274056	0.723578		chr1	1300077	1300302	0.492434		chr1	1206677	1206989	0.42259		chr1	1375134	1375812	0.982521		chr1	1399233	1399575	1.38026
chr1	1308073	1308729	0.906748		chr1	1324366	1324863	0.934284		chr1	1305344	1305865	0.318468		chr1	1283775	1284211	0.290216		chr1	1308321	1308744	2.37799		chr1	1208959	1209167	0.48579		chr1	1399137	1399596	0.831158		chr1	1407150	1407511	0.997502
chr1	1324370	1324877	0.92967		chr1	1349634	1349915	0.301813		chr1	1359342	1359637	0.321921		chr1	1290250	1290470	0.323759		chr1	1324370	1324955	1.13328		chr1	1232025	1232399	0.828503		chr1	1407083	1407526	1.0512		chr1	1423613	1423776	0.884508
chr1	1349645	1349908	0.28683		chr1	1372131	1372320	0.321208		chr1	1375174	1375828	1.13077		chr1	1291718	1292128	0.421958		chr1	1372158	1372367	0.635908		chr1	1250748	1251396	0.509285		chr1	1427263	1427629	0.93342		chr1	1435540	1435837	0.592207
chr1	1372122	1372337	0.374659		chr1	1375102	1375806	0.961217		chr1	1399021	1399674	1.05767		chr1	1300055	1300330	0.431296		chr1	1375099	1375765	1.04338		chr1	1257329	1257484	0.343984		chr1	1435538	1435813	1.16656		chr1	1440957	1441129	0.555928
chr1	1375104	1375828	0.993959		chr1	1399020	1399615	0.687837		chr1	1407168	1408078	0.2487		chr1	1308076	1308701	0.952519		chr1	1399262	1399636	1.22473		chr1	1273752	1274056	1.04319		chr1	1440963	1441136	0.69494		chr1	1466430	1466695	0.905603
chr1	1398242	1398560	0.267255		chr1	1402055	1402272	0.280913		chr1	1462155	1462918	0.265388		chr1	1324369	1324888	1.31758		chr1	1407169	1407477	1.24143		chr1	1291906	1292137	0.486658		chr1	1470948	1471320	0.535812		chr1	1469541	1469691	1.03965
chr1	1399051	1399642	0.769351		chr1	1407022	1408078	0.406683		chr1	1464105	1464530	0.283957		chr1	1349655	1349945	0.368663		chr1	1427961	1428129	0.737794		chr1	1300075	1300312	0.45854		chr1	1487489	1487683	0.509761		chr1	1472047	1472224	0.548804
chr1	1407012	1408092	0.487084		chr1	1435545	1435730	0.635821		chr1	1504768	1505256	0.55068		chr1	1372135	1372320	0.521091		chr1	1435545	1435797	0.769615		chr1	1308097	1308729	0.949694		chr1	1499097	1499325	0.758864		chr1	1473001	1473198	0.85812
chr1	1435544	1435730	0.753839		chr1	1437853	1438561	0.297555		chr1	1505519	1505936	0.513201		chr1	1375117	1375801	1.16414		chr1	1438004	1438312	0.759733		chr1	1324406	1324874	1.2626		chr1	1499657	1499807	0.859388		chr1	1504753	1505172	0.452209
chr1	1437668	1438554	0.315543		chr1	1440963	1441326	0.331138		chr1	1511452	1511869	0.306134		chr1	1399028	1399636	0.740311		chr1	1440955	1441178	0.644545		chr1	1349661	1349903	0.3147		chr1	1500455	1500605	0.75385		chr1	1548596	1548746	0.688459
chr1	1440955	1441281	0.434857		chr1	1470869	1471315	0.278797		chr1	1596998	1597908	0.234326		chr1	1407022	1407987	0.588571		chr1	1471073	1471312	0.385751		chr1	1372135	1372310	0.431363		chr1	1504948	1505190	0.856297		chr1	1573436	1573586	0.610338
chr1	1504700	1505223	0.325834		chr1	1504700	1505222	0.318274		chr1	1602445	1603359	0.208774		chr1	1417930	1418161	0.266965		chr1	1504837	1505242	0.549046		chr1	1375118	1375784	0.905076		chr1	1505527	1505799	1.08201		chr1	1597264	1597573	1.07617
chr1	1505519	1505884	0.325568		chr1	1505561	1505762	0.414476		chr1	1615175	1615525	0.594287		chr1	1435522	1435814	0.774382		chr1	1505520	1505762	0.910187		chr1	1399238	1399636	1.0328		chr1	1511366	1511809	0.485672		chr1	1607159	1607495	0.770106
chr1	1510965	1511827	0.292611		chr1	1510964	1511273	0.327058		chr1	1615684	1615992	1.1329		chr1	1437894	1438465	0.437343		chr1	1510971	1511209	0.520639		chr1	1407073	1407457	0.897396		chr1	1521157	1521307	0.628575		chr1	1609205	1609400	0.638227
chr1	1607011	1607381	0.308653		chr1	1607014	1607395	0.235231		chr1	1629549	1630682	0.511865		chr1	1440963	1441375	0.409886		chr1	1511472	1511853	0.35252		chr1	1417999	1418159	0.380085		chr1	1597399	1597681	0.908297		chr1	1615000	1615408	0.617052
chr1	1615052	1615473	0.522184		chr1	1615090	1615402	0.489055		chr1	1677477	1678687	0.318816		chr1	1471027	1471517	0.284079		chr1	1592829	1593038	0.397198		chr1	1435528	1435837	0.776956		chr1	1615706	1615979	1.22113		chr1	1615710	1615963	0.971282
chr1	1615706	1615979	0.725665		chr1	1615725	1615974	0.645417		chr1	1678819	1679345	0.462148		chr1	1504886	1505244	0.450864		chr1	1597349	1597563	0.496036		chr1	1438017	1438296	0.484165		chr1	1629939	1630541	1.07586		chr1	1629893	1630289	0.565605
chr1	1628763	1630604	0.362644		chr1	1628852	1630619	0.285979		chr1	1692358	1692603	0.447367		chr1	1505532	1505943	0.394592		chr1	1604288	1604447	0.57359		chr1	1440970	1441141	0.454991		chr1	1677732	1678346	0.623658		chr1	1630351	1630566	0.901215
chr1	1677621	1678798	0.418135		chr1	1677661	1679191	0.400135		chr1	1724241	1724846	0.810283		chr1	1510969	1511855	0.286611		chr1	1615120	1615506	0.762157		chr1	1465502	1465712	0.364882		chr1	1678947	1679148	1.00124		chr1	1653708	1653902	0.602365
chr1	1678876	1679178	0.407397		chr1	1692299	1693304	0.455041		chr1	1778756	1779142	0.905938		chr1	1607155	1607490	0.292385		chr1	1615706	1615986	0.700883		chr1	1471027	1471488	0.286857		chr1	1692730	1693290	1.35224		chr1	1657730	1657961	0.509407
chr1	1692284	1693344	0.563247		chr1	1724354	1724815	0.463043		chr1	1779835	1780715	0.916524		chr1	1615082	1615484	0.426951		chr1	1629800	1630629	0.787563		chr1	1504793	1505242	0.433203		chr1	1695004	1695158	0.882209		chr1	1677939	1678166	0.541206
chr1	1724321	1724851	0.562569		chr1	1745999	1746617	0.477324		chr1	1828313	1828757	0.323125		chr1	1615701	1615981	0.734282		chr1	1649906	1650326	0.530016		chr1	1505544	1505762	0.624626		chr1	1724329	1724682	0.857775		chr1	1692715	1693258	1.52146
chr1	1746009	1746610	0.616141		chr1	1775209	1776349	0.241548		chr1	1833870	1834338	0.376728		chr1	1629291	1630651	0.542992		chr1	1677881	1678477	0.545636		chr1	1510954	1511199	0.371664		chr1	1732149	1732372	0.544631		chr1	1724339	1724768	0.953585
chr1	1775312	1776381	0.247552		chr1	1776820	1777368	0.212146		chr1	1847711	1848205	0.366315		chr1	1677685	1678497	0.580788		chr1	1692715	1693302	0.891389		chr1	1511432	1511818	0.280846		chr1	1743701	1743858	0.97632		chr1	1746077	1746585	1.48221
chr1	1778727	1779418	0.655801		chr1	1778731	1779450	0.522189		chr1	1869105	1869875	0.249947		chr1	1678883	1679155	0.488719		chr1	1724309	1724686	0.708395		chr1	1597230	1597658	0.293451		chr1	1746076	1746536	1.33883		chr1	1778751	1779109	1.22423
chr1	1779572	1780837	0.506409		chr1	1779541	1780824	0.472782		chr1	1891522	1892397	0.286573		chr1	1692423	1693305	0.677252		chr1	1746083	1746605	1.05188		chr1	1604246	1604492	0.49279		chr1	1747233	1747398	1.27029		chr1	1779552	1779841	0.830207
chr1	1782592	1783363	0.241097		chr1	1782576	1783293	0.237692		chr1	1906316	1906484	0.588474		chr1	1724312	1724832	0.617555		chr1	1778756	1779240	1.04036		chr1	1607153	1607416	0.525981		chr1	1778787	1779244	0.794474		chr1	1789725	1789875	0.663686
chr1	1799480	1800040	0.292397		chr1	1799524	1799993	0.31984		chr1	1907519	1907766	0.490117		chr1	1746032	1746608	0.721831		chr1	1799710	1799981	0.509297		chr1	1615105	1615510	0.551003		chr1	1810227	1810386	0.725051		chr1	1828458	1828757	0.479378
chr1	1828303	1828806	0.349594		chr1	1828282	1828782	0.391673		chr1	1908821	1909454	1.48032		chr1	1778756	1779227	1.0398		chr1	1858948	1859149	0.368174		chr1	1615692	1615986	1.02592		chr1	1812332	1812527	0.728217		chr1	1858875	1859026	0.90522
chr1	1833475	1834461	0.238594		chr1	1833496	1834622	0.220537		chr1	1919324	1919925	0.283073		chr1	1779934	1780720	0.699637		chr1	1890380	1890561	0.706333		chr1	1629861	1630656	0.690927		chr1	1828586	1828760	0.687738		chr1	1884025	1884198	0.789481
chr1	1841487	1841978	0.292514		chr1	1841490	1841777	0.268335		chr1	2044892	2045193	0.309333		chr1	1797943	1798278	0.32575		chr1	1891148	1891665	1.42225		chr1	1671808	1672017	0.30361		chr1	1841487	1841734	0.504257		chr1	1890380	1890544	0.772431
chr1	1869460	1869875	0.254403		chr1	1847975	1848256	0.254724		chr1	2174351	2174565	0.368365		chr1	1799701	1800078	0.384335		chr1	1906319	1906549	0.763322		chr1	1677715	1678419	0.409064		chr1	1889490	1889721	1.17579		chr1	1891252	1891841	1.07307
chr1	1890375	1890754	0.425782		chr1	1890375	1890619	0.444455		chr1	2194666	2195473	0.624987		chr1	1828318	1828767	0.354794		chr1	1909032	1909415	2.36034		chr1	1678801	1679144	0.439436		chr1	1890339	1890563	0.869017		chr1	1909032	1909414	2.31793
chr1	1891252	1891765	0.566273		chr1	1891395	1891767	0.482062		chr1	2199174	2199607	0.970821		chr1	1834004	1834466	0.280234		chr1	1919245	1919802	1.17871		chr1	1681903	1682075	0.499426		chr1	1891416	1891880	0.988278		chr1	1919306	1919890	1.08188
chr1	1906256	1906655	0.563123		chr1	1905991	1906680	0.337171		chr1	2204650	2205410	0.464484		chr1	1841488	1841991	0.275057		chr1	1931763	1931951	0.362142		chr1	1692715	1693280	0.746063		chr1	1906328	1906502	0.828141		chr1	1924223	1924373	0.879605
chr1	1907340	1907769	0.33726		chr1	1907374	1907769	0.306955		chr1	2227663	2228165	0.631359		chr1	1847731	1848246	0.209549		chr1	1988747	1988936	0.634705		chr1	1724339	1724853	0.535725		chr1	1909087	1909355	1.68844		chr1	1960154	1960339	0.625366
chr1	1908985	1909458	1.09134		chr1	1909009	1909377	0.932446		chr1	2229126	2229501	0.372443		chr1	1890308	1890751	0.542563		chr1	2186297	2186447	0.48024		chr1	1746085	1746605	0.778999		chr1	1919322	1919802	1.17381		chr1	1988747	1988930	0.854988
chr1	1919287	1919909	0.849712		chr1	1919363	1919909	0.678414		chr1	2234863	2235134	0.292143		chr1	1891252	1891797	0.589326		chr1	2194652	2195342	0.977713		chr1	1778757	1779224	0.769521		chr1	1988756	1989151	0.623506		chr1	2046573	2046741	0.5204
chr1	2112380	2112698	0.336875		chr1	1960060	1960341	0.362846		chr1	2255404	2256310	0.286829		chr1	1906309	1906577	0.716485		chr1	2204866	2205475	0.607083		chr1	1780199	1780705	0.556019		chr1	2058132	2058288	0.669015		chr1	2114930	2115080	0.814325
chr1	2194628	2195875	0.517515		chr1	2044898	2045166	0.301469		chr1	2290983	2291397	0.269605		chr1	1907434	1907735	0.455356		chr1	2227887	2228153	0.683045		chr1	1799694	1799993	0.363878		chr1	2194608	2195091	2.06118		chr1	2194617	2194939	2.45196
chr1	2199174	2199772	0.584692		chr1	2112451	2112698	0.366096		chr1	2300229	2300684	0.380085		chr1	1909009	1909448	0.970359		chr1	2234422	2234645	0.419307		chr1	1828298	1828765	0.384886		chr1	2205205	2205560	0.822822		chr1	2204807	2205129	2.00531
chr1	2204722	2205087	0.297907		chr1	2174329	2174643	0.251579		chr1	2300898	2301518	0.563954		chr1	1919292	1919875	0.909981		chr1	2290763	2290959	0.430042		chr1	1834016	1834260	0.400175		chr1	2227754	2228165	0.711252		chr1	2227882	2228158	0.833733
chr1	2205197	2205656	0.326765		chr1	2194628	2195462	0.540794		chr1	2314887	2315777	0.305263		chr1	1960150	1960341	0.468825		chr1	2291154	2291401	0.4733		chr1	1841501	1841750	0.335352		chr1	2234920	2235114	1.2839		chr1	2228631	2229162	0.592022
chr1	2227825	2228181	0.597445		chr1	2199181	2199732	0.491654		chr1	2381732	2382266	0.333661		chr1	2112460	2112696	0.444921		chr1	2300332	2301187	0.508996		chr1	1847975	1848246	0.245467		chr1	2245701	2245931	0.53024		chr1	2290731	2290962	0.467483
chr1	2290713	2291494	0.366288		chr1	2204650	2205021	0.263632		chr1	2387992	2388469	0.427843		chr1	2189469	2189751	0.261041		chr1	2315047	2315361	0.921587		chr1	1869371	1869772	0.272238		chr1	2300516	2301446	0.580288		chr1	2291156	2291436	0.686096
chr1	2300251	2301545	0.516379		chr1	2205206	2205634	0.282224		chr1	2391374	2391977	0.90211		chr1	2194617	2195360	0.859597		chr1	2345774	2346154	0.263914		chr1	1874538	1874739	0.271539		chr1	2315135	2315457	0.902203		chr1	2300354	2300719	0.772684
chr1	2315135	2315370	0.517214		chr1	2227723	2228183	0.650592		chr1	2412599	2413155	0.350037		chr1	2199188	2199582	0.804943		chr1	2348619	2348831	0.351543		chr1	1890375	1890758	0.645516		chr1	2381726	2381992	0.463305		chr1	2300783	2301228	0.887966
chr1	2381646	2382026	0.262073		chr1	2233960	2234733	0.222418		chr1	2415690	2416009	0.434592		chr1	2204791	2205722	0.410516		chr1	2381832	2382165	0.355794		chr1	1891252	1891759	0.70792		chr1	2391479	2391844	0.559322		chr1	2301325	2301475	0.825537
chr1	2387973	2388614	0.276411		chr1	2290731	2291497	0.346246		chr1	2496239	2496655	0.484902		chr1	2227717	2228159	0.511301		chr1	2391473	2391874	0.953327		chr1	1899248	1899419	0.353583		chr1	2425053	2425361	0.927625		chr1	2315146	2315366	1.31931
chr1	2391461	2391961	0.695838		chr1	2299711	2301539	0.337274		chr1	2525995	2527141	1.1271		chr1	2234420	2234700	0.279569		chr1	2440379	2440745	0.377768		chr1	1906318	1906577	0.726089		chr1	2440353	2440647	1.34929		chr1	2391512	2391884	0.696236
chr1	2415779	2416071	0.359446		chr1	2387978	2388606	0.273919		chr1	2545976	2546475	0.963722		chr1	2255651	2256296	0.243263		chr1	2496358	2496524	0.402349		chr1	1909021	1909446	1.19841		chr1	2459146	2459296	0.67009		chr1	2412887	2413067	0.734063
chr1	2440345	2440737	0.313399		chr1	2391434	2391972	0.631077		chr1	2547621	2547880	0.603887		chr1	2290705	2291509	0.417631		chr1	2526055	2526424	1.61155		chr1	1919277	1919881	0.822594		chr1	2459486	2459636	0.550025		chr1	2440443	2440729	0.642016
chr1	2525999	2526414	0.836378		chr1	2496357	2496563	0.393397		chr1	2548722	2549007	1.40432		chr1	2300369	2301641	0.491131		chr1	2526559	2526990	0.880015		chr1	1960123	1960324	0.494392		chr1	2526056	2526424	1.76155		chr1	2457691	2457989	0.450584
chr1	2526490	2527258	0.6102		chr1	2525989	2527285	0.522021		chr1	2550421	2550615	0.772908		chr1	2314882	2315689	0.354403		chr1	2546091	2546482	1.22533		chr1	1988765	1988932	0.334379		chr1	2526532	2526832	1.11346		chr1	2526072	2526413	1.54451
chr1	2529058	2529254	0.336945		chr1	2529056	2529288	0.305709		chr1	2555784	2556738	0.394242		chr1	2381745	2381992	0.271791		chr1	2547959	2548269	1.02038		chr1	2044916	2045137	0.301305		chr1	2546112	2546494	1.2665		chr1	2526488	2526769	1.50043
chr1	2539478	2539720	0.298005		chr1	2539477	2539672	0.293689		chr1	2576513	2576879	1.33445		chr1	2388001	2388437	0.404972		chr1	2548770	2548988	2.48907		chr1	2112441	2112707	0.423002		chr1	2548779	2548977	1.71272		chr1	2546103	2546497	1.84987
chr1	2545951	2546534	0.748792		chr1	2545862	2546525	0.620135		chr1	2577740	2578015	0.483451		chr1	2391429	2391982	0.828243		chr1	2555699	2555920	0.747528		chr1	2194622	2195430	0.888239		chr1	2555496	2556115	0.508155		chr1	2548105	2548272	1.27168
chr1	2547237	2549087	0.546974		chr1	2547269	2549063	0.47604		chr1	2578200	2578664	0.856266		chr1	2412655	2413150	0.354298		chr1	2578357	2578607	2.14784		chr1	2199189	2199582	0.808947		chr1	2576715	2576865	1.11904		chr1	2548779	2548990	2.73947
chr1	2550412	2550915	0.252034		chr1	2549291	2549709	0.239717		chr1	2585414	2585961	0.848849		chr1	2414254	2414409	0.390378		chr1	2585319	2585787	0.984699		chr1	2204800	2205091	0.425918		chr1	2578357	2578592	2.39354		chr1	2555419	2555956	0.729422
chr1	2554900	2556681	0.405724		chr1	2550413	2550938	0.273006		chr1	2586299	2586835	1.51881		chr1	2415777	2416004	0.386346		chr1	2586334	2586680	1.42363		chr1	2205166	2205568	0.348311		chr1	2586372	2586785	1.15345		chr1	2578357	2578586	2.97936
chr1	2576250	2576888	0.514608		chr1	2554896	2556671	0.41198		chr1	2811442	2811793	0.352803		chr1	2440325	2440745	0.295008		chr1	2642530	2642819	0.515694		chr1	2227671	2228149	0.886328		chr1	2642525	2642804	0.824196		chr1	2585252	2585414	1.04117
chr1	2577459	2578720	0.490187		chr1	2576264	2576879	0.412773		chr1	3319993	3320253	0.284346		chr1	2496258	2496603	0.421502		chr1	2642998	2643451	1.25002		chr1	2234910	2235131	0.527662		chr1	2643123	2643393	1.61689		chr1	2585516	2585858	1.07767
chr1	2584146	2585055	0.293696		chr1	2577460	2578661	0.436339		chr1	3389874	3390047	0.648439		chr1	2526077	2527261	0.693707		chr1	3297132	3297282	0.498221		chr1	2290784	2291489	0.373338		chr1	2652150	2652443	0.934519		chr1	2586370	2586667	1.74356
chr1	2585219	2585906	0.560907		chr1	2584085	2585969	0.336203		chr1	3453185	3453424	0.82123		chr1	2539476	2539672	0.433879		chr1	3389874	3390047	1.27819		chr1	2300259	2301545	0.477322		chr1	2654053	2654206	0.685235		chr1	2642453	2642794	0.825079
chr1	2586301	2586821	0.864959		chr1	2586301	2586639	0.914822		chr1	3491223	3491517	0.345632		chr1	2546004	2546492	1.07745		chr1	3470625	3470784	0.81208		chr1	2315132	2315372	0.844507		chr1	2810130	2810328	0.650062		chr1	2643123	2643403	2.51313
chr1	2587217	2587557	0.284887		chr1	2587224	2587624	0.223211		chr1	3565315	3565507	0.344388		chr1	2547637	2548347	0.679288		chr1	3491264	3491564	0.525949		chr1	2381646	2382008	0.407644		chr1	2820614	2820833	0.63375		chr1	2650224	2650514	0.445896
chr1	2642433	2642872	0.601478		chr1	2642463	2642876	0.547277		chr1	3619033	3619420	0.93553		chr1	2548774	2549024	1.31889		chr1	3565331	3565537	0.408072		chr1	2391495	2391971	0.743613		chr1	2926869	2927061	0.733633		chr1	2810454	2810604	1.14074
chr1	2643080	2643588	0.929569		chr1	2643097	2643487	1.04293		chr1	3624460	3624971	0.278688		chr1	2555497	2556671	0.540747		chr1	3598639	3598813	0.813996		chr1	2412735	2413129	0.33167		chr1	3389873	3390047	2.3936		chr1	2882311	2882461	0.891543
chr1	3389874	3390047	0.390071		chr1	3389874	3390047	0.706397		chr1	3649960	3650289	0.555702		chr1	2576568	2576875	0.529021		chr1	3619064	3619385	0.548037		chr1	2414256	2414414	0.432023		chr1	3424770	3425022	0.488048		chr1	2985915	2986130	0.524605
chr1	3424758	3425125	0.314984		chr1	3424753	3425041	0.384111		chr1	3655989	3656339	0.624691		chr1	2577746	2578005	0.453574		chr1	3624637	3625008	0.366618		chr1	2415792	2416104	0.302243		chr1	3449871	3450066	0.603649		chr1	3329186	3329345	0.637547
chr1	3453214	3453415	0.373669		chr1	3491249	3491878	0.408264		chr1	3656645	3657092	0.966355		chr1	2578346	2578701	1.14908		chr1	3649980	3650277	0.922548		chr1	2496367	2496556	0.330652		chr1	3491076	3491551	0.590732		chr1	3389873	3390047	2.38413
chr1	3491255	3491867	0.403147		chr1	3619019	3619375	0.702545		chr1	3664891	3665165	0.516991		chr1	2585323	2585899	0.698015		chr1	3656820	3657116	0.650971		chr1	2526064	2526413	1.2223		chr1	3598638	3598813	0.933015		chr1	3450383	3450544	0.731897
chr1	3619054	3619374	0.548668		chr1	3649839	3650322	0.634844		chr1	3665820	3666802	0.655915		chr1	2586299	2586801	0.900888		chr1	3665943	3666199	1.90605		chr1	2526495	2527116	0.629034		chr1	3649925	3650284	1.03935		chr1	3491303	3491600	0.556861
chr1	3649806	3650327	0.754548		chr1	3652147	3652784	0.268714		chr1	3672650	3673001	0.603165		chr1	2642432	2642830	0.743498		chr1	3673659	3673901	1.09227		chr1	2539469	2539684	0.311928		chr1	3663716	3663867	0.934128		chr1	3565313	3565498	0.518036
chr1	3652127	3652873	0.290044		chr1	3655399	3656543	0.232365		chr1	3673781	3674446	0.442224		chr1	2643111	2643448	1.71997		chr1	3677558	3677806	1.09523		chr1	2546076	2546499	1.07726		chr1	3665553	3665757	1.04468		chr1	3598640	3598813	0.831815
chr1	3655653	3656544	0.27924		chr1	3656644	3657207	0.501927		chr1	3676670	3677348	0.648411		chr1	2786716	2786967	0.244603		chr1	3718158	3718327	0.626341		chr1	2548056	2548345	0.801633		chr1	3676934	3677313	0.833262		chr1	3619073	3619358	0.98301
chr1	3656701	3657207	0.53941		chr1	3660735	3660947	0.311577		chr1	3677513	3677865	0.931254		chr1	2811530	2811757	0.270045		chr1	3747220	3747643	0.762902		chr1	2548779	2548987	1.65259		chr1	3677569	3677796	1.04756		chr1	3649982	3650334	1.30721
chr1	3664161	3666758	0.377107		chr1	3664167	3666762	0.304092		chr1	3718135	3718513	0.858451		chr1	3389873	3390047	0.645015		chr1	3772248	3772828	1.30427		chr1	2555527	2556152	0.660803		chr1	3718167	3718321	0.801168		chr1	3656083	3656319	0.85838
chr1	3667270	3667894	0.257304		chr1	3667261	3667894	0.23079		chr1	3724438	3724782	0.613221		chr1	3424738	3425039	0.518112		chr1	3796450	3796687	0.410743		chr1	2576504	2576871	0.515127		chr1	3725023	3725200	0.53837		chr1	3656762	3657102	0.770221
chr1	3672601	3673245	0.313371		chr1	3672634	3673243	0.307		chr1	3775967	3776218	0.314173		chr1	3453167	3453430	0.348127		chr1	3857155	3857443	0.526071		chr1	2578319	2578616	1.39111		chr1	3747216	3747567	1.50228		chr1	3665560	3666014	0.8617
chr1	3673658	3674482	0.404749		chr1	3673667	3674470	0.417672		chr1	3787448	3787784	0.226733		chr1	3491249	3491859	0.440086		chr1	3900112	3900981	3.01359		chr1	2585304	2585858	0.634632		chr1	3772216	3772738	0.940622		chr1	3673687	3673895	1.36987
chr1	3676325	3677348	0.437658		chr1	3676598	3677364	0.411558		chr1	3796300	3796946	0.595335		chr1	3565312	3565503	0.336553		chr1	3901255	3901507	1.83103		chr1	2586301	2586730	0.98096		chr1	3796488	3796680	0.645656		chr1	3677491	3677826	1.06148
chr1	3677418	3677892	0.316078		chr1	3677470	3677980	0.250988		chr1	3857131	3857697	0.544169		chr1	3598640	3598916	0.247245		chr1	3922186	3922373	0.397039		chr1	2642435	2642824	0.784803		chr1	3843573	3843767	0.527172		chr1	3717955	3718317	0.544245
chr1	3718041	3718499	0.290204		chr1	3718042	3718372	0.396871		chr1	3899664	3901185	0.79399		chr1	3619049	3619374	0.630196		chr1	4000693	4000843	0.784614		chr1	2643096	2643393	1.69928		chr1	3857137	3857485	0.952658		chr1	3733766	3734049	0.58786
chr1	3724469	3724721	0.497933		chr1	3724485	3724761	0.40046		chr1	3901311	3901559	0.634959		chr1	3624343	3625184	0.301133		chr1	4027590	4027841	0.542638		chr1	2652265	2652468	0.341729		chr1	3900146	3900990	3.60201		chr1	3747297	3747589	0.60151
chr1	3747232	3747674	0.59013		chr1	3747269	3747605	0.547738		chr1	3922278	3922799	0.425638		chr1	3649925	3650319	1.09575		chr1	4031894	4032103	0.5408		chr1	3389873	3390047	1.07281		chr1	4016815	4016965	0.872603		chr1	3772153	3772726	0.787792
chr1	3772249	3772627	0.658277		chr1	3772265	3772580	0.557619		chr1	4027393	4027895	0.611346		chr1	3652152	3652386	0.576503		chr1	4267258	4267767	0.379556		chr1	3424745	3425031	0.408556		chr1	4031931	4032104	0.763531		chr1	3796444	3796781	0.752445
chr1	3775962	3776189	0.273278		chr1	3796375	3797219	0.303055		chr1	4267347	4267931	0.538548		chr1	3656744	3657138	0.800773		chr1	4303039	4303304	0.496861		chr1	3491264	3491861	0.425115		chr1	4160832	4161017	0.525958		chr1	3849259	3849453	0.523784
chr1	3796420	3797218	0.354949		chr1	3899611	3901563	0.759293		chr1	4508490	4508643	0.411958		chr1	3665372	3665762	0.575857		chr1	4652596	4652874	0.385413		chr1	3598615	3598815	0.458296		chr1	4269829	4270058	0.461841		chr1	3900044	3901128	2.57602
chr1	3857109	3858421	0.269932		chr1	3922153	3922904	0.258363		chr1	4794902	4795083	0.429227		chr1	3665951	3666755	0.619381		chr1	4826123	4826326	0.42638		chr1	3619038	3619355	0.676756		chr1	4274045	4274221	0.986727		chr1	3901245	3901455	1.76707
chr1	3899566	3901567	0.944839		chr1	4027452	4027928	0.396557		chr1	4796362	4796913	0.466582		chr1	3673675	3674026	0.784982		chr1	5509908	5510144	0.35763		chr1	3624530	3625120	0.309902		chr1	4303160	4303342	0.727769		chr1	3921938	3922088	0.704915
chr1	3910805	3911064	0.336305		chr1	4267263	4267850	0.367407		chr1	5514638	5514889	0.292026		chr1	3676657	3677352	0.615184		chr1	5518453	5518733	0.350608		chr1	3649942	3650288	0.738481		chr1	4392987	4393137	0.670462		chr1	3933624	3933775	0.609529
chr1	3921884	3922776	0.28437		chr1	4652588	4652902	0.374915		chr1	5745868	5746132	0.370613		chr1	3677507	3677794	0.584051		chr1	5745921	5746100	0.510758		chr1	3652157	3652388	0.53159		chr1	4425970	4426120	0.649055		chr1	4000693	4000843	0.945794
chr1	4027546	4027899	0.591697		chr1	4796203	4797338	0.268908		chr1	5992374	5992866	1.10122		chr1	3718054	3718367	0.407456		chr1	5916060	5916337	0.356638		chr1	3656725	3657141	0.691178		chr1	4508476	4508643	0.915517		chr1	4027580	4027824	0.697496
chr1	4267263	4267853	0.355651		chr1	4825984	4826396	0.340252		chr1	6006007	6006697	0.247187		chr1	3719827	3720004	0.491214		chr1	5992365	5992812	1.137		chr1	3665419	3665710	0.539614		chr1	4652598	4652839	0.461898		chr1	4031931	4032104	1.05399
chr1	4652580	4652896	0.371038		chr1	5509922	5510179	0.51277		chr1	6025772	6026531	0.705704		chr1	3724469	3724689	0.341262		chr1	6026106	6026477	0.636328		chr1	3665983	3666199	1.55834		chr1	4834914	4835110	0.519089		chr1	4052237	4052419	0.521804
chr1	4796215	4797075	0.31745		chr1	5745841	5746133	0.566541		chr1	6185865	6186108	0.276446		chr1	3747232	3747620	0.679755		chr1	6027056	6027440	0.720901		chr1	3666277	3666520	0.497498		chr1	5175420	5175656	1.73283		chr1	4274048	4274220	0.91945
chr1	4826001	4826395	0.330941		chr1	5915684	5916443	0.310069		chr1	6206050	6206487	0.635151		chr1	3772152	3772736	0.629989		chr1	6095883	6096033	0.492354		chr1	3672745	3673005	0.460309		chr1	5206483	5206633	0.727605		chr1	4508492	4508643	0.652824
chr1	5509924	5510175	0.472987		chr1	5992374	5992818	0.867345		chr1	6206654	6207269	0.316501		chr1	3796411	3797005	0.45681		chr1	6199459	6199926	1.58564		chr1	3673670	3674435	0.522349		chr1	5705920	5706070	0.67344		chr1	4587708	4587861	0.649785
chr1	5514664	5514907	0.29847		chr1	5993789	5994385	0.249359		chr1	6235827	6236227	1.00752		chr1	3804749	3805230	0.20595		chr1	6209271	6209600	0.660845		chr1	3676934	3677234	0.610477		chr1	5713450	5713710	0.416653		chr1	4783381	4783717	0.778823
chr1	5745877	5746121	0.538343		chr1	6025991	6026530	0.399513		chr1	6238709	6238890	0.463304		chr1	3857132	3858247	0.298219		chr1	6230718	6231007	0.340339		chr1	3718041	3718312	0.284754		chr1	5884765	5884955	0.611601		chr1	5034475	5034625	0.739458
chr1	5915679	5916443	0.330365		chr1	6026809	6027865	0.252385		chr1	6245105	6245377	0.669166		chr1	3900050	3901128	1.47999		chr1	6235583	6236288	0.662841		chr1	3719836	3720003	0.40929		chr1	5916041	5916370	0.502985		chr1	5063117	5063300	0.65473
chr1	5992368	5992818	0.908439		chr1	6185795	6186049	0.320403		chr1	6260001	6260308	0.403723		chr1	3901241	3901496	1.18884		chr1	6245143	6245434	0.737675		chr1	3724464	3724690	0.459153		chr1	5931641	5931811	0.66319		chr1	5080752	5081096	0.993019
chr1	6026065	6026516	0.514027		chr1	6199430	6200385	0.632898		chr1	6260949	6261266	0.68488		chr1	3910805	3911080	0.386866		chr1	6260041	6260726	0.55116		chr1	3747220	3747596	0.742993		chr1	5992374	5992749	1.31955		chr1	5160168	5160407	0.915022
chr1	6026821	6027927	0.28188		chr1	6205251	6205575	0.321025		chr1	6290815	6291419	0.420528		chr1	3922157	3922916	0.300529		chr1	6290412	6291237	0.391637		chr1	3772250	3772624	0.590418		chr1	6006013	6006255	0.958056		chr1	5308024	5308195	0.875648
chr1	6185856	6186074	0.334505		chr1	6206166	6206783	0.288174		chr1	6348006	6348283	0.341955		chr1	4027376	4027929	0.455325		chr1	6343486	6343760	0.642931		chr1	3796413	3796860	0.504391		chr1	6026134	6026355	0.804002		chr1	5464846	5465048	0.441672
chr1	6199423	6200191	0.900191		chr1	6208769	6209916	0.248411		chr1	6358849	6359497	0.383724		chr1	4267363	4267796	0.351123		chr1	6348011	6348170	0.515856		chr1	3857146	3857954	0.295163		chr1	6199510	6199925	1.95105		chr1	5509932	5510149	0.518395
chr1	6205248	6205560	0.299732		chr1	6234897	6236175	0.324578		chr1	6393307	6393665	1.37306		chr1	4344095	4344369	0.244749		chr1	6358692	6359172	0.417554		chr1	3900105	3901494	1.4241		chr1	6214434	6214597	1.20742		chr1	5518560	5518734	0.69904
chr1	6206137	6206449	0.449224		chr1	6245130	6245376	0.577752		chr1	6393992	6394702	0.439336		chr1	4652575	4653028	0.378608		chr1	6359787	6360238	0.782252		chr1	3922148	3922365	0.298192		chr1	6214870	6215074	0.838839		chr1	5620409	5620635	0.473743
chr1	6208765	6209135	0.234279		chr1	6246609	6247040	0.303972		chr1	6414348	6414872	0.447617		chr1	4796213	4796689	0.408162		chr1	6393223	6393616	1.31892		chr1	4027578	4027841	0.507329		chr1	6235540	6236198	0.649335		chr1	5745912	5746105	0.662268
chr1	6209205	6209940	0.332231		chr1	6259616	6260278	0.222592		chr1	6423528	6423903	0.359049		chr1	4825989	4826389	0.303257		chr1	6393820	6394115	0.608595		chr1	4031931	4032103	0.464588		chr1	6245153	6245342	0.608336		chr1	5777048	5777216	0.598065
chr1	6234855	6236194	0.366652		chr1	6260808	6261243	0.298665		chr1	6438036	6438340	0.65142		chr1	5509922	5510170	0.393324		chr1	6438082	6438340	0.706986		chr1	4267399	4267622	0.342187		chr1	6246775	6246933	0.794846		chr1	5916044	5916267	0.604194
chr1	6245139	6245348	0.717924		chr1	6290297	6291402	0.371702		chr1	6440338	6440819	0.337521		chr1	5514675	5514903	0.269643		chr1	6440440	6440610	0.721732		chr1	4274048	4274219	0.360083		chr1	6284618	6284768	0.545933		chr1	5992380	5992730	1.37777
chr1	6246490	6247041	0.295319		chr1	6343466	6343851	0.414943		chr1	6460238	6460708	0.348793		chr1	5745902	5746113	0.646678		chr1	6463620	6463965	0.572527		chr1	4652593	4652876	0.396882		chr1	6315643	6315828	0.892391		chr1	6027153	6027413	1.27951
chr1	6259677	6260365	0.282594		chr1	6347995	6348240	0.454669		chr1	6463566	6463979	0.990409		chr1	5915578	5916428	0.334304		chr1	6486572	6486744	0.490374		chr1	4724816	4725026	0.270606		chr1	6343487	6343757	0.668844		chr1	6086129	6086279	0.67815
chr1	6260585	6261249	0.320558		chr1	6358190	6360282	0.34044		chr1	6490592	6491487	0.219143		chr1	5992374	5992813	1.05369		chr1	6554434	6554835	0.43291		chr1	4796210	4796675	0.343444		chr1	6359793	6360013	1.16871		chr1	6191725	6191875	0.573446
chr1	6290273	6291401	0.420588		chr1	6393121	6393743	0.480147		chr1	6554377	6554929	0.503124		chr1	6026096	6026517	0.703092		chr1	6579788	6580304	1.06385		chr1	4826161	4826332	0.379436		chr1	6393226	6393578	0.535877		chr1	6199473	6199925	1.56773
chr1	6343481	6343788	0.475513		chr1	6393918	6394621	0.339586		chr1	6579743	6580212	1.19464		chr1	6027132	6027517	0.446823		chr1	6601139	6601352	0.588168		chr1	5509920	5510163	0.594548		chr1	6427527	6427677	0.736352		chr1	6208169	6208324	0.782981
chr1	6347996	6348218	0.49834		chr1	6414443	6414882	0.323228		chr1	6599776	6600010	0.34319		chr1	6052536	6052713	0.318116		chr1	6602725	6603121	0.906037		chr1	5745905	5746098	0.629804		chr1	6431561	6431798	0.455205		chr1	6209116	6209417	0.688966
chr1	6358298	6360266	0.368059		chr1	6423496	6423920	0.341576		chr1	6613411	6614236	0.331197		chr1	6185866	6186135	0.334809		chr1	6613465	6613849	1.46102		chr1	5915687	5916443	0.384632		chr1	6438148	6438340	0.507507		chr1	6235523	6236176	0.527109
chr1	6393121	6394653	0.47134		chr1	6438099	6438366	0.570665		chr1	6625037	6625311	0.35276		chr1	6199448	6199934	1.42759		chr1	6625028	6625320	1.10009		chr1	5992383	5992749	0.943744		chr1	6463674	6463970	0.662634		chr1	6245135	6245348	0.785383
chr1	6414424	6414872	0.335021		chr1	6445170	6445448	0.340411		chr1	6646608	6646810	0.318908		chr1	6206171	6206408	0.551477		chr1	6701557	6702139	0.597357		chr1	6026142	6026508	0.495344		chr1	6486579	6486744	0.619153		chr1	6250534	6250740	0.738987
chr1	6423540	6423920	0.319286		chr1	6463614	6464206	0.315285		chr1	6701707	6702064	0.879079		chr1	6209130	6209910	0.45022		chr1	6727482	6727800	0.522102		chr1	6027122	6027510	0.475184		chr1	6497143	6497310	0.637821		chr1	6261029	6261234	0.93512
chr1	6438105	6438368	0.508995		chr1	6486512	6486738	0.434149		chr1	6771218	6771900	0.221131		chr1	6235508	6236217	0.561586		chr1	6744073	6744301	0.364587		chr1	6185865	6186119	0.280485		chr1	6545761	6546130	0.484025		chr1	6290419	6290891	0.731887
chr1	6445170	6445448	0.319111		chr1	6554231	6554964	0.250242		chr1	6784457	6785518	1.80553		chr1	6245134	6245438	0.655913		chr1	6773317	6773487	0.424181		chr1	6199474	6200089	1.01622		chr1	6554237	6554745	0.483657		chr1	6343510	6343755	0.455828
chr1	6463614	6463992	0.485706		chr1	6579759	6580165	0.952586		chr1	6805099	6805433	0.61011		chr1	6246740	6247022	0.491165		chr1	6784486	6784863	1.70204		chr1	6205249	6205520	0.416831		chr1	6579818	6580403	1.37792		chr1	6359646	6360028	0.976609
chr1	6554233	6554964	0.330527		chr1	6599586	6600003	0.295218		chr1	6820966	6821572	0.420144		chr1	6259686	6260354	0.306429		chr1	6784996	6785478	2.01741		chr1	6206132	6206403	0.419576		chr1	6583695	6583880	1.17295		chr1	6380584	6380777	0.481944
chr1	6579755	6581170	0.432887		chr1	6600129	6601433	0.203112		chr1	6868697	6869175	0.447565		chr1	6261029	6261246	0.514951		chr1	6805047	6805376	0.408865		chr1	6209277	6209670	0.452701		chr1	6601195	6601433	0.850044		chr1	6393228	6393721	0.896315
chr1	6599654	6600003	0.289419		chr1	6602548	6603147	0.367753		chr1	6888770	6889254	0.50485		chr1	6290331	6291307	0.444353		chr1	6844593	6844749	0.505963		chr1	6235508	6236179	0.667163		chr1	6602799	6603099	1.07232		chr1	6438146	6438340	0.715344
chr1	6601079	6601447	0.397209		chr1	6613556	6613855	0.760697		chr1	6996417	6996840	0.284645		chr1	6343474	6343765	0.589583		chr1	6861545	6862009	0.624104		chr1	6245144	6245439	0.730201		chr1	6613556	6613854	1.23242		chr1	6440443	6440641	0.574578
chr1	6602568	6603149	0.448678		chr1	6624602	6625724	0.261373		chr1	7042730	7043025	0.447134		chr1	6347996	6348217	0.551628		chr1	6868736	6868936	0.460783		chr1	6246773	6247014	0.474024		chr1	6625055	6625286	1.26922		chr1	6463650	6463974	0.899764
chr1	6613526	6613864	0.887565		chr1	6646544	6646829	0.256511		chr1	7070474	7070680	0.457256		chr1	6358875	6359242	0.426851		chr1	6955100	6955289	0.414844		chr1	6260041	6260269	0.411874		chr1	6662021	6662287	0.697691		chr1	6486481	6486774	0.631306
chr1	6624609	6625708	0.350989		chr1	6701549	6701980	0.538358		chr1	7218294	7218570	0.266692		chr1	6359622	6360255	0.675928		chr1	7070504	7070674	0.573946		chr1	6260949	6261245	0.670647		chr1	6701547	6702016	0.717174		chr1	6554411	6554760	0.776629
chr1	6646536	6646820	0.252958		chr1	6719996	6720329	0.367011		chr1	7335059	7335247	5.33615		chr1	6393186	6394561	0.66755		chr1	7218304	7218567	0.344921		chr1	6290298	6291322	0.388411		chr1	6722931	6723151	0.777579		chr1	6570387	6570597	0.732919
chr1	6701548	6702019	0.593432		chr1	6727488	6727818	0.381758		chr1	7403352	7403584	0.321599		chr1	6414442	6414867	0.297558		chr1	7335059	7335247	13.9249		chr1	6343432	6343765	0.378197		chr1	6784486	6784832	2.88409		chr1	6579770	6580286	1.14565
chr1	6719960	6720289	0.334043		chr1	6784447	6784863	1.0947		chr1	7647328	7647532	0.346104		chr1	6423533	6423920	0.295081		chr1	7423394	7423569	0.400389		chr1	6348005	6348184	0.51169		chr1	6785015	6785522	1.87335		chr1	6599654	6599997	0.853638
chr1	6727488	6727810	0.338066		chr1	6784996	6785545	1.39165		chr1	7667587	7667846	0.344012		chr1	6438049	6438362	0.548029		chr1	7771110	7771379	0.423449		chr1	6358896	6359220	0.434433		chr1	6822628	6822816	0.746124		chr1	6601186	6601347	0.977717
chr1	6784450	6784841	1.12969		chr1	6805083	6805500	0.345057		chr1	7669558	7669796	0.342001		chr1	6445174	6445451	0.394537		chr1	7783788	7784139	0.612324		chr1	6359546	6360023	0.652843		chr1	6943826	6944016	0.799693		chr1	6602814	6603064	0.938453
chr1	6784983	6785522	1.50692		chr1	6820973	6821590	0.370681		chr1	7752620	7753132	0.260065		chr1	6463633	6463984	0.479389		chr1	7890611	7890770	0.923075		chr1	6365143	6365502	0.238209		chr1	7118313	7118506	0.545962		chr1	6613457	6613893	1.20873
chr1	6805139	6805476	0.339043		chr1	6832194	6833333	0.197111		chr1	7783710	7784147	0.680953		chr1	6464606	6464886	0.305969		chr1	7909436	7909647	0.353566		chr1	6393197	6393591	0.870016		chr1	7177301	7177548	0.839192		chr1	6625054	6625281	1.05337
chr1	6820964	6821577	0.35003		chr1	6861532	6861993	0.330515		chr1	7808172	7808692	0.302782		chr1	6486479	6486786	0.493273		chr1	7912820	7913017	0.443549		chr1	6393939	6394153	0.609786		chr1	7214706	7214886	0.520247		chr1	6677141	6677291	0.57652
chr1	6861549	6861998	0.434134		chr1	6868706	6868936	0.473225		chr1	7940733	7941244	0.420688		chr1	6490570	6491061	0.267876		chr1	7953888	7954582	1.12676		chr1	6414407	6414867	0.318782		chr1	7221082	7221265	0.983616		chr1	6701752	6701961	0.915017
chr1	6868706	6868944	0.478966		chr1	6871860	6872319	0.209917		chr1	7961401	7962275	0.735011		chr1	6497694	6497860	0.314603		chr1	7961260	7961811	0.958707		chr1	6423528	6423916	0.377614		chr1	7335059	7335247	18.571		chr1	6720046	6720235	0.600218
chr1	6888803	6889337	0.366035		chr1	6872571	6873117	0.19707		chr1	7975286	7975565	0.285459		chr1	6510081	6510306	0.30162		chr1	7982326	7982619	0.797093		chr1	6438055	6438340	0.439694		chr1	7499248	7499481	1.43016		chr1	6736066	6736402	0.445643
chr1	6889894	6890167	0.28333		chr1	6888829	6889332	0.329688		chr1	7993918	7994649	0.51784		chr1	6554237	6554964	0.345406		chr1	7994063	7994651	0.456869		chr1	6440401	6440597	0.391115		chr1	7669567	7669901	0.75301		chr1	6784490	6784844	1.94856
chr1	7042843	7043027	0.329758		chr1	7042742	7043033	0.326243		chr1	8015008	8015432	0.550573		chr1	6579743	6580286	1.05308		chr1	8015105	8015278	0.572548		chr1	6445175	6445448	0.343493		chr1	7783804	7784070	0.716269		chr1	6785019	6785461	1.3498
chr1	7070485	7070705	0.675496		chr1	7070487	7070747	0.576152		chr1	8086165	8086446	0.270384		chr1	6599668	6600003	0.453963		chr1	8018290	8018443	0.641025		chr1	6463564	6463979	0.447995		chr1	7877067	7877290	0.563412		chr1	6955126	6955289	0.9123
chr1	7075438	7075613	0.334698		chr1	7075438	7075625	0.349071		chr1	8097398	8098042	0.562691		chr1	6601135	6601446	0.602973		chr1	8037584	8037763	0.429749		chr1	6486494	6486769	0.556909		chr1	7885816	7885991	0.706144		chr1	7013102	7013252	1.05792
chr1	7403357	7403584	0.295773		chr1	7218296	7218519	0.290802		chr1	8104626	8105227	0.377543		chr1	6602586	6603142	0.527785		chr1	8053332	8053518	0.449935		chr1	6490720	6491176	0.328048		chr1	7920319	7920508	0.541861		chr1	7042841	7042996	0.577348
chr1	7667534	7667849	0.360759		chr1	7403344	7403584	0.314988		chr1	8167147	8167692	1.1153		chr1	6613436	6613893	0.759312		chr1	8097446	8097634	0.39692		chr1	6554236	6554779	0.429684		chr1	7953905	7954582	0.990487		chr1	7070500	7070673	0.828991
chr1	7771425	7771791	0.252081		chr1	7667547	7667855	0.392783		chr1	8169428	8170025	0.430358		chr1	6624610	6625710	0.410938		chr1	8147106	8147387	0.3999		chr1	6579762	6580305	0.87445		chr1	7961406	7961749	1.10403		chr1	7309187	7309407	0.613541
chr1	7940714	7941134	0.290341		chr1	7669558	7669799	0.300783		chr1	8283043	8283582	0.351901		chr1	6646401	6646830	0.281369		chr1	8167386	8167668	1.6185		chr1	6601197	6601427	0.427114		chr1	7962587	7962925	1.01289		chr1	7335059	7335247	20.6524
chr1	7942330	7942785	0.224019		chr1	7752860	7753115	0.246293		chr1	8314321	8314639	0.304336		chr1	6701480	6702144	0.373051		chr1	8169457	8170224	0.627605		chr1	6602801	6603131	0.668204		chr1	7974650	7974917	0.671654		chr1	7398149	7398348	0.558877
chr1	7953813	7954643	0.801132		chr1	7771432	7772031	0.212526		chr1	8349065	8349313	0.316783		chr1	6720041	6720387	0.346131		chr1	8197073	8197227	0.612531		chr1	6613512	6613854	0.940135		chr1	7982346	7982591	0.94211		chr1	7530757	7530945	0.890255
chr1	7961162	7962382	0.540886		chr1	7953822	7954643	0.705919		chr1	8350469	8350837	0.240648		chr1	6727488	6727800	0.368972		chr1	8268990	8269229	0.448852		chr1	6624610	6625622	0.460864		chr1	7994169	7994525	0.669535		chr1	7669625	7669884	0.459678
chr1	7962504	7962928	0.36221		chr1	7961162	7963117	0.340995		chr1	8377051	8377287	0.297057		chr1	6784470	6784858	1.34363		chr1	8342827	8343048	0.438275		chr1	6701557	6702005	0.683704		chr1	8018225	8018462	0.882962		chr1	7783817	7784116	1.04231
chr1	7982251	7982655	0.500132		chr1	7982175	7982635	0.45355		chr1	8395357	8395861	0.310196		chr1	6784983	6785516	1.39803		chr1	8349069	8349455	0.53535		chr1	6720041	6720266	0.304899		chr1	8097429	8097634	0.702228		chr1	7808253	7808448	0.569925
chr1	7993939	7994615	0.45953		chr1	7993966	7994631	0.479012		chr1	8396908	8397774	0.264047		chr1	6790229	6790469	0.35922		chr1	8397602	8397856	0.551423		chr1	6727488	6727784	0.378831		chr1	8150658	8150833	0.662908		chr1	7832917	7833185	0.444035
chr1	8015013	8015403	0.3516		chr1	8015003	8015382	0.427449		chr1	8427487	8427990	2.51072		chr1	6794272	6794456	0.327459		chr1	8413902	8414260	0.455288		chr1	6784472	6784857	1.49342		chr1	8167367	8167691	2.53945		chr1	7872113	7872374	0.407724
chr1	8097222	8098835	0.311518		chr1	8097232	8098622	0.305029		chr1	8431084	8431370	0.570094		chr1	6805071	6805475	0.353979		chr1	8427520	8427907	2.12948		chr1	6785005	6785569	1.34119		chr1	8169746	8170225	1.02588		chr1	7885829	7885993	0.673686
chr1	8104157	8105095	0.31715		chr1	8104148	8105037	0.286454		chr1	8457822	8458122	0.387907		chr1	6821023	6821369	0.401809		chr1	8442275	8442570	0.570111		chr1	6820992	6821374	0.435416		chr1	8185296	8185481	0.610624		chr1	7908400	7908576	0.702659
chr1	8167131	8167716	0.722915		chr1	8167140	8167693	0.648327		chr1	8472689	8472910	0.586413		chr1	6823065	6823392	0.339051		chr1	8472710	8472862	0.526178		chr1	6861469	6861977	0.398025		chr1	8233774	8233965	0.526247		chr1	7953913	7954503	1.22274
chr1	8169326	8170373	0.448461		chr1	8169330	8170387	0.369057		chr1	8473462	8473835	0.433141		chr1	6861452	6861998	0.398922		chr1	8516855	8517188	0.499539		chr1	6868714	6868943	0.520687		chr1	8238865	8239186	1.02435		chr1	7961346	7961934	0.818672
chr1	8282695	8283605	0.279948		chr1	8282778	8283599	0.266981		chr1	8477063	8477608	0.584887		chr1	6868708	6868929	0.362824		chr1	8523742	8524055	0.544627		chr1	6872074	6872298	0.361439		chr1	8254036	8254268	0.381253		chr1	7962699	7962930	1.39611
chr1	8349071	8349305	0.670313		chr1	8349071	8349292	0.634261		chr1	8496059	8496293	0.398213		chr1	6888803	6889451	0.308613		chr1	8525728	8526256	0.461842		chr1	6872680	6872863	0.399719		chr1	8268134	8268284	1.12537		chr1	7982352	7982627	0.743056
chr1	8395364	8395959	0.296646		chr1	8395364	8395920	0.271772		chr1	8516795	8517381	0.522094		chr1	6889985	6890163	0.385876		chr1	8607505	8607655	0.49847		chr1	6888783	6889337	0.303973		chr1	8283205	8283561	0.458878		chr1	7994064	7994654	0.516957
chr1	8397557	8398320	0.252796		chr1	8419803	8420821	0.190295		chr1	8520596	8521080	0.524735		chr1	7042764	7043014	0.319237		chr1	8643628	8643996	0.933992		chr1	6963150	6963364	0.304444		chr1	8349078	8349237	0.689403		chr1	8006812	8007011	0.505853
chr1	8423684	8424890	0.487625		chr1	8423689	8424919	0.433803		chr1	8523737	8524034	0.470241		chr1	7070475	7070707	0.693602		chr1	8651299	8651459	0.802436		chr1	7042833	7043008	0.460876		chr1	8350560	8350731	0.702416		chr1	8018289	8018464	1.07435
chr1	8427417	8428095	1.05436		chr1	8427487	8428345	0.810405		chr1	8525238	8526343	0.471909		chr1	7075438	7075616	0.408611		chr1	8666844	8667170	0.628709		chr1	7070496	7070677	0.478518		chr1	8395362	8395540	1.22033		chr1	8037501	8037760	0.812944
chr1	8430924	8431454	0.298579		chr1	8430938	8431860	0.221941		chr1	8533173	8534196	0.340893		chr1	7218292	7218563	0.288195		chr1	8668879	8669099	0.65044		chr1	7075443	7075623	0.343657		chr1	8397538	8397853	0.955936		chr1	8134666	8134816	1.19409
chr1	8457821	8458361	0.302361		chr1	8457822	8458349	0.290216		chr1	8539685	8540011	0.242075		chr1	7335059	7335247	5.26904		chr1	8695437	8695707	0.414736		chr1	7335059	7335247	7.81897		chr1	8414082	8414275	0.682239		chr1	8147539	8147832	0.597143
chr1	8472684	8472915	0.295017		chr1	8472445	8472916	0.306994		chr1	8561145	8561371	0.459957		chr1	7403394	7403578	0.27587		chr1	8702836	8703567	0.441666		chr1	7667558	7667850	0.465558		chr1	8423718	8423978	1.20487		chr1	8167419	8167609	2.57897
chr1	8473425	8474730	0.25146		chr1	8473452	8474196	0.23772		chr1	8561938	8562754	0.26875		chr1	7667547	7667830	0.447726		chr1	8742757	8743021	0.398681		chr1	7783804	7784130	0.520952		chr1	8427506	8427769	2.03372		chr1	8216381	8216531	0.868573
chr1	8476418	8478246	0.233477		chr1	8476917	8477529	0.308986		chr1	8595936	8596814	0.224265		chr1	7669555	7669804	0.30068		chr1	8754170	8754329	0.44787		chr1	7799490	7799680	0.341799		chr1	8521086	8521295	1.38038		chr1	8269127	8269365	0.717586
chr1	8496098	8496370	0.262941		chr1	8510121	8510835	0.275743		chr1	8604213	8604768	0.328173		chr1	7753912	7754555	0.211846		chr1	8756930	8757165	0.473474		chr1	7920255	7920481	0.291939		chr1	8547926	8548102	0.602507		chr1	8272705	8272893	0.618707
chr1	8509987	8510817	0.251389		chr1	8516797	8517457	0.31564		chr1	8623636	8624007	0.4314		chr1	7771431	7771741	0.384272		chr1	8763816	8764077	0.636051		chr1	7953883	7954594	0.957478		chr1	8561153	8561503	0.866962		chr1	8283325	8283582	0.538299
chr1	8516797	8517537	0.301519		chr1	8523732	8526319	0.275901		chr1	8629336	8630112	0.378471		chr1	7783814	7784097	0.344617		chr1	8764661	8765128	0.546199		chr1	7961162	7962254	0.577963		chr1	8622741	8622925	0.492699		chr1	8292563	8292798	0.62332
chr1	8524489	8524987	0.275698		chr1	8533121	8533737	0.31984		chr1	8643633	8644324	0.808159		chr1	7808274	7808639	0.275382		chr1	8817549	8818088	1.95947		chr1	7962697	7962902	0.574226		chr1	8623770	8623960	0.557524		chr1	8301117	8301339	0.484114
chr1	8525147	8526320	0.374121		chr1	8534066	8534348	0.320728		chr1	8647575	8647951	0.651854		chr1	7940691	7941066	0.378227		chr1	8848991	8849143	0.469236		chr1	7982340	7982624	0.666027		chr1	8647476	8647718	0.881449		chr1	8321954	8322104	1.00366
chr1	8533105	8533747	0.325315		chr1	8555526	8555910	0.225855		chr1	8649143	8649341	0.597049		chr1	7953857	7954576	1.0928		chr1	8876668	8877034	0.63985		chr1	7993961	7994711	0.507113		chr1	8682911	8683153	0.991282		chr1	8329378	8329635	0.572285
chr1	8555528	8555919	0.258928		chr1	8560714	8561592	0.404407		chr1	8651288	8651454	0.611679		chr1	7961162	7962249	0.587021		chr1	8877994	8878174	0.834532		chr1	8015013	8015313	0.349349		chr1	8697306	8697479	1.07791		chr1	8349072	8349282	1.07664
chr1	8560789	8561851	0.32718		chr1	8561944	8562533	0.287492		chr1	8653627	8654248	0.597251		chr1	7962699	7962918	0.427309		chr1	8878599	8879176	0.855568		chr1	8018289	8018461	0.385052		chr1	8703451	8703651	0.722577		chr1	8350563	8350735	0.684935
chr1	8562089	8562533	0.314091		chr1	8603819	8604721	0.273427		chr1	8661735	8662064	0.456654		chr1	7982174	7982624	0.576987		chr1	8918202	8918355	0.487352		chr1	8026258	8026530	0.360394		chr1	8763918	8764071	0.746184		chr1	8368494	8368804	0.438567
chr1	8603803	8604741	0.311162		chr1	8623672	8624012	0.416693		chr1	8666594	8667254	0.728261		chr1	7994028	7994695	0.446618		chr1	8983144	8983310	0.565091		chr1	8037613	8037804	0.340141		chr1	8764568	8764823	0.961661		chr1	8377125	8377287	0.663584
chr1	8623635	8623980	0.418422		chr1	8629395	8630254	0.334161		chr1	8671394	8671565	0.600009		chr1	8015018	8015278	0.419028		chr1	9005193	9005385	0.859558		chr1	8097400	8097644	0.690135		chr1	8777362	8777562	0.741423		chr1	8380177	8380371	0.849857
chr1	8629357	8630197	0.353507		chr1	8643354	8645235	0.386638		chr1	8680886	8681555	0.413091		chr1	8018287	8018464	0.371749		chr1	9036826	9037009	0.567573		chr1	8104377	8105034	0.424234		chr1	8794218	8794530	0.951527		chr1	8382909	8383118	0.614165
chr1	8643321	8645162	0.396956		chr1	8647235	8648069	0.293318		chr1	8701001	8701746	0.449421		chr1	8026265	8026583	0.342246		chr1	9037574	9037789	0.520828		chr1	8160290	8160452	0.356048		chr1	8813504	8813825	1.24736		chr1	8423780	8423979	1.10303
chr1	8647174	8648120	0.331535		chr1	8649043	8649341	0.446429		chr1	8703238	8703783	0.508945		chr1	8097376	8097678	0.672673		chr1	9069605	9070111	0.99476		chr1	8167173	8167601	0.696558		chr1	8817649	8817972	1.65127		chr1	8427510	8427704	4.01983
chr1	8651218	8651520	0.376718		chr1	8651119	8652300	0.25149		chr1	8712434	8713000	0.339656		chr1	8097998	8098802	0.306307		chr1	9075100	9075256	0.632899		chr1	8169457	8170224	0.623188		chr1	8878518	8879224	0.741865		chr1	8464736	8464886	1.33894
chr1	8661745	8662131	0.388574		chr1	8660160	8661131	0.216977		chr1	8727686	8728585	0.525493		chr1	8104146	8105023	0.279637		chr1	9078136	9078360	0.735761		chr1	8283150	8283599	0.330109		chr1	8928469	8928666	0.592278		chr1	8488027	8488229	0.583881
chr1	8663366	8664372	0.225609		chr1	8661637	8662085	0.333095		chr1	8762652	8763230	0.387875		chr1	8147176	8147390	0.320572		chr1	9081120	9081342	0.680276		chr1	8349065	8349309	0.898957		chr1	8967861	8968011	0.672322		chr1	8496124	8496306	1.46496
chr1	8666317	8667337	0.428609		chr1	8666582	8667338	0.428297		chr1	8763814	8764380	0.839483		chr1	8167157	8167638	0.802717		chr1	9101630	9101870	0.529647		chr1	8395343	8395912	0.36706		chr1	9005227	9005463	0.749942		chr1	8520652	8520825	1.03785
chr1	8669598	8670228	0.26947		chr1	8669584	8670209	0.255553		chr1	8817531	8818025	1.01877		chr1	8169413	8170198	0.55479		chr1	9110782	9111105	0.743361		chr1	8397600	8397847	0.38476		chr1	9028184	9028334	0.947615		chr1	8525929	8526282	0.889166
chr1	8671195	8671599	0.281736		chr1	8671219	8671599	0.324482		chr1	8848909	8849331	0.489954		chr1	8282781	8283587	0.292028		chr1	9122231	9122396	0.631647		chr1	8423687	8423967	0.916522		chr1	9060472	9060736	0.628523		chr1	8574237	8574427	0.599627
chr1	8674678	8675579	0.242026		chr1	8674702	8675542	0.22198		chr1	8850981	8851427	0.22128		chr1	8317986	8318225	0.238682		chr1	9129095	9129802	1.16893		chr1	8424119	8424530	0.631877		chr1	9069602	9070131	0.938098		chr1	8604355	8604629	0.566083
chr1	8681079	8681538	0.378978		chr1	8680898	8681554	0.372772		chr1	8859446	8859775	0.333808		chr1	8349071	8349304	0.773026		chr1	9142272	9142588	0.645225		chr1	8427496	8427932	1.75086		chr1	9078178	9078440	0.870429		chr1	8623738	8623953	0.582516
chr1	8700983	8701944	0.342653		chr1	8700983	8701951	0.315879		chr1	8878584	8879236	1.2249		chr1	8377116	8377285	0.350995		chr1	9164000	9164160	0.657124		chr1	8457845	8458119	0.361089		chr1	9081113	9081336	0.853385		chr1	8643647	8643844	0.78101
chr1	8702213	8703774	0.285793		chr1	8702218	8703931	0.268443		chr1	8918021	8918425	0.348563		chr1	8395364	8395954	0.346486		chr1	9165673	9165858	0.784433		chr1	8477087	8477327	0.462559		chr1	9110868	9111025	0.732686		chr1	8666956	8667214	0.84301
chr1	8712616	8713147	0.300396		chr1	8712176	8712999	0.26282		chr1	8962981	8963191	0.384119		chr1	8397608	8397865	0.378184		chr1	9181363	9181803	0.428134		chr1	8510167	8510386	0.361029		chr1	9118940	9119238	1.22727		chr1	8695401	8695687	0.587856
chr1	8727633	8728490	0.289112		chr1	8727673	8728355	0.307243		chr1	8971025	8971443	0.334217		chr1	8423698	8423967	0.791344		chr1	9196374	9196764	0.50315		chr1	8516855	8517292	0.419569		chr1	9129190	9129749	0.937352		chr1	8697328	8697480	1.05256
chr1	8763739	8765121	0.432483		chr1	8763737	8765118	0.399408		chr1	9005183	9005412	1.33044		chr1	8424112	8424876	0.58244		chr1	9201806	9202299	0.354215		chr1	8521133	8521295	0.545112		chr1	9142196	9142514	0.433726		chr1	8703087	8703768	0.651901
chr1	8817563	8818117	1.10979		chr1	8812679	8813648	0.21326		chr1	9007653	9008068	0.367407		chr1	8427496	8427926	1.27772		chr1	9234513	9234804	0.787056		chr1	8525513	8526331	0.397364		chr1	9163390	9163841	0.659994		chr1	8711176	8711336	1.02791
chr1	8848944	8849331	0.301736		chr1	8817560	8818089	0.805594		chr1	9015503	9016165	0.23472		chr1	8457845	8458349	0.233737		chr1	9267141	9267325	0.387832		chr1	8533182	8533473	0.385512		chr1	9169661	9169871	0.592039		chr1	8712599	8712890	0.879966
chr1	8876606	8877046	0.278325		chr1	8848909	8849220	0.374163		chr1	9036818	9036993	0.369201		chr1	8472646	8472888	0.402634		chr1	9289131	9289300	0.685541		chr1	8560957	8561517	0.496374		chr1	9179487	9179769	0.820379		chr1	8722437	8722587	1.17944
chr1	8877748	8879170	0.516666		chr1	8877871	8879145	0.446239		chr1	9037261	9037817	0.651619		chr1	8473447	8473789	0.384356		chr1	9309244	9309394	0.497851		chr1	8562350	8562512	0.465823		chr1	9196380	9196725	0.767201		chr1	8763847	8764069	1.06769
chr1	8879952	8880408	0.308095		chr1	8879996	8880354	0.300266		chr1	9064327	9064767	0.371656		chr1	8477115	8477509	0.386149		chr1	9371862	9372113	0.545176		chr1	8607483	8607728	0.319748		chr1	9232345	9232528	1.00269		chr1	8764510	8764928	0.798985
chr1	8918113	8918369	0.310562		chr1	8918124	8918404	0.361494		chr1	9069706	9070167	0.27725		chr1	8510126	8510811	0.305254		chr1	9389543	9389734	0.601573		chr1	8623712	8623963	0.519929		chr1	9234582	9234809	1.87238		chr1	8777421	8777576	0.813431
chr1	8962990	8963189	0.292484		chr1	8941734	8942137	0.212886		chr1	9074927	9075332	0.586249		chr1	8516855	8517368	0.355184		chr1	9410942	9411371	0.580823		chr1	8629443	8630128	0.357007		chr1	9280296	9280502	0.628882		chr1	8796001	8796192	0.538401
chr1	8970995	8971356	0.222906		chr1	8962974	8963189	0.421596		chr1	9080149	9080740	0.641002		chr1	8520645	8521013	0.453912		chr1	9413584	9413935	0.92788		chr1	8643640	8644075	0.756411		chr1	9289141	9289295	0.958354		chr1	8817572	8818083	1.68187
chr1	9005178	9005428	0.684379		chr1	9005174	9005411	0.836147		chr1	9080907	9081400	0.796372		chr1	8524724	8524930	0.518731		chr1	9425878	9426224	0.473298		chr1	8661741	8662074	0.492811		chr1	9292690	9292946	0.712294		chr1	8876889	8877107	0.692213
chr1	9007620	9008669	0.257272		chr1	9008129	9008647	0.236776		chr1	9101571	9101892	0.536981		chr1	8525529	8526265	0.460462		chr1	9428738	9429131	0.638605		chr1	8666778	8667156	0.657349		chr1	9311060	9311210	0.625227		chr1	8878571	8879209	0.711612
chr1	9037311	9037890	0.362274		chr1	9037263	9037851	0.425796		chr1	9110695	9111060	0.811855		chr1	8533179	8533732	0.302363		chr1	9491128	9491296	0.455101		chr1	8681151	8681463	0.389295		chr1	9317693	9317879	0.624604		chr1	9005193	9005405	0.936489
chr1	9062902	9063319	0.310935		chr1	9062910	9063289	0.227112		chr1	9119598	9119985	0.568909		chr1	8534113	8534301	0.398621		chr1	9507197	9507381	0.53038		chr1	8689600	8690048	0.399792		chr1	9331299	9331458	0.595809		chr1	9069605	9069887	1.00213
chr1	9064327	9064763	0.293752		chr1	9064329	9064763	0.266338		chr1	9121674	9122526	0.583634		chr1	8555529	8555904	0.281274		chr1	9539187	9539575	0.832348		chr1	8697328	8697480	0.586639		chr1	9412994	9413409	0.829802		chr1	9081081	9081502	0.697094
chr1	9067248	9067502	0.341665		chr1	9066316	9067511	0.187071		chr1	9129166	9130169	0.757218		chr1	8560793	8561667	0.405455		chr1	9552776	9553010	0.511686		chr1	8712511	8712977	0.320559		chr1	9413595	9413896	0.794939		chr1	9129402	9129754	0.705893
chr1	9068928	9070147	0.468736		chr1	9068653	9070114	0.388124		chr1	9135286	9135793	0.301131		chr1	8562194	8562512	0.363395		chr1	9553165	9553317	0.662621		chr1	8756982	8757192	0.351112		chr1	9418446	9418654	1.08446		chr1	9142274	9142542	0.576327
chr1	9074929	9075591	0.293431		chr1	9074920	9075602	0.375627		chr1	9142282	9142684	0.508331		chr1	8603793	8604664	0.33281		chr1	9588467	9588799	1.02291		chr1	8763745	8764189	0.470098		chr1	9428744	9429131	0.722605		chr1	9147403	9147616	0.543282
chr1	9076230	9077053	0.323933		chr1	9076165	9076843	0.353202		chr1	9143626	9143867	0.324608		chr1	8623702	8623990	0.493661		chr1	9627011	9627335	1.43634		chr1	8764588	8765168	0.61209		chr1	9454870	9455070	0.621364		chr1	9179535	9179706	1.39295
chr1	9078055	9078515	0.543585		chr1	9078113	9078557	0.446031		chr1	9162795	9163200	0.69756		chr1	8629432	8630140	0.371949		chr1	9629081	9629344	0.838579		chr1	8777714	8777925	0.280731		chr1	9539190	9539632	1.09773		chr1	9181424	9181624	0.782045
chr1	9080060	9081491	0.34323		chr1	9080022	9081484	0.31434		chr1	9163982	9164315	0.729412		chr1	8643559	8644193	0.85824		chr1	9629846	9629998	0.815088		chr1	8817548	8818117	0.936539		chr1	9553161	9553317	1.08871		chr1	9192933	9193083	0.99607
chr1	9101620	9101932	0.333395		chr1	9101606	9101899	0.362709		chr1	9179504	9180125	0.385539		chr1	8647587	8647926	0.475467		chr1	9653516	9653684	1.39965		chr1	8848925	8849196	0.455625		chr1	9581726	9581926	0.906291		chr1	9196387	9196744	0.777386
chr1	9110680	9111152	0.475736		chr1	9110698	9111193	0.445247		chr1	9196308	9196764	0.67499		chr1	8649048	8649338	0.461628		chr1	9655231	9655675	2.7349		chr1	8877885	8878174	0.579176		chr1	9588490	9588915	0.832679		chr1	9234614	9234810	1.14234
chr1	9119515	9120124	0.380469		chr1	9119506	9120114	0.338319		chr1	9200444	9201147	0.330284		chr1	8651280	8651615	0.384428		chr1	9658310	9658530	1.68111		chr1	8878428	8879251	0.65226		chr1	9626864	9627319	0.939897		chr1	9237079	9237305	0.601935
chr1	9120291	9120771	0.257448		chr1	9120269	9120774	0.314148		chr1	9233972	9234806	0.636632		chr1	8661777	8662075	0.511207		chr1	9670232	9670452	0.562045		chr1	8880130	8880311	0.514577		chr1	9629841	9630044	0.842696		chr1	9268180	9268364	0.932604
chr1	9121650	9122539	0.387578		chr1	9121662	9122659	0.294774		chr1	9239676	9240136	0.44398		chr1	8666827	8667214	0.671623		chr1	9680971	9681156	0.398092		chr1	8899953	8900222	0.273761		chr1	9651621	9651791	1.48618		chr1	9289092	9289305	0.530422
chr1	9129184	9130635	0.397291		chr1	9129103	9131147	0.301591		chr1	9267078	9267396	0.504156		chr1	8681079	8681478	0.374077		chr1	9687231	9687704	0.608942		chr1	8918122	8918346	0.32995		chr1	9655256	9655541	3.39549		chr1	9315649	9316059	0.418269
chr1	9130780	9131041	0.293106		chr1	9142267	9142661	0.4677		chr1	9275497	9276046	0.262806		chr1	8701112	8701797	0.440877		chr1	9689154	9689604	1.06988		chr1	8962982	8963166	0.387917		chr1	9670110	9670406	0.64443		chr1	9320930	9321149	0.530629
chr1	9142264	9142667	0.514205		chr1	9162856	9165344	0.303059		chr1	9289033	9289312	0.41051		chr1	8703040	8703662	0.446111		chr1	9701694	9701872	0.484472		chr1	9005184	9005405	0.803669		chr1	9687505	9687819	0.722547		chr1	9413018	9413195	0.618996
chr1	9162805	9163293	0.4248		chr1	9179497	9180655	0.19726		chr1	9412786	9413754	0.670026		chr1	8712381	8712977	0.375771		chr1	9707736	9707923	0.526277		chr1	9036821	9037004	0.473196		chr1	9689140	9689604	0.847113		chr1	9413563	9413935	0.663494
chr1	9163975	9164483	0.365253		chr1	9181209	9181817	0.265272		chr1	9425891	9426953	0.481257		chr1	8727695	8728086	0.511887		chr1	9717628	9718039	0.589121		chr1	9037511	9037899	0.543376		chr1	9706298	9706530	0.465496		chr1	9425891	9426216	0.616387
chr1	9179490	9180646	0.206543		chr1	9196097	9196904	0.417016		chr1	9428877	9429231	0.704552		chr1	8763763	8764281	0.413236		chr1	9760662	9760812	0.994572		chr1	9061222	9061457	0.377166		chr1	9707677	9707887	0.764084		chr1	9428728	9429121	0.598016
chr1	9181352	9181836	0.379037		chr1	9234462	9234806	0.650006		chr1	9490942	9491375	0.335613		chr1	8764561	8765094	0.660545		chr1	9787216	9787366	0.54556		chr1	9069449	9070111	0.623932		chr1	9717643	9718032	0.432296		chr1	9508679	9508895	0.639975
chr1	9195774	9196909	0.33633		chr1	9239497	9240380	0.264421		chr1	9539187	9539655	0.996698		chr1	8817541	8818117	1.26132		chr1	9787702	9788131	0.884161		chr1	9075013	9075276	0.586068		chr1	9784181	9784365	0.769475		chr1	9539132	9539623	1.18741
chr1	9234169	9234801	0.516413		chr1	9267095	9267422	0.371835		chr1	9553161	9553315	0.39159		chr1	8848910	8849340	0.379233		chr1	9800208	9800601	0.326978		chr1	9078137	9078401	0.601638		chr1	9787715	9788069	1.10395		chr1	9549290	9549467	0.813167
chr1	9239432	9240260	0.280611		chr1	9279195	9279459	0.283618		chr1	9588293	9588754	0.333188		chr1	8859464	8859822	0.286817		chr1	9816491	9816707	0.367932		chr1	9080368	9080705	0.579706		chr1	9833826	9833976	0.677163		chr1	9553161	9553373	1.31817
chr1	9267098	9267442	0.353984		chr1	9289092	9289307	0.424878		chr1	9593396	9593935	0.365653		chr1	8876722	8877059	0.502748		chr1	9867505	9867930	0.571214		chr1	9101656	9101826	0.327888		chr1	9867542	9867788	0.776546		chr1	9588455	9588678	0.979823
chr1	9279176	9279444	0.300016		chr1	9315468	9316042	0.247678		chr1	9615516	9616112	0.347081		chr1	8877946	8878204	0.65203		chr1	9876724	9876875	0.548274		chr1	9110662	9111102	0.506793		chr1	9910355	9910922	0.575391		chr1	9627030	9627321	1.33607
chr1	9289125	9289332	0.432307		chr1	9413045	9414040	0.651438		chr1	9626172	9626696	0.665341		chr1	8878331	8879228	0.675481		chr1	9910288	9911279	0.772854		chr1	9119740	9120124	0.47589		chr1	9911042	9911294	0.870069		chr1	9629834	9630032	0.947356
chr1	9315649	9316064	0.244298		chr1	9425473	9426953	0.289618		chr1	9629008	9630043	0.582443		chr1	8880112	8880317	0.457449		chr1	9932021	9932194	0.700987		chr1	9122129	9122442	0.528065		chr1	9932020	9932193	1.67005		chr1	9655247	9655616	5.12403
chr1	9317686	9317924	0.277249		chr1	9428518	9429231	0.294496		chr1	9643570	9644279	0.337033		chr1	8918121	8918400	0.383624		chr1	9939518	9939722	0.455331		chr1	9128783	9129763	0.524954		chr1	9933152	9933472	0.768765		chr1	9687582	9687800	0.659612
chr1	9412982	9414053	0.652755		chr1	9491039	9491347	0.343527		chr1	9652481	9652756	0.642394		chr1	8941603	8942132	0.247678		chr1	9942413	9942672	0.593944		chr1	9142342	9142605	0.685176		chr1	9942510	9942704	1.36305		chr1	9689154	9689604	0.759951
chr1	9425774	9426953	0.355747		chr1	9539025	9539618	0.618294		chr1	9653416	9653966	0.737572		chr1	8962990	8963191	0.398008		chr1	9943330	9943561	0.566506		chr1	9162886	9163186	0.44122		chr1	9950902	9951265	0.577094		chr1	9699428	9699641	0.498331
chr1	9428662	9429239	0.416989		chr1	9542127	9542681	0.211261		chr1	9654803	9655623	1.30906		chr1	8971100	8971354	0.314117		chr1	9950404	9951457	0.532973		chr1	9164000	9164316	0.540241		chr1	9953612	9953800	0.857657		chr1	9707733	9707885	0.728659
chr1	9491056	9491344	0.377751		chr1	9588245	9588760	0.361727		chr1	9658220	9658667	1.01156		chr1	9005160	9005403	0.792352		chr1	9993906	9994071	0.434081		chr1	9179518	9179780	0.479154		chr1	9956323	9956473	1.18568		chr1	9787655	9788015	1.51341
chr1	9538975	9539624	0.72828		chr1	9593177	9593800	0.185442		chr1	9687109	9687653	0.331669		chr1	9008156	9008646	0.346496		chr1	10137779	10138061	0.691926		chr1	9181293	9181808	0.356023		chr1	9988547	9988697	0.6323		chr1	9860329	9860509	1.25277
chr1	9588292	9588777	0.451492		chr1	9615606	9615905	0.296817		chr1	9689236	9689553	0.52698		chr1	9036806	9037014	0.451566		chr1	10153329	10153524	0.395256		chr1	9196336	9196747	0.788443		chr1	10027927	10028136	0.502829		chr1	9867540	9867714	0.729754
chr1	9589265	9590241	0.200273		chr1	9625969	9626785	0.46672		chr1	9717367	9717914	0.219962		chr1	9037289	9037803	0.355652		chr1	10168999	10169253	0.420427		chr1	9234496	9234808	1.26139		chr1	10033024	10033236	0.659551		chr1	9910542	9910826	0.656756
chr1	9593401	9593927	0.238907		chr1	9626957	9627703	0.612359		chr1	9784613	9784835	0.682216		chr1	9069374	9070118	0.741117		chr1	10210125	10210531	0.867478		chr1	9239726	9240155	0.373571		chr1	10034349	10034504	0.757451		chr1	9911029	9911277	1.05715
chr1	9615619	9615921	0.365985		chr1	9628262	9628811	0.300514		chr1	9787037	9787673	0.286041		chr1	9075016	9075298	0.502667		chr1	10216103	10216509	0.466663		chr1	9267098	9267415	0.35239		chr1	10047402	10047619	0.602793		chr1	9932020	9932193	1.38688
chr1	9626015	9627736	0.542597		chr1	9629048	9630386	0.388823		chr1	9800020	9800601	0.325993		chr1	9078136	9078409	0.717401		chr1	10236537	10236933	0.328664		chr1	9279209	9279442	0.355082		chr1	10135705	10135869	0.681324		chr1	9942426	9942675	0.795044
chr1	9628268	9628797	0.301499		chr1	9643570	9644347	0.253427		chr1	9860353	9860506	0.541946		chr1	9080155	9080705	0.491504		chr1	10237260	10237515	0.71501		chr1	9289135	9289293	0.324176		chr1	10170188	10170676	0.495125		chr1	9950285	9950734	0.684132
chr1	9629048	9630447	0.43364		chr1	9651232	9651813	0.307861		chr1	9891118	9891340	0.295211		chr1	9101652	9101891	0.250758		chr1	10273609	10273851	0.486408		chr1	9292654	9292902	0.320598		chr1	10186079	10186263	0.592244		chr1	9951091	9951419	0.543762
chr1	9643459	9644304	0.22532		chr1	9652273	9653094	0.290376		chr1	9910307	9911190	0.870946		chr1	9110777	9111194	0.62282		chr1	10288429	10288588	0.456707		chr1	9315667	9315919	0.374438		chr1	10210206	10210512	0.803117		chr1	9999720	9999870	0.749401
chr1	9650964	9651823	0.313129		chr1	9653342	9655682	0.482431		chr1	9932018	9932194	0.483718		chr1	9119738	9120114	0.400695		chr1	10388131	10388376	0.561127		chr1	9317698	9317875	0.346884		chr1	10237357	10237535	0.760748		chr1	10020278	10020591	0.501441
chr1	9652304	9653101	0.381913		chr1	9656870	9657725	0.237376		chr1	9942996	9943837	0.427033		chr1	9120297	9120557	0.492254		chr1	10398321	10398471	0.688566		chr1	9411030	9411257	0.71535		chr1	10250266	10250496	0.540437		chr1	10135715	10135866	1.04786
chr1	9653263	9655807	0.532298		chr1	9657940	9658605	0.274236		chr1	9950306	9951354	0.706247		chr1	9122133	9122506	0.586944		chr1	10398638	10399047	0.768221		chr1	9413020	9414023	0.671907		chr1	10273556	10273786	0.802282		chr1	10167489	10167639	0.666034
chr1	9656902	9657723	0.234864		chr1	9670147	9670513	0.392016		chr1	9960778	9961522	0.30212		chr1	9128748	9129015	0.445066		chr1	10399254	10399673	0.474273		chr1	9425793	9426226	0.429043		chr1	10283582	10283813	0.659691		chr1	10188511	10188676	0.680126
chr1	9658219	9658641	0.451666		chr1	9686997	9688336	0.325005		chr1	10034272	10034752	0.343655		chr1	9129190	9129785	0.498872		chr1	10428158	10428346	0.791747		chr1	9428643	9429233	0.560696		chr1	10306709	10306891	1.05821		chr1	10210232	10210490	1.04919
chr1	9670158	9670496	0.405565		chr1	9688966	9689684	0.49776		chr1	10169992	10170677	0.315518		chr1	9142266	9142555	0.509273		chr1	10430277	10430779	0.534614		chr1	9491115	9491358	0.512115		chr1	10358028	10358240	0.452121		chr1	10212762	10213020	1.11143
chr1	9686998	9688149	0.380617		chr1	9717430	9718041	0.340386		chr1	10210120	10210740	0.629252		chr1	9162889	9163195	0.583612		chr1	10433679	10433933	0.675192		chr1	9495386	9495674	0.27723		chr1	10364874	10365059	0.644732		chr1	10238306	10238526	0.77605
chr1	9688909	9689678	0.513679		chr1	9784419	9784955	0.293075		chr1	10216041	10216450	0.743217		chr1	9163466	9164473	0.433836		chr1	10456296	10456553	0.512401		chr1	9539149	9539623	0.790862		chr1	10398688	10398995	0.584597		chr1	10283101	10283263	0.945059
chr1	9717326	9718056	0.297777		chr1	9787668	9788187	0.59439		chr1	10236233	10237211	0.241127		chr1	9179514	9179829	0.440955		chr1	10472509	10472776	0.629758		chr1	9553164	9553316	0.383377		chr1	10468226	10468377	0.826515		chr1	10313411	10313640	0.497509
chr1	9784498	9784961	0.237889		chr1	9800012	9800524	0.229992		chr1	10283150	10284180	0.445505		chr1	9181401	9181817	0.425872		chr1	10474666	10475084	1.09384		chr1	9588473	9588726	0.820965		chr1	10472568	10472784	1.8302		chr1	10338103	10338344	0.478138
chr1	9787654	9788214	0.680015		chr1	9867498	9868032	0.47944		chr1	10377464	10377700	0.350191		chr1	9182060	9182233	0.421522		chr1	10480299	10480546	0.335255		chr1	9615664	9615911	0.333602		chr1	10474702	10475017	1.10892		chr1	10377473	10377650	0.564743
chr1	9800025	9800598	0.2452		chr1	9909114	9909549	0.260211		chr1	10387253	10387791	0.300317		chr1	9182891	9183062	0.503821		chr1	10495059	10495553	0.633116		chr1	9626091	9626476	0.708542		chr1	10480170	10480531	0.463274		chr1	10387981	10388465	0.594755
chr1	9829323	9829615	0.226006		chr1	9910285	9911350	0.617434		chr1	10387910	10388641	0.371661		chr1	9196120	9196746	0.585192		chr1	10510837	10511417	0.569765		chr1	9627004	9627340	1.24606		chr1	10495154	10495563	0.703876		chr1	10398789	10398972	0.668367
chr1	9867494	9867841	0.557057		chr1	9942272	9942714	0.604973		chr1	10398669	10400107	0.444808		chr1	9234460	9234806	0.809089		chr1	10621205	10621427	0.418917		chr1	9629064	9629316	0.649589		chr1	10507507	10507695	0.856023		chr1	10399254	10399520	0.727406
chr1	9900428	9900919	0.239041		chr1	9943343	9943649	0.401121		chr1	10430229	10431332	0.415991		chr1	9239721	9240203	0.374918		chr1	10693448	10693749	0.544555		chr1	9629839	9630050	0.8536		chr1	10568248	10568421	1.11213		chr1	10428151	10428341	0.780373
chr1	9909093	9909549	0.308958		chr1	9950257	9951493	0.395961		chr1	10433680	10434079	0.507907		chr1	9267098	9267606	0.313881		chr1	10792244	10792422	1.14135		chr1	9643866	9644200	0.334979		chr1	10577304	10577602	0.525236		chr1	10430293	10430575	0.64612
chr1	9910288	9911385	0.641233		chr1	10074502	10074688	0.276168		chr1	10466842	10467064	0.28181		chr1	9279202	9279437	0.384921		chr1	10867128	10867548	0.443749		chr1	9655176	9655542	2.05287		chr1	10594849	10595150	0.476218		chr1	10456326	10456582	0.714391
chr1	9942256	9942704	0.575031		chr1	10168858	10169439	0.240989		chr1	10472476	10472875	0.701185		chr1	9289121	9289308	0.596737		chr1	10940215	10940437	0.635803		chr1	9670097	9670393	0.510199		chr1	10601149	10601299	0.688889		chr1	10472548	10472799	1.00831
chr1	9943161	9943649	0.358718		chr1	10170032	10170761	0.25949		chr1	10495116	10495577	0.962672		chr1	9315659	9315989	0.342983		chr1	10951690	10951887	0.570509		chr1	9674534	9674813	0.336347		chr1	10636588	10636827	0.656999		chr1	10474764	10475054	1.18083
chr1	9950220	9951687	0.341618		chr1	10210110	10210870	0.532705		chr1	10507490	10507929	0.452731		chr1	9317670	9317875	0.337288		chr1	10961003	10961350	0.868065		chr1	9687133	9687855	0.519926		chr1	10693479	10693737	0.538166		chr1	10480129	10480333	0.58946
chr1	9960758	9961177	0.248886		chr1	10215976	10216966	0.386144		chr1	10510902	10511577	0.466348		chr1	9400538	9400837	0.267955		chr1	10985676	10986189	0.804284		chr1	9689023	9689674	0.606144		chr1	10695505	10695674	0.71998		chr1	10495071	10495546	0.656165
chr1	10168874	10169298	0.300678		chr1	10236233	10237535	0.272819		chr1	10594774	10595374	0.275295		chr1	9410864	9411260	0.6364		chr1	10986466	10986888	0.533588		chr1	9717553	9718049	0.390452		chr1	10779057	10779398	0.819265		chr1	10503181	10503381	0.844163
chr1	10170032	10170777	0.316805		chr1	10281027	10281274	0.257339		chr1	10693588	10693829	0.342417		chr1	9413047	9413946	0.785116		chr1	11012212	11012833	0.389208		chr1	9787668	9788062	0.879773		chr1	10792138	10792421	0.816789		chr1	10507526	10507686	0.834634
chr1	10209851	10210870	0.475647		chr1	10283277	10284165	0.34401		chr1	10936813	10937139	0.258012		chr1	9425801	9426627	0.431575		chr1	11037737	11037932	0.376522		chr1	9800112	9800601	0.305876		chr1	10867138	10867613	0.593848		chr1	10520019	10520206	0.731389
chr1	10216004	10217064	0.332549		chr1	10299313	10299749	0.253216		chr1	10939996	10940497	0.417301		chr1	9428657	9429226	0.392473		chr1	11049245	11049424	0.403166		chr1	9860299	9860506	0.432262		chr1	10886602	10886763	0.616329		chr1	10568248	10568421	1.00994
chr1	10236305	10237010	0.248857		chr1	10387992	10388588	0.365106		chr1	10942038	10942292	0.367234		chr1	9491117	9491344	0.517724		chr1	11059974	11060476	0.957827		chr1	9867508	9867772	0.67625		chr1	10909135	10909363	0.766582		chr1	10577375	10577701	0.4455
chr1	10237082	10237525	0.417273		chr1	10398210	10399044	0.460751		chr1	10964919	10965287	0.639848		chr1	9495345	9495749	0.273945		chr1	11080467	11080644	0.462126		chr1	9900452	9900908	0.272921		chr1	10940221	10940448	0.628758		chr1	10674801	10675083	0.579554
chr1	10283198	10284162	0.332434		chr1	10399246	10400107	0.351646		chr1	10965538	10966505	0.43806		chr1	9539025	9539618	0.67404		chr1	11099722	11100026	1.27569		chr1	9910256	9911316	0.665798		chr1	10961064	10961337	0.95972		chr1	10692445	10692691	0.740673
chr1	10299304	10299644	0.27655		chr1	10428054	10428352	0.439677		chr1	10968128	10968661	0.4438		chr1	9588441	9588760	0.762421		chr1	11126029	11126456	0.384525		chr1	9932019	9932193	0.592672		chr1	10965394	10965662	0.668314		chr1	10695503	10695680	0.750334
chr1	10387951	10388660	0.387354		chr1	10430187	10430506	0.339921		chr1	10985662	10986898	0.821352		chr1	9593500	9593801	0.360172		chr1	11192790	11192940	0.44514		chr1	9942416	9942685	0.827682		chr1	10986408	10986924	0.583239		chr1	10735419	10735630	0.450472
chr1	10398210	10399060	0.472946		chr1	10433201	10434135	0.222102		chr1	11012168	11012720	0.797438		chr1	9615643	9615900	0.345324		chr1	11227429	11227743	0.41873		chr1	9943194	9943650	0.413286		chr1	10999113	10999271	0.564585		chr1	10792244	10792422	1.49178
chr1	10399195	10399978	0.351934		chr1	10472545	10473086	0.351296		chr1	11037605	11038083	0.640912		chr1	9626079	9626472	0.804386		chr1	11251502	11251779	0.336145		chr1	9950285	9950600	0.473031		chr1	11006641	11006877	0.45879		chr1	10867151	10867448	0.651299
chr1	10428061	10428372	0.473294		chr1	10474697	10475043	0.664741		chr1	11059889	11060276	1.28822		chr1	9626956	9627504	1.00012		chr1	11262460	11262921	1.33489		chr1	9950837	9951283	0.61553		chr1	11012213	11012629	0.724651		chr1	10940068	10940433	0.794682
chr1	10429975	10430517	0.303418		chr1	10495072	10495609	0.769351		chr1	11060945	11061156	0.493709		chr1	9629069	9629316	0.577604		chr1	11272856	11273193	0.847458		chr1	10168859	10169222	0.37611		chr1	11024826	11025090	0.521598		chr1	10961020	10961304	1.28543
chr1	10433255	10434103	0.233158		chr1	10507427	10508195	0.220113		chr1	11062955	11063493	0.711932		chr1	9629577	9630057	0.662794		chr1	11273363	11273557	0.586863		chr1	10170275	10170653	0.323247		chr1	11029614	11029764	0.834446		chr1	10975545	10975809	0.742783
chr1	10472535	10473086	0.378704		chr1	10510582	10511514	0.377152		chr1	11098920	11100060	0.547601		chr1	9651597	9651775	0.721765		chr1	11315705	11315866	0.512355		chr1	10210202	10210652	0.733092		chr1	11036457	11036803	0.957036		chr1	10985899	10986791	0.92113
chr1	10474734	10475049	0.815582		chr1	10867044	10867667	0.408282		chr1	11126012	11126297	0.351607		chr1	9655174	9655696	1.485		chr1	11332743	11332917	0.559783		chr1	10216063	10216458	0.521178		chr1	11037732	11037912	0.692888		chr1	11012213	11012511	1.07139
chr1	10495083	10495667	0.713505		chr1	10940037	10940570	0.395334		chr1	11227192	11227873	0.442959		chr1	9658342	9658592	1.06391		chr1	11334318	11334517	0.45999		chr1	10236987	10237517	0.480368		chr1	11050464	11050615	0.694682		chr1	11024829	11025089	0.511848
chr1	10507388	10508164	0.26528		chr1	10960918	10961399	0.475229		chr1	11241742	11242068	0.544822		chr1	9670170	9670491	0.369455		chr1	11335426	11335856	0.487105		chr1	10268589	10268760	0.278761		chr1	11059969	11060482	0.917831		chr1	11037721	11037923	0.629808
chr1	10510431	10511514	0.358632		chr1	10964918	10966628	0.30928		chr1	11262407	11262914	1.73694		chr1	9687088	9687851	0.614303		chr1	11376198	11376348	0.495852		chr1	10283353	10283962	0.419385		chr1	11070228	11070411	0.721349		chr1	11041584	11041734	0.94941
chr1	10866865	10867641	0.299454		chr1	10968137	10968783	0.262793		chr1	11272875	11273810	0.584786		chr1	9689021	9689682	0.789077		chr1	11426099	11426304	0.366928		chr1	10299242	10299725	0.330576		chr1	11099734	11100063	1.29714		chr1	11059984	11060481	1.10049
chr1	10940048	10940577	0.347015		chr1	10985658	10987087	0.482822		chr1	11280891	11281534	0.373097		chr1	9717467	9718111	0.293119		chr1	11478752	11479276	0.400368		chr1	10338169	10338334	0.30784		chr1	11125677	11125901	0.554789		chr1	11081591	11081741	0.89516
chr1	10960956	10961431	0.526738		chr1	11012239	11012716	0.481057		chr1	11320239	11320478	0.308245		chr1	9784581	9784837	0.428692		chr1	11638343	11638493	0.526573		chr1	10388043	10388465	0.494368		chr1	11209845	11209995	1.1451		chr1	11089851	11090107	0.454573
chr1	10964931	10966666	0.316803		chr1	11037626	11037995	0.525193		chr1	11335333	11335966	0.475156		chr1	9787672	9788195	0.837346		chr1	11654754	11654939	0.518801		chr1	10398528	10399039	0.597843		chr1	11220540	11220690	0.819183		chr1	11099631	11100019	1.34435
chr1	10985138	10987077	0.397622		chr1	11059724	11060529	0.608716		chr1	11384022	11384604	0.239563		chr1	9800111	9800601	0.267622		chr1	11656218	11656462	0.500082		chr1	10399248	10399529	0.634119		chr1	11227363	11227839	0.6275		chr1	11126126	11126297	0.556004
chr1	11012213	11012732	0.542167		chr1	11060802	11061199	0.280224		chr1	11645739	11645956	0.619722		chr1	9867498	9867807	0.780874		chr1	11663998	11664375	0.637431		chr1	10428154	10428347	0.516877		chr1	11262510	11262890	1.53458		chr1	11171102	11171252	0.93187
chr1	11013001	11013197	0.292722		chr1	11062954	11063505	0.42698		chr1	11663870	11665154	0.448928		chr1	9910362	9911318	0.827023		chr1	11678020	11678237	0.540979		chr1	10430277	10430551	0.486809		chr1	11272877	11273094	0.822167		chr1	11185980	11186222	0.869043
chr1	11037626	11038075	0.397269		chr1	11098929	11099466	0.241695		chr1	11670700	11671132	0.34582		chr1	9932020	9932191	0.355764		chr1	11719699	11720024	0.383862		chr1	10433679	10433940	0.588543		chr1	11298600	11298774	0.583597		chr1	11227491	11227872	0.43843
chr1	11059724	11060533	0.73515		chr1	11099558	11100044	0.646803		chr1	11681224	11681854	0.353689		chr1	9942322	9942694	0.701552		chr1	11802612	11802843	0.87721		chr1	10472553	10472776	0.694603		chr1	11335437	11335835	0.45009		chr1	11236021	11236171	0.656449
chr1	11060879	11061215	0.377236		chr1	11227274	11227848	0.32029		chr1	11703758	11704108	0.258059		chr1	9943315	9943637	0.348697		chr1	11803505	11803732	0.750385		chr1	10474701	10475048	0.905781		chr1	11410008	11410158	0.961947		chr1	11262454	11262938	1.36561
chr1	11062939	11063724	0.402321		chr1	11241704	11242024	0.331538		chr1	11719821	11720198	0.334326		chr1	9950262	9951493	0.463295		chr1	11805817	11806500	1.17623		chr1	10495087	10495599	0.608525		chr1	11413744	11413894	0.894939		chr1	11272899	11273149	0.652437
chr1	11098925	11100027	0.436901		chr1	11262443	11263153	0.960624		chr1	11735683	11736215	0.497614		chr1	10032760	10033650	0.229238		chr1	11814937	11815302	0.658592		chr1	10507491	10507717	0.402762		chr1	11478709	11479017	1.51349		chr1	11326366	11326516	0.682315
chr1	11227278	11227766	0.372384		chr1	11272734	11273098	0.306947		chr1	11736739	11737514	0.468316		chr1	10074430	10074676	0.2923		chr1	11838790	11838958	0.455212		chr1	10510746	10511452	0.386859		chr1	11492417	11492771	0.652422		chr1	11335583	11335841	0.603397
chr1	11241720	11242022	0.426957		chr1	11280985	11281541	0.218701		chr1	11803388	11803808	0.907864		chr1	10168931	10169494	0.280871		chr1	11859359	11859572	0.545069		chr1	10568248	10568421	0.526056		chr1	11654749	11654938	0.578495		chr1	11371966	11372258	0.558128
chr1	11262460	11263032	1.13308		chr1	11335380	11335953	0.346924		chr1	11805912	11806602	1.08189		chr1	10169993	10170755	0.319981		chr1	11894042	11894378	0.410997		chr1	10608588	10608860	0.302172		chr1	11664025	11664316	0.625567		chr1	11376112	11376350	0.804094
chr1	11272716	11273149	0.39195		chr1	11478676	11479386	0.333756		chr1	11814589	11815513	0.435408		chr1	10210143	10210893	0.686029		chr1	11907775	11908580	1.03868		chr1	10692476	10692857	0.319342		chr1	11717745	11718110	0.438922		chr1	11478681	11478973	1.03924
chr1	11273368	11273740	0.440959		chr1	11642496	11642761	0.466634		chr1	11838750	11838979	0.53711		chr1	10216065	10216599	0.424582		chr1	11909384	11910033	1.30826		chr1	10693457	10693725	0.39758		chr1	11805794	11806516	1.17242		chr1	11654734	11654934	1.11502
chr1	11335426	11335911	0.348793		chr1	11645758	11645926	0.432009		chr1	11859353	11859563	0.435679		chr1	10236401	10237535	0.362546		chr1	11924748	11924920	0.581867		chr1	10792244	10792420	0.389692		chr1	11846714	11846890	0.577602		chr1	11658491	11658790	1.35812
chr1	11478687	11479422	0.373103		chr1	11654717	11654944	0.541126		chr1	11907557	11909124	0.853923		chr1	10283181	10283897	0.436518		chr1	11926318	11926626	1.07877		chr1	10867086	10867629	0.330678		chr1	11859318	11859567	0.597986		chr1	11664628	11664911	0.619968
chr1	11642513	11642759	0.397247		chr1	11663931	11664409	0.511899		chr1	11909369	11910348	0.876018		chr1	10299320	10299741	0.200385		chr1	11934328	11934788	1.7269		chr1	10940060	10940488	0.379852		chr1	11872311	11872549	0.472766		chr1	11682400	11682616	0.94916
chr1	11645758	11645930	0.501004		chr1	11681397	11681975	0.296353		chr1	11926291	11926681	0.949645		chr1	10338122	10338344	0.316553		chr1	11980035	11980501	0.512636		chr1	10960972	10961376	0.795402		chr1	11891113	11891263	0.590979		chr1	11735971	11736232	0.746745
chr1	11650476	11650731	0.362929		chr1	11735683	11736241	0.368887		chr1	11929896	11930108	0.743938		chr1	10388055	10388586	0.458845		chr1	12019135	12019583	1.19982		chr1	10965026	10965347	0.46018		chr1	11894270	11894420	0.623739		chr1	11802622	11802892	1.30858
chr1	11654749	11654939	0.459097		chr1	11736392	11737676	0.248579		chr1	11934316	11934792	0.943928		chr1	10398507	10399078	0.664083		chr1	12031349	12031521	0.484926		chr1	10985869	10986267	0.653775		chr1	11903106	11903287	0.907484		chr1	11805825	11806435	1.27279
chr1	11663880	11664409	0.44442		chr1	11802528	11802935	0.463905		chr1	11967158	11967527	0.301327		chr1	10399239	10399673	0.511085		chr1	12040468	12040932	0.750725		chr1	10986400	10987006	0.406154		chr1	11907769	11907961	1.17687		chr1	11815009	11815386	0.910053
chr1	11719496	11720043	0.278911		chr1	11803134	11803938	0.387749		chr1	11979998	11980747	0.785562		chr1	10428099	10428352	0.589077		chr1	12044455	12044874	0.701193		chr1	11012174	11012700	0.487231		chr1	11908099	11908580	0.959621		chr1	11838764	11839018	0.775548
chr1	11735692	11736261	0.35794		chr1	11804391	11805085	0.273913		chr1	12019043	12019614	1.37609		chr1	10433487	10433942	0.317233		chr1	12047311	12047731	0.655049		chr1	11037680	11038009	0.559917		chr1	11909467	11910021	1.37222		chr1	11859328	11859567	0.567946
chr1	11736402	11737681	0.267602		chr1	11805813	11807044	0.549425		chr1	12030460	12030693	0.289499		chr1	10472496	10472776	0.671537		chr1	12052062	12052342	1.09063		chr1	11059972	11060509	0.813241		chr1	11924715	11924908	1.02451		chr1	11890565	11890750	0.908354
chr1	11802514	11802910	0.502805		chr1	11814673	11815505	0.321198		chr1	12039833	12040254	0.609644		chr1	10474751	10475057	0.920862		chr1	12064971	12065121	1.25623		chr1	11060963	11061136	0.447315		chr1	11926385	11926614	1.57012		chr1	11907527	11907977	1.36655
chr1	11803111	11803978	0.403532		chr1	11838749	11838986	0.465747		chr1	12040377	12041004	0.882704		chr1	10489559	10490025	0.193512		chr1	12068349	12068666	1.11487		chr1	11062989	11063292	0.662573		chr1	11934417	11934845	2.09774		chr1	11908062	11908386	1.41843
chr1	11804417	11805066	0.299689		chr1	11859318	11859569	0.524963		chr1	12047289	12047812	0.751794		chr1	10495076	10495600	0.775052		chr1	12078937	12079451	0.737		chr1	11099702	11100033	1.06934		chr1	11975464	11975652	0.566275		chr1	11909466	11909618	1.47944
chr1	11805811	11807041	0.71217		chr1	11893888	11894277	0.315897		chr1	12051953	12052493	0.970047		chr1	10507438	10507735	0.42596		chr1	12079671	12080058	0.906534		chr1	11186021	11186194	0.318822		chr1	12003613	12003822	0.443648		chr1	11909779	11910033	1.80249
chr1	11814413	11815513	0.321731		chr1	11907549	11908617	0.854958		chr1	12054283	12054546	0.591991		chr1	10510690	10511454	0.485316		chr1	12087780	12088065	1.14302		chr1	11227307	11227757	0.492783		chr1	12019333	12019575	1.36578		chr1	11914958	11915117	0.796211
chr1	11838708	11838981	0.454668		chr1	11908720	11909148	0.387649		chr1	12059694	12060131	0.366402		chr1	10577475	10577684	0.250618		chr1	12118598	12118877	0.517457		chr1	11241256	11241441	0.295024		chr1	12043731	12043922	1.31941		chr1	11922014	11922213	0.886026
chr1	11859306	11859563	0.476239		chr1	11909264	11910409	0.647138		chr1	12063140	12063469	0.529598		chr1	10692411	10692671	0.300205		chr1	12124899	12125089	0.481092		chr1	11241757	11241971	0.48654		chr1	12052043	12052330	0.86397		chr1	11926344	11926583	1.5194
chr1	11893835	11894272	0.277364		chr1	11924705	11925335	0.261787		chr1	12065947	12066332	0.584145		chr1	10693459	10693744	0.471271		chr1	12133677	12133858	0.468474		chr1	11262475	11262962	1.43115		chr1	12079706	12079952	1.05382		chr1	11934560	11934811	2.31371
chr1	11907542	11910402	0.718337		chr1	11926270	11926669	0.965954		chr1	12067899	12068186	0.674782		chr1	10792246	10792421	0.441972		chr1	12152014	12152368	1.252		chr1	11272888	11273184	0.529624		chr1	12082556	12082732	1.04384		chr1	11979996	11980501	0.608858
chr1	11924706	11925344	0.278497		chr1	11929849	11930115	0.329093		chr1	12068350	12068975	0.571512		chr1	10797218	10797426	0.285183		chr1	12157413	12157692	1.06419		chr1	11273363	11273712	0.460328		chr1	12087802	12088045	1.1476		chr1	12001597	12001783	0.545583
chr1	11926046	11926655	0.630999		chr1	11934016	11934790	0.568616		chr1	12078533	12080052	0.640056		chr1	10867093	10867637	0.468459		chr1	12157910	12158213	0.886473		chr1	11335407	11335941	0.319615		chr1	12114523	12114780	0.723536		chr1	12019142	12019539	0.958157
chr1	11929862	11930117	0.429623		chr1	11967166	11967439	0.324302		chr1	12087791	12088725	0.507984		chr1	10909982	10910194	0.261864		chr1	12184127	12184451	0.497226		chr1	11478698	11479422	0.405799		chr1	12118618	12118874	0.702804		chr1	12023055	12023222	0.717622
chr1	11933956	11934823	0.613212		chr1	11979881	11980529	0.468428		chr1	12093941	12094137	0.375616		chr1	10940027	10940501	0.459405		chr1	12201663	12201957	0.591741		chr1	11642491	11642750	0.373321		chr1	12152046	12152308	0.877037		chr1	12040474	12040937	0.874537
chr1	11979906	11980536	0.56044		chr1	12001573	12001870	0.273228		chr1	12124853	12125154	0.656086		chr1	10942050	10942292	0.380106		chr1	12204030	12204486	0.761924		chr1	11645758	11645935	0.572097		chr1	12157488	12157728	1.50246		chr1	12042054	12042226	1.3716
chr1	12019090	12019786	0.868321		chr1	12019098	12019773	0.737687		chr1	12149199	12149548	0.764411		chr1	10961047	10961353	0.75105		chr1	12217868	12218143	0.420343		chr1	11650491	11650684	0.355886		chr1	12167650	12167800	0.894753		chr1	12047493	12047723	0.837958
chr1	12031327	12031521	0.348071		chr1	12019867	12020536	0.220878		chr1	12152051	12152396	1.33689		chr1	10964989	10966237	0.423049		chr1	12229884	12230178	1.76694		chr1	11654733	11654946	0.619476		chr1	12201361	12201931	0.813556		chr1	12067684	12068035	0.862391
chr1	12039106	12041047	0.325694		chr1	12039670	12041033	0.379142		chr1	12153364	12153751	0.845107		chr1	10985652	10987079	0.546195		chr1	12296647	12296956	0.523301		chr1	11663947	11665018	0.389789		chr1	12204264	12204453	0.811165		chr1	12079054	12079320	0.821838
chr1	12044286	12045213	0.308338		chr1	12044203	12045226	0.276377		chr1	12157357	12157647	1.13243		chr1	11012213	11012696	0.523027		chr1	12310723	12310940	0.330407		chr1	11681303	11681947	0.278725		chr1	12229881	12230126	2.38849		chr1	12079667	12079952	1.14748
chr1	12047063	12048049	0.4367		chr1	12047057	12048017	0.403587		chr1	12161821	12162417	0.756848		chr1	11019430	11019605	0.324882		chr1	12372941	12373139	0.393146		chr1	11719544	11720034	0.280402		chr1	12252762	12252925	0.613561		chr1	12087820	12088090	1.26387
chr1	12051519	12052489	0.504363		chr1	12051496	12052563	0.375622		chr1	12169184	12169649	0.342453		chr1	11037626	11038083	0.427281		chr1	12392465	12392690	0.495265		chr1	11735887	11736200	0.538664		chr1	12254846	12255023	0.88067		chr1	12088176	12088397	0.890865
chr1	12054270	12054610	0.426063		chr1	12054100	12054581	0.332948		chr1	12171558	12171828	0.33368		chr1	11059931	11060495	1.0559		chr1	12438524	12438756	0.764252		chr1	11736413	11736695	0.373248		chr1	12299730	12300020	0.563219		chr1	12118336	12118883	0.408278
chr1	12059207	12060341	0.270768		chr1	12059660	12060398	0.23791		chr1	12179144	12179380	0.372495		chr1	11060931	11061149	0.486955		chr1	12449417	12449954	0.575861		chr1	11802604	11802854	0.748918		chr1	12435849	12436107	0.655585		chr1	12124865	12125052	0.581251
chr1	12062917	12063375	0.282797		chr1	12062774	12063468	0.2749		chr1	12197988	12198235	0.480262		chr1	11073353	11073663	0.253361		chr1	12494998	12495240	0.337769		chr1	11803473	11803740	0.557977		chr1	12438522	12438764	0.767807		chr1	12148446	12148834	0.850694
chr1	12064200	12066612	0.27985		chr1	12064214	12066308	0.28556		chr1	12201612	12202075	0.706003		chr1	11099159	11099456	0.333643		chr1	12601359	12601527	0.635869		chr1	11805808	11806307	1.18666		chr1	12449428	12449974	0.67566		chr1	12152061	12152261	1.16438
chr1	12066935	12068884	0.339765		chr1	12067119	12068999	0.32057		chr1	12314391	12314625	0.354736		chr1	11099681	11100032	0.935634		chr1	12617500	12618139	0.787479		chr1	11814945	11815385	0.524457		chr1	12490714	12490909	0.764156		chr1	12157414	12157678	1.42432
chr1	12069546	12070311	0.235703		chr1	12069582	12070302	0.255404		chr1	12345434	12345904	0.247813		chr1	11125956	11126521	0.272261		chr1	12619946	12620129	0.760757		chr1	11838740	11838969	0.526197		chr1	12601159	12601512	0.600402		chr1	12157907	12158167	1.66471
chr1	12077725	12080027	0.40712		chr1	12077893	12080050	0.389663		chr1	12433832	12434670	0.505304		chr1	11227416	11227874	0.464136		chr1	12722344	12722536	0.426024		chr1	11859323	11859562	0.45827		chr1	12617625	12618078	1.40957		chr1	12161945	12162098	0.924415
chr1	12087727	12088752	0.387095		chr1	12087784	12088764	0.392681		chr1	12435691	12436093	0.816624		chr1	11241665	11242008	0.396197		chr1	13228361	13228528	0.569224		chr1	11893807	11894277	0.31488		chr1	12619982	12620132	1.08945		chr1	12198012	12198209	1.08958
chr1	12118623	12118883	0.425489		chr1	12118621	12118957	0.381169		chr1	12438537	12438880	0.740138		chr1	11262443	11262987	1.28292		chr1	13242356	13242548	0.38065		chr1	11907767	11908579	0.930073		chr1	12928873	12929127	0.460241		chr1	12204049	12204447	1.06132
chr1	12124825	12125144	0.394531		chr1	12124740	12125376	0.271006		chr1	12449357	12449785	0.35544		chr1	11272805	11273163	0.395988		chr1	13599222	13599503	0.527111		chr1	11909457	11910033	1.21054		chr1	13595020	13595196	0.66977		chr1	12229854	12230135	2.54512
chr1	12146411	12146645	0.269264		chr1	12148068	12148806	0.253479		chr1	12595840	12596345	0.361644		chr1	11273360	11273554	0.448047		chr1	13665780	13666008	0.873882		chr1	11924731	11924990	0.556561		chr1	13665785	13665970	0.751583		chr1	12247445	12247728	0.798638
chr1	12148005	12148791	0.300164		chr1	12149162	12149836	0.280103		chr1	12601233	12601530	0.543015		chr1	11335408	11335892	0.279879		chr1	13667020	13667297	0.373547		chr1	11926314	11926637	1.07156		chr1	13693963	13694263	0.410798		chr1	12296624	12296961	0.659878
chr1	12149163	12149805	0.290951		chr1	12151877	12152710	0.500237		chr1	12602015	12602305	0.476111		chr1	11337607	11337784	0.293236		chr1	13700577	13700954	0.718037		chr1	11934237	11934810	1.08103		chr1	13700591	13700977	0.728966		chr1	12299785	12299974	0.779048
chr1	12151877	12152710	0.557515		chr1	12153095	12153751	0.380964		chr1	12604381	12604718	0.508225		chr1	11478678	11479431	0.498895		chr1	13702786	13703063	0.786456		chr1	11979998	11980608	0.489294		chr1	13707781	13707931	0.874651		chr1	12353493	12353643	0.81559
chr1	12153124	12153746	0.439877		chr1	12156974	12158139	0.432488		chr1	12615635	12615879	0.482109		chr1	11642492	11642759	0.500993		chr1	13730507	13731217	0.870193		chr1	12019123	12019593	0.950135		chr1	13725894	13726140	0.66634		chr1	12392522	12392699	0.738074
chr1	12157217	12158168	0.557086		chr1	12161740	12162569	0.414747		chr1	12617619	12618113	0.611805		chr1	11645758	11645932	0.36882		chr1	13741676	13741945	0.761791		chr1	12031362	12031585	0.32746		chr1	13730688	13731199	0.748111		chr1	12403981	12404238	0.537138
chr1	12159569	12160551	0.200513		chr1	12163083	12163585	0.332995		chr1	12619927	12620172	0.475655		chr1	11650463	11650823	0.40951		chr1	13749084	13749645	1.21907		chr1	12040390	12040948	0.50973		chr1	13737453	13737696	0.617922		chr1	12438534	12438751	0.824532
chr1	12161685	12162646	0.46737		chr1	12168855	12169455	0.266303		chr1	12659044	12659322	0.599161		chr1	11654729	11654954	0.65868		chr1	13777554	13777782	0.414385		chr1	12044552	12044892	0.584177		chr1	13749132	13749494	1.06567		chr1	12442497	12442689	0.559897
chr1	12163078	12163579	0.308175		chr1	12173366	12174080	0.260825		chr1	13667508	13668137	0.259729		chr1	11663998	11664464	0.66756		chr1	13811252	13811524	0.368912		chr1	12047273	12047760	0.608858		chr1	13797495	13797775	0.515625		chr1	12449553	12449965	0.714496
chr1	12173446	12174038	0.249539		chr1	12201439	12202076	0.39634		chr1	13700808	13701205	0.511575		chr1	11670734	11671002	0.284537		chr1	13838546	13838805	0.3156		chr1	12052048	12052404	0.562992		chr1	13808401	13808593	0.964847		chr1	12459818	12459996	0.534598
chr1	12201444	12202091	0.492789		chr1	12204068	12204645	0.39227		chr1	13702517	13703299	1.06844		chr1	11681199	11681907	0.416771		chr1	14141165	14141371	0.416532		chr1	12054284	12054569	0.584548		chr1	13833777	13833982	0.751258		chr1	12493094	12493383	0.54984
chr1	12203944	12204645	0.399016		chr1	12229883	12230172	1.15872		chr1	13713082	13713877	0.483791		chr1	11719609	11720048	0.304067		chr1	14344078	14344350	0.298451		chr1	12064892	12065172	0.712223		chr1	13928947	13929186	0.425111		chr1	12604549	12604709	0.661705
chr1	12229851	12230203	1.1318		chr1	12296132	12297050	0.334643		chr1	13725630	13726162	0.490136		chr1	11735887	11736215	0.484408		chr1	14599872	14600353	0.380929		chr1	12067890	12068144	0.678363		chr1	14267219	14267405	0.641264		chr1	12617594	12618145	1.36324
chr1	12296563	12297042	0.40202		chr1	12343779	12345904	0.238819		chr1	13730688	13731164	2.00942		chr1	11736414	11737147	0.351087		chr1	14728210	14728364	0.47616		chr1	12068424	12068693	0.576973		chr1	14405580	14405774	0.701747		chr1	12658960	12659303	0.4579
chr1	12344655	12345792	0.24286		chr1	12433689	12434794	0.311651		chr1	13737358	13737863	0.36722		chr1	11802590	11802877	0.855641		chr1	14733109	14733334	0.489852		chr1	12078920	12079356	0.540079		chr1	14544334	14544495	0.950503		chr1	13227928	13228115	1.02122
chr1	12434154	12434703	0.361299		chr1	12435556	12436201	0.45238		chr1	13749091	13749610	1.39584		chr1	11803473	11803767	0.811463		chr1	14739503	14739755	0.536099		chr1	12079633	12079994	0.72171		chr1	14569265	14569508	0.786822		chr1	13374132	13374401	0.656672
chr1	12435635	12436206	0.556074		chr1	12436862	12437363	0.208157		chr1	13757127	13757975	0.314636		chr1	11805813	11806530	1.02906		chr1	14745312	14745663	0.612379		chr1	12087824	12088354	0.555014		chr1	14571910	14572121	0.662147		chr1	13422673	13423019	0.460986
chr1	12438529	12438896	0.542017		chr1	12438529	12438908	0.500816		chr1	13793483	13794065	0.323943		chr1	11814998	11815392	0.604149		chr1	14824141	14824300	0.441863		chr1	12114648	12114838	0.374041		chr1	14601285	14601450	0.696485		chr1	13665720	13665993	0.657384
chr1	12449462	12450017	0.627622		chr1	12449438	12450025	0.504469		chr1	13797408	13797841	0.332257		chr1	11838688	11839000	0.576662		chr1	14882022	14882217	0.401405		chr1	12118613	12118845	0.328011		chr1	14656903	14657079	0.605681		chr1	13700583	13700959	0.721004
chr1	12595020	12595472	0.226445		chr1	12595021	12595434	0.222033		chr1	13828956	13829132	0.323803		chr1	11859301	11859577	0.461389		chr1	14915474	14915628	0.409125		chr1	12124818	12125079	0.414999		chr1	14691277	14691427	0.630999		chr1	13702788	13703057	0.852505
chr1	12595822	12596456	0.237867		chr1	12595669	12596340	0.248075		chr1	14254178	14254799	0.244425		chr1	11893813	11894487	0.254174		chr1	14923971	14924191	0.45449		chr1	12148490	12148767	0.527394		chr1	14745108	14745559	0.601801		chr1	13711889	13712105	0.897169
chr1	12601147	12601520	0.302123		chr1	12601112	12601530	0.33914		chr1	14520508	14520886	0.592799		chr1	11907588	11908600	1.07023		chr1	15046636	15046787	0.413531		chr1	12152052	12152514	0.797892		chr1	14761738	14761961	0.78715		chr1	13713612	13713846	0.63723
chr1	12604302	12604699	0.361153		chr1	12601931	12602315	0.320704		chr1	14522888	14523261	0.397343		chr1	11908860	11909086	0.675122		chr1	15100490	15100668	0.497947		chr1	12153335	12153733	0.567518		chr1	14782456	14782694	0.611312		chr1	13725893	13726161	0.744145
chr1	12615467	12615909	0.265326		chr1	12604041	12604699	0.314032		chr1	14599501	14600335	0.442821		chr1	11909451	11910277	1.03083		chr1	15112203	15112549	0.595562		chr1	12157380	12157844	0.694079		chr1	14808283	14808455	0.703527		chr1	13730688	13730840	1.00438
chr1	12617482	12620860	0.347019		chr1	12615448	12616130	0.243346		chr1	14660868	14661535	0.263847		chr1	11915741	11915972	0.258103		chr1	15128560	15128840	0.544916		chr1	12161845	12162139	0.777824		chr1	14858155	14858391	1.18282		chr1	13730923	13731292	1.28308
chr1	12658873	12659324	0.325807		chr1	12617506	12618665	0.447379		chr1	14672019	14672521	0.295789		chr1	11924715	11924995	0.589004		chr1	15211745	15211949	0.4523		chr1	12197228	12197478	0.395184		chr1	14875357	14875509	0.821997		chr1	13747625	13747804	1.77804
chr1	13228356	13228537	0.505475		chr1	12618975	12620890	0.256414		chr1	14733002	14733358	0.578976		chr1	11926314	11926694	0.99546		chr1	15231500	15232123	0.765512		chr1	12201640	12202069	0.477186		chr1	14890653	14890835	0.882401		chr1	13749089	13749575	1.04926
chr1	13422663	13422837	0.355572		chr1	12658773	12659324	0.254087		chr1	14739393	14739806	0.586		chr1	11929946	11930109	0.527963		chr1	15247029	15247277	0.699533		chr1	12204161	12204493	0.638251		chr1	15092009	15092164	0.676393		chr1	13950724	13950874	0.699855
chr1	13665549	13666029	0.457989		chr1	13228358	13228533	0.38266		chr1	14742175	14742643	0.446775		chr1	11934146	11934819	0.945371		chr1	15249267	15249500	0.673971		chr1	12229851	12230172	1.51503		chr1	15100500	15100703	0.664309		chr1	13960451	13960644	0.523126
chr1	13666734	13667085	0.229652		chr1	13422634	13422906	0.391602		chr1	14756945	14757368	0.251704		chr1	11967148	11967424	0.31806		chr1	15258177	15258429	0.738688		chr1	12296605	12296940	0.383572		chr1	15128560	15128789	0.553526		chr1	14022412	14022582	0.614645
chr1	13667541	13668092	0.262633		chr1	13665647	13666018	0.583087		chr1	14789720	14789969	0.356715		chr1	11979969	11980526	0.707636		chr1	15265974	15266141	0.422266		chr1	12345435	12345801	0.327543		chr1	15139516	15139698	0.82733		chr1	14038520	14038670	0.86803
chr1	13700506	13701164	0.43658		chr1	13667580	13668161	0.250426		chr1	14881877	14882500	0.256747		chr1	12001597	12001882	0.270552		chr1	15272594	15272986	0.428606		chr1	12435701	12436103	0.425811		chr1	15231507	15232101	0.514313		chr1	14067581	14067731	0.726075
chr1	13702269	13703362	0.473605		chr1	13700509	13701102	0.472462		chr1	14921076	14921396	0.345013		chr1	12019130	12019612	1.23887		chr1	15409393	15409592	0.828757		chr1	12438536	12438785	0.782938		chr1	15351425	15351575	0.811551		chr1	14127414	14127599	0.578446
chr1	13706193	13707742	0.220363		chr1	13702273	13703352	0.474712		chr1	15027587	15027879	0.249467		chr1	12030961	12031595	0.237636		chr1	15417580	15418050	0.375015		chr1	12449438	12449974	0.652		chr1	15409361	15409687	0.589236		chr1	14153775	14153965	0.516965
chr1	13709869	13710515	0.246036		chr1	13710191	13710494	0.284809		chr1	15046609	15046789	0.36119		chr1	12040390	12040955	0.607944		chr1	15431261	15431417	0.441349		chr1	12595235	12595470	0.35021		chr1	15417562	15418089	0.568098		chr1	14197362	14197570	0.785612
chr1	13712787	13713898	0.327356		chr1	13712807	13713932	0.371989		chr1	15112016	15112619	0.441538		chr1	12044475	12044883	0.496596		chr1	15464883	15465139	1.15022		chr1	12617512	12618180	0.762111		chr1	15458856	15459113	0.839672		chr1	14257787	14258092	0.773139
chr1	13714758	13715239	0.203301		chr1	13725393	13726228	0.312724		chr1	15128528	15128975	0.495716		chr1	12047273	12047687	0.752658		chr1	15524737	15525465	2.09887		chr1	12618316	12618584	0.563565		chr1	15494859	15495009	0.765018		chr1	14296632	14296782	0.889372
chr1	13725551	13726240	0.340362		chr1	13730377	13731340	0.581358		chr1	15156271	15156660	0.708212		chr1	12052040	12052409	0.898767		chr1	15526471	15527086	1.61092		chr1	12619927	12620127	0.633083		chr1	15524590	15525270	1.96706		chr1	14328597	14328931	0.780809
chr1	13730382	13731297	0.651597		chr1	13733039	13733444	0.351827		chr1	15160608	15161221	0.376627		chr1	12054160	12054545	0.466564		chr1	15571796	15571978	0.393124		chr1	12658915	12659301	0.350473		chr1	15526495	15526871	1.40262		chr1	14520665	14520914	0.549274
chr1	13733039	13733492	0.400706		chr1	13737331	13737758	0.377123		chr1	15168272	15169177	0.252046		chr1	12064906	12065138	0.653532		chr1	15603112	15603851	0.509591		chr1	13228360	13228538	0.407379		chr1	15532295	15532493	0.536547		chr1	14544392	14544851	0.688789
chr1	13737247	13737836	0.344771		chr1	13749132	13749587	1.02619		chr1	15225793	15226041	0.260104		chr1	12068425	12068699	0.650403		chr1	15608895	15609089	0.552388		chr1	13422656	13422841	0.517275		chr1	15573000	15573150	0.78177		chr1	14548124	14548323	0.477636
chr1	13749130	13749579	1.10098		chr1	13793359	13794050	0.252493		chr1	15231523	15232066	1.15203		chr1	12078685	12079446	0.656835		chr1	15618060	15618662	0.606548		chr1	13530529	13530737	0.343801		chr1	15580097	15580315	0.623978		chr1	14555997	14556181	0.589107
chr1	13793365	13794111	0.218699		chr1	13797495	13797783	0.280352		chr1	15249013	15249502	0.844365		chr1	12079634	12079954	0.578314		chr1	15628195	15628465	0.498208		chr1	13665636	13666042	0.606622		chr1	15585282	15585441	0.908726		chr1	14601298	14601599	0.658054
chr1	13797483	13797825	0.257952		chr1	13813709	13813948	0.344999		chr1	15261303	15262048	0.355934		chr1	12087802	12088274	0.770488		chr1	15644617	15644767	0.513958		chr1	13700549	13701060	0.655834		chr1	15596201	15596491	1.112		chr1	14654222	14654428	0.47971
chr1	13960445	13960754	0.334713		chr1	13828954	13829164	0.286822		chr1	15269694	15270035	0.28618		chr1	12118533	12118883	0.425461		chr1	15678670	15678913	0.404919		chr1	13702761	13703137	0.800847		chr1	15603517	15603943	0.633907		chr1	14665735	14666006	0.409593
chr1	14516940	14517624	0.290028		chr1	13960440	13960769	0.448001		chr1	15299040	15299266	0.268803		chr1	12124688	12125134	0.355914		chr1	15685216	15685366	0.509837		chr1	13713589	13713865	0.489852		chr1	15617034	15617195	0.989695		chr1	14696955	14697230	0.569943
chr1	14520487	14521122	0.38267		chr1	14516938	14518061	0.223782		chr1	15323304	15323990	0.278758		chr1	12152011	12152442	0.901943		chr1	15696902	15697519	0.437885		chr1	13730614	13731224	0.797118		chr1	15618049	15618306	1.0425		chr1	14739503	14739718	0.580119
chr1	14522888	14523189	0.333761		chr1	14520453	14521004	0.392634		chr1	15409752	15410024	0.600205		chr1	12153337	12153736	0.753747		chr1	15741485	15741899	0.301024		chr1	13733046	13733325	0.541256		chr1	15623235	15623541	1.17822		chr1	14764316	14764543	0.581596
chr1	14571901	14572190	0.350465		chr1	14522589	14523188	0.260973		chr1	15416715	15417295	0.32181		chr1	12157357	12157674	0.935299		chr1	15792107	15792263	0.464169		chr1	13737427	13737707	0.416595		chr1	15638439	15638652	0.461798		chr1	14779247	14779403	0.640938
chr1	14599765	14600332	0.495743		chr1	14571820	14572183	0.28247		chr1	15431170	15431463	0.426624		chr1	12161845	12162136	0.687854		chr1	15815536	15815829	0.466708		chr1	13749116	13749579	0.820716		chr1	15651887	15652193	0.830215		chr1	14789710	14789971	0.830201
chr1	14660871	14661150	0.305467		chr1	14599767	14600446	0.455658		chr1	15514971	15515613	0.432579		chr1	12163265	12163519	0.502218		chr1	15834310	15835039	0.985596		chr1	13793384	13793772	0.356809		chr1	15652370	15652540	0.631821		chr1	14800898	14801189	0.335582
chr1	14672076	14672521	0.220506		chr1	14660866	14661150	0.326903		chr1	15524120	15524656	0.46355		chr1	12173550	12174170	0.339656		chr1	15835915	15836145	0.994086		chr1	13797495	13797784	0.340351		chr1	15696888	15697138	0.902382		chr1	14882077	14882238	0.677984
chr1	14732982	14733607	0.309999		chr1	14672076	14672645	0.19998		chr1	15524840	15525509	0.451237		chr1	12197256	12197478	0.350869		chr1	15844433	15844604	0.872321		chr1	13811293	13811498	0.308596		chr1	15783420	15783607	0.581548		chr1	14913824	14914093	0.41415
chr1	14739342	14739967	0.306204		chr1	14733001	14733592	0.267479		chr1	15526687	15527202	0.661139		chr1	12201529	12202066	0.58803		chr1	15847425	15847885	0.893202		chr1	13813709	13813941	0.28158		chr1	15812619	15812822	0.583574		chr1	15089635	15089807	0.693448
chr1	14742166	14742600	0.33471		chr1	14739345	14739811	0.380608		chr1	15571788	15572379	0.425951		chr1	12204107	12204550	0.633917		chr1	15852192	15852365	0.910751		chr1	13960451	13960724	0.337033		chr1	15834332	15834997	0.872245		chr1	15100450	15100672	0.639785
chr1	14745088	14745689	0.455075		chr1	14742171	14742572	0.327819		chr1	15579035	15579605	0.280653		chr1	12210468	12210840	0.305316		chr1	15861022	15861252	0.372253		chr1	14365305	14365457	0.361329		chr1	15835953	15836193	1.09552		chr1	15128563	15128849	0.406796
chr1	14779227	14779403	0.335624		chr1	14745040	14745644	0.367419		chr1	15584467	15584747	0.383951		chr1	12229851	12230203	1.43981		chr1	15904474	15904704	0.84103		chr1	14473569	14473798	0.266949		chr1	15844410	15844669	1.52041		chr1	15176269	15176447	0.722193
chr1	14835783	14836193	0.237071		chr1	14779225	14779407	0.440976		chr1	15596228	15596519	0.358886		chr1	12272084	12272373	0.281285		chr1	15917012	15917282	0.403562		chr1	14522853	14523149	0.303504		chr1	15847508	15847856	1.05832		chr1	15200372	15200522	0.527328
chr1	14881902	14882233	0.252143		chr1	14881877	14882239	0.231073		chr1	15603492	15603974	0.751151		chr1	12287953	12288119	0.310014		chr1	15919408	15919594	0.513495		chr1	14544293	14544550	0.359025		chr1	15897651	15897810	0.852008		chr1	15225833	15226014	1.87529
chr1	14921181	14921434	0.335113		chr1	15027583	15027823	0.242755		chr1	15618324	15619037	0.442073		chr1	12296584	12296993	0.428345		chr1	15948698	15948887	0.550248		chr1	14571918	14572103	0.318423		chr1	15904475	15904723	1.5176		chr1	15231689	15232095	0.608264
chr1	14923949	14924216	0.380363		chr1	15046624	15046868	0.418843		chr1	15678640	15678887	0.447292		chr1	12343831	12344373	0.26898		chr1	15949294	15949884	0.548899		chr1	14599803	14600282	0.394418		chr1	15906646	15906796	0.865158		chr1	15247037	15247255	0.531446
chr1	15100385	15100695	0.467561		chr1	15100476	15100701	0.499797		chr1	15696918	15697888	0.707109		chr1	12345435	12345708	0.354385		chr1	15964009	15964310	1.17382		chr1	14660913	14661150	0.326486		chr1	15949519	15949884	0.995869		chr1	15249352	15249548	0.597466
chr1	15112192	15112687	0.293857		chr1	15112220	15112714	0.271907		chr1	15712010	15712247	0.277005		chr1	12433830	12434024	0.464613		chr1	15965352	15965549	0.703364		chr1	14733012	14733359	0.399761		chr1	15958462	15958612	0.738029		chr1	15258159	15258403	0.876816
chr1	15128560	15128860	0.50112		chr1	15128560	15128865	0.440676		chr1	15741408	15741667	0.462516		chr1	12434236	12434604	0.470036		chr1	15966060	15966642	0.624012		chr1	14739442	14739780	0.419011		chr1	15964022	15964313	2.08289		chr1	15272597	15272795	0.983526
chr1	15156168	15157711	0.260458		chr1	15156222	15156630	0.413855		chr1	15792031	15792299	0.653275		chr1	12435701	12436132	0.71684		chr1	15974714	15975141	0.667828		chr1	14745113	14745639	0.53367		chr1	15975973	15976299	0.789048		chr1	15356086	15356236	0.672005
chr1	15160437	15161018	0.256594		chr1	15160463	15161034	0.249876		chr1	15803417	15803710	0.260984		chr1	12438529	12438873	0.636218		chr1	15975479	15976247	0.708825		chr1	14757046	14757211	0.352208		chr1	16009138	16009298	1.12117		chr1	15357530	15357699	0.89291
chr1	15163041	15163698	0.200361		chr1	15231497	15232117	0.613712		chr1	15815432	15815994	0.490552		chr1	12449420	12450008	0.650885		chr1	16007159	16007422	1.17858		chr1	14779229	14779403	0.330484		chr1	16012785	16013090	1.03543		chr1	15409203	15409571	0.76034
chr1	15167492	15167800	0.241508		chr1	15246991	15248292	0.194615		chr1	15833593	15835007	0.592839		chr1	12519071	12519290	0.267163		chr1	16009143	16009308	0.959335		chr1	14913721	14914137	0.251131		chr1	16013246	16013566	1.08854		chr1	15416070	15416226	1.12521
chr1	15231495	15232119	0.621844		chr1	15249011	15249890	0.289447		chr1	15835905	15836353	0.629877		chr1	12595126	12595460	0.358656		chr1	16012795	16013102	0.837269		chr1	14923955	14924215	0.383456		chr1	16032871	16033166	0.741163		chr1	15418137	15418408	1.16582
chr1	15243196	15244017	0.205273		chr1	15258057	15258633	0.269602		chr1	15844336	15844676	1.00593		chr1	12595855	12596267	0.314315		chr1	16013243	16013480	0.622598		chr1	15089665	15089842	0.346269		chr1	16056115	16056457	0.900712		chr1	15455017	15455207	0.498691
chr1	15247015	15247468	0.265494		chr1	15261034	15261897	0.199339		chr1	15847395	15847904	1.44262		chr1	12603971	12604690	0.283526		chr1	16032873	16033162	0.835288		chr1	15092009	15092163	0.418771		chr1	16078822	16079143	0.5444		chr1	15524177	15524399	1.01124
chr1	15249011	15249885	0.305427		chr1	15272467	15273029	0.408105		chr1	15849344	15849661	0.882779		chr1	12617512	12618159	0.658819		chr1	16056117	16056424	1.10432		chr1	15100380	15100700	0.404216		chr1	16122959	16123149	0.572806		chr1	15524902	15525425	2.12729
chr1	15258083	15258622	0.309618		chr1	15304735	15305059	0.303281		chr1	15877624	15877871	0.298262		chr1	12618277	12618591	0.698557		chr1	16078734	16079207	0.391886		chr1	15112198	15112591	0.336831		chr1	16147766	16147963	0.503841		chr1	15526471	15526863	1.75157
chr1	15261310	15261777	0.257183		chr1	15323568	15323861	0.380432		chr1	15882953	15883589	0.461146		chr1	12619886	12620148	0.922113		chr1	16122965	16123269	0.595263		chr1	15128560	15128819	0.387615		chr1	16166066	16166314	0.502336		chr1	15591762	15592117	0.735077
chr1	15272532	15273036	0.495168		chr1	15409315	15409631	0.420042		chr1	15904341	15904723	0.816411		chr1	12658806	12659298	0.262264		chr1	16167835	16168191	0.470633		chr1	15139541	15139766	0.280386		chr1	16168002	16168258	0.614463		chr1	15603318	15603860	0.849615
chr1	15304753	15305061	0.347657		chr1	15411685	15411904	0.315037		chr1	15910006	15910263	0.24382		chr1	13228292	13228545	0.440479		chr1	16185322	16185552	0.388302		chr1	15156350	15156611	0.403312		chr1	16190569	16190760	0.541154		chr1	15611977	15612155	1.25008
chr1	15323578	15323840	0.3661		chr1	15415784	15416788	0.342166		chr1	15916296	15917196	0.31594		chr1	13422647	13422974	0.362367		chr1	16206391	16207194	0.816307		chr1	15176273	15176584	0.302329		chr1	16206384	16206720	1.06554		chr1	15618065	15618471	0.971326
chr1	15384269	15384905	0.227797		chr1	15417034	15417277	0.360324		chr1	15919364	15919617	0.485333		chr1	13530521	13530772	0.228456		chr1	16217367	16217751	0.717095		chr1	15188252	15188451	0.311349		chr1	16217391	16217766	0.723843		chr1	15638397	15638608	0.486339
chr1	15409285	15409649	0.468341		chr1	15417604	15418016	0.266381		chr1	15948953	15949995	0.365876		chr1	13665682	13666017	0.775288		chr1	16222172	16222402	0.631119		chr1	15231570	15232099	0.602777		chr1	16236453	16236678	0.736722		chr1	15652370	15652540	0.688047
chr1	15409799	15410019	0.425959		chr1	15514964	15515633	0.304729		chr1	15951313	15951571	0.46452		chr1	13700509	13701030	0.545489		chr1	16236475	16236704	0.544374		chr1	15247035	15247312	0.596513		chr1	16237069	16237391	0.559183		chr1	15654608	15654763	0.637201
chr1	15415784	15416903	0.376764		chr1	15525018	15525474	0.811321		chr1	15964028	15964713	0.662365		chr1	13702772	13703329	0.862599		chr1	16237060	16237357	0.60803		chr1	15249251	15249501	0.704359		chr1	16296652	16296843	0.572877		chr1	15684931	15685097	0.79842
chr1	15417061	15417286	0.341369		chr1	15526338	15527649	0.563865		chr1	15966037	15966599	1.11432		chr1	13713092	13713846	0.390602		chr1	16241693	16241868	0.482714		chr1	15258120	15258410	0.544414		chr1	16319435	16319585	0.86553		chr1	15712516	15712756	0.613388
chr1	15417602	15418127	0.305074		chr1	15570785	15572086	0.173723		chr1	15974455	15975273	0.572037		chr1	13725753	13726155	0.503564		chr1	16244481	16244663	0.564926		chr1	15261429	15261670	0.370619		chr1	16334374	16334583	0.630141		chr1	15741231	15741546	0.589109
chr1	15514937	15515605	0.250028		chr1	15579012	15579608	0.228423		chr1	15975407	15975734	0.634671		chr1	13730588	13731326	0.927121		chr1	16249177	16249400	0.416704		chr1	15272514	15272803	0.634089		chr1	16344492	16344662	0.560701		chr1	15741821	15742037	0.761412
chr1	15524867	15525471	0.941501		chr1	15603168	15604054	0.46331		chr1	15975983	15976320	0.815484		chr1	13733039	13733345	0.501595		chr1	16344469	16344696	0.824415		chr1	15304791	15304969	0.344749		chr1	16352413	16352665	1.08246		chr1	15775177	15775339	0.980388
chr1	15526338	15527202	0.915448		chr1	15617739	15619137	0.271518		chr1	16007159	16007551	0.4842		chr1	13737437	13737739	0.431185		chr1	16352414	16352862	0.620758		chr1	15323607	15323889	0.306096		chr1	16366945	16367313	0.867044		chr1	15792118	15792281	0.617742
chr1	15530937	15531337	0.243571		chr1	15627651	15628344	0.325747		chr1	16013253	16013622	0.356517		chr1	13749120	13749544	1.21731		chr1	16353042	16353325	0.584619		chr1	15384303	15384704	0.291223		chr1	16367726	16368063	0.891792		chr1	15799675	15799984	0.672182
chr1	15571788	15572367	0.255963		chr1	15678489	15678934	0.316805		chr1	16078814	16079432	0.531195		chr1	13793376	13793756	0.379265		chr1	16366997	16367327	1.1217		chr1	15409325	15409641	0.530272		chr1	16408955	16409115	0.785608		chr1	15813056	15813236	0.67378
chr1	15579031	15579595	0.271264		chr1	15684810	15685300	0.325674		chr1	16082401	16082632	0.335515		chr1	13797490	13797761	0.370023		chr1	16367707	16368052	0.93609		chr1	15409804	15410019	0.407159		chr1	16420750	16421065	0.800203		chr1	15825837	15826078	0.656877
chr1	15603195	15604061	0.444794		chr1	15696769	15697915	0.347195		chr1	16206284	16207220	0.659633		chr1	13811287	13811510	0.33443		chr1	16386892	16387050	0.571056		chr1	15415814	15416541	0.40656		chr1	16441142	16441535	0.556059		chr1	15834537	15835024	0.810718
chr1	15617807	15618893	0.333426		chr1	15741434	15741856	0.342143		chr1	16216237	16216507	0.66302		chr1	13813695	13813956	0.293789		chr1	16420707	16421070	0.646429		chr1	15417576	15417840	0.370903		chr1	16451821	16452284	0.472591		chr1	15835817	15836189	0.805396
chr1	15627106	15628350	0.246923		chr1	15792107	15792322	0.428815		chr1	16217245	16217838	0.879848		chr1	13960447	13960713	0.370691		chr1	16440491	16440788	0.61213		chr1	15431267	15431422	0.3566		chr1	16464464	16464643	0.637955		chr1	15844450	15844606	1.11182
chr1	15678598	15678923	0.388579		chr1	15803425	15803625	0.363632		chr1	16237029	16237381	0.77014		chr1	14254299	14254593	0.279982		chr1	16441142	16441479	0.51507		chr1	15464875	15465129	0.367146		chr1	16499809	16500103	0.710258		chr1	15844692	15844855	1.20137
chr1	15684940	15685315	0.333746		chr1	15815434	15816050	0.312333		chr1	16244447	16244673	0.466247		chr1	14517021	14517545	0.320107		chr1	16513616	16514652	1.08819		chr1	15524967	15525459	0.9237		chr1	16513567	16514658	1.08845		chr1	15847471	15847943	1.37073
chr1	15696892	15697641	0.515632		chr1	15830798	15831029	0.332583		chr1	16249187	16249494	0.428961		chr1	14520522	14520987	0.399861		chr1	16544472	16544815	0.577612		chr1	15526436	15526913	1.39369		chr1	16514902	16515114	1.15843		chr1	15852191	15852360	1.19708
chr1	15741437	15741896	0.367448		chr1	15833593	15835007	0.446635		chr1	16321290	16321879	0.270273		chr1	14544097	14544542	0.318771		chr1	16613447	16613775	1.80814		chr1	15531745	15532067	0.290469		chr1	16544420	16544962	0.779602		chr1	15865872	15866022	0.7702
chr1	15792098	15792338	0.403175		chr1	15836895	15837380	0.306345		chr1	16344298	16344667	0.288538		chr1	14571905	14572187	0.409723		chr1	16624789	16625174	1.13981		chr1	15572166	15572469	0.369913		chr1	16613384	16613866	1.13477		chr1	15895638	15895788	0.689182
chr1	15803439	15803632	0.331533		chr1	15843632	15845478	0.298965		chr1	16352368	16352768	0.863353		chr1	14599789	14600317	0.524788		chr1	16644211	16644858	0.782433		chr1	15579795	15580348	0.262406		chr1	16635245	16635469	0.742255		chr1	15901749	15902038	0.788439
chr1	15815427	15816099	0.305833		chr1	15846645	15847948	0.465593		chr1	16363422	16363712	0.750648		chr1	14660883	14661157	0.26067		chr1	16676947	16677140	0.362078		chr1	15594672	15595030	0.277251		chr1	16640996	16641242	0.738979		chr1	15904463	15904704	2.43459
chr1	15830790	15831047	0.342324		chr1	15849042	15851548	0.31601		chr1	16367026	16367358	1.1093		chr1	14672076	14672521	0.234716		chr1	16709826	16710148	0.639487		chr1	15596298	15596519	0.302742		chr1	16644644	16644873	1.11644		chr1	15949695	15949856	0.735438
chr1	15834136	15835002	0.655935		chr1	15851662	15852740	0.316244		chr1	16367716	16368076	1.24987		chr1	14733009	14733353	0.426948		chr1	16716258	16716462	0.370289		chr1	15603309	15603944	0.563299		chr1	16661460	16661647	0.543026		chr1	15964010	15964318	3.0117
chr1	15835947	15836189	0.545046		chr1	15882835	15883821	0.248632		chr1	16386762	16387189	0.430174		chr1	14739343	14739763	0.313855		chr1	16895584	16895797	0.503466		chr1	15627677	15628340	0.29935		chr1	16676834	16677185	0.429698		chr1	15966061	15966347	1.20322
chr1	15843816	15845452	0.321372		chr1	15904479	15904704	0.609458		chr1	16387520	16387843	0.384202		chr1	14742247	14742426	0.460823		chr1	16896098	16896644	0.691404		chr1	15652371	15652540	0.316825		chr1	16684949	16685540	0.466895		chr1	15974455	15974844	0.748023
chr1	15846628	15847949	0.47758		chr1	15916651	15917398	0.371417		chr1	16408652	16409293	0.349285		chr1	14745297	14745646	0.543613		chr1	16904747	16905524	1.03249		chr1	15678670	15678910	0.501175		chr1	16703236	16703408	0.550936		chr1	15975508	15975668	0.895159
chr1	15849042	15852738	0.315243		chr1	15919388	15919647	0.338345		chr1	16420426	16421098	0.551789		chr1	14779225	14779410	0.484866		chr1	16913828	16914184	1.63493		chr1	15684727	15685307	0.331556		chr1	16709819	16710061	0.984016		chr1	15975899	15976316	1.25066
chr1	15882837	15883893	0.249858		chr1	15948635	15949184	0.347683		chr1	16425686	16426368	0.27713		chr1	14882013	14882217	0.324062		chr1	16951752	16952018	0.698542		chr1	15696936	15697495	0.459081		chr1	16728880	16729124	0.614015		chr1	16009133	16009314	1.11067
chr1	15904435	15904712	0.528029		chr1	15949405	15949951	0.352325		chr1	16440456	16441407	0.481706		chr1	14913728	14914254	0.29634		chr1	17029055	17029208	0.54735		chr1	15741430	15741951	0.345058		chr1	16896092	16896645	0.656502		chr1	16012812	16012964	0.926927
chr1	15916123	15917402	0.243147		chr1	15963947	15964758	0.578079		chr1	16451337	16452442	0.349862		chr1	14915434	14915636	0.313129		chr1	17053892	17054339	0.484507		chr1	15776895	15777076	0.32186		chr1	16904754	16904985	1.26245		chr1	16013234	16013604	0.998385
chr1	15919336	15919626	0.365999		chr1	15965138	15965782	0.386754		chr1	16513656	16514673	0.882781		chr1	14921132	14921435	0.403992		chr1	17059772	17059944	0.782615		chr1	15792107	15792284	0.501419		chr1	16913868	16914169	1.0042		chr1	16032853	16033171	0.875199
chr1	15948673	15950008	0.327017		chr1	15966013	15966784	0.653082		chr1	16540405	16540922	0.310328		chr1	14923964	14924216	0.337439		chr1	17065972	17066271	0.330963		chr1	15803418	15803621	0.48067		chr1	16951753	16952020	0.724357		chr1	16049647	16049797	0.984312
chr1	15963173	15963846	0.227485		chr1	15974467	15975194	0.389189		chr1	16565827	16566087	0.550086		chr1	15027617	15027823	0.330306		chr1	17081555	17081816	0.536705		chr1	15815552	15815852	0.40782		chr1	16952170	16952320	1.58214		chr1	16056100	16056417	0.754995
chr1	15963974	15964746	0.63469		chr1	15975419	15975744	0.43497		chr1	16580595	16580928	0.278624		chr1	15046596	15046978	0.40473		chr1	17100014	17100236	0.59403		chr1	15830810	15830980	0.456289		chr1	16980194	16980366	0.651907		chr1	16073007	16073214	0.481064
chr1	15965125	15965692	0.407872		chr1	15975887	15976980	0.415708		chr1	16591912	16592354	0.205907		chr1	15100388	15100715	0.439244		chr1	17120708	17120905	0.61549		chr1	15834164	15835029	0.620686		chr1	17012438	17012614	0.651209		chr1	16168015	16168186	0.702899
chr1	15965776	15966755	0.579544		chr1	16007086	16007549	0.290965		chr1	16613282	16613688	0.607659		chr1	15112194	15112614	0.346574		chr1	17141457	17142090	0.42664		chr1	15835966	15836160	0.644693		chr1	17016703	17016853	0.86553		chr1	16206372	16206739	1.19547
chr1	15974376	15975298	0.408903		chr1	16008953	16009319	0.449692		chr1	16621019	16621354	1.06474		chr1	15128541	15128859	0.438986		chr1	17207068	17207412	0.390273		chr1	15844456	15844650	0.648097		chr1	17059697	17059956	0.638392		chr1	16206933	16207187	1.03036
chr1	15975419	15975750	0.465235		chr1	16012779	16013092	0.547245		chr1	16624781	16625219	0.960454		chr1	15137855	15138109	0.276883		chr1	17271823	17271973	0.50297		chr1	15847480	15847879	1.12922		chr1	17067101	17067449	0.561773		chr1	16216294	16216444	1.51834
chr1	15975815	15976316	0.790863		chr1	16013211	16013940	0.293551		chr1	16644363	16645106	0.827328		chr1	15156389	15156620	0.531767		chr1	17274259	17274488	0.377478		chr1	15849354	15849542	0.695273		chr1	17081477	17081862	0.487045		chr1	16244357	16244669	0.476706
chr1	16007076	16007557	0.398028		chr1	16014389	16014949	0.233186		chr1	16661624	16661797	0.351049		chr1	15168399	15168795	0.256499		chr1	17303165	17303345	0.479508		chr1	15852186	15852366	0.826413		chr1	17107158	17107308	1.03305		chr1	16274231	16274645	0.912523
chr1	16009079	16009319	0.668557		chr1	16032848	16033193	0.668818		chr1	16726985	16727768	0.212363		chr1	15176225	15176688	0.296956		chr1	17406250	17406408	0.453908		chr1	15904460	15904723	1.00891		chr1	17109285	17109608	1.37579		chr1	16323603	16323979	0.717326
chr1	16012704	16013701	0.509672		chr1	16056007	16056449	0.613346		chr1	16772375	16772925	0.207093		chr1	15231595	15232126	0.818152		chr1	17419956	17420142	0.730156		chr1	15916662	15917285	0.367653		chr1	17141302	17141909	0.443823		chr1	16352389	16352646	1.22658
chr1	16032842	16033181	0.610031		chr1	16078785	16079399	0.387857		chr1	16896036	16896699	0.576699		chr1	15247029	15247276	0.590158		chr1	17431755	17432041	0.340438		chr1	15949464	15949869	0.452431		chr1	17378904	17379054	0.629134		chr1	16362790	16362993	0.752983
chr1	16055997	16056444	0.639729		chr1	16082394	16082588	0.296284		chr1	16903743	16904319	0.402453		chr1	15249021	15249502	0.532204		chr1	17439300	17439709	0.508269		chr1	15964012	15964313	1.35774		chr1	17419870	17420142	0.845818		chr1	16367726	16367936	1.61322
chr1	16078724	16079392	0.397245		chr1	16122926	16123272	0.316016		chr1	16904820	16905742	0.416082		chr1	15258084	15258499	0.533151		chr1	17500418	17500625	0.575077		chr1	15965228	15965551	0.631844		chr1	17444442	17444592	0.69391		chr1	16376794	16376947	0.910587
chr1	16122923	16123272	0.333624		chr1	16167886	16168288	0.355636		chr1	16951707	16952060	1.53544		chr1	15261225	15261670	0.32947		chr1	17536307	17536785	0.621541		chr1	15966061	15966739	0.671454		chr1	17450785	17450944	0.909428		chr1	16383101	16383426	0.622564
chr1	16167718	16168225	0.382831		chr1	16206303	16206773	0.608502		chr1	16960636	16960907	0.31735		chr1	15272537	15272988	0.528241		chr1	17548651	17548801	0.406297		chr1	15975474	15975716	0.478419		chr1	17465529	17465744	0.632555		chr1	16408794	16409071	0.536547
chr1	16206293	16207199	0.691514		chr1	16206905	16207185	0.799414		chr1	17010293	17010575	0.334088		chr1	15304772	15305059	0.427447		chr1	17556948	17557230	0.504512		chr1	15975895	15976313	0.77354		chr1	17500461	17500678	0.617589		chr1	16420732	16421051	0.827473
chr1	16216241	16216444	0.571374		chr1	16216241	16216495	0.496319		chr1	17022906	17023611	0.272798		chr1	15323531	15323834	0.371132		chr1	17581283	17581650	0.527383		chr1	16007210	16007396	0.482862		chr1	17552524	17552740	0.763283		chr1	16430086	16430250	1.47771
chr1	16216975	16218182	0.374793		chr1	16217026	16217931	0.382586		chr1	17066823	17067396	0.220855		chr1	15384270	15384818	0.263114		chr1	17943965	17944115	0.489857		chr1	16009130	16009326	1.08219		chr1	17678647	17678797	0.866647		chr1	16441204	16441683	0.519755
chr1	16236170	16236701	0.40454		chr1	16236181	16236853	0.300716		chr1	17120312	17120832	0.314398		chr1	15409341	15409629	0.681814		chr1	18281572	18281765	0.51448		chr1	16012786	16013076	0.731697		chr1	17679537	17679687	0.845614		chr1	16457660	16457835	0.631651
chr1	16244484	16244669	0.307927		chr1	16244293	16244664	0.205819		chr1	17128448	17128744	0.414353		chr1	15409814	15410013	0.408736		chr1	18283200	18283363	0.601008		chr1	16013222	16013613	0.511912		chr1	17989199	17989421	0.547085		chr1	16464497	16464647	0.635475
chr1	16249151	16249414	0.397732		chr1	16249177	16249462	0.288678		chr1	17141183	17142179	0.555628		chr1	15411708	15411931	0.446734		chr1	18283499	18283649	0.572787		chr1	16032844	16033198	0.659705		chr1	18101277	18101427	0.74231		chr1	16494932	16495099	0.620977
chr1	16352377	16352861	0.560325		chr1	16348872	16349411	0.188163		chr1	17207073	17208332	0.331197		chr1	15415794	15416588	0.477481		chr1	18283996	18284192	0.644917		chr1	16056049	16056444	0.735879		chr1	18284001	18284346	0.558566		chr1	16513942	16514225	1.95432
chr1	16363301	16363754	0.468388		chr1	16349910	16350253	0.22938		chr1	17431408	17432452	0.268573		chr1	15416949	15417283	0.392707		chr1	18502788	18502967	0.431007		chr1	16078790	16079286	0.323428		chr1	18305383	18305601	0.751285		chr1	16514463	16514647	1.22996
chr1	16366682	16367319	0.51096		chr1	16352403	16352899	0.43909		chr1	17435895	17436115	0.429934		chr1	15417597	15417843	0.447497		chr1	18527975	18528156	3.1547		chr1	16082409	16082564	0.345061		chr1	18367426	18367640	0.711576		chr1	16514790	16515118	1.09323
chr1	16367726	16368076	0.738871		chr1	16363283	16363714	0.44129		chr1	17437567	17437988	0.421471		chr1	15459858	15460152	0.228362		chr1	18902416	18903044	1.05962		chr1	16122916	16123267	0.42492		chr1	18502784	18502973	0.753551		chr1	16525240	16525480	0.505222
chr1	16408835	16409170	0.343988		chr1	16366682	16367316	0.39421		chr1	17439271	17439845	0.436857		chr1	15464811	15465129	0.364143		chr1	18907004	18907154	0.570662		chr1	16154646	16154885	0.307704		chr1	18527975	18528155	3.7182		chr1	16544586	16544839	0.512392
chr1	16420519	16421093	0.479217		chr1	16367735	16368070	0.731061		chr1	17452159	17453227	0.185159		chr1	15501473	15501723	0.25708		chr1	18913152	18913399	0.356039		chr1	16167712	16168307	0.397876		chr1	18534330	18534513	0.706855		chr1	16558671	16558994	0.599125
chr1	16440483	16440988	0.355306		chr1	16386772	16387856	0.340182		chr1	17535923	17536981	0.506704		chr1	15514903	15515554	0.297089		chr1	18927755	18928061	0.801005		chr1	16206390	16207205	0.622702		chr1	18600680	18600834	0.660298		chr1	16595713	16595863	0.687554
chr1	16441136	16441737	0.334122		chr1	16408820	16409184	0.301896		chr1	17540881	17541362	0.365451		chr1	15524951	15525444	1.00284		chr1	18946265	18946436	0.60302		chr1	16216268	16216509	0.430158		chr1	18604858	18605118	0.462399		chr1	16613362	16613837	1.38845
chr1	16442345	16442591	0.252505		chr1	16420600	16421093	0.528937		chr1	17548596	17548852	0.371266		chr1	15526427	15527127	1.21325		chr1	18952118	18952363	1.08272		chr1	16217365	16217845	0.606874		chr1	18617407	18617565	0.686521		chr1	16624755	16624986	0.572817
chr1	16450972	16452341	0.265467		chr1	16440350	16440994	0.283197		chr1	17576120	17576454	0.477924		chr1	15571797	15572508	0.307358		chr1	18956579	18957031	1.20069		chr1	16236192	16236390	0.404258		chr1	18902458	18902986	0.860821		chr1	16637463	16637669	1.1788
chr1	16512656	16515132	0.66621		chr1	16441119	16441636	0.305281		chr1	17586596	17586851	0.379525		chr1	15579023	15579617	0.302302		chr1	18961863	18962018	0.609303		chr1	16236468	16236869	0.327943		chr1	18952115	18952363	1.12041		chr1	16644037	16644850	1.01558
chr1	16540423	16540871	0.265569		chr1	16450972	16452319	0.272319		chr1	17595039	17595430	0.700792		chr1	15603171	15604041	0.565163		chr1	19045382	19045732	0.313461		chr1	16237048	16237337	0.515616		chr1	18956596	18956985	1.04259		chr1	16687920	16688070	0.697681
chr1	16544304	16544909	0.421323		chr1	16512693	16513285	0.289998		chr1	17606770	17607281	0.310328		chr1	15618063	15618997	0.356476		chr1	19169568	19170015	0.497374		chr1	16249182	16249397	0.308236		chr1	19169799	19169965	0.53637		chr1	16703185	16703471	0.520706
chr1	16613294	16613971	0.972834		chr1	16513450	16515111	0.773478		chr1	17661612	17661870	0.307779		chr1	15627651	15628264	0.369476		chr1	19205387	19205651	0.719162		chr1	16344454	16344652	0.350824		chr1	19172017	19172176	0.633213		chr1	16709849	16710142	0.513081
chr1	16621032	16621445	0.626591		chr1	16540691	16540912	0.372771		chr1	18100527	18100818	0.365755		chr1	15678596	15678913	0.449514		chr1	19241264	19241492	0.459167		chr1	16352407	16352653	0.528765		chr1	19205524	19205689	1.44423		chr1	16903753	16904059	0.998078
chr1	16624862	16625207	0.491109		chr1	16544309	16544931	0.413988		chr1	18178147	18178423	0.286538		chr1	15684936	15685315	0.43667		chr1	19251411	19251922	0.791445		chr1	16363451	16363696	0.470379		chr1	19241327	19241492	0.574987		chr1	16904770	16905000	1.26714
chr1	16644055	16644497	0.572282		chr1	16613299	16614006	0.996001		chr1	18234844	18235074	0.367344		chr1	15696912	15697772	0.497618		chr1	19312090	19312316	0.808416		chr1	16366964	16367314	0.553541		chr1	19251416	19251939	0.871665		chr1	16905074	16905504	0.833401
chr1	16644629	16644837	1.11615		chr1	16621032	16621472	0.568277		chr1	18283018	18284326	0.370572		chr1	15712118	15712734	0.280463		chr1	19315642	19315864	0.605		chr1	16367726	16368070	0.854476		chr1	19272649	19272838	0.751335		chr1	16913865	16914178	1.56811
chr1	16676912	16677333	0.326327		chr1	16643949	16644496	0.572794		chr1	18285490	18285900	0.513654		chr1	15741419	15741853	0.38834		chr1	19341521	19341821	0.658342		chr1	16386908	16387152	0.356541		chr1	19291561	19291725	0.574576		chr1	16934823	16935007	0.601637
chr1	16703221	16703465	0.535558		chr1	16676765	16677334	0.261907		chr1	18302928	18303102	0.325254		chr1	15776867	15777159	0.263393		chr1	19344481	19344631	0.465873		chr1	16387320	16387505	0.419927		chr1	19312125	19312334	1.10091		chr1	16951747	16952006	0.656262
chr1	16709806	16710090	0.606119		chr1	16703231	16703464	0.49288		chr1	18527975	18528155	1.06142		chr1	15792097	15792320	0.455621		chr1	19381534	19381698	0.483793		chr1	16388490	16388725	0.393951		chr1	19341547	19341845	0.866934		chr1	16980192	16980365	0.75075
chr1	16896070	16896551	0.602965		chr1	16709685	16710213	0.350874		chr1	18581504	18581848	0.250216		chr1	15803425	15803632	0.329602		chr1	19459590	19459959	0.5097		chr1	16408782	16409193	0.286963		chr1	19463166	19463439	0.624268		chr1	16987639	16987789	0.683757
chr1	16904599	16905761	0.631642		chr1	16896085	16896561	0.549987		chr1	18681061	18681314	0.253653		chr1	15815451	15815938	0.338451		chr1	19463250	19463614	0.448246		chr1	16420710	16421058	0.649587		chr1	19469455	19469817	0.940188		chr1	16997363	16997513	0.702565
chr1	16913808	16914192	0.769646		chr1	16904562	16905762	0.518508		chr1	18820846	18821072	0.275255		chr1	15834164	15835020	0.787616		chr1	19468410	19468657	0.736423		chr1	16440534	16440799	0.466508		chr1	19476867	19477210	0.564428		chr1	17053602	17053924	0.521629
chr1	16951526	16952157	0.544698		chr1	16913779	16914189	0.559728		chr1	18875278	18875545	0.323532		chr1	15835997	15836184	0.508802		chr1	19469467	19469841	0.603622		chr1	16441170	16441577	0.406063		chr1	19485448	19485815	1.88321		chr1	17059699	17059946	0.614783
chr1	16960582	16960925	0.297245		chr1	16951382	16952020	0.491713		chr1	18884185	18884761	0.296228		chr1	15836912	15837385	0.387613		chr1	19476999	19477238	0.549817		chr1	16451823	16452312	0.337611		chr1	19561239	19561428	0.774825		chr1	17254573	17254723	0.769297
chr1	17059649	17060048	0.445349		chr1	16960636	16960914	0.296818		chr1	18902508	18903276	0.909161		chr1	15844402	15844670	0.72328		chr1	19485446	19486251	0.957757		chr1	16513541	16514661	0.907911		chr1	19573802	19574053	0.739163		chr1	17351479	17351632	0.658827
chr1	17081472	17081927	0.330523		chr1	17059659	17059981	0.484909		chr1	18906989	18907330	0.521509		chr1	15847471	15847900	1.09659		chr1	19582358	19582552	0.475807		chr1	16514798	16515075	0.612412		chr1	19596627	19597060	0.938971		chr1	17398574	17398749	0.678461
chr1	17094762	17095180	0.36302		chr1	17066903	17067340	0.215347		chr1	18913065	18913382	0.566264		chr1	15849353	15849545	0.760454		chr1	19596594	19597472	0.69592		chr1	16540700	16540871	0.354855		chr1	19606858	19607049	0.563666		chr1	17406195	17406754	0.397768
chr1	17100037	17100289	0.387273		chr1	17081422	17081906	0.328111		chr1	18926466	18926983	0.574195		chr1	15852157	15852366	0.851799		chr1	19659847	19660068	0.849594		chr1	16544482	16544950	0.368724		chr1	19653216	19653443	0.485098		chr1	17419889	17420120	0.581976
chr1	17119309	17119854	0.319113		chr1	17094708	17095118	0.249685		chr1	18950661	18951261	0.443754		chr1	15883166	15883684	0.3568		chr1	19703382	19703583	0.436868		chr1	16558735	16559074	0.372046		chr1	19659841	19660074	1.44886		chr1	17435880	17436068	0.96615
chr1	17121382	17121630	0.257171		chr1	17100081	17100292	0.447874		chr1	18951762	18952398	0.659953		chr1	15904476	15904712	0.883943		chr1	19715615	19715886	0.497061		chr1	16565647	16566382	0.388969		chr1	19663554	19663716	0.933778		chr1	17437598	17437849	1.04452
chr1	17141242	17142170	0.376606		chr1	17119307	17119831	0.271843		chr1	18956667	18957066	0.890502		chr1	15916790	15917289	0.400166		chr1	19777156	19777538	0.565085		chr1	16573787	16574099	0.24945		chr1	19682196	19682346	0.72835		chr1	17439275	17439456	1.73052
chr1	17207068	17207418	0.336392		chr1	17121378	17121630	0.279366		chr1	19011075	19011433	0.46206		chr1	15919403	15919678	0.370614		chr1	19800069	19800275	0.426536		chr1	16613299	16614002	1.11704		chr1	19708294	19708457	0.83247		chr1	17556914	17557346	0.59288
chr1	17207975	17208471	0.236859		chr1	17128396	17128647	0.356325		chr1	19087817	19088368	0.259428		chr1	15948692	15949054	0.396824		chr1	19800420	19800677	0.505476		chr1	16621050	16621540	0.415034		chr1	19746751	19747048	0.847199		chr1	17581382	17581974	0.470628
chr1	17237112	17237338	0.299629		chr1	17141226	17142181	0.358794		chr1	19169549	19170046	0.500354		chr1	15949424	15949905	0.610773		chr1	19882168	19882578	0.704063		chr1	16624841	16625196	0.616297		chr1	19800036	19800558	0.573915		chr1	17800430	17800601	0.775391
chr1	17274254	17274501	0.291938		chr1	17207031	17207418	0.35295		chr1	19241329	19241583	0.361208		chr1	15957513	15957750	0.307517		chr1	19918074	19918469	0.620574		chr1	16637826	16637981	0.531236		chr1	19820258	19820573	0.648901		chr1	18283715	18284261	0.592401
chr1	17406212	17406488	0.41484		chr1	17237118	17237338	0.322072		chr1	19251391	19251998	0.572081		chr1	15964015	15964332	1.38988		chr1	19961583	19961807	0.391843		chr1	16644062	16644875	0.71355		chr1	19882168	19882520	1.05058		chr1	18299844	18300164	0.518447
chr1	17419875	17420137	0.497312		chr1	17274248	17274532	0.306162		chr1	19269599	19269778	0.414511		chr1	15965237	15965572	0.701739		chr1	20059978	20060184	0.777405		chr1	16676957	16677357	0.319696		chr1	19918078	19918357	0.782969		chr1	18502821	18502976	0.6197
chr1	17431642	17432598	0.19422		chr1	17406195	17406493	0.356948		chr1	19312043	19312430	0.759566		chr1	15966055	15966676	0.792531		chr1	20081122	20081375	0.950736		chr1	16703155	16703401	0.335671		chr1	20023341	20023572	0.4715		chr1	18527975	18528156	4.09034
chr1	17437414	17437954	0.272494		chr1	17419956	17420142	0.510283		chr1	19390900	19391567	0.32436		chr1	15974455	15975139	0.48761		chr1	20101041	20101363	0.46581		chr1	16709749	16710077	0.549701		chr1	20023956	20024106	0.524897		chr1	18542972	18543154	0.650279
chr1	17438385	17439814	0.31469		chr1	17431640	17432479	0.253834		chr1	19402208	19402654	0.361767		chr1	15975878	15976313	1.05483		chr1	20119028	20119178	0.561796		chr1	16728229	16728523	0.480441		chr1	20078999	20079184	0.797765		chr1	18581505	18581669	0.57891
chr1	17502355	17502670	0.356184		chr1	17437419	17437893	0.305426		chr1	19411517	19411951	0.334683		chr1	15994511	15994816	0.289105		chr1	20123857	20124024	0.679501		chr1	16896102	16896323	0.583588		chr1	20081109	20081357	0.820271		chr1	18600747	18600978	0.623311
chr1	17535828	17536988	0.489772		chr1	17438317	17439816	0.260848		chr1	19453795	19453981	0.378278		chr1	16007159	16007426	0.558523		chr1	20126059	20126479	0.42363		chr1	16896388	16896654	0.398683		chr1	20101035	20101272	0.585972		chr1	18620127	18620458	1.13962
chr1	17540977	17541354	0.252198		chr1	17502364	17502691	0.362699		chr1	19459552	19459882	0.415578		chr1	16009130	16009319	0.900087		chr1	20152341	20152685	0.587587		chr1	16904694	16905522	0.640358		chr1	20233472	20233658	0.874984		chr1	18736291	18736524	0.428428
chr1	17576152	17576373	0.383421		chr1	17535875	17536987	0.449781		chr1	19468383	19468667	0.665582		chr1	16012750	16013071	0.898429		chr1	20171672	20171874	0.407901		chr1	16913865	16914203	0.922185		chr1	20259512	20259666	1.35721		chr1	18742037	18742230	0.56796
chr1	17581240	17581761	0.249688		chr1	17540769	17541360	0.242443		chr1	19469250	19469767	0.515408		chr1	16013222	16013506	0.716312		chr1	20216694	20216916	0.446682		chr1	16951643	16952014	0.620916		chr1	20376999	20377156	0.712057		chr1	18864224	18864574	0.500745
chr1	17594993	17595500	0.275592		chr1	17576151	17576397	0.359979		chr1	19476814	19477235	0.665299		chr1	16032839	16033193	0.753145		chr1	20233455	20233648	0.602232		chr1	16960672	16960920	0.388161		chr1	20446765	20447009	0.701435		chr1	18902446	18902999	1.03741
chr1	17606889	17607169	0.268194		chr1	17581239	17581830	0.22369		chr1	19477353	19477670	0.406847		chr1	16056080	16056442	0.841539		chr1	20259512	20259702	0.575848		chr1	16963529	16963760	0.28667		chr1	20507878	20508274	0.586253		chr1	18912978	18913345	0.572381
chr1	17635780	17636221	0.245213		chr1	17595048	17595506	0.277945		chr1	19485413	19485815	1.11222		chr1	16078575	16079511	0.306761		chr1	20376952	20377156	0.546524		chr1	16980193	16980353	0.309312		chr1	20621487	20621654	0.575122		chr1	18952122	18952364	1.22594
chr1	17661616	17661887	0.323794		chr1	17606889	17607169	0.268175		chr1	19487783	19488007	0.616738		chr1	16122968	16123362	0.342858		chr1	20493870	20494071	0.601099		chr1	16981959	16982164	0.31247		chr1	20633295	20633559	0.901274		chr1	18956630	18956985	1.38985
chr1	17984637	17984825	0.307709		chr1	17661627	17661933	0.310672		chr1	19505756	19506201	0.30907		chr1	16146272	16146818	0.222755		chr1	20508045	20508274	0.735649		chr1	17059697	17059964	0.586303		chr1	20661017	20661780	0.694089		chr1	19133985	19134225	0.746757
chr1	18100511	18100754	0.355868		chr1	18100464	18100800	0.30404		chr1	19582321	19582562	0.639116		chr1	16167751	16168191	0.467		chr1	20633310	20633518	0.908909		chr1	17066954	17067350	0.303953		chr1	20669790	20669943	0.638699		chr1	19169789	19170012	0.722794
chr1	18282560	18284447	0.343468		chr1	18178164	18178434	0.244794		chr1	19596741	19597492	0.761215		chr1	16206304	16207214	0.726059		chr1	20633874	20634115	0.519523		chr1	17081643	17081877	0.477062		chr1	20678599	20679134	0.536537		chr1	19226735	19226939	0.523107
chr1	18285562	18286422	0.247641		chr1	18282599	18284457	0.309516		chr1	19651139	19651477	0.395195		chr1	16216265	16216444	0.51136		chr1	20661234	20661756	0.684144		chr1	17094790	17095196	0.275039		chr1	20696536	20697111	0.652118		chr1	19250085	19250293	0.628594
chr1	18299777	18300071	0.383319		chr1	18285468	18286386	0.231736		chr1	19653766	19654089	0.856539		chr1	16217052	16217845	0.524441		chr1	20678864	20679186	0.554947		chr1	17100093	17100366	0.372085		chr1	20732159	20732338	0.773033		chr1	19251416	19251919	0.770046
chr1	18527978	18528155	0.90659		chr1	18299759	18300181	0.345928		chr1	19661781	19662354	0.250237		chr1	16236187	16236774	0.438826		chr1	20696858	20697101	0.388959		chr1	17119381	17119625	0.491349		chr1	20733193	20733384	0.676079		chr1	19312148	19312370	0.984357
chr1	18581487	18581680	0.392073		chr1	18340298	18340742	0.241035		chr1	19704551	19704857	0.411053		chr1	16237069	16237339	0.345272		chr1	20713326	20713490	0.495787		chr1	17141392	17142178	0.421581		chr1	20741555	20741705	0.674185		chr1	19321116	19321293	0.636619
chr1	18875308	18875558	0.316666		chr1	18581485	18581678	0.318019		chr1	19710872	19711616	0.7438		chr1	16249172	16249851	0.23833		chr1	20716059	20716359	0.690128		chr1	17237118	17237338	0.422293		chr1	20758547	20758697	0.651288		chr1	19346484	19346634	0.692802
chr1	18884226	18884466	0.299046		chr1	18820806	18821065	0.256748		chr1	19715602	19716045	0.567117		chr1	16352393	16352800	0.537898		chr1	20732144	20732316	0.574244		chr1	17274329	17274501	0.312414		chr1	20786621	20787090	1.34618		chr1	19391121	19391498	0.480138
chr1	18902395	18903276	0.841462		chr1	18875305	18875554	0.291897		chr1	19811304	19811575	0.380732		chr1	16363444	16363702	0.614776		chr1	20786393	20787137	1.11915		chr1	17398575	17398743	0.337758		chr1	20787195	20787449	0.952145		chr1	19432077	19432227	0.66676
chr1	18907002	18907182	0.535763		chr1	18884195	18884546	0.23674		chr1	19882134	19882632	1.01834		chr1	16367031	16367314	0.661537		chr1	20787259	20787454	0.774662		chr1	17406204	17406495	0.412593		chr1	20807596	20807784	0.718946		chr1	19459779	19459957	1.59952
chr1	18913084	18913345	0.440655		chr1	18902401	18903178	0.846679		chr1	20057999	20059250	0.29537		chr1	16367726	16368070	0.580129		chr1	20805795	20805953	0.631884		chr1	17419870	17420142	0.581394		chr1	20868026	20868224	0.770768		chr1	19477501	19477669	0.92051
chr1	18926507	18927464	0.355453		chr1	18906997	18907189	0.593112		chr1	20079003	20079330	0.58256		chr1	16387269	16387822	0.357217		chr1	20896330	20896713	0.318542		chr1	17432054	17432240	0.298021		chr1	20872666	20872845	0.835111		chr1	19485423	19486074	1.26322
chr1	18927651	18928259	0.352034		chr1	18913072	18913371	0.432126		chr1	20081023	20081453	0.850828		chr1	16408800	16409283	0.313493		chr1	20918664	20918819	0.460515		chr1	17437460	17437748	0.444138		chr1	20897167	20897435	0.540487		chr1	19557624	19557916	0.54856
chr1	18950604	18951308	0.265235		chr1	18926521	18927098	0.41226		chr1	20123773	20123969	0.548455		chr1	16420651	16421080	0.715049		chr1	20964947	20965228	0.511708		chr1	17438437	17438992	0.500409		chr1	20954541	20954741	0.614803		chr1	19596580	19597236	0.796249
chr1	18951717	18952415	0.505482		chr1	18927195	18928221	0.274221		chr1	20125845	20126775	0.477215		chr1	16440473	16440819	0.349984		chr1	21018888	21019040	0.619603		chr1	17439161	17439801	0.469857		chr1	20963825	20963986	0.658467		chr1	19659856	19660035	0.744224
chr1	18955282	18956240	0.271293		chr1	18950469	18951150	0.263524		chr1	20151887	20152626	0.310691		chr1	16441169	16441598	0.341023		chr1	21022297	21023059	0.667693		chr1	17502369	17502597	0.423054		chr1	20964852	20965188	0.529901		chr1	19712623	19712785	0.724032
chr1	18956552	18957074	0.747739		chr1	18951489	18952358	0.375006		chr1	20171397	20171869	0.214259		chr1	16450984	16452312	0.285097		chr1	21027773	21028419	0.348769		chr1	17536019	17536794	0.574637		chr1	21022319	21023369	0.639425		chr1	19737541	19737691	1.0297
chr1	19010962	19011449	0.267627		chr1	18956561	18957101	0.572521		chr1	20212720	20213280	0.443553		chr1	16498634	16499043	0.306726		chr1	21052056	21052289	0.400107		chr1	17552537	17552707	0.407722		chr1	21044439	21044765	0.628119		chr1	19777029	19777415	0.843157
chr1	19045272	19045741	0.262776		chr1	19011062	19011504	0.331305		chr1	20216684	20216970	0.351616		chr1	16513453	16514677	0.997618		chr1	21063630	21063805	1.08662		chr1	17653859	17654096	0.285759		chr1	21063630	21063805	1.24333		chr1	19800019	19800292	0.7329
chr1	19169554	19170045	0.398135		chr1	19045381	19045737	0.264717		chr1	20259512	20259693	0.52794		chr1	16514798	16515063	0.613248		chr1	21117579	21117773	0.489037		chr1	17661666	17661827	0.305262		chr1	21081571	21081757	1.33491		chr1	19800396	19800618	0.602272
chr1	19205354	19205784	0.354348		chr1	19169537	19170032	0.381262		chr1	20278639	20279022	0.380566		chr1	16540430	16540869	0.30244		chr1	21181910	21182148	0.56913		chr1	17984642	17984820	0.331602		chr1	21089686	21089917	0.551272		chr1	19882134	19882533	0.885914
chr1	19209085	19209999	0.271522		chr1	19205291	19206322	0.255795		chr1	20381111	20381358	0.364163		chr1	16544449	16544954	0.482752		chr1	21216923	21217146	0.372344		chr1	18283501	18284336	0.380167		chr1	21098454	21098687	0.571943		chr1	19918074	19918476	1.07364
chr1	19241320	19241492	0.371885		chr1	19209161	19210010	0.30675		chr1	20440858	20441113	0.38266		chr1	16558743	16559167	0.250453		chr1	21232060	21232374	0.65351		chr1	18299759	18300062	0.413049		chr1	21203256	21203406	1.31188		chr1	19962969	19963137	0.602426
chr1	19251089	19252097	0.476923		chr1	19251063	19252062	0.484151		chr1	20473155	20473434	0.251861		chr1	16565633	16566378	0.325685		chr1	21253958	21254215	0.672485		chr1	18502789	18502972	0.357341		chr1	21207174	21207345	1.06668		chr1	20100997	20101205	0.60525
chr1	19312104	19312338	0.721891		chr1	19269604	19269765	0.360092		chr1	20507804	20508353	0.67663		chr1	16566591	16566982	0.305351		chr1	21255313	21255489	0.475183		chr1	18527975	18528156	1.63021		chr1	21213888	21214038	0.638442		chr1	20126082	20126466	0.50395
chr1	19341509	19341890	0.465707		chr1	19312151	19312342	0.681114		chr1	20575263	20575507	0.317937		chr1	16593737	16594077	0.273697		chr1	21290715	21290924	1.00738		chr1	18581505	18581662	0.377075		chr1	21232060	21232426	0.75598		chr1	20152053	20152218	0.680783
chr1	19344402	19344631	0.280095		chr1	19341519	19341830	0.483303		chr1	20633803	20634443	0.450132		chr1	16613206	16614038	1.00474		chr1	21293085	21293325	0.839086		chr1	18875297	18875536	0.258646		chr1	21241297	21241562	0.402998		chr1	20152418	20152662	0.568424
chr1	19391045	19391573	0.329223		chr1	19344402	19344644	0.3188		chr1	20661324	20661876	0.887688		chr1	16621031	16621535	0.536257		chr1	21334145	21334428	0.84022		chr1	18902402	18903053	0.956572		chr1	21254063	21254233	0.675999		chr1	20180605	20180755	1.03242
chr1	19411487	19411987	0.240114		chr1	19391042	19391594	0.286852		chr1	20678741	20679194	0.363115		chr1	16624846	16625211	0.540866		chr1	21334810	21334974	0.614594		chr1	18906997	18907187	0.562116		chr1	21263297	21263450	0.843267		chr1	20233465	20233642	0.710947
chr1	19459539	19459962	0.372744		chr1	19459527	19460030	0.319348		chr1	20696660	20697121	0.395866		chr1	16643934	16644865	0.605962		chr1	21343547	21343765	0.88999		chr1	18913079	18913381	0.456507		chr1	21294354	21294751	0.872911		chr1	20259512	20259687	1.11574
chr1	19462988	19463631	0.392164		chr1	19462982	19463913	0.304733		chr1	20732125	20732360	0.577414		chr1	16676917	16677347	0.277504		chr1	21345515	21346029	0.8146		chr1	18926543	18927030	0.444996		chr1	21328764	21328914	0.851384		chr1	20329164	20329394	0.476827
chr1	19468273	19468662	0.295969		chr1	19468332	19468657	0.293614		chr1	20733154	20733828	0.259753		chr1	16703180	16703579	0.413857		chr1	21439942	21440262	0.55098		chr1	18927748	18928047	0.564389		chr1	21343514	21343757	1.15266		chr1	20376956	20377193	0.777385
chr1	19469229	19470102	0.376559		chr1	19469229	19470387	0.284627		chr1	20786307	20787456	1.22399		chr1	16709715	16710107	0.59463		chr1	21441650	21441904	0.369901		chr1	18936805	18937059	0.25377		chr1	21345520	21345733	0.927528		chr1	20469738	20469945	0.611974
chr1	19476694	19477852	0.378529		chr1	19476399	19477868	0.289874		chr1	20896306	20896775	0.258208		chr1	16727436	16727765	0.30186		chr1	21509092	21509331	0.338325		chr1	18952111	18952362	0.793946		chr1	21345849	21346017	0.891786		chr1	20493876	20494071	0.705277
chr1	19485411	19486248	0.576503		chr1	19484035	19484740	0.207426		chr1	20931920	20932701	0.308544		chr1	16728270	16728527	0.367253		chr1	21526524	21526998	0.460585		chr1	18956578	18956997	0.881811		chr1	21440081	21440257	0.817144		chr1	20508066	20508282	0.906336
chr1	19487635	19488050	0.298512		chr1	19485453	19486414	0.443379		chr1	20964442	20965201	0.415281		chr1	16896099	16896664	0.608576		chr1	21534892	21535130	0.635961		chr1	19011047	19011372	0.280229		chr1	21440633	21440783	0.853804		chr1	20522349	20522602	0.458464
chr1	19582328	19582549	0.423366		chr1	19487594	19488030	0.235351		chr1	20981998	20982206	0.282523		chr1	16904680	16905532	0.701846		chr1	21538656	21538806	0.442894		chr1	19045419	19045735	0.269195		chr1	21441662	21441859	0.623458		chr1	20576308	20576458	0.664588
chr1	19596006	19597581	0.486189		chr1	19582299	19582549	0.488101		chr1	21014468	21014793	0.313418		chr1	16913683	16914171	0.666441		chr1	21607891	21608202	0.456082		chr1	19169567	19170025	0.352015		chr1	21526524	21526789	0.659339		chr1	20612927	20613077	0.647768
chr1	19651214	19651411	0.335301		chr1	19595977	19597576	0.479184		chr1	21022305	21023106	0.802031		chr1	16951574	16952095	0.66493		chr1	21659180	21659659	0.967367		chr1	19205371	19205697	0.51544		chr1	21534851	21535130	1.04966		chr1	20633239	20633631	0.787347
chr1	19653671	19654089	0.439341		chr1	19651174	19651410	0.378444		chr1	21063630	21063805	0.501171		chr1	16960570	16960946	0.340848		chr1	21679886	21680036	0.516583		chr1	19209615	19209916	0.506194		chr1	21607931	21608195	0.596584		chr1	20661243	20661628	0.678433
chr1	19659686	19660074	0.512714		chr1	19653681	19654096	0.438418		chr1	21113026	21113249	0.552783		chr1	16963525	16963748	0.306888		chr1	21762842	21763036	2.44219		chr1	19241329	19241568	0.393022		chr1	21659180	21659650	0.837783		chr1	20696934	20697111	0.851022
chr1	19704568	19704841	0.369863		chr1	19659809	19660074	0.685118		chr1	21118808	21119150	0.380347		chr1	17023164	17023511	0.288552		chr1	21770335	21770507	0.456171		chr1	19251327	19251921	0.69958		chr1	21699081	21699284	0.657982		chr1	20786402	20787143	0.844019
chr1	19710833	19711642	0.528806		chr1	19704482	19704845	0.327906		chr1	21165722	21166040	0.263604		chr1	17053606	17054367	0.314207		chr1	21779736	21780136	0.877446		chr1	19269604	19269755	0.351824		chr1	21735726	21735909	0.692667		chr1	20787258	20787452	0.960737
chr1	19715592	19716076	0.413138		chr1	19710705	19711704	0.484151		chr1	21171319	21171629	0.346633		chr1	17059661	17059978	0.625485		chr1	21782211	21782443	0.675423		chr1	19312052	19312341	0.771415		chr1	21744692	21744845	1.06462		chr1	20817503	20817704	0.542928
chr1	19800019	19800596	0.392201		chr1	19715587	19716062	0.332758		chr1	21171947	21172410	0.266616		chr1	17066930	17067373	0.263785		chr1	21783132	21783440	0.639173		chr1	19341516	19341825	0.559323		chr1	21761881	21762031	1.19182		chr1	20876127	20876277	0.783763
chr1	19882125	19882808	0.623832		chr1	19800029	19800613	0.401858		chr1	21195200	21195475	0.605135		chr1	17081572	17081887	0.484335		chr1	21791689	21791978	0.451128		chr1	19344401	19344631	0.339329		chr1	21762830	21763017	1.59369		chr1	20876389	20876643	0.989887
chr1	19918031	19918515	0.541987		chr1	19882138	19882640	0.733781		chr1	21253958	21254180	0.273115		chr1	17094769	17095377	0.282763		chr1	21852388	21852624	0.544183		chr1	19390941	19391537	0.28216		chr1	21770310	21770460	0.804664		chr1	20880322	20880472	0.771286
chr1	20058454	20058881	0.292149		chr1	19918041	19918410	0.657134		chr1	21255289	21255554	0.612443		chr1	17100067	17100394	0.381585		chr1	21865789	21866446	0.44285		chr1	19405426	19405669	0.326369		chr1	21779960	21780201	0.992964		chr1	20918669	20918819	0.589903
chr1	20080808	20081440	0.432547		chr1	20058025	20058861	0.216473		chr1	21270230	21270585	0.752923		chr1	17119301	17119596	0.449143		chr1	21909734	21910135	0.49374		chr1	19459567	19459955	0.36284		chr1	21780637	21780811	1.99469		chr1	20926673	20926878	0.479669
chr1	20100929	20101370	0.34499		chr1	20080694	20081440	0.321947		chr1	21290709	21291067	1.10995		chr1	17128423	17128715	0.328064		chr1	21957240	21957404	0.545135		chr1	19463164	19463602	0.388676		chr1	21793348	21793717	0.809083		chr1	20991495	20991698	0.595572
chr1	20125930	20126513	0.451288		chr1	20100922	20101431	0.440374		chr1	21292900	21293403	0.90545		chr1	17141321	17142212	0.411993		chr1	21963997	21964282	0.902099		chr1	19469467	19469834	0.504675		chr1	21865843	21866402	0.548263		chr1	21002501	21002669	0.973145
chr1	20152331	20152667	0.36388		chr1	20125924	20126861	0.322905		chr1	21294349	21295044	0.733657		chr1	17207068	17207413	0.36435		chr1	21988534	21988791	0.33402		chr1	19476869	19477239	0.502525		chr1	21905094	21905330	0.53072		chr1	21015716	21015866	0.848681
chr1	20212610	20213377	0.359162		chr1	20151958	20152679	0.30372		chr1	21324201	21325448	0.353207		chr1	17237110	17237338	0.384156		chr1	22019088	22019550	0.70576		chr1	19477427	19477688	0.401263		chr1	21916691	21916851	1.02781		chr1	21022290	21022508	1.17476
chr1	20216690	20217015	0.307702		chr1	20212581	20213368	0.26619		chr1	21333960	21334677	0.643863		chr1	17239472	17239706	0.264381		chr1	22024984	22025536	0.691254		chr1	19485431	19486094	0.95485		chr1	21957176	21957392	0.619288		chr1	21022909	21023276	0.758348
chr1	20233454	20233674	0.406683		chr1	20216684	20216958	0.350002		chr1	21345103	21346054	0.589293		chr1	17274259	17274501	0.32942		chr1	22025886	22026466	0.879568		chr1	19582331	19582537	0.5002		chr1	21963996	21964273	0.90141		chr1	21027097	21027250	1.15844
chr1	20278709	20278996	0.295836		chr1	20233472	20233739	0.297525		chr1	21368373	21368888	0.28625		chr1	17406203	17406489	0.460675		chr1	22027035	22027440	0.706235		chr1	19596516	19597211	0.561769		chr1	21969283	21969576	0.508376		chr1	21063630	21063805	1.48682
chr1	20376952	20377189	0.496636		chr1	20259512	20259806	0.245135		chr1	21384591	21384923	0.277385		chr1	17419870	17420163	0.591266		chr1	22039684	22040174	0.830182		chr1	19597331	19597572	0.425442		chr1	22018019	22018284	0.626256		chr1	21089704	21089932	0.547042
chr1	20493841	20494260	0.423068		chr1	20278638	20279005	0.35876		chr1	21409884	21410314	0.256828		chr1	17437429	17437750	0.401324		chr1	22052497	22052759	1.44687		chr1	19606903	19607105	0.283351		chr1	22019083	22019539	0.761683		chr1	21090497	21090745	0.58113
chr1	20507883	20508283	0.499497		chr1	20376963	20377193	0.546408		chr1	21509104	21509367	0.41414		chr1	17438704	17439003	0.433879		chr1	22092538	22092755	0.481233		chr1	19653730	19654086	0.411416		chr1	22025878	22026462	0.854386		chr1	21100476	21100626	0.744884
chr1	20633229	20633600	0.582714		chr1	20493826	20494265	0.453499		chr1	21514296	21514601	0.571256		chr1	17439244	17439460	0.434733		chr1	22105722	22105894	0.572718		chr1	19659465	19659730	0.255376		chr1	22039219	22039448	0.989522		chr1	21142203	21142482	0.665219
chr1	20633767	20634403	0.313483		chr1	20507893	20508281	0.489698		chr1	21523902	21524152	0.488087		chr1	17439577	17439803	0.356061		chr1	22131675	22132198	0.30728		chr1	19659818	19660068	0.581578		chr1	22039670	22040212	0.903596		chr1	21151181	21151397	0.923042
chr1	20640137	20640535	0.433888		chr1	20522273	20522603	0.23904		chr1	21526407	21526821	0.612811		chr1	17502369	17502720	0.486307		chr1	22176198	22176571	0.313671		chr1	19704583	19704833	0.328964		chr1	22052508	22052720	0.901482		chr1	21178480	21178630	0.884487
chr1	20660937	20662041	0.468079		chr1	20575330	20575513	0.345045		chr1	21607792	21608195	0.658365		chr1	17536019	17536821	0.587406		chr1	22205879	22206050	1.14962		chr1	19710890	19711525	0.367904		chr1	22053198	22053477	0.927774		chr1	21181922	21182147	0.769898
chr1	20678568	20679195	0.342967		chr1	20633224	20633674	0.443891		chr1	21648004	21648247	0.279865		chr1	17576178	17576354	0.347248		chr1	22215182	22215333	0.528794		chr1	19715601	19715986	0.473786		chr1	22054843	22055088	0.972195		chr1	21210229	21210423	0.620824
chr1	20696554	20697182	0.294357		chr1	20633786	20634346	0.33104		chr1	21651613	21652336	0.25713		chr1	17581262	17581701	0.372488		chr1	22372891	22373050	0.443629		chr1	19800017	19800576	0.444788		chr1	22071902	22072125	0.477773		chr1	21232053	21232394	0.785382
chr1	20786024	20787456	0.633589		chr1	20640060	20640505	0.348523		chr1	21659293	21659820	0.437959		chr1	17595128	17595452	0.383869		chr1	22416700	22416871	0.494665		chr1	19882154	19882659	0.725418		chr1	22091685	22091901	0.886209		chr1	21254025	21254201	1.26398
chr1	20964415	20965228	0.409251		chr1	20660386	20662160	0.351307		chr1	21669287	21669821	0.299625		chr1	17606919	17607175	0.368248		chr1	22451688	22452165	0.724846		chr1	19918058	19918478	0.528419		chr1	22092468	22092694	0.569398		chr1	21263298	21263450	0.856433
chr1	20992458	20993270	0.285282		chr1	20678578	20679141	0.358428		chr1	21761246	21761483	0.567961		chr1	17635798	17636082	0.324523		chr1	22461190	22461437	0.538151		chr1	20058127	20058377	0.317331		chr1	22105729	22105887	0.726636		chr1	21334148	21334428	1.40823
chr1	21022149	21023303	0.5701		chr1	20696825	20697174	0.336624		chr1	21762080	21762593	0.612845		chr1	17653845	17654097	0.248899		chr1	22481131	22481290	0.565579		chr1	20058530	20058760	0.34042		chr1	22107459	22107609	0.770416		chr1	21343514	21343762	0.925786
chr1	21027839	21028539	0.286793		chr1	20786116	20787111	0.711496		chr1	21773100	21773314	0.378276		chr1	17661607	17661891	0.358031		chr1	22504097	22504267	0.469253		chr1	20078957	20079253	0.380808		chr1	22131647	22131818	0.81328		chr1	21345546	21345758	1.17269
chr1	21090270	21090834	0.262387		chr1	20787252	20787479	0.552369		chr1	21776218	21776667	0.295321		chr1	17984623	17984805	0.452475		chr1	22642115	22642332	0.415016		chr1	20081115	20081367	0.476115		chr1	22504929	22505115	0.536789		chr1	21345843	21346085	1.51682
chr1	21117507	21117886	0.379971		chr1	20932170	20932694	0.293601		chr1	21781673	21782709	0.567208		chr1	18100397	18100806	0.308821		chr1	22704506	22704678	0.419465		chr1	20100972	20101257	0.549977		chr1	22658735	22659033	0.528795		chr1	21351642	21351793	0.827974
chr1	21118735	21119150	0.298146		chr1	20964617	20965244	0.45949		chr1	21782947	21783541	0.397742		chr1	18234856	18235030	0.306194		chr1	22891976	22892126	0.448764		chr1	20125934	20126524	0.328117		chr1	22976418	22976761	0.576231		chr1	21358200	21358373	0.660904
chr1	21175673	21176374	0.271772		chr1	20981999	20982473	0.221451		chr1	21791470	21792015	0.376535		chr1	18283113	18283344	0.39782		chr1	22976476	22976821	0.553736		chr1	20152351	20152696	0.521717		chr1	23007005	23007254	0.700136		chr1	21399845	21400010	0.668782
chr1	21195233	21195450	0.426304		chr1	20992285	20993270	0.247948		chr1	21852339	21852698	0.377214		chr1	18283749	18284330	0.487968		chr1	23011041	23011405	0.355242		chr1	20171535	20171822	0.271995		chr1	23019091	23019686	0.734232		chr1	21433616	21433929	0.545987
chr1	21216845	21217152	0.268641		chr1	21022084	21023305	0.556936		chr1	21866055	21866896	0.28921		chr1	18285593	18286041	0.388638		chr1	23019208	23019548	1.19495		chr1	20212780	20213297	0.393974		chr1	23042362	23042544	0.631888		chr1	21439960	21440229	0.831529
chr1	21232016	21232445	0.443429		chr1	21027764	21028784	0.227416		chr1	21909644	21910261	0.502177		chr1	18299753	18300062	0.551039		chr1	23167874	23168029	0.625017		chr1	20216681	20216930	0.371567		chr1	23047804	23048066	0.457378		chr1	21521255	21521405	0.889914
chr1	21255312	21255533	0.49899		chr1	21090268	21090846	0.245085		chr1	21939546	21940139	0.339318		chr1	18340424	18340729	0.288753		chr1	23168788	23168989	0.543682		chr1	20233471	20233665	0.588176		chr1	23141666	23141867	0.738567		chr1	21526443	21526741	0.647019
chr1	21270249	21270526	0.303703		chr1	21117539	21118053	0.269304		chr1	22019007	22019490	0.778031		chr1	18527975	18528156	1.26733		chr1	23177330	23177901	0.474342		chr1	20259512	20259695	0.568778		chr1	23147492	23147642	1.11886		chr1	21534934	21535115	0.484221
chr1	21289617	21290543	0.282294		chr1	21171234	21172278	0.215645		chr1	22022904	22023129	0.746696		chr1	18581478	18581688	0.445481		chr1	23191293	23191470	0.393434		chr1	20278727	20278946	0.295241		chr1	23149003	23149432	1.44469		chr1	21609272	21609517	0.440991
chr1	21290678	21291238	0.476793		chr1	21175686	21176457	0.243671		chr1	22024455	22024731	0.748211		chr1	18820806	18821036	0.377607		chr1	23239768	23239929	0.452432		chr1	20376973	20377182	0.66644		chr1	23307677	23307921	0.431159		chr1	21659162	21659617	0.995556
chr1	21292472	21293412	0.538281		chr1	21195238	21195432	0.365153		chr1	22025060	22025562	0.959673		chr1	18875293	18875558	0.372898		chr1	23344019	23344845	1.12704		chr1	20493853	20494266	0.474081		chr1	23332594	23332910	0.558223		chr1	21661140	21661419	0.592298
chr1	21293538	21293897	0.352863		chr1	21216761	21217175	0.295614		chr1	22025796	22026123	1.66255		chr1	18884204	18884443	0.329796		chr1	23367935	23368568	0.871953		chr1	20507892	20508326	0.470089		chr1	23344132	23344483	1.94948		chr1	21694463	21694723	0.697556
chr1	21294169	21295388	0.445118		chr1	21231999	21232428	0.477537		chr1	22039659	22040212	1.17549		chr1	18902395	18903265	0.813503		chr1	23404002	23404273	0.397439		chr1	20522346	20522610	0.323611		chr1	23369876	23370037	0.666099		chr1	21703408	21703613	0.608019
chr1	21324275	21325849	0.26158		chr1	21255312	21255552	0.429116		chr1	22052409	22052780	0.918341		chr1	18906990	18907189	0.565179		chr1	23484399	23484811	0.899682		chr1	20575340	20575508	0.331493		chr1	23403827	23404185	0.755716		chr1	21762188	21762429	0.876812
chr1	21334099	21334717	0.496048		chr1	21270249	21270546	0.342241		chr1	22053187	22053802	0.613372		chr1	18913067	18913339	0.414304		chr1	23522640	23522893	0.493177		chr1	20633272	20633551	0.754404		chr1	23501827	23502010	0.530179		chr1	21776452	21776667	1.1774
chr1	21343476	21343822	0.68559		chr1	21289617	21290608	0.260876		chr1	22055286	22055617	0.547432		chr1	18926471	18927033	0.528039		chr1	23531148	23531507	2.57591		chr1	20633852	20634320	0.375242		chr1	23514766	23514969	0.871303		chr1	21782938	21783267	0.952216
chr1	21344859	21345985	0.428442		chr1	21290695	21291245	0.471165		chr1	22074633	22075100	0.379644		chr1	18927743	18928223	0.457555		chr1	23544725	23544973	0.620817		chr1	20636102	20636275	0.36389		chr1	23531224	23531467	4.63097		chr1	21791742	21792020	0.54857
chr1	21368510	21368778	0.26827		chr1	21292510	21293869	0.410903		chr1	22080207	22080596	0.298724		chr1	18950746	18950914	0.490855		chr1	23554795	23555135	2.84488		chr1	20640179	20640419	0.413705		chr1	23541842	23542017	0.759591		chr1	21852383	21852622	0.748747
chr1	21370646	21370870	0.277884		chr1	21294158	21295380	0.413819		chr1	22092448	22092936	0.262693		chr1	18951762	18952366	0.616587		chr1	23559363	23559768	1.13514		chr1	20661009	20661746	0.552093		chr1	23544732	23544985	0.784194		chr1	21865791	21866465	0.716667
chr1	21409953	21410481	0.228192		chr1	21324278	21325851	0.233348		chr1	22105705	22105999	0.67248		chr1	18955409	18956117	0.373664		chr1	23577249	23577716	1.11494		chr1	20669796	20669986	0.318003		chr1	23554877	23555128	2.42695		chr1	21871062	21871212	0.496948
chr1	21439925	21440262	0.475931		chr1	21332767	21333002	0.239891		chr1	22176059	22176641	0.397258		chr1	18956586	18957048	0.899817		chr1	23579442	23579608	0.972629		chr1	20678588	20679064	0.27485		chr1	23559363	23559763	1.2176		chr1	21963992	21964295	1.34878
chr1	21488807	21489020	0.306173		chr1	21333999	21334684	0.45651		chr1	22205879	22206050	0.640645		chr1	19010757	19011475	0.290262		chr1	23590468	23590701	0.55907		chr1	20696510	20696695	0.348282		chr1	23567312	23567522	0.787085		chr1	21994822	21995011	1.55092
chr1	21509164	21509353	0.320942		chr1	21343469	21343816	0.606836		chr1	22416510	22416913	0.375969		chr1	19045405	19045800	0.307728		chr1	23595080	23595376	0.665529		chr1	20696934	20697162	0.4059		chr1	23577342	23577613	1.55282		chr1	22019018	22019522	0.710767
chr1	21514247	21514647	0.290232		chr1	21345436	21345902	0.621269		chr1	22451679	22452040	0.395505		chr1	19087817	19088183	0.230774		chr1	23602185	23602378	0.424496		chr1	20716199	20716433	0.269422		chr1	23579435	23579610	0.912434		chr1	22025875	22026055	1.51077
chr1	21526360	21526953	0.424675		chr1	21384378	21384926	0.234578		chr1	22452371	22452688	0.334953		chr1	19169605	19170025	0.446218		chr1	23619627	23620044	0.637299		chr1	20732166	20732331	0.499545		chr1	23619633	23620072	0.63714		chr1	22039659	22040119	0.998769
chr1	21534872	21535137	0.556969		chr1	21439969	21440272	0.454004		chr1	22704481	22704815	0.626836		chr1	19205367	19205689	0.599508		chr1	23635004	23635300	0.83522		chr1	20733212	20733384	0.497628		chr1	23635618	23635815	0.638764		chr1	22053570	22053743	0.797787
chr1	21659092	21659968	0.533295		chr1	21488817	21489008	0.296883		chr1	22711938	22712902	0.271653		chr1	19209608	19209931	0.522051		chr1	23637499	23637743	0.473745		chr1	20775988	20776215	0.311122		chr1	23637517	23637749	0.646138		chr1	22055288	22055526	0.928669
chr1	21703408	21703611	0.316736		chr1	21514166	21514772	0.224175		chr1	23019100	23019570	1.13026		chr1	19241320	19241561	0.422727		chr1	23653178	23653338	0.523756		chr1	20786494	20787111	1.02971		chr1	23657721	23657929	0.717066		chr1	22055817	22055986	0.799818
chr1	21706533	21706786	0.325877		chr1	21526426	21526986	0.509418		chr1	23098806	23099091	0.489691		chr1	19251111	19251939	0.758006		chr1	23657765	23657918	0.439964		chr1	20787259	20787454	0.80107		chr1	23691451	23691834	0.472092		chr1	22061298	22061653	0.817373
chr1	21761114	21761553	0.242989		chr1	21534877	21535130	0.542454		chr1	23100396	23100818	0.443913		chr1	19269604	19269763	0.318384		chr1	23691652	23691925	0.899821		chr1	20926937	20927125	0.275292		chr1	23701412	23701562	2.68202		chr1	22092468	22092687	0.47006
chr1	21761799	21763596	0.356925		chr1	21659119	21659969	0.500434		chr1	23119098	23119795	0.372523		chr1	19312091	19312340	0.648446		chr1	23699494	23699701	0.357952		chr1	20932191	20932686	0.3203		chr1	23720234	23720465	0.723508		chr1	22105725	22105880	0.513117
chr1	21779330	21780294	0.457481		chr1	21706400	21706785	0.234693		chr1	23147511	23148512	0.329552		chr1	19341509	19341830	0.615633		chr1	23720211	23720447	0.542358		chr1	20964748	20965228	0.472761		chr1	23720698	23721122	0.898714		chr1	22112327	22112477	2.14296
chr1	21781420	21783351	0.358393		chr1	21761237	21761710	0.255459		chr1	23167363	23167861	0.349109		chr1	19344400	19344649	0.438209		chr1	23720698	23721113	0.804107		chr1	20992671	20993003	0.421347		chr1	23728198	23728392	1.34967		chr1	22166631	22166843	0.502216
chr1	21791694	21791978	0.364192		chr1	21761823	21763527	0.352275		chr1	23168692	23169009	0.705381		chr1	19391072	19391602	0.35619		chr1	23728198	23728374	0.735129		chr1	21022290	21023300	0.64098		chr1	23728582	23728951	1.23038		chr1	22176201	22176746	0.436007
chr1	21852312	21852652	0.410612		chr1	21766351	21766609	0.265978		chr1	23177547	23177942	0.533034		chr1	19411487	19411906	0.242462		chr1	23728549	23728959	1.26254		chr1	21027981	21028243	0.362698		chr1	23737407	23737557	0.964553		chr1	22205879	22206050	1.27698
chr1	21865657	21866936	0.357937		chr1	21779579	21780277	0.522021		chr1	23184460	23184940	0.405526		chr1	19459515	19459957	0.438415		chr1	23737411	23737612	0.368825		chr1	21063630	21063805	0.601894		chr1	23743283	23743560	1.09917		chr1	22221877	22222104	0.571798
chr1	21909507	21910419	0.289551		chr1	21781419	21783299	0.328205		chr1	23344132	23344954	1.23155		chr1	19463151	19463579	0.520544		chr1	23743216	23743471	0.927263		chr1	21068733	21068883	0.65786		chr1	23744354	23744526	0.716837		chr1	22278599	22278749	0.943265
chr1	21963970	21964304	0.841251		chr1	21791786	21791973	0.382617		chr1	23367925	23368607	0.895027		chr1	19468413	19468657	0.346282		chr1	23758221	23758383	0.418759		chr1	21089620	21089960	0.271872		chr1	23769905	23770141	0.747336		chr1	22416700	22416928	0.718127
chr1	22018939	22019647	0.567845		chr1	21852134	21852623	0.237636		chr1	23384605	23384973	0.264319		chr1	19469261	19470011	0.405017		chr1	23767132	23767315	0.761168		chr1	21090343	21090753	0.33487		chr1	23778249	23778678	0.833113		chr1	22422827	22423077	0.670665
chr1	22022882	22023174	0.413036		chr1	21865690	21866947	0.311561		chr1	23483923	23484831	0.258467		chr1	19476773	19477252	0.453553		chr1	23772281	23772454	0.549915		chr1	21117595	21117853	0.288932		chr1	23790953	23791216	0.995468		chr1	22451594	22452165	0.475442
chr1	22024173	22026568	0.526655		chr1	21909595	21910426	0.268562		chr1	23496949	23497410	0.553821		chr1	19477362	19478155	0.352644		chr1	23778120	23778671	0.573538		chr1	21195233	21195430	0.560299		chr1	23800615	23801026	1.35729		chr1	22635738	22635913	0.649475
chr1	22026861	22027883	0.328883		chr1	21939494	21940265	0.241056		chr1	23528067	23528498	0.549219		chr1	19485430	19486109	0.83451		chr1	23790865	23791264	0.69009		chr1	21232014	21232221	0.684504		chr1	23802601	23802937	1.0431		chr1	22718219	22718395	0.537898
chr1	22039626	22040314	0.621613		chr1	21956948	21957407	0.222794		chr1	23531208	23531618	1.11254		chr1	19582312	19582544	0.376045		chr1	23800175	23801023	0.930976		chr1	21254053	21254252	0.354816		chr1	23809712	23810018	0.88122		chr1	22976500	22976886	0.665501
chr1	22052335	22052781	0.638097		chr1	21963977	21964319	0.875476		chr1	23539756	23540387	0.50227		chr1	19596589	19597572	0.764742		chr1	23809692	23810049	0.820974		chr1	21255313	21255523	0.562066		chr1	23825328	23825819	0.757542		chr1	23019218	23019669	0.949291
chr1	22053198	22054192	0.364691		chr1	22018996	22019634	0.49481		chr1	23554699	23555140	1.90165		chr1	19606165	19606335	0.333317		chr1	23810871	23811058	0.500931		chr1	21270279	21270527	0.377311		chr1	23838535	23839188	1.27505		chr1	23063121	23063292	0.59043
chr1	22092440	22092764	0.479106		chr1	22022867	22023182	0.386844		chr1	23577085	23577824	1.39162		chr1	19606784	19607147	0.295458		chr1	23825338	23825554	0.819562		chr1	21290727	21290957	0.84667		chr1	23910010	23910170	1.05923		chr1	23100299	23100462	0.885838
chr1	22105669	22105999	0.51165		chr1	22024157	22026568	0.449472		chr1	23590440	23590844	0.833727		chr1	19651223	19651415	0.369177		chr1	23825923	23826224	0.769685		chr1	21292909	21293360	0.700707		chr1	23910954	23911343	0.991565		chr1	23117421	23117573	0.889093
chr1	22131951	22132249	0.344541		chr1	22026858	22027904	0.29035		chr1	23592145	23592765	0.442903		chr1	19653657	19654111	0.503161		chr1	23838446	23839119	0.984845		chr1	21294369	21294771	0.578773		chr1	23916818	23917080	0.702908		chr1	23138885	23139094	0.517342
chr1	22176082	22176699	0.385824		chr1	22039587	22040453	0.463605		chr1	23600337	23600672	0.460311		chr1	19659818	19660074	0.910131		chr1	23844449	23844633	0.510727		chr1	21334146	21334423	0.690008		chr1	23921698	23921884	0.663782		chr1	23147521	23147730	0.881924
chr1	22416580	22417279	0.307986		chr1	22052422	22052768	0.579844		chr1	23619427	23620053	0.512993		chr1	19704557	19704841	0.546172		chr1	23889095	23889332	0.522837		chr1	21334786	21334960	0.458818		chr1	23958997	23959325	1.08046		chr1	23163500	23163771	0.684056
chr1	22419075	22419432	0.221912		chr1	22053201	22054187	0.319046		chr1	23635002	23635330	0.99074		chr1	19710830	19711638	0.485612		chr1	23904794	23904980	0.518532		chr1	21343492	21343772	0.875363		chr1	23959502	23959827	1.58286		chr1	23168791	23168981	0.944844
chr1	22428673	22428925	0.294903		chr1	22055206	22055535	0.257816		chr1	23637375	23637757	0.875703		chr1	19715596	19716055	0.522237		chr1	23910894	23911222	0.751621		chr1	21345493	21345928	0.61782		chr1	23980303	23980535	2.16117		chr1	23177642	23177896	0.793705
chr1	22704518	22704805	0.434721		chr1	22074646	22075392	0.291623		chr1	23653140	23653340	0.442203		chr1	19799893	19800588	0.433155		chr1	23916794	23917085	0.933458		chr1	21439925	21440264	0.504623		chr1	23989000	23989339	0.738279		chr1	23182257	23182587	0.64708
chr1	22889297	22889554	0.314827		chr1	22092414	22093250	0.281915		chr1	23657760	23658038	0.418081		chr1	19882143	19882686	0.637552		chr1	23953014	23953288	0.453464		chr1	21526429	21526955	0.458807		chr1	24070949	24071152	0.690168		chr1	23230484	23230733	0.402643
chr1	22976457	22977036	0.499713		chr1	22101057	22101749	0.195814		chr1	23673186	23673493	0.234807		chr1	19918056	19918475	0.697144		chr1	23958923	23959831	1.22214		chr1	21534882	21535097	0.564621		chr1	24091065	24091215	0.78177		chr1	23289726	23289876	0.658801
chr1	23019118	23019679	0.860447		chr1	22105694	22106002	0.632652		chr1	23691560	23691941	1.14138		chr1	20058159	20058824	0.309297		chr1	23967946	23968132	0.617141		chr1	21607925	21608195	0.420944		chr1	24150523	24150847	0.730924		chr1	23296193	23296343	2.01221
chr1	23020030	23020472	0.252784		chr1	22131934	22132238	0.280902		chr1	23720199	23720924	0.632655		chr1	20059926	20060233	0.30019		chr1	23979934	23980562	0.864368		chr1	21648010	21648236	0.289017		chr1	24153237	24153458	0.615254		chr1	23297301	23297537	0.664933
chr1	23098746	23099106	0.326483		chr1	22176071	22176729	0.343056		chr1	23722597	23723131	0.542095		chr1	20081043	20081440	0.607903		chr1	23980841	23981071	0.609126		chr1	21659139	21659616	0.858578		chr1	24159621	24159920	0.46801		chr1	23315189	23315354	0.713828
chr1	23100299	23100999	0.240873		chr1	22275872	22276209	0.244099		chr1	23723777	23724007	0.7291		chr1	20100920	20101296	0.563094		chr1	23995326	23995754	0.423284		chr1	21703409	21703568	0.374435		chr1	24187164	24187524	0.624171		chr1	23344195	23344555	1.33799
chr1	23167350	23168290	0.247779		chr1	22416534	22417516	0.25114		chr1	23727335	23727515	0.594382		chr1	20125961	20126511	0.419838		chr1	24025895	24026097	0.418753		chr1	21742718	21742894	0.481002		chr1	24287748	24287974	0.81401		chr1	23344689	23344885	0.84077
chr1	23168789	23168998	0.440303		chr1	22428686	22428925	0.299218		chr1	23729031	23729335	0.389824		chr1	20151888	20152218	0.253568		chr1	24070944	24071153	1.00182		chr1	21762110	21762425	0.703657		chr1	24313242	24313563	1.15595		chr1	23368290	23368579	0.594613
chr1	23174462	23174891	0.229063		chr1	22704191	22704805	0.296338		chr1	23743253	23743572	0.982771		chr1	20152341	20152684	0.405202		chr1	24091065	24091236	1.19925		chr1	21762830	21763054	0.89968		chr1	24345091	24345241	1.49094		chr1	23374340	23374624	0.603555
chr1	23177155	23177997	0.370754		chr1	22976462	22976989	0.471976		chr1	23745559	23745898	0.683211		chr1	20171628	20171822	0.354603		chr1	24150548	24150805	0.610377		chr1	21779732	21780132	0.64052		chr1	24475886	24476167	0.823796		chr1	23403992	23404219	0.712209
chr1	23184598	23184994	0.395471		chr1	23019183	23019638	0.828974		chr1	23772119	23772461	0.693405		chr1	20212581	20213345	0.357353		chr1	24187128	24187522	0.728043		chr1	21782248	21782755	0.454556		chr1	24503161	24503334	1.5829		chr1	23498627	23498895	0.471266
chr1	23341883	23342799	0.200481		chr1	23020034	23020447	0.237349		chr1	23778013	23778609	0.801983		chr1	20216680	20216957	0.420341		chr1	24199391	24199623	0.683741		chr1	21791660	21791973	0.358976		chr1	24515441	24515694	0.523309		chr1	23514748	23515043	0.504452
chr1	23344202	23345005	0.774605		chr1	23098746	23099121	0.361105		chr1	23790919	23791264	0.808343		chr1	20233467	20233660	0.534088		chr1	24321735	24321983	0.584481		chr1	21852345	21852623	0.460596		chr1	24535055	24535375	0.437648		chr1	23531141	23531514	4.74444
chr1	23367751	23368587	0.606538		chr1	23100285	23101274	0.229094		chr1	23791642	23792458	0.316254		chr1	20259513	20259699	0.32013		chr1	24344402	24344564	0.42963		chr1	21865695	21866445	0.443488		chr1	24587309	24587468	0.609328		chr1	23544709	23545043	0.754251
chr1	23369794	23370125	0.287953		chr1	23118832	23119618	0.22593		chr1	23800782	23801056	0.30242		chr1	20278709	20278997	0.344399		chr1	24344962	24345349	0.839435		chr1	21909749	21910092	0.374017		chr1	24599743	24599917	48.4968		chr1	23554832	23555128	2.41459
chr1	23403950	23404300	0.439547		chr1	23147968	23148444	0.325478		chr1	23809779	23810160	0.714203		chr1	20376912	20377204	0.555116		chr1	24391379	24391538	0.610353		chr1	21937146	21937714	0.404386		chr1	24642869	24643258	2.90256		chr1	23559420	23559755	1.16091
chr1	23496961	23497365	0.315926		chr1	23167283	23168286	0.22338		chr1	23810806	23811300	0.431112		chr1	20440825	20441091	0.375636		chr1	24391955	24392623	0.634208		chr1	21957170	21957404	0.369921		chr1	24688618	24688801	0.715248		chr1	23562418	23562618	0.82748
chr1	23522631	23523100	0.232668		chr1	23174462	23174896	0.228623		chr1	23825281	23826127	0.46751		chr1	20466185	20466530	0.252705		chr1	24415480	24415986	0.494807		chr1	21963977	21964296	0.971085		chr1	24707740	24707921	2.20616		chr1	23577199	23577620	1.66081
chr1	23524525	23526092	0.256242		chr1	23177209	23178310	0.292965		chr1	23838176	23839490	0.258296		chr1	20493851	20494314	0.429264		chr1	24416898	24417069	0.499376		chr1	21996476	21996650	0.30354		chr1	24727512	24727916	0.624473		chr1	23611758	23611908	0.764956
chr1	23528072	23529763	0.236598		chr1	23179000	23179268	0.270795		chr1	23865500	23866055	0.488809		chr1	20507871	20508281	0.374391		chr1	24503168	24503360	0.572777		chr1	22019018	22019551	0.507721		chr1	24733392	24733682	0.520373		chr1	23619681	23619839	0.821507
chr1	23531134	23531702	0.75547		chr1	23184489	23184987	0.332448		chr1	23889058	23889461	0.397438		chr1	20522338	20522620	0.324713		chr1	24521862	24522012	0.622369		chr1	22025006	22025542	0.76683		chr1	24748680	24749330	1.01827		chr1	23627932	23628127	1.24627
chr1	23539678	23540100	0.369055		chr1	23341862	23342830	0.212947		chr1	23907929	23908119	0.838469		chr1	20633238	20633540	0.708086		chr1	24535045	24535279	0.563726		chr1	22025838	22026485	0.830996		chr1	24769343	24769792	0.618472		chr1	23634853	23635240	0.589273
chr1	23544627	23545068	0.480652		chr1	23344216	23344928	0.739187		chr1	23908816	23909180	1.02092		chr1	20633774	20634344	0.378137		chr1	24536617	24536835	0.550271		chr1	22039661	22040153	0.752501		chr1	24773578	24773773	0.78864		chr1	23637487	23637745	0.529693
chr1	23554576	23555140	0.974254		chr1	23367524	23368584	0.421195		chr1	23909988	23910514	0.903046		chr1	20640042	20640506	0.330191		chr1	24587224	24587500	0.392345		chr1	22052497	22052726	0.740633		chr1	24801101	24801346	0.457664		chr1	23653169	23653398	0.533044
chr1	23558856	23560299	0.460612		chr1	23369697	23370037	0.297202		chr1	23910862	23911254	1.10925		chr1	20660946	20662056	0.606883		chr1	24599744	24599917	18.7073		chr1	22053205	22053734	0.502161		chr1	24830838	24831003	0.825594		chr1	23691545	23691902	0.631953
chr1	23562388	23562822	0.312355		chr1	23403986	23404313	0.521942		chr1	23916750	23917113	0.878399		chr1	20678595	20679106	0.342995		chr1	24642853	24643327	2.48644		chr1	22074656	22075304	0.264405		chr1	24847960	24848579	0.718797		chr1	23700735	23700931	0.604385
chr1	23574007	23574865	0.341698		chr1	23496955	23497406	0.353755		chr1	23952906	23953358	0.389852		chr1	20696521	20697184	0.405579		chr1	24646520	24646670	0.780617		chr1	22085210	22085440	0.311025		chr1	24864425	24864771	0.756025		chr1	23720751	23721113	1.52093
chr1	23576588	23577865	0.717098		chr1	23522609	23522998	0.244986		chr1	23958952	23959321	0.817087		chr1	20732801	20733470	0.286079		chr1	24688622	24688836	0.52545		chr1	22092458	22092703	0.400827		chr1	24900935	24901215	1.0157		chr1	23721322	23721472	1.15756
chr1	23590419	23590894	0.484894		chr1	23528102	23529218	0.237978		chr1	23959611	23960120	0.604822		chr1	20786324	20787073	0.855079		chr1	24694298	24694679	0.425738		chr1	22105714	22105976	0.526075		chr1	24922667	24922838	1.15469		chr1	23722566	23722761	1.23903
chr1	23591392	23591944	0.286373		chr1	23531168	23531790	0.53202		chr1	23980190	23981044	0.66488		chr1	20787264	20787454	0.640565		chr1	24705333	24705715	0.563468		chr1	22119103	22119411	0.275508		chr1	24923573	24923723	1.26367		chr1	23728583	23728913	1.052
chr1	23594846	23595366	0.402911		chr1	23539737	23540129	0.409056		chr1	23991937	23992140	0.364632		chr1	20932172	20933054	0.248848		chr1	24707653	24707929	1.12348		chr1	22131951	22132208	0.489192		chr1	24930356	24930745	0.773369		chr1	23734093	23734285	0.546336
chr1	23600366	23600796	0.316427		chr1	23544632	23545076	0.471047		chr1	23995250	23995821	0.31329		chr1	20964655	20965230	0.495151		chr1	24733259	24733642	0.987516		chr1	22176090	22176708	0.281217		chr1	24932319	24932518	1.26342		chr1	23743173	23743555	1.32229
chr1	23602068	23602382	0.272175		chr1	23554575	23555491	0.631461		chr1	24003341	24004167	0.350821		chr1	20982020	20982259	0.270903		chr1	24744908	24745384	0.87664		chr1	22205900	22206050	0.382861		chr1	24965052	24965518	1.13892		chr1	23751411	23751630	0.661926
chr1	23619467	23620088	0.455087		chr1	23558655	23560295	0.381948		chr1	24027988	24028427	0.428015		chr1	20992544	20992991	0.344612		chr1	24745935	24746113	0.822647		chr1	22275967	22276172	0.323312		chr1	24988227	24988595	0.729569		chr1	23758211	23758383	0.861724
chr1	23634912	23635336	0.538065		chr1	23562158	23562670	0.241504		chr1	24046389	24046685	0.276583		chr1	21022165	21023283	0.599804		chr1	24748052	24748969	0.774564		chr1	22416604	22416910	0.407279		chr1	25022382	25022630	1.12311		chr1	23761458	23761608	0.868214
chr1	23637418	23637754	0.570877		chr1	23574016	23574944	0.28248		chr1	24091065	24091236	1.40378		chr1	21027747	21028585	0.29807		chr1	24769536	24769966	0.802374		chr1	22428700	22428925	0.334279		chr1	25022782	25023003	1.61419		chr1	23766845	23767014	0.5552
chr1	23657754	23658040	0.332231		chr1	23576655	23577859	0.627491		chr1	24112491	24112778	0.356785		chr1	21063630	21063805	0.522845		chr1	24801151	24801453	0.347586		chr1	22451747	22452152	0.42666		chr1	25033993	25034300	1.09998		chr1	23770833	23770983	1.19246
chr1	23691455	23691917	0.730254		chr1	23590441	23590881	0.471059		chr1	24150465	24150817	0.89572		chr1	21090263	21090902	0.32842		chr1	24830802	24830996	0.523125		chr1	22452452	22452620	0.471871		chr1	25064565	25064897	0.53923		chr1	23778232	23778685	0.952825
chr1	23720080	23721135	0.577677		chr1	23591389	23592706	0.281164		chr1	24189608	24189925	0.701413		chr1	21099005	21099453	0.235588		chr1	24847973	24848444	0.830697		chr1	22704519	22704798	0.428572		chr1	25074339	25074504	0.538098		chr1	23791029	23791229	0.791267
chr1	23722525	23722902	0.323538		chr1	23594862	23595407	0.399975		chr1	24190121	24190628	0.411216		chr1	21106774	21107189	0.22974		chr1	24860245	24860451	0.341774		chr1	22889318	22889547	0.281801		chr1	25140196	25140452	0.504852		chr1	23800586	23800946	1.80501
chr1	23722972	23723178	0.281832		chr1	23600339	23600794	0.32806		chr1	24190968	24191295	0.397544		chr1	21112969	21113219	0.286624		chr1	24864489	24864709	1.07223		chr1	22976418	22976937	0.50786		chr1	25148835	25148990	0.753849		chr1	23809717	23810131	0.731027
chr1	23723422	23724104	0.282928		chr1	23602064	23603223	0.174529		chr1	24199270	24199669	0.555703		chr1	21117515	21117884	0.543276		chr1	24869862	24870027	0.34109		chr1	23019115	23019680	0.772406		chr1	25204904	25205194	0.977013		chr1	23818906	23819119	0.68783
chr1	23726613	23727067	0.268483		chr1	23619461	23620114	0.468577		chr1	24201929	24202129	0.399964		chr1	21175700	21176489	0.311301		chr1	24898161	24898334	0.709216		chr1	23098770	23099079	0.371195		chr1	25209383	25209589	0.853194		chr1	23825325	23825859	0.537187
chr1	23727166	23727849	0.31242		chr1	23634911	23635351	0.594097		chr1	24203537	24204105	0.355147		chr1	21195235	21195449	0.419383		chr1	24901480	24901673	0.488367		chr1	23100312	23100792	0.327733		chr1	25232434	25232910	0.8789		chr1	23825923	23826128	0.732933
chr1	23727952	23728390	0.305611		chr1	23637409	23637759	0.708507		chr1	24228066	24228650	0.218156		chr1	21216835	21217146	0.274418		chr1	24925174	24925436	1.54734		chr1	23147523	23147729	0.351723		chr1	25233144	25233400	1.11016		chr1	23830787	23830937	0.846692
chr1	23728511	23729457	0.475966		chr1	23657681	23658028	0.271769		chr1	24321665	24322155	0.327938		chr1	21232016	21232433	0.532506		chr1	24930285	24930699	0.814603		chr1	23168689	23168981	0.455569		chr1	25239669	25239865	0.828919		chr1	23838496	23839032	1.39158
chr1	23743191	23743574	0.671367		chr1	23691446	23692016	0.59661		chr1	24351141	24351882	0.27974		chr1	21255313	21255543	0.402474		chr1	24947327	24947657	0.464056		chr1	23177274	23177931	0.425747		chr1	25240027	25240268	1.38489		chr1	23849431	23849581	0.668389
chr1	23751354	23751603	0.460692		chr1	23720080	23721113	0.454489		chr1	24391313	24391571	0.776648		chr1	21270256	21270527	0.398791		chr1	24964970	24965512	1.44953		chr1	23184772	23184943	0.389405		chr1	25247382	25247764	0.653712		chr1	23903549	23903699	0.744339
chr1	23772248	23772454	0.524799		chr1	23722575	23723177	0.267112		chr1	24391784	24392646	0.430813		chr1	21290719	21290968	0.862962		chr1	24988314	24988610	0.463623		chr1	23318100	23318301	0.286631		chr1	25338256	25338543	0.94024		chr1	23916813	23917075	0.631561
chr1	23778013	23778790	0.491492		chr1	23723778	23724254	0.349592		chr1	24393038	24393317	0.406816		chr1	21292630	21293380	0.59586		chr1	25019286	25019586	0.770876		chr1	23344139	23344848	0.922249		chr1	25357778	25357981	0.494998		chr1	23921283	23921471	0.709894
chr1	23790766	23791211	0.45695		chr1	23726583	23727070	0.237734		chr1	24415393	24416060	0.795586		chr1	21294283	21295272	0.565792		chr1	25022265	25023220	1.01425		chr1	23368181	23368577	0.743665		chr1	25429907	25430331	1.27379		chr1	23927873	23928131	0.501303
chr1	23791582	23792069	0.300914		chr1	23727159	23727867	0.290544		chr1	24481128	24481471	0.628382		chr1	21324284	21325068	0.30921		chr1	25032219	25032473	0.896837		chr1	23403997	23404315	0.558104		chr1	25447530	25447907	0.985503		chr1	23959029	23959872	1.26508
chr1	23800472	23801051	0.735511		chr1	23727952	23729576	0.347986		chr1	24502717	24502990	0.284779		chr1	21334141	21334974	0.474659		chr1	25034000	25034250	0.991371		chr1	23497009	23497375	0.297723		chr1	25467235	25467791	0.792562		chr1	23980271	23980551	1.53456
chr1	23809611	23810160	0.535249		chr1	23743241	23743574	0.724434		chr1	24536169	24536815	0.287055		chr1	21343501	21343807	0.720983		chr1	25037283	25037452	0.75416		chr1	23531148	23531472	1.73087		chr1	25476491	25476820	0.84049		chr1	23980908	23981073	0.838607
chr1	23810794	23811288	0.344095		chr1	23745439	23745917	0.236753		chr1	24587225	24587603	0.575125		chr1	21345220	21346029	0.64417		chr1	25037691	25037972	0.66232		chr1	23539754	23540255	0.341285		chr1	25520454	25520739	0.688209		chr1	23989080	23989314	0.502296
chr1	23812590	23812830	0.274902		chr1	23772215	23772454	0.414127		chr1	24599743	24599917	18.171		chr1	21370639	21370867	0.289428		chr1	25090347	25090579	0.332705		chr1	23544652	23545005	0.585249		chr1	25522304	25522522	0.712351		chr1	24003100	24003474	0.43902
chr1	23825281	23826292	0.446482		chr1	23777667	23778790	0.305184		chr1	24642405	24643284	0.326093		chr1	21383762	21384203	0.232404		chr1	25101523	25101739	0.471146		chr1	23554795	23555169	1.83272		chr1	25543447	25543629	0.990248		chr1	24028131	24028307	0.757063
chr1	23838337	23839237	0.528561		chr1	23790767	23791211	0.485576		chr1	24688598	24688949	0.612792		chr1	21384418	21384942	0.231994		chr1	25122498	25122831	0.422857		chr1	23559357	23559781	1.11116		chr1	25548290	25548469	0.801264		chr1	24044729	24044879	0.787018
chr1	23865223	23866235	0.273036		chr1	23791582	23792438	0.24819		chr1	24694246	24694703	0.738875		chr1	21439911	21440280	0.551243		chr1	25140014	25140467	0.561425		chr1	23577165	23577673	0.920682		chr1	25562531	25562801	0.477744		chr1	24049165	24049326	0.659954
chr1	23888015	23888696	0.264407		chr1	23800478	23801344	0.435863		chr1	24695519	24695831	0.322649		chr1	21488813	21489026	0.297154		chr1	25145760	25145998	0.533629		chr1	23590473	23590834	0.471764		chr1	25615752	25615902	0.750313		chr1	24070914	24071150	1.02688
chr1	23889064	23889380	0.300115		chr1	23809615	23810160	0.558133		chr1	24705305	24705985	0.43102		chr1	21514141	21514635	0.299585		chr1	25148806	25148985	0.686699		chr1	23600403	23600710	0.406389		chr1	25761495	25761690	0.637584		chr1	24091065	24091236	1.31855
chr1	23904535	23905284	0.276045		chr1	23810789	23811225	0.352268		chr1	24707741	24707927	0.674368		chr1	21526434	21527002	0.501086		chr1	25198840	25199043	0.410043		chr1	23619538	23620048	0.599212		chr1	25803047	25803202	0.806447		chr1	24150560	24150791	0.633999
chr1	23907322	23908253	0.19256		chr1	23825284	23826199	0.391386		chr1	24727468	24728080	0.311641		chr1	21534877	21535137	0.554104		chr1	25204921	25205142	0.832555		chr1	23634996	23635300	0.734837		chr1	25804560	25804737	1.23716		chr1	24187123	24187511	0.892293
chr1	23908747	23909540	0.352756		chr1	23838398	23839268	0.379066		chr1	24732984	24733649	0.951755		chr1	21607907	21608200	0.422817		chr1	25232469	25232919	0.816839		chr1	23637452	23637745	0.754638		chr1	25843560	25843838	0.519936		chr1	24199391	24199556	1.0469
chr1	23909696	23911381	0.467866		chr1	23865141	23866257	0.282517		chr1	24744836	24745643	1.03667		chr1	21638493	21638712	0.240341		chr1	25233117	25233413	1.18631		chr1	23653199	23653371	0.323444		chr1	25844850	25845225	0.511423		chr1	24203844	24203995	0.606652
chr1	23916298	23917111	0.381237		chr1	23888010	23888722	0.288443		chr1	24745936	24746109	0.619061		chr1	21651626	21652038	0.23371		chr1	25239600	25240240	1.10456		chr1	23657774	23657933	0.416797		chr1	25874070	25874220	1.89262		chr1	24227632	24227838	0.502622
chr1	23958102	23958540	0.246527		chr1	23889010	23889383	0.27681		chr1	24769832	24770844	0.268517		chr1	21659125	21659663	0.885085		chr1	25247362	25247867	0.835982		chr1	23659491	23659696	0.270765		chr1	25875865	25876119	0.777701		chr1	24286032	24286187	0.667303
chr1	23958804	23959415	0.700517		chr1	23904481	23905337	0.261349		chr1	24827378	24827677	0.525166		chr1	21703408	21703576	0.324533		chr1	25338207	25338631	0.471243		chr1	23665288	23665512	0.278578		chr1	25886470	25886620	1.56353		chr1	24318995	24319238	0.470966
chr1	23959510	23960174	0.804458		chr1	23907333	23908285	0.204716		chr1	24830591	24831030	0.769595		chr1	21706496	21706784	0.361241		chr1	25338790	25339183	0.477095		chr1	23673191	23673383	0.304638		chr1	25906425	25906729	1.51899		chr1	24391323	24391538	0.745397
chr1	23963984	23965903	0.220053		chr1	23908743	23909532	0.319004		chr1	24834995	24835282	0.68252		chr1	21742722	21742895	0.359599		chr1	25429943	25430324	1.14902		chr1	23691467	23691915	0.569935		chr1	25923732	25923918	0.603586		chr1	24391990	24392355	0.669085
chr1	23975471	23976545	0.255768		chr1	23909699	23911231	0.431379		chr1	24847989	24848617	0.435894		chr1	21762097	21762430	0.664151		chr1	25447495	25447963	1.04951		chr1	23697070	23697303	0.387074		chr1	25979211	25979379	0.659452		chr1	24415622	24415906	0.460282
chr1	23977051	23977556	0.350259		chr1	23913068	23913870	0.309747		chr1	24855553	24855912	0.346346		chr1	21762828	21763081	0.954609		chr1	25467222	25467482	0.839392		chr1	23720255	23720515	0.486086		chr1	25997993	25998295	1.47404		chr1	24481167	24481376	0.857391
chr1	23980217	23980583	0.724376		chr1	23916272	23917113	0.37915		chr1	24864296	24864795	0.50451		chr1	21779721	21780225	0.570171		chr1	25472619	25472896	0.59647		chr1	23720634	23721127	0.751721		chr1	26035921	26036239	0.920402		chr1	24501107	24501283	0.71129
chr1	23980832	23981326	0.390601		chr1	23955143	23955505	0.235616		chr1	24894145	24894347	0.371857		chr1	21780475	21780780	0.481171		chr1	25476517	25476902	0.459174		chr1	23723849	23724001	0.72145		chr1	26075319	26075486	0.647517		chr1	24503162	24503351	1.25813
chr1	24003420	24003908	0.336549		chr1	23958726	23959316	0.6087		chr1	24898192	24898577	0.352436		chr1	21782195	21783275	0.535676		chr1	25520563	25520723	0.744709		chr1	23727291	23727513	0.501719		chr1	26100563	26100934	0.620867		chr1	24535061	24535232	0.627072
chr1	24028106	24028398	0.357475		chr1	23959485	23960250	0.603053		chr1	24900871	24901622	0.407591		chr1	21791676	21791994	0.326301		chr1	25522235	25522633	0.457968		chr1	23728161	23728385	0.459782		chr1	26101102	26101288	0.555402		chr1	24587318	24587487	0.584576
chr1	24070863	24071168	0.758214		chr1	23963977	23966059	0.241061		chr1	24923542	24923973	0.867137		chr1	21852191	21852645	0.367864		chr1	25537526	25537676	0.545932		chr1	23728546	23729225	0.595277		chr1	26111003	26111233	0.889806		chr1	24599743	24599917	51.3211
chr1	24150478	24150845	0.530497		chr1	23975616	23976192	0.349254		chr1	24925196	24925451	0.666489		chr1	21865691	21866942	0.38498		chr1	25543411	25543708	0.585764		chr1	23743163	23743572	0.695202		chr1	26111339	26111878	1.35545		chr1	24642870	24643309	2.66206
chr1	24187066	24187685	0.371022		chr1	23977051	23977501	0.304173		chr1	24926690	24926949	0.665999		chr1	21909658	21910375	0.403122		chr1	25549607	25550304	0.462807		chr1	23751343	23751603	0.409074		chr1	26123450	26123600	0.846172		chr1	24667938	24668092	0.707213
chr1	24189473	24189951	0.393626		chr1	23979906	23980577	0.468667		chr1	24930226	24930771	0.938489		chr1	21956976	21957482	0.300361		chr1	25562324	25562836	0.446416		chr1	23772281	23772454	0.392391		chr1	26126440	26126709	0.625455		chr1	24694439	24694607	0.725301
chr1	24190119	24190646	0.304999		chr1	23980842	23981345	0.300961		chr1	24935653	24936153	0.629733		chr1	21963982	21964296	0.980815		chr1	25608676	25608875	0.412355		chr1	23778211	23778766	0.722057		chr1	26151287	26151437	0.847661		chr1	24707624	24707945	2.04536
chr1	24190933	24191311	0.387171		chr1	24003065	24004123	0.261358		chr1	24946895	24947210	0.401673		chr1	22019023	22019507	0.704879		chr1	25660349	25660575	0.454942		chr1	23790953	23791264	0.609924		chr1	26169658	26170025	0.877777		chr1	24733317	24733579	1.10461
chr1	24199326	24199654	0.407771		chr1	24027986	24028404	0.388783		chr1	24947357	24947772	0.643202		chr1	22024996	22025545	0.734144		chr1	25730873	25731057	0.421228		chr1	23791598	23792025	0.329484		chr1	26207140	26207290	0.658364		chr1	24744964	24745174	1.16487
chr1	24203404	24204107	0.270728		chr1	24070857	24071168	0.667812		chr1	24960250	24960454	0.559697		chr1	22025857	22026524	0.754122		chr1	25771795	25772043	0.349012		chr1	23800539	23801017	0.967485		chr1	26233909	26234498	0.775984		chr1	24745945	24746096	1.20468
chr1	24351272	24351770	0.237289		chr1	24112577	24112852	0.285014		chr1	24963520	24963799	0.588597		chr1	22039652	22040177	0.811563		chr1	25802841	25803197	0.383276		chr1	23809664	23810126	0.496589		chr1	26275584	26275822	0.693431		chr1	24748094	24748371	0.912395
chr1	24391314	24391555	0.426371		chr1	24150415	24150808	0.547994		chr1	24964828	24965549	1.13502		chr1	22052470	22052747	0.793585		chr1	25804560	25804737	1.01327		chr1	23810882	23811133	0.421412		chr1	26279915	26280142	1.17695		chr1	24767073	24767224	1.00025
chr1	24391730	24392691	0.484698		chr1	24187076	24187750	0.252575		chr1	24978499	24978916	0.246275		chr1	22053189	22053811	0.475466		chr1	25819548	25820065	0.423653		chr1	23818929	23819157	0.351358		chr1	26306532	26307006	0.95559		chr1	24768882	24769100	1.51918
chr1	24415449	24416078	0.520334		chr1	24189380	24189943	0.391176		chr1	24987968	24988568	0.361262		chr1	22092440	22092769	0.552599		chr1	25837414	25837662	0.390561		chr1	23825307	23825775	0.482258		chr1	26315403	26315607	0.831313		chr1	24769603	24769772	1.15005
chr1	24416825	24417275	0.311702		chr1	24190157	24190651	0.300552		chr1	25019471	25019755	0.841733		chr1	22105694	22105981	0.755296		chr1	25859487	25859669	0.426992		chr1	23825913	23826177	0.576695		chr1	26317737	26317949	1.00329		chr1	24781569	24781721	0.681541
chr1	24429566	24429827	0.308145		chr1	24190928	24191306	0.407323		chr1	25022239	25023246	1.32422		chr1	22131561	22132218	0.247488		chr1	25873279	25873563	0.499904		chr1	23838330	23838996	0.636573		chr1	26319655	26319903	0.972707		chr1	24822232	24822476	0.713172
chr1	24481115	24481593	0.360564		chr1	24199283	24199654	0.450554		chr1	25028709	25029102	0.691054		chr1	22176142	22176728	0.429328		chr1	25895510	25895678	0.438597		chr1	23865321	23865991	0.318214		chr1	26332310	26332479	0.613586		chr1	24827417	24827608	1.22749
chr1	24534952	24535413	0.408058		chr1	24351061	24351763	0.193088		chr1	25031728	25032575	0.746355		chr1	22177315	22177590	0.31731		chr1	25901079	25901245	0.801424		chr1	23889167	23889332	0.358641		chr1	26332930	26333082	1.14455		chr1	24835035	24835188	0.663436
chr1	24536251	24536994	0.307978		chr1	24391314	24391572	0.410414		chr1	25037202	25037470	0.584912		chr1	22205879	22206050	0.385281		chr1	25906379	25906678	1.6674		chr1	23908843	23909176	0.587723		chr1	26336368	26336613	0.604784		chr1	24847967	24848364	0.873089
chr1	24587226	24587641	0.447751		chr1	24391720	24392718	0.402363		chr1	25064485	25064898	0.470807		chr1	22275943	22276184	0.334813		chr1	25966977	25967187	0.48104		chr1	23910901	23911221	0.722408		chr1	26344657	26344807	0.619455		chr1	24864529	24864692	1.02164
chr1	24599743	24599916	7.33264		chr1	24415449	24416088	0.485265		chr1	25099026	25100066	0.371498		chr1	22416650	22417120	0.404484		chr1	25997798	25998390	0.921267		chr1	23916718	23917086	0.587463		chr1	26352665	26352815	0.865158		chr1	24890077	24890281	0.492525
chr1	24641879	24642159	0.286694		chr1	24416830	24417256	0.274217		chr1	25128201	25128701	0.467068		chr1	22420338	22420737	0.270531		chr1	26035997	26036241	0.877773		chr1	23952855	23953208	0.367658		chr1	26352971	26353121	0.92137		chr1	24894100	24894312	0.629018
chr1	24642413	24643376	1.00657		chr1	24481092	24481800	0.320657		chr1	25139873	25140547	0.42419		chr1	22428666	22428999	0.351512		chr1	26037169	26037335	0.597597		chr1	23958881	23959281	0.785013		chr1	26391562	26391801	0.472306		chr1	24898173	24898326	0.853141
chr1	24643440	24644381	0.264366		chr1	24534881	24535322	0.341756		chr1	25145588	25146456	0.40702		chr1	22451680	22452094	0.402342		chr1	26105078	26105308	0.37087		chr1	23959534	23959885	1.35935		chr1	26405732	26405969	0.546269		chr1	24900977	24901175	1.98897
chr1	24688561	24688852	0.552027		chr1	24536509	24537031	0.384534		chr1	25167440	25168425	0.283213		chr1	22642108	22642282	0.300274		chr1	26110864	26111178	0.645396		chr1	23980217	23980553	0.812093		chr1	26417119	26417287	0.654631		chr1	24901858	24902086	0.713249
chr1	24694257	24694809	0.37645		chr1	24587222	24587684	0.361276		chr1	25198806	25199061	0.429894		chr1	22704297	22704805	0.332779		chr1	26111297	26111928	1.36776		chr1	23980849	23981252	0.41397		chr1	26432109	26432477	0.689433		chr1	24920701	24920860	0.803032
chr1	24705312	24705936	0.357369		chr1	24599743	24599917	8.90423		chr1	25216098	25216412	0.260193		chr1	22711979	22712856	0.242598		chr1	26169678	26170059	0.776931		chr1	23995423	23995757	0.345288		chr1	26448010	26448211	0.500757		chr1	24925124	24925396	0.828441
chr1	24707739	24708021	0.430321		chr1	24642438	24643341	0.87002		chr1	25232075	25232895	0.824854		chr1	22889297	22889555	0.295313		chr1	26233865	26234516	0.959218		chr1	24003409	24004036	0.275367		chr1	26451245	26451494	0.473409		chr1	24930315	24930592	0.960281
chr1	24727454	24727920	0.367007		chr1	24643474	24644420	0.208869		chr1	25233116	25233414	1.16542		chr1	22976403	22976954	0.552028		chr1	26272359	26272737	0.615078		chr1	24028148	24028370	0.317114		chr1	26473027	26473320	1.13043		chr1	24935672	24936010	0.634251
chr1	24732956	24733667	0.43708		chr1	24688565	24688836	0.477384		chr1	25239416	25240483	0.76641		chr1	23019068	23019682	0.801896		chr1	26275584	26275817	0.549262		chr1	24070884	24071172	0.77624		chr1	26480550	26480794	0.548793		chr1	24964942	24965441	1.13685
chr1	24742226	24742865	0.322061		chr1	24694041	24694877	0.270669		chr1	25247315	25247919	0.93986		chr1	23098764	23099078	0.471775		chr1	26279628	26280223	0.509178		chr1	24112593	24112852	0.253968		chr1	26500240	26500497	0.626739		chr1	24988236	24988599	0.775372
chr1	24743481	24743903	0.363035		chr1	24705323	24705951	0.366095		chr1	25267653	25268127	0.338941		chr1	23113916	23114214	0.388482		chr1	26287440	26287652	0.598366		chr1	24150483	24150805	0.672503		chr1	26500735	26501318	0.660506		chr1	25019269	25019521	0.753286
chr1	24744630	24745688	0.557858		chr1	24707737	24707934	0.64545		chr1	25338743	25338976	0.455807		chr1	23116749	23116994	0.410262		chr1	26302377	26302575	0.50745		chr1	24182141	24182322	0.344898		chr1	26511194	26511408	0.745887		chr1	25022338	25022617	1.15563
chr1	24745921	24747227	0.351744		chr1	24727431	24728214	0.298341		chr1	25412628	25412784	0.426512		chr1	23147512	23147724	0.390831		chr1	26306547	26307066	0.970638		chr1	24187214	24187520	0.579771		chr1	26545638	26545982	1.26582		chr1	25022807	25023116	1.34305
chr1	24747836	24749692	0.477788		chr1	24732396	24733671	0.271564		chr1	25430078	25430388	1.51181		chr1	23167455	23168035	0.361664		chr1	26315316	26315641	0.845776		chr1	24199386	24199565	0.491474		chr1	26557616	26557766	0.80969		chr1	25032219	25032922	0.972332
chr1	24768879	24769961	0.382508		chr1	24743481	24744064	0.245217		chr1	25430746	25431269	0.63509		chr1	23177249	23177966	0.500064		chr1	26316192	26316460	0.664388		chr1	24351194	24351759	0.230416		chr1	26562713	26562948	0.623747		chr1	25037765	25037934	0.944597
chr1	24773395	24773719	0.390713		chr1	24744787	24745722	0.570171		chr1	25435720	25436176	0.429399		chr1	23184473	23184984	0.283061		chr1	26317727	26317973	0.988986		chr1	24391317	24391545	0.572635		chr1	26582603	26582941	0.472496		chr1	25064590	25064780	0.812638
chr1	24801142	24801400	0.316978		chr1	24745925	24746957	0.337039		chr1	25447572	25448162	0.793773		chr1	23344148	23344867	0.925034		chr1	26319579	26319927	0.899002		chr1	24391955	24392623	0.508062		chr1	26589212	26589417	0.515775		chr1	25101556	25101766	1.19419
chr1	24830324	24831030	0.351413		chr1	24747817	24749090	0.470545		chr1	25467570	25467840	0.498241		chr1	23368180	23368610	0.991209		chr1	26321592	26321796	0.905332		chr1	24415480	24416066	0.440452		chr1	26602222	26602873	0.725623		chr1	25139944	25140407	0.757009
chr1	24834997	24835262	0.620525		chr1	24749182	24749713	0.362232		chr1	25472558	25472887	0.960658		chr1	23369864	23370030	0.544738		chr1	26332932	26333082	0.584652		chr1	24416872	24417082	0.379446		chr1	26605638	26605794	0.791076		chr1	25145790	25146112	0.525672
chr1	24847951	24848512	0.590748		chr1	24751889	24752664	0.21789		chr1	25476119	25476821	0.653875		chr1	23403877	23404313	0.445118		chr1	26343110	26343269	1.21953		chr1	24481084	24481682	0.323756		chr1	26608227	26608381	0.788296		chr1	25148811	25149000	0.701976
chr1	24864322	24864752	0.543086		chr1	24767063	24767604	0.224758		chr1	25503871	25504230	0.242556		chr1	23497013	23497360	0.315428		chr1	26378139	26378787	0.419915		chr1	24534952	24535289	0.409244		chr1	26620383	26620771	1.34535		chr1	25204965	25205142	1.10527
chr1	24898143	24898587	0.383663		chr1	24768868	24769984	0.350514		chr1	25538192	25538519	0.253863		chr1	23531140	23531683	1.16313		chr1	26396316	26396585	0.477634		chr1	24536612	24536943	0.471955		chr1	26621201	26621624	0.698338		chr1	25232460	25232649	0.793115
chr1	24900112	24900506	0.277441		chr1	24830398	24831020	0.387159		chr1	25543408	25543868	0.714852		chr1	23537469	23537649	0.357451		chr1	26417073	26417313	0.708723		chr1	24587288	24587485	0.571329		chr1	26692984	26693334	0.867763		chr1	25233130	25233408	1.02484
chr1	24900707	24901813	0.261049		chr1	24834994	24835254	0.595409		chr1	25549463	25550450	0.627532		chr1	23539721	23540105	0.44932		chr1	26432071	26432459	0.668032		chr1	24599743	24599917	24.3922		chr1	26697007	26697268	0.992185		chr1	25238638	25238806	0.81168
chr1	24920578	24920862	0.381274		chr1	24847947	24848512	0.542458		chr1	25608440	25608974	0.441565		chr1	23544704	23545043	0.699288		chr1	26470200	26470632	0.498945		chr1	24642815	24643364	1.93169		chr1	26698206	26698370	0.990829		chr1	25239664	25239854	0.992387
chr1	24922672	24923098	0.268851		chr1	24864294	24864752	0.47899		chr1	25675943	25676605	0.4649		chr1	23554576	23555135	1.02156		chr1	26473001	26473294	0.989749		chr1	24688614	24688805	0.718962		chr1	26708004	26708154	1.05855		chr1	25240037	25240293	1.01151
chr1	24923211	24924268	0.32919		chr1	24898132	24898576	0.273742		chr1	25774694	25775257	0.425782		chr1	23559314	23559791	1.20912		chr1	26500243	26500507	0.616334		chr1	24694375	24694689	0.49048		chr1	26744076	26744430	0.544442		chr1	25247364	25247647	1.20035
chr1	24924401	24925984	0.307854		chr1	24900098	24900532	0.238563		chr1	25802820	25803404	0.503405		chr1	23567142	23567486	0.308214		chr1	26500927	26501360	0.548935		chr1	24705358	24705755	0.516364		chr1	26787823	26788356	1.06516		chr1	25267903	25268329	0.382948
chr1	24926429	24927278	0.308458		chr1	24900865	24901805	0.27015		chr1	25809664	25810024	0.373958		chr1	23577186	23577840	1.17106		chr1	26538781	26538946	0.789474		chr1	24707740	24707926	1.27534		chr1	26789212	26789402	1.26611		chr1	25397044	25397227	0.533631
chr1	24930179	24931024	0.544108		chr1	24920576	24920859	0.442824		chr1	25810929	25811123	0.433942		chr1	23590477	23590843	0.612935		chr1	26541896	26542167	0.696783		chr1	24733278	24733669	0.441125		chr1	26809107	26809293	0.803982		chr1	25397468	25397618	0.703467
chr1	24932310	24932594	0.536254		chr1	24923195	24924062	0.351952		chr1	25814166	25814355	0.377321		chr1	23594869	23595338	0.454886		chr1	26545660	26545951	1.3518		chr1	24744978	24745350	0.848255		chr1	26838989	26839308	0.513766		chr1	25429982	25430340	1.78653
chr1	24935698	24936139	0.41627		chr1	24924506	24925878	0.313201		chr1	25819707	25820287	0.597655		chr1	23600409	23600792	0.35499		chr1	26582754	26583005	0.511588		chr1	24748475	24749028	0.728371		chr1	26865053	26865367	0.562491		chr1	25431187	25431337	1.56445
chr1	24946865	24947859	0.352562		chr1	24926082	24927388	0.250773		chr1	25820498	25820963	0.500006		chr1	23619562	23620074	0.650743		chr1	26593816	26593973	0.469448		chr1	24769601	24769890	0.622348		chr1	26878028	26878358	0.489787		chr1	25439973	25440290	0.975768
chr1	24951427	24953031	0.206631		chr1	24930222	24931030	0.463408		chr1	25837326	25837601	0.350239		chr1	23634976	23635313	0.732524		chr1	26602435	26603035	0.399958		chr1	24773396	24773714	0.456742		chr1	26890190	26890635	0.752527		chr1	25447532	25447923	1.13208
chr1	24955063	24955813	0.272971		chr1	24932303	24932686	0.373268		chr1	25844850	25845195	0.314601		chr1	23637476	23637744	0.545735		chr1	26620328	26620783	1.73052		chr1	24801034	24801427	0.282713		chr1	26896431	26896588	0.773589		chr1	25456135	25456297	0.840742
chr1	24956928	24957347	0.402991		chr1	24935699	24936046	0.547779		chr1	25859437	25859676	0.442901		chr1	23653169	23653359	0.388756		chr1	26621474	26621670	0.942763		chr1	24830729	24831008	0.727865		chr1	26921569	26921844	0.61059		chr1	25467565	25467791	1.43036
chr1	24960153	24960504	0.264702		chr1	24947323	24947700	0.488993		chr1	25875204	25876033	0.511568		chr1	23657754	23657999	0.462537		chr1	26628042	26628280	0.547168		chr1	24835029	24835253	0.405426		chr1	26932564	26933024	0.72544		chr1	25472683	25472881	0.837345
chr1	24963073	24963864	0.344446		chr1	24948021	24948476	0.239195		chr1	25895379	25895708	1.04596		chr1	23665290	23665577	0.279324		chr1	26632903	26633133	0.524249		chr1	24847953	24848611	0.631739		chr1	26993443	26993706	3.40754		chr1	25476519	25476896	0.718445
chr1	24964794	24965591	0.968064		chr1	24951155	24953000	0.168724		chr1	25905035	25905980	0.411319		chr1	23691474	23691915	0.843704		chr1	26677522	26677768	0.641479		chr1	24864425	24864795	0.586095		chr1	27046027	27046329	0.614245		chr1	25477636	25477883	0.733722
chr1	24966376	24967007	0.246542		chr1	24955107	24955669	0.231122		chr1	25915018	25915256	0.371941		chr1	23720240	23721148	0.632153		chr1	26683344	26683496	0.674822		chr1	24898171	24898337	0.574969		chr1	27056955	27057108	0.718265		chr1	25520520	25520737	1.00116
chr1	24988097	24988609	0.45331		chr1	24956963	24957333	0.366518		chr1	25997707	25998351	0.880264		chr1	23723844	23723999	0.748732		chr1	26692991	26693335	0.866703		chr1	24900871	24901375	0.35794		chr1	27088647	27088820	0.685258		chr1	25543422	25543673	0.926068
chr1	25019204	25019776	0.495941		chr1	24960196	24960509	0.309714		chr1	26016469	26016787	0.285898		chr1	23727286	23727522	0.565036		chr1	26696915	26697428	0.791901		chr1	24901489	24901805	0.368315		chr1	27097489	27097721	0.773583		chr1	25562569	25562778	1.03728
chr1	25022118	25023431	0.739043		chr1	24963094	24963864	0.359297		chr1	26035358	26035711	0.403426		chr1	23728208	23728390	0.497275		chr1	26698186	26698370	1.02553		chr1	24920682	24920880	0.48023		chr1	27104025	27104254	0.674841		chr1	25608615	25608877	0.585178
chr1	25028474	25029149	0.350127		chr1	24964824	24965663	0.663839		chr1	26104988	26105311	0.479451		chr1	23728534	23729339	0.613111		chr1	26743769	26743969	1.47939		chr1	24922695	24922857	0.642661		chr1	27155157	27155733	0.890296		chr1	25690181	25690378	0.516358
chr1	25029388	25030305	0.263277		chr1	24966458	24967013	0.254698		chr1	26111571	26111977	0.880831		chr1	23743183	23743578	0.881389		chr1	26744094	26744291	0.687294		chr1	24925191	24925399	0.672696		chr1	27161768	27161954	0.662881		chr1	25711645	25711803	0.541147
chr1	25031628	25032952	0.646445		chr1	24988031	24988832	0.338848		chr1	26126098	26126799	0.635144		chr1	23751354	23751601	0.465588		chr1	26781031	26781305	0.467892		chr1	24930303	24930688	0.7159		chr1	27168439	27168709	0.983518		chr1	25770601	25770861	0.556397
chr1	25033191	25035281	0.329887		chr1	25019204	25019808	0.381429		chr1	26145041	26145489	0.547923		chr1	23772242	23772454	0.660781		chr1	26786871	26787138	1.12535		chr1	24935689	24936018	0.522526		chr1	27178261	27178412	0.849628		chr1	25804560	25804737	1.71569
chr1	25037182	25038246	0.345127		chr1	25022147	25023226	0.773695		chr1	26169648	26170025	1.01826		chr1	23778200	23778775	0.597382		chr1	26787323	26788344	0.964192		chr1	24947323	24947698	0.41299		chr1	27195791	27195944	0.549462		chr1	25843449	25843671	0.777244
chr1	25064564	25065002	0.345426		chr1	25028283	25029119	0.293055		chr1	26233828	26234513	1.31667		chr1	23790769	23791209	0.401818		chr1	26789217	26789388	0.92732		chr1	24964954	24965513	0.902344		chr1	27197935	27198235	0.529738		chr1	25861899	25862110	0.55602
chr1	25095568	25095985	0.292243		chr1	25029316	25030106	0.253804		chr1	26234897	26235322	0.505645		chr1	23791572	23792037	0.295845		chr1	26800604	26800847	0.442466		chr1	24988074	24988563	0.359914		chr1	27234167	27234770	1.41962		chr1	25875306	25875728	0.602107
chr1	25099241	25100773	0.233318		chr1	25031630	25033083	0.537256		chr1	26275572	26275886	0.590537		chr1	23800529	23800986	0.974047		chr1	26810092	26810347	0.973622		chr1	25019296	25019638	0.538756		chr1	27240957	27241118	1.04779		chr1	25886389	25886583	0.459883
chr1	25101385	25101799	0.511988		chr1	25033190	25034572	0.353471		chr1	26279651	26280209	0.54095		chr1	23809683	23810124	0.707927		chr1	26820704	26821225	0.366139		chr1	25022155	25023220	0.723094		chr1	27269146	27269296	1.19889		chr1	25895488	25895660	0.636201
chr1	25140021	25140473	0.568285		chr1	25037148	25037610	0.283523		chr1	26284743	26285326	0.411697		chr1	23810860	23811123	0.568534		chr1	26826468	26826811	0.502835		chr1	25032219	25032713	0.65115		chr1	27284661	27284947	0.719876		chr1	25906407	25906696	1.78009
chr1	25145733	25146361	0.400469		chr1	25037753	25038084	0.465074		chr1	26288337	26289490	0.363785		chr1	23825320	23826258	0.461175		chr1	26833541	26834029	0.495667		chr1	25033993	25034280	0.906309		chr1	27314656	27314806	0.800569		chr1	25938443	25938633	0.498262
chr1	25148735	25148997	0.525969		chr1	25064553	25065022	0.321671		chr1	26306657	26307837	0.291007		chr1	23838332	23839003	0.717909		chr1	26838949	26839314	0.649098		chr1	25037721	25038010	0.627496		chr1	27321967	27322126	0.66482		chr1	25997961	25998248	1.99769
chr1	25168512	25168748	0.289225		chr1	25095609	25096149	0.260973		chr1	26315201	26315796	0.783377		chr1	23854676	23854911	0.261889		chr1	26865053	26865365	0.777735		chr1	25064564	25064790	0.452829		chr1	27341817	27342086	0.623171		chr1	26035987	26036236	0.727283
chr1	25198823	25199057	0.375213		chr1	25099062	25100962	0.214627		chr1	26317743	26318046	1.53204		chr1	23865130	23865929	0.28999		chr1	26865981	26866206	0.680532		chr1	25099728	25099954	0.374473		chr1	27357583	27357865	0.779587		chr1	26105073	26105324	0.519717
chr1	25204881	25205153	0.620926		chr1	25101421	25101928	0.411974		chr1	26318737	26318948	0.697613		chr1	23887993	23888708	0.317583		chr1	26878020	26878321	0.418641		chr1	25101448	25101771	0.560849		chr1	27360312	27360472	0.740238		chr1	26111013	26111222	0.743045
chr1	25231982	25232919	0.521133		chr1	25128271	25128691	0.320716		chr1	26321568	26321802	0.894714		chr1	23889047	23889332	0.321609		chr1	26889992	26890467	0.685103		chr1	25128245	25128553	0.281125		chr1	27365508	27365767	1.11282		chr1	26111284	26111986	1.39927
chr1	25233106	25233480	0.847071		chr1	25139877	25140462	0.407815		chr1	26332930	26333082	0.582206		chr1	23910007	23910471	0.582075		chr1	26921458	26922045	0.422092		chr1	25140051	25140485	0.473517		chr1	27388497	27388751	0.949836		chr1	26126384	26126649	0.576913
chr1	25236582	25237470	0.27282		chr1	25145560	25146353	0.298061		chr1	26378031	26378911	0.535337		chr1	23910928	23911225	0.561121		chr1	26932564	26932884	0.770411		chr1	25145581	25146175	0.409336		chr1	27418505	27418672	0.873386		chr1	26128988	26129138	0.750489
chr1	25239553	25240494	0.676192		chr1	25148778	25148995	0.596792		chr1	26391563	26391745	0.371047		chr1	23916359	23917090	0.430272		chr1	26980328	26980516	0.43708		chr1	25148795	25148990	0.62793		chr1	27421406	27421556	0.906107		chr1	26138332	26138561	0.4737
chr1	25247359	25247990	0.604301		chr1	25198832	25199064	0.39934		chr1	26417063	26417519	0.665667		chr1	23958808	23959319	0.960328		chr1	26993469	26993816	1.94097		chr1	25204931	25205147	0.867578		chr1	27428824	27428987	0.787935		chr1	26169643	26170013	1.16063
chr1	25267623	25268206	0.234729		chr1	25204891	25205151	0.650752		chr1	26431996	26432875	0.634566		chr1	23959537	23959908	1.42708		chr1	27001816	27002457	0.438442		chr1	25232413	25232904	0.714546		chr1	27445688	27445995	2.02208		chr1	26225281	26225431	0.917768
chr1	25336816	25337138	0.254313		chr1	25231999	25232908	0.455627		chr1	26470255	26470632	0.74944		chr1	23964297	23964895	0.439025		chr1	27044619	27044806	0.54962		chr1	25233124	25233441	0.985464		chr1	27448700	27448907	0.980041		chr1	26228786	26228955	0.78489
chr1	25337951	25338652	0.386298		chr1	25233112	25233665	0.514867		chr1	26472086	26472550	0.711578		chr1	23977114	23977447	0.576594		chr1	27056953	27057199	0.663029		chr1	25239594	25240302	0.84272		chr1	27481904	27482235	0.646804		chr1	26233900	26234491	0.886209
chr1	25338743	25339193	0.394828		chr1	25236483	25237522	0.2841		chr1	26472991	26473349	0.718172		chr1	23979825	23980563	0.476189		chr1	27097458	27097725	0.833875		chr1	25247358	25247918	0.72346		chr1	27490133	27490721	1.33224		chr1	26253339	26253572	0.475927
chr1	25429908	25430354	0.887934		chr1	25239562	25240505	0.674317		chr1	26500199	26501203	0.77516		chr1	24003078	24004162	0.22374		chr1	27099599	27099827	0.50469		chr1	25267843	25268045	0.288564		chr1	27500250	27500437	0.898076		chr1	26264817	26264990	0.863487
chr1	25435416	25436251	0.309146		chr1	25247358	25248053	0.482734		chr1	26501497	26501779	0.450256		chr1	24028100	24028388	0.465702		chr1	27112145	27112367	0.521368		chr1	25336887	25337156	0.45777		chr1	27526881	27527078	0.747895		chr1	26279738	26280151	1.1056
chr1	25447495	25448288	0.53481		chr1	25267627	25268224	0.199225		chr1	26523371	26523801	0.305677		chr1	24046391	24046760	0.268768		chr1	27134173	27134387	0.814264		chr1	25338178	25338570	0.517343		chr1	27540979	27541129	0.691308		chr1	26302387	26302574	0.795648
chr1	25467207	25467916	0.381524		chr1	25336773	25337374	0.213797		chr1	26537907	26538393	0.526313		chr1	24070867	24071180	0.833661		chr1	27155083	27155601	1.0234		chr1	25338754	25339019	0.581582		chr1	27568476	27568911	0.724641		chr1	26303624	26303780	1.02749
chr1	25472298	25473017	0.463285		chr1	25337964	25338629	0.34849		chr1	26541797	26542595	0.653458		chr1	24112577	24112865	0.258805		chr1	27161696	27161971	1.31287		chr1	25429914	25430335	0.86704		chr1	27575959	27576247	0.413856		chr1	26306530	26307022	1.03757
chr1	25473675	25474123	0.445844		chr1	25338743	25339652	0.255696		chr1	26580830	26581282	0.456682		chr1	24150483	24150803	0.553727		chr1	27196003	27196153	0.894029		chr1	25430930	25431213	0.45358		chr1	27590382	27590532	0.784934		chr1	26314963	26315113	1.20819
chr1	25476014	25476998	0.454071		chr1	25429971	25430331	0.817099		chr1	26582429	26583043	0.41157		chr1	24187095	24187512	0.511212		chr1	27197704	27198480	0.464991		chr1	25447522	25447939	0.765695		chr1	27604074	27604265	1.31064		chr1	26315461	26315658	1.51286
chr1	25477426	25477894	0.329867		chr1	25435404	25436343	0.293905		chr1	26597606	26597827	0.344614		chr1	24189569	24189908	0.591336		chr1	27202196	27202346	0.529947		chr1	25467222	25467777	0.731439		chr1	27608664	27608943	1.14893		chr1	26316241	26316471	1.47212
chr1	25520339	25520963	0.379353		chr1	25445886	25446429	0.22863		chr1	26602144	26602663	0.370721		chr1	24190945	24191284	0.446553		chr1	27234158	27234782	1.34747		chr1	25472616	25472883	0.645208		chr1	27610963	27611131	0.914057		chr1	26319656	26319917	1.11851
chr1	25522117	25522768	0.324733		chr1	25447183	25448302	0.391288		chr1	26620137	26620964	1.11727		chr1	24199288	24199629	0.529697		chr1	27252695	27253098	0.827169		chr1	25473690	25474004	0.593531		chr1	27626182	27626358	0.949924		chr1	26321613	26321764	0.985699
chr1	25543438	25543872	0.450156		chr1	25467154	25467908	0.397308		chr1	26621249	26621624	0.65352		chr1	24203384	24204003	0.357559		chr1	27284650	27285148	0.691872		chr1	25476372	25476905	0.505322		chr1	27632930	27633154	1.14959		chr1	26332931	26333082	0.835696
chr1	25549187	25550488	0.437988		chr1	25472221	25472913	0.396521		chr1	26627982	26628350	0.548039		chr1	24351080	24351641	0.308479		chr1	27321621	27322206	0.507794		chr1	25520392	25520775	0.561466		chr1	27636361	27636708	1.5814		chr1	26432075	26432392	0.69441
chr1	25562567	25562862	0.677049		chr1	25473696	25474114	0.395282		chr1	26632986	26633418	0.441228		chr1	24391320	24391540	0.384816		chr1	27357570	27357809	0.960101		chr1	25522314	25522728	0.520817		chr1	27643956	27644241	0.763349		chr1	26440101	26440251	0.86803
chr1	25608439	25608895	0.451698		chr1	25475837	25477036	0.389357		chr1	26677251	26677809	0.543034		chr1	24391860	24392618	0.494403		chr1	27360325	27360733	0.471126		chr1	25543417	25543708	0.625566		chr1	27649920	27650070	0.631184		chr1	26470359	26470630	0.63501
chr1	25615563	25616697	0.240617		chr1	25477430	25477956	0.291948		chr1	26692092	26692731	0.843234		chr1	24415441	24416066	0.610372		chr1	27365493	27366009	1.22198		chr1	25549625	25550257	0.550754		chr1	27658123	27658525	1.55353		chr1	26472882	26473294	1.1788
chr1	25676004	25676670	0.316892		chr1	25520353	25520964	0.497698		chr1	26693001	26693359	1.03039		chr1	24429604	24429890	0.265194		chr1	27388497	27388718	0.501856		chr1	25562347	25562862	0.486603		chr1	27658644	27658859	1.26628		chr1	26478467	26478627	0.628139
chr1	25774703	25775403	0.231959		chr1	25522192	25522768	0.381353		chr1	26698051	26698475	0.747109		chr1	24481144	24481762	0.331818		chr1	27392232	27392601	0.732029		chr1	25608453	25608885	0.34546		chr1	27659631	27659932	2.13418		chr1	26500259	26500475	0.89202
chr1	25802800	25803391	0.370917		chr1	25543453	25543705	0.527199		chr1	26723979	26724749	0.324023		chr1	24502764	24503324	0.22606		chr1	27395407	27395639	0.71701		chr1	25616384	25616630	0.307849		chr1	27663175	27663340	1.29482		chr1	26500674	26501104	0.783249
chr1	25810905	25811295	0.331683		chr1	25549172	25550456	0.367965		chr1	26743780	26744530	0.554868		chr1	24527280	24527493	0.250102		chr1	27418444	27418921	1.28528		chr1	25629112	25629314	0.292411		chr1	27667077	27667287	0.957798		chr1	26508831	26508997	0.766227
chr1	25819671	25820201	0.393407		chr1	25562575	25562848	0.661394		chr1	26787373	26788218	0.784692		chr1	24534944	24535289	0.444462		chr1	27421991	27422224	0.787747		chr1	25676039	25676409	0.255723		chr1	27669247	27669419	0.731446		chr1	26517976	26518126	0.800581
chr1	25820590	25821563	0.318293		chr1	25608446	25608901	0.396296		chr1	26788961	26789431	0.741466		chr1	24536283	24536957	0.407569		chr1	27435876	27436122	0.526783		chr1	25692689	25692844	0.330289		chr1	27672151	27672324	1.13924		chr1	26545658	26545936	1.49369
chr1	25837344	25837595	0.328732		chr1	25676004	25676988	0.260081		chr1	26810083	26810365	0.450144		chr1	24587289	24587510	0.567166		chr1	27436634	27436900	0.482739		chr1	25730708	25731039	0.252097		chr1	27702329	27702497	0.607932		chr1	26548768	26548918	0.849228
chr1	25874495	25874888	0.254285		chr1	25730758	25731045	0.310014		chr1	26811125	26811518	0.220105		chr1	24599743	24599917	11.5344		chr1	27442690	27443057	0.629583		chr1	25802931	25803324	0.400241		chr1	27705318	27705522	0.579481		chr1	26566102	26566252	0.670016
chr1	25875173	25876075	0.301104		chr1	25774985	25775403	0.211536		chr1	26820649	26821552	0.481641		chr1	24642778	24643363	1.69897		chr1	27445683	27445995	1.31222		chr1	25804560	25804737	0.624978		chr1	27719160	27719412	0.432097		chr1	26587504	26587716	0.636951
chr1	25895326	25895781	0.441543		chr1	25802720	25803460	0.362247		chr1	26826443	26826745	0.629145		chr1	24643528	24643752	0.490809		chr1	27453914	27454187	0.392198		chr1	25810928	25811300	0.340547		chr1	27725593	27726408	0.782828		chr1	26602414	26602830	1.37182
chr1	25904650	25905339	0.287044		chr1	25809659	25810014	0.281771		chr1	26833513	26833999	0.848073		chr1	24688569	24688840	0.456133		chr1	27472628	27472785	0.660372		chr1	25814136	25814354	0.292071		chr1	27741140	27741307	0.956979		chr1	26607870	26608020	1.41055
chr1	25906319	25906833	0.642097		chr1	25810905	25811284	0.296033		chr1	26838749	26839397	0.821577		chr1	24694299	24694693	0.504801		chr1	27482093	27482539	0.515123		chr1	25819714	25820043	0.460929		chr1	27759742	27759926	0.526839		chr1	26620471	26620862	1.66593
chr1	25997596	25998483	0.501215		chr1	25819714	25820219	0.349499		chr1	26864675	26865484	0.819184		chr1	24705315	24705715	0.484791		chr1	27489194	27489344	0.793857		chr1	25820693	25820963	0.38603		chr1	27772819	27772969	0.785865		chr1	26621283	26621624	1.05131
chr1	26035193	26035583	0.246233		chr1	25820592	25821483	0.291856		chr1	26865971	26866496	0.564658		chr1	24707741	24707927	0.685122		chr1	27490100	27490672	1.2762		chr1	25844868	25845217	0.269003		chr1	27776750	27776901	1.21869		chr1	26643934	26644111	0.546966
chr1	26035993	26036272	0.478022		chr1	25837382	25837603	0.35637		chr1	26890147	26890611	1.01124		chr1	24727452	24727813	0.400117		chr1	27491865	27492089	0.707742		chr1	25859266	25859659	0.257833		chr1	27830542	27831015	1.35186		chr1	26676112	26676293	0.594827
chr1	26110716	26112782	0.497867		chr1	25872746	25873045	0.398377		chr1	26899951	26900887	0.412785		chr1	24733275	24733696	0.604702		chr1	27525561	27525776	0.559519		chr1	25859905	25860157	0.301912		chr1	27865416	27865647	0.874473		chr1	26692974	26693340	0.809483
chr1	26126307	26126899	0.430568		chr1	25875206	25876164	0.283725		chr1	26921277	26922205	0.315168		chr1	24742309	24742787	0.474635		chr1	27556834	27557164	0.498346		chr1	25875504	25876028	0.436332		chr1	27872324	27872631	1.45231		chr1	26698191	26698375	1.02858
chr1	26145030	26145449	0.397352		chr1	25895360	25895877	0.415632		chr1	26993469	26993742	0.94943		chr1	24744904	24745396	1.08176		chr1	27568513	27568870	0.848525		chr1	25895364	25895679	0.541877		chr1	27875296	27875534	1.2394		chr1	26709461	26709775	1.76682
chr1	26169661	26170329	0.487669		chr1	25904752	25905570	0.261509		chr1	26997747	26998190	0.330969		chr1	24748227	24749023	0.666795		chr1	27574834	27575003	0.542423		chr1	25906390	25906730	1.01545		chr1	27884318	27884507	0.728143		chr1	26721933	26722132	0.54552
chr1	26233771	26234511	0.861562		chr1	25906379	25906843	0.632157		chr1	27001928	27002470	0.361726		chr1	24769270	24769954	0.520544		chr1	27599094	27599254	0.665202		chr1	25997746	25998495	0.656775		chr1	27891484	27891809	0.649124		chr1	26736651	26736801	0.687735
chr1	26234885	26235322	0.332442		chr1	25997613	25998681	0.435503		chr1	27044527	27044994	0.643277		chr1	24801127	24801466	0.378682		chr1	27604105	27604341	1.35161		chr1	26035992	26036241	0.777534		chr1	27914552	27914868	0.674945		chr1	26743770	26743920	0.855919
chr1	26237288	26237800	0.303683		chr1	26035206	26035587	0.262702		chr1	27045893	27046178	0.413341		chr1	24827251	24827710	0.29651		chr1	27608624	27608992	1.45266		chr1	26101099	26101274	0.394926		chr1	27928964	27929116	1.22776		chr1	26786980	26787131	0.908813
chr1	26275561	26275886	0.512305		chr1	26035995	26036248	0.540573		chr1	27099171	27100093	0.50702		chr1	24830729	24831012	0.444929		chr1	27618387	27618560	0.587493		chr1	26105004	26105386	0.273615		chr1	27930037	27930187	1.46134		chr1	26787791	26788344	1.41173
chr1	26279534	26280704	0.36175		chr1	26105078	26105380	0.331328		chr1	27106712	27107275	0.230868		chr1	24835016	24835236	0.531952		chr1	27623472	27623631	0.873939		chr1	26110830	26111984	0.781326		chr1	28028531	28028745	0.672694		chr1	26810122	26810316	1.10741
chr1	26284558	26285370	0.259397		chr1	26110712	26112739	0.443109		chr1	27112011	27112541	0.627474		chr1	24847951	24848609	0.6755		chr1	27626167	27626640	0.764166		chr1	26126332	26126681	0.416125		chr1	28059612	28059793	1.0204		chr1	26820885	26821180	0.888539
chr1	26287310	26287689	0.388044		chr1	26126096	26127550	0.229767		chr1	27134022	27134458	0.411169		chr1	24864356	24864773	0.594404		chr1	27631652	27631981	1.00365		chr1	26145069	26145466	0.443636		chr1	28076691	28076863	0.869911		chr1	26826539	26826757	1.48982
chr1	26288280	26289530	0.236588		chr1	26145021	26145531	0.342491		chr1	27135668	27135871	0.37611		chr1	24898148	24898428	0.57423		chr1	27632445	27633179	0.990572		chr1	26169652	26170173	0.589864		chr1	28088495	28089140	1.29039		chr1	26838950	26839309	0.735198
chr1	26306509	26307765	0.443289		chr1	26169674	26170303	0.401413		chr1	27154975	27155390	0.731268		chr1	24901377	24901799	0.352773		chr1	27634251	27634417	1.04791		chr1	26233882	26234511	0.765002		chr1	28091153	28091534	0.997142		chr1	26865054	26865341	0.769169
chr1	26314991	26316613	0.332823		chr1	26233786	26234508	0.690168		chr1	27161507	27162045	0.482263		chr1	24920576	24920853	0.508904		chr1	27642727	27642983	0.457322		chr1	26235037	26235312	0.386548		chr1	28097756	28098045	0.809106		chr1	26866365	26866551	0.697257
chr1	26317241	26318344	0.412027		chr1	26234899	26235323	0.282527		chr1	27234143	27234812	0.972092		chr1	24923503	24923919	0.649811		chr1	27643921	27644211	0.654105		chr1	26275574	26275868	0.552442		chr1	28115302	28115746	0.616823		chr1	26878029	26878324	0.612588
chr1	26318577	26318965	0.359982		chr1	26237267	26237826	0.302957		chr1	27250720	27250991	0.455745		chr1	24925100	24925415	0.78342		chr1	27659068	27659456	0.709074		chr1	26279642	26280150	0.586765		chr1	28124723	28124890	0.896792		chr1	26890198	26890519	1.2385
chr1	26319373	26319998	0.472358		chr1	26275565	26275868	0.579943		chr1	27252425	27253042	0.364498		chr1	24930302	24930719	0.809113		chr1	27659630	27659984	1.91196		chr1	26287359	26287647	0.444197		chr1	28128006	28128346	0.888272		chr1	26930618	26930817	0.745624
chr1	26321433	26321814	0.52109		chr1	26279518	26280703	0.341657		chr1	27253695	27254452	0.363569		chr1	24932319	24932536	0.767958		chr1	27663175	27663407	1.00716		chr1	26306513	26307098	0.830769		chr1	28129485	28129635	0.903129		chr1	26932579	26932872	1.00866
chr1	26377955	26378842	0.416422		chr1	26285946	26286131	0.298406		chr1	27296680	27296964	0.373411		chr1	24935706	24936022	0.546479		chr1	27669224	27669430	0.709468		chr1	26315334	26315649	0.51402		chr1	28139520	28139670	0.912808		chr1	26967018	26967201	0.87248
chr1	26396313	26396632	0.311916		chr1	26287254	26287682	0.348152		chr1	27300739	27301121	0.492025		chr1	24947331	24947682	0.576579		chr1	27670435	27670585	0.579029		chr1	26316093	26316466	0.728602		chr1	28143552	28143702	0.920253		chr1	26974896	26975074	1.03247
chr1	26417052	26417415	0.569401		chr1	26288334	26289516	0.256568		chr1	27322828	27323149	0.270252		chr1	24963482	24963831	0.553093		chr1	27672109	27672324	0.898662		chr1	26317728	26317995	0.961083		chr1	28144426	28144753	0.877568		chr1	26993494	26993884	3.05133
chr1	26431964	26432877	0.40262		chr1	26306503	26307901	0.337333		chr1	27332838	27333121	0.366208		chr1	24964897	24965526	1.13974		chr1	27689429	27689800	0.393483		chr1	26319651	26319927	0.849959		chr1	28167446	28167833	0.89251		chr1	27001735	27002236	0.49585
chr1	26470185	26470757	0.333063		chr1	26314942	26315934	0.342644		chr1	27357360	27357800	0.339017		chr1	24988143	24988607	0.476232		chr1	27725517	27726329	1.11484		chr1	26321567	26321802	0.77414		chr1	28169215	28169873	0.878682		chr1	27032389	27032702	0.810403
chr1	26471663	26472608	0.354755		chr1	26316104	26316772	0.272443		chr1	27360008	27360307	0.307771		chr1	25019286	25019647	0.745499		chr1	27760776	27761123	0.343599		chr1	26332931	26333082	0.50413		chr1	28172735	28173152	1.07329		chr1	27044604	27044809	0.736373
chr1	26473001	26473347	0.940585		chr1	26317266	26318276	0.358783		chr1	27365306	27365987	1.18584		chr1	25022230	25023159	1.00181		chr1	27772809	27773360	0.555517		chr1	26378148	26378770	0.440555		chr1	28175287	28175497	0.920572		chr1	27056955	27057108	0.756163
chr1	26500206	26501784	0.442043		chr1	26318521	26318959	0.325356		chr1	27366881	27367112	0.530022		chr1	25028700	25029103	0.600463		chr1	27830367	27830984	0.818017		chr1	26391578	26391748	0.3652		chr1	28199832	28200324	1.30527		chr1	27097454	27097711	0.809665
chr1	26531182	26531612	0.250208		chr1	26319365	26319989	0.45664		chr1	27395239	27395762	0.446214		chr1	25031690	25032607	0.684269		chr1	27858171	27858412	0.554971		chr1	26396314	26396583	0.323965		chr1	28208909	28209229	0.643736		chr1	27125071	27125281	1.00134
chr1	26538093	26538479	0.315613		chr1	26321442	26321880	0.398027		chr1	27416364	27416882	0.67787		chr1	25033993	25034535	0.719621		chr1	27862990	27863497	0.481083		chr1	26417087	26417410	0.519373		chr1	28235846	28236326	0.864829		chr1	27155075	27155291	0.683174
chr1	26538566	26538961	0.335087		chr1	26377942	26378933	0.389368		chr1	27418339	27419171	0.550954		chr1	25037763	25038025	0.579518		chr1	27865481	27865636	0.926349		chr1	26431980	26432670	0.386855		chr1	28247115	28247502	1.28274		chr1	27174645	27174837	0.600445
chr1	26541465	26542742	0.379901		chr1	26396313	26396611	0.338751		chr1	27430676	27431253	0.395025		chr1	25064532	25064982	0.349431		chr1	27872393	27872634	1.03547		chr1	26470266	26470631	0.512545		chr1	28248430	28248767	0.86909		chr1	27197953	27198235	0.871784
chr1	26542883	26543612	0.349462		chr1	26417078	26417410	0.544926		chr1	27435784	27436329	0.460411		chr1	25095656	25095985	0.444044		chr1	27875277	27875511	0.709602		chr1	26472087	26472578	0.593055		chr1	28259168	28259553	1.27316		chr1	27234172	27234834	1.16486
chr1	26545595	26546499	0.485887		chr1	26431963	26432878	0.323072		chr1	27436544	27436828	0.937156		chr1	25099691	25100050	0.384756		chr1	27883939	27884183	0.56358		chr1	26472982	26473297	1.06372		chr1	28322427	28322582	0.506884		chr1	27235331	27235557	1.098
chr1	26579647	26580115	0.273832		chr1	26470199	26470654	0.26638		chr1	27442729	27443148	0.670599		chr1	25101416	25101777	0.650902		chr1	27884304	27884633	0.641937		chr1	26478429	26478647	0.332209		chr1	28328793	28329491	0.857328		chr1	27243029	27243324	0.668035
chr1	26580802	26581362	0.372903		chr1	26471455	26472724	0.246187		chr1	27445578	27446102	1.45127		chr1	25128198	25128627	0.3341		chr1	27891503	27891875	0.528807		chr1	26500223	26500544	0.60933		chr1	28348668	28348818	0.77116		chr1	27253927	27254097	1.09701
chr1	26582602	26583280	0.308112		chr1	26473009	26473347	0.78742		chr1	27465020	27465932	0.32262		chr1	25139946	25140487	0.515566		chr1	27914406	27914873	0.821283		chr1	26500747	26501591	0.536519		chr1	28359723	28359903	0.56554		chr1	27259178	27259456	1.14164
chr1	26602385	26603048	0.565833		chr1	26500188	26501770	0.376129		chr1	27482126	27482627	0.427599		chr1	25145760	25146357	0.367246		chr1	27917706	27917996	0.37586		chr1	26541890	26542158	0.511241		chr1	28369474	28369741	0.896691		chr1	27276665	27276897	0.719775
chr1	26618494	26618960	0.260363		chr1	26537916	26538994	0.26154		chr1	27490088	27490681	1.51942		chr1	25148785	25148995	0.712474		chr1	27928649	27929044	0.478995		chr1	26545623	26545973	1.16881		chr1	28372008	28372172	0.82501		chr1	27284559	27284978	0.981004
chr1	26620186	26620856	0.872751		chr1	26541540	26542673	0.35441		chr1	27499772	27500489	0.399549		chr1	25198883	25199180	0.252506		chr1	27959490	27960224	0.389679		chr1	26580908	26581338	0.328137		chr1	28378485	28378668	0.556723		chr1	27321964	27322144	1.30959
chr1	26621205	26621927	0.46558		chr1	26542834	26543811	0.242422		chr1	27525344	27526289	0.546325		chr1	25204892	25205151	0.751308		chr1	28056312	28056848	0.46533		chr1	26582795	26583028	0.334172		chr1	28409786	28410035	3.05059		chr1	27341862	27342040	0.923657
chr1	26627887	26628499	0.382323		chr1	26545603	26546070	0.725564		chr1	27528038	27528319	0.522521		chr1	25216006	25216390	0.22566		chr1	28074094	28074244	0.81559		chr1	26593516	26594041	0.225352		chr1	28415252	28415595	0.52568		chr1	27357484	27357848	0.698122
chr1	26633011	26633340	0.269881		chr1	26580867	26581376	0.383028		chr1	27556777	27557176	0.82973		chr1	25232257	25232904	0.634		chr1	28088478	28089055	1.14682		chr1	26597645	26597815	0.394793		chr1	28449751	28450437	0.460478		chr1	27365470	27365740	1.56658
chr1	26677274	26677970	0.322607		chr1	26582752	26583278	0.348958		chr1	27568300	27569030	0.615991		chr1	25233117	25233439	1.05568		chr1	28091211	28091549	0.737531		chr1	26602426	26603001	0.582502		chr1	28487686	28487870	0.782526		chr1	27388568	27388724	0.675544
chr1	26692078	26693671	0.491918		chr1	26602373	26603738	0.410139		chr1	27595067	27595598	0.302206		chr1	25239593	25240398	0.705518		chr1	28115224	28115708	0.558832		chr1	26609018	26609192	0.36665		chr1	28490558	28490729	0.595796		chr1	27418493	27418708	1.43705
chr1	26693867	26694921	0.233892		chr1	26618464	26618937	0.265082		chr1	27603936	27604342	1.05638		chr1	25247362	25247970	0.561121		chr1	28128006	28128342	0.508685		chr1	26620340	26620783	1.08573		chr1	28505866	28506204	1.15125		chr1	27418833	27419047	0.69932
chr1	26696837	26697353	0.395334		chr1	26620195	26620861	0.805769		chr1	27618354	27618721	0.889689		chr1	25267772	25268298	0.279029		chr1	28128485	28128635	1.11622		chr1	26621228	26621670	0.644678		chr1	28518031	28518381	0.944023		chr1	27436634	27436794	0.801236
chr1	26698028	26698758	0.474936		chr1	26621224	26621691	0.492506		chr1	27623460	27623631	0.708583		chr1	25330832	25331002	0.380859		chr1	28144427	28144799	0.81824		chr1	26628028	26628409	0.352177		chr1	28541528	28541682	0.643977		chr1	27445583	27446007	1.44606
chr1	26702705	26702973	0.356677		chr1	26627930	26628508	0.343016		chr1	27624820	27625592	0.841184		chr1	25337997	25338558	0.498905		chr1	28154709	28154927	0.44534		chr1	26632935	26633282	0.403831		chr1	28552596	28553119	1.51084		chr1	27454066	27454268	0.894355
chr1	26705911	26706603	0.244014		chr1	26677241	26677850	0.342225		chr1	27630883	27631080	0.712401		chr1	25338734	25339183	0.444663		chr1	28169391	28169696	1.09104		chr1	26677314	26677772	0.363583		chr1	28581551	28582063	0.651707		chr1	27456226	27456376	0.840004
chr1	26723240	26724988	0.212184		chr1	26692051	26693634	0.464088		chr1	27631316	27631932	0.632121		chr1	25429943	25430340	0.826654		chr1	28172798	28173243	1.22858		chr1	26692133	26692629	0.471731		chr1	28587079	28587325	0.868932		chr1	27471233	27471464	0.581273
chr1	26743768	26745342	0.316306		chr1	26698012	26698767	0.45189		chr1	27658535	27659456	0.520263		chr1	25430795	25431244	0.394413		chr1	28175101	28175480	0.766595		chr1	26692967	26693344	0.697441		chr1	28614673	28614853	0.655971		chr1	27481931	27482170	0.773716
chr1	26786519	26788424	0.582721		chr1	26700802	26701529	0.231844		chr1	27662770	27663432	0.87053		chr1	25447522	25447993	0.774435		chr1	28176551	28176826	0.881558		chr1	26698177	26698385	0.643527		chr1	28628145	28628319	1.66173		chr1	27489214	27489622	1.39998
chr1	26789209	26789421	0.845651		chr1	26705958	26706613	0.234358		chr1	27669200	27669630	0.676428		chr1	25467222	25467775	0.572567		chr1	28199473	28199697	0.994452		chr1	26706021	26706209	0.480216		chr1	28642989	28643250	1.91997		chr1	27490109	27490665	0.836273
chr1	26810076	26810355	0.527934		chr1	26723375	26724988	0.222924		chr1	27672103	27672686	0.819071		chr1	25472520	25472896	0.679859		chr1	28199850	28200334	1.61228		chr1	26724450	26724622	0.443308		chr1	28648166	28649113	1.45625		chr1	27520208	27520376	0.957806
chr1	26811125	26811407	0.252697		chr1	26743779	26744925	0.377594		chr1	27689067	27689880	0.349895		chr1	25473788	25474048	0.623187		chr1	28208921	28209165	0.401648		chr1	26743770	26744462	0.545884		chr1	28668596	28668933	0.758569		chr1	27525608	27525778	0.819049
chr1	26820790	26821280	0.471446		chr1	26786292	26788417	0.478062		chr1	27719664	27719942	0.248796		chr1	25476345	25476910	0.572256		chr1	28235848	28236284	0.872201		chr1	26786862	26787294	0.558795		chr1	28672700	28672850	0.630995		chr1	27540970	27541120	0.682853
chr1	26826317	26826766	0.39697		chr1	26789160	26789423	0.77579		chr1	27725478	27726337	1.5001		chr1	25520379	25520758	0.574669		chr1	28244592	28245178	0.945853		chr1	26787378	26787717	0.504155		chr1	28699941	28700103	0.750228		chr1	27556852	27557035	0.598255
chr1	26828466	26829704	0.327985		chr1	26810010	26810356	0.497918		chr1	27772819	27773464	1.09444		chr1	25522327	25522663	0.607261		chr1	28247101	28247575	1.66345		chr1	26787804	26788344	1.06903		chr1	28736390	28737047	1.33087		chr1	27568639	27568978	0.884997
chr1	26833524	26834068	0.543255		chr1	26820714	26821292	0.419862		chr1	27776701	27777004	0.471047		chr1	25543423	25543695	0.60333		chr1	28248534	28248743	0.795468		chr1	26789212	26789421	0.989682		chr1	28749829	28750011	1.07094		chr1	27604038	27604286	1.33333
chr1	26838436	26839445	0.383776		chr1	26826312	26826811	0.382601		chr1	27830472	27830928	1.21878		chr1	25549274	25550257	0.527882		chr1	28259168	28259558	1.29438		chr1	26810116	26810352	0.577978		chr1	28785195	28785670	0.588264		chr1	27608605	27609096	1.34354
chr1	26864716	26865420	0.545475		chr1	26828431	26829701	0.300982		chr1	27857869	27858378	0.47065		chr1	25562316	25563087	0.451948		chr1	28328767	28329393	0.677926		chr1	26820709	26821260	0.324178		chr1	28809334	28809592	0.658614		chr1	27623472	27623622	1.06859
chr1	26865921	26866511	0.384748		chr1	26833538	26834044	0.461024		chr1	27863191	27863906	0.453001		chr1	25572826	25573234	0.255023		chr1	28355287	28355489	1.11342		chr1	26826351	26826766	0.513319		chr1	28860272	28860548	0.525626		chr1	27632435	27632658	0.99077
chr1	26878013	26878403	0.469452		chr1	26838420	26839418	0.380811		chr1	27875240	27875648	0.969485		chr1	25608443	25608902	0.444142		chr1	28359741	28359929	0.673457		chr1	26833518	26834029	0.472521		chr1	28877224	28877499	0.555968		chr1	27632882	27633159	1.32575
chr1	26890157	26890842	0.547604		chr1	26864719	26865442	0.470496		chr1	27883939	27884686	0.689961		chr1	25616091	25616634	0.258511		chr1	28369463	28369763	0.757263		chr1	26838813	26839331	0.505726		chr1	28885000	28885304	0.704251		chr1	27643926	27644215	0.7447
chr1	26900069	26901162	0.259173		chr1	26865907	26866452	0.28595		chr1	27890331	27890840	0.481615		chr1	25675969	25676668	0.32344		chr1	28387241	28387465	0.404973		chr1	26864341	26864499	0.475183		chr1	28886849	28887235	1.51775		chr1	27659632	27659940	1.69309
chr1	26921238	26922135	0.282245		chr1	26878012	26878403	0.402235		chr1	27914040	27914908	0.736644		chr1	25692678	25692861	0.460376		chr1	28409784	28410034	2.88254		chr1	26864736	26865368	0.520155		chr1	28908351	28908566	0.488409		chr1	27663159	27663386	1.20418
chr1	26932537	26932923	0.699153		chr1	26890157	26890854	0.524141		chr1	27919719	27919951	0.272366		chr1	25711573	25711809	0.24923		chr1	28417418	28417820	0.538324		chr1	26866010	26866243	0.580827		chr1	28914213	28914820	1.01911		chr1	27669235	27669430	1.3122
chr1	26993333	26993816	0.602888		chr1	26899835	26901175	0.217711		chr1	27928354	27928960	0.246248		chr1	25730853	25731088	0.405003		chr1	28447842	28448123	0.431168		chr1	26877940	26878332	0.443005		chr1	28922641	28922795	0.70526		chr1	27672151	27672321	1.01419
chr1	27001644	27002513	0.319709		chr1	26921577	26922174	0.346382		chr1	27938537	27938791	0.302076		chr1	25765437	25766395	0.198387		chr1	28449770	28450261	0.474858		chr1	26890103	26890551	0.812492		chr1	28929976	28930425	0.883746		chr1	27697343	27697493	0.673269
chr1	27044593	27045064	0.399367		chr1	26932528	26932895	0.676534		chr1	27959738	27960073	0.58055		chr1	25774718	25775320	0.321379		chr1	28505784	28506121	0.877312		chr1	26900312	26900716	0.422524		chr1	28977233	28977540	0.859434		chr1	27725509	27726098	1.09273
chr1	27045824	27046219	0.257336		chr1	26993395	26993738	0.598891		chr1	27979639	27979976	0.465423		chr1	25802915	25803396	0.477652		chr1	28517742	28518713	0.567467		chr1	26921506	26922181	0.369118		chr1	29033911	29034110	0.590816		chr1	27772814	27772974	1.03842
chr1	27097438	27097813	0.642507		chr1	27001686	27002493	0.304056		chr1	28055961	28056498	0.342724		chr1	25804569	25804735	0.392905		chr1	28550531	28550687	0.554598		chr1	26932537	26932887	0.645732		chr1	29107909	29108059	0.625788		chr1	27830579	27830882	1.10393
chr1	27099017	27100074	0.356604		chr1	27044590	27045073	0.407362		chr1	28058782	28059796	0.30897		chr1	25809674	25809993	0.295745		chr1	28552586	28553134	1.17168		chr1	26993353	26993738	1.05747		chr1	29122267	29122426	0.76579		chr1	27863684	27863912	0.655188
chr1	27102788	27102980	0.462295		chr1	27097423	27097735	0.725564		chr1	28071336	28071541	0.550386		chr1	25810903	25811289	0.31703		chr1	28556328	28556578	0.613678		chr1	27001726	27002472	0.317789		chr1	29177581	29177915	0.656542		chr1	27865434	27865587	0.903671
chr1	27106533	27106992	0.298529		chr1	27098996	27100105	0.341569		chr1	28075951	28076244	0.443211		chr1	25819719	25820272	0.390117		chr1	28581552	28582073	0.628785		chr1	27044584	27044876	0.679491		chr1	29181400	29181561	0.896743		chr1	27872225	27872645	1.26201
chr1	27111991	27112515	0.442458		chr1	27102769	27102971	0.391148		chr1	28088497	28089129	1.25405		chr1	25820550	25821415	0.321641		chr1	28587083	28587414	1.02413		chr1	27045995	27046208	0.370139		chr1	29202959	29203172	0.773902		chr1	27878023	27878198	0.66854
chr1	27134012	27134515	0.456319		chr1	27106457	27106742	0.299176		chr1	28091257	28091683	1.00503		chr1	25837327	25837626	0.311865		chr1	28628145	28628316	0.656374		chr1	27056954	27057244	0.377764		chr1	29210598	29210977	0.744121		chr1	27891562	27891887	0.587508
chr1	27152275	27152852	0.21827		chr1	27111942	27112534	0.460532		chr1	28114908	28115571	0.510526		chr1	25859463	25859667	0.279019		chr1	28642943	28643247	2.59009		chr1	27097459	27097720	0.666061		chr1	29226847	29227048	0.576602		chr1	27903759	27904047	0.486194
chr1	27153454	27153721	0.278092		chr1	27134020	27134475	0.420938		chr1	28128024	28128432	0.448203		chr1	25872747	25873052	0.491981		chr1	28648171	28649325	1.05259		chr1	27099179	27099867	0.470116		chr1	29230861	29231065	0.755078		chr1	27914515	27914756	0.913281
chr1	27154611	27155903	0.3974		chr1	27154600	27155821	0.366875		chr1	28132308	28132766	0.516712		chr1	25873263	25873618	0.39977		chr1	28668555	28668956	0.860307		chr1	27112013	27112384	0.405931		chr1	29236298	29236631	1.00664		chr1	27933675	27933849	0.840753
chr1	27161476	27161971	0.347578		chr1	27161480	27161971	0.331382		chr1	28135575	28136004	0.63752		chr1	25874653	25874891	0.42733		chr1	28669960	28670154	0.530949		chr1	27134030	27134354	0.520737		chr1	29274888	29275123	0.580026		chr1	27939629	27939779	1.04526
chr1	27197814	27198355	0.528046		chr1	27197816	27198382	0.527325		chr1	28144526	28145051	0.695113		chr1	25875236	25875841	0.463791		chr1	28694081	28694309	0.525314		chr1	27142874	27143163	0.30808		chr1	29442855	29443031	0.67326		chr1	27959461	27959761	0.68656
chr1	27234140	27234776	1.07995		chr1	27234177	27234741	0.99637		chr1	28148045	28148691	0.339017		chr1	25895370	25895855	0.553142		chr1	28716848	28717070	0.392841		chr1	27155022	27155329	0.589834		chr1	29542938	29543088	0.735981		chr1	28048271	28048483	0.470228
chr1	27252693	27253043	0.299695		chr1	27284573	27285133	0.473069		chr1	28169206	28169695	1.26613		chr1	25905002	25905297	0.606282		chr1	28736359	28737062	1.88393		chr1	27155428	27155607	0.555994		chr1	29723131	29723281	1.41518		chr1	28072050	28072248	0.756105
chr1	27284568	27285133	0.50642		chr1	27300810	27301122	0.374205		chr1	28172659	28173236	1.17512		chr1	25906349	25906736	1.14349		chr1	28749844	28750020	0.690846		chr1	27188936	27189101	0.387814		chr1	29723429	29723579	1.42039		chr1	28088497	28089069	1.12421
chr1	27321970	27322205	0.539533		chr1	27332861	27333095	0.283455		chr1	28173526	28173899	0.878776		chr1	25997691	25998400	0.67427		chr1	28775231	28775483	0.38964		chr1	27197897	27198401	0.449834		chr1	30112776	30112926	0.648685		chr1	28091244	28091559	0.891887
chr1	27332843	27333105	0.288322		chr1	27341630	27342129	0.346147		chr1	28175105	28175514	0.718465		chr1	26016181	26016776	0.220354		chr1	28860272	28860582	0.392888		chr1	27234165	27234783	1.04327		chr1	30137283	30137462	0.550918		chr1	28100361	28100597	0.920906
chr1	27341508	27342142	0.332026		chr1	27357326	27357864	0.448388		chr1	28177184	28177527	0.682843		chr1	26035195	26035597	0.290112		chr1	28877284	28877504	0.486935		chr1	27243087	27243314	0.480325		chr1	30181419	30181588	0.522057		chr1	28115246	28115643	0.73862
chr1	27357334	27357864	0.506836		chr1	27365166	27365979	0.494477		chr1	28183177	28183677	0.25062		chr1	26035949	26036253	0.595068		chr1	28878266	28878430	0.590491		chr1	27284568	27284985	0.61531		chr1	30191416	30191681	0.612453		chr1	28124622	28124832	1.32814
chr1	27365159	27365984	0.630734		chr1	27366853	27367241	0.299795		chr1	28199453	28200370	0.765283		chr1	26105078	26105347	0.24401		chr1	28885006	28885365	0.984074		chr1	27300790	27301118	0.308213		chr1	30251729	30251879	0.724999		chr1	28144497	28144800	0.698473
chr1	27366848	27367257	0.345594		chr1	27388476	27388917	0.384934		chr1	28208675	28209583	0.392526		chr1	26110795	26111986	0.818044		chr1	28886932	28887245	1.37099		chr1	27321958	27322203	0.521236		chr1	30275359	30275509	0.710852		chr1	28169249	28169648	1.45155
chr1	27388484	27388849	0.446902		chr1	27392243	27392535	0.532175		chr1	28235723	28236306	1.11818		chr1	26126369	26126889	0.462955		chr1	28914207	28914904	0.800114		chr1	27332861	27333093	0.253519		chr1	30288926	30289076	1.22849		chr1	28199499	28199710	0.88269
chr1	27392014	27392535	0.400901		chr1	27395400	27395903	0.305739		chr1	28244163	28245183	0.668146		chr1	26144981	26145588	0.280709		chr1	28926871	28927177	0.836821		chr1	27341643	27342102	0.331839		chr1	30380504	30380654	0.62169		chr1	28199846	28200312	1.77879
chr1	27416017	27416894	0.314257		chr1	27402620	27403453	0.250494		chr1	28246408	28246939	0.638993		chr1	26169652	26170098	0.619099		chr1	28930042	28930192	0.598766		chr1	27357559	27357834	0.71089		chr1	30568551	30568831	0.52729		chr1	28208904	28209181	0.451839
chr1	27418080	27419857	0.348247		chr1	27415908	27416887	0.329053		chr1	28248524	28248891	0.77585		chr1	26233791	26234520	0.929048		chr1	28962384	28962810	0.545553		chr1	27360310	27360496	0.470552		chr1	30670143	30670293	0.725558		chr1	28218027	28218212	0.776976
chr1	27430711	27431610	0.252755		chr1	27418091	27419864	0.343626		chr1	28259368	28260020	0.261962		chr1	26275567	26275863	0.743249		chr1	28986435	28986607	0.533943		chr1	27365436	27365942	0.846912		chr1	30718422	30718967	1.19811		chr1	28235840	28236153	1.25725
chr1	27435617	27436827	0.320436		chr1	27435569	27436967	0.291174		chr1	28321996	28322481	0.226513		chr1	26279630	26280218	0.628759		chr1	29033926	29034104	0.752657		chr1	27388483	27388748	0.618131		chr1	30719265	30719524	0.782739		chr1	28245010	28245178	1.48095
chr1	27442687	27443468	0.315096		chr1	27438110	27439639	0.209107		chr1	28328753	28329421	1.29134		chr1	26287431	26287652	0.554483		chr1	29114458	29114710	0.56814		chr1	27392245	27392593	0.539697		chr1	30727837	30728064	1.34448		chr1	28247096	28247433	1.82026
chr1	27445301	27446224	0.628794		chr1	27445313	27446224	0.683877		chr1	28359695	28360037	0.678851		chr1	26306522	26307256	0.633571		chr1	29128739	29128889	0.478612		chr1	27395440	27395736	0.471294		chr1	30743597	30743937	1.5435		chr1	28250642	28250798	1.11443
chr1	27455478	27456003	0.201025		chr1	27465016	27465732	0.250631		chr1	28369408	28369768	1.30668		chr1	26315219	26315667	0.621024		chr1	29173058	29173247	0.57493		chr1	27402622	27403447	0.288817		chr1	30754732	30754986	0.903673		chr1	28259168	28259551	2.01491
chr1	27478069	27478554	0.237841		chr1	27478104	27478554	0.234238		chr1	28370454	28370672	0.758796		chr1	26316119	26316487	0.648629		chr1	29174478	29174856	0.557237		chr1	27416627	27416882	0.449637		chr1	30762814	30763042	1.20596		chr1	28276419	28276571	0.877848
chr1	27481557	27482658	0.319851		chr1	27481580	27482659	0.326259		chr1	28409826	28410228	0.297459		chr1	26317703	26318036	0.979989		chr1	29181409	29181600	0.954593		chr1	27418480	27418979	0.617679		chr1	30779664	30780060	0.620519		chr1	28303330	28303623	0.46244
chr1	27488056	27488714	0.329992		chr1	27488042	27488701	0.349473		chr1	28449890	28450437	0.492521		chr1	26319586	26319944	0.758961		chr1	29181795	29182272	0.637652		chr1	27430860	27431090	0.41436		chr1	30781016	30781173	0.746202		chr1	28328812	28329401	1.204
chr1	27490048	27490832	0.960359		chr1	27489185	27489374	0.603465		chr1	28505565	28506103	0.736277		chr1	26321561	26321784	0.619779		chr1	29197504	29197748	0.362411		chr1	27435878	27436148	0.557999		chr1	30854104	30854408	0.553629		chr1	28359697	28359905	0.676325
chr1	27491636	27492082	0.34545		chr1	27490066	27490859	0.788232		chr1	28518416	28518669	0.338814		chr1	26336366	26336939	0.312426		chr1	29202954	29203148	0.475904		chr1	27436617	27436812	0.542132		chr1	30881059	30881401	0.522809		chr1	28369468	28369768	1.50649
chr1	27492590	27493230	0.245036		chr1	27491665	27492069	0.283531		chr1	28552535	28553121	0.616229		chr1	26363844	26364079	0.347465		chr1	29207597	29207747	0.616875		chr1	27445376	27446006	0.971624		chr1	30891821	30892034	1.01129		chr1	28379851	28380159	0.793437
chr1	27499828	27500391	0.257888		chr1	27492569	27493183	0.261268		chr1	28581581	28582425	0.62952		chr1	26378135	26378764	0.578758		chr1	29210634	29211217	0.620113		chr1	27478116	27478456	0.424043		chr1	30910365	30910544	0.701438		chr1	28394439	28394633	0.844123
chr1	27525256	27526375	0.341765		chr1	27499959	27500400	0.262147		chr1	28586779	28587476	0.39269		chr1	26396308	26396673	0.345315		chr1	29230773	29231142	1.00005		chr1	27481915	27482533	0.37152		chr1	30916035	30916237	0.77513		chr1	28409847	28410089	1.25934
chr1	27526461	27527492	0.24016		chr1	27525451	27526361	0.336743		chr1	28602768	28603161	0.413294		chr1	26417073	26417379	0.761495		chr1	29236278	29236606	0.663201		chr1	27489159	27489363	0.864906		chr1	30929479	30929666	0.623054		chr1	28417702	28418038	0.632942
chr1	27528116	27528306	0.41284		chr1	27526504	27527476	0.241458		chr1	28628146	28628405	0.346396		chr1	26432061	26432805	0.540567		chr1	29327852	29328023	0.45139		chr1	27490087	27490674	1.02556		chr1	30970036	30970227	0.729873		chr1	28449987	28450148	0.616656
chr1	27556670	27557080	0.423394		chr1	27556764	27557164	0.456613		chr1	28631668	28632034	0.408393		chr1	26470271	26470630	0.52479		chr1	29448173	29448412	0.344125		chr1	27499949	27500185	0.323266		chr1	30982942	30983251	0.601052		chr1	28482045	28482303	0.434436
chr1	27568123	27568925	0.42564		chr1	27568123	27568926	0.316456		chr1	28640819	28641049	0.560208		chr1	26472051	26472585	0.458251		chr1	29521574	29521724	0.811593		chr1	27525466	27525844	0.515811		chr1	31028075	31028529	0.560925		chr1	28503334	28503585	0.772282
chr1	27575958	27576237	0.323536		chr1	27604018	27604336	0.697966		chr1	28642954	28643498	1.86914		chr1	26472989	26473344	1.26122		chr1	29849170	29849335	0.449979		chr1	27528102	27528318	0.387941		chr1	31065358	31066020	0.636893		chr1	28505763	28506056	1.2078
chr1	27595045	27595574	0.255566		chr1	27607167	27607735	0.233579		chr1	28643903	28644209	0.829512		chr1	26500225	26500543	0.564827		chr1	30275339	30275509	1.15285		chr1	27556768	27557092	0.530152		chr1	31094399	31094581	0.541835		chr1	28518053	28518506	0.947197
chr1	27604018	27604336	0.75672		chr1	27608343	27610145	0.39297		chr1	28648530	28649324	1.02896		chr1	26500723	26501755	0.456907		chr1	30380416	30380673	0.456417		chr1	27568311	27569009	0.452139		chr1	31109281	31109538	0.48355		chr1	28541493	28541680	0.956519
chr1	27606427	27606856	0.296617		chr1	27618276	27618757	0.403507		chr1	28668270	28668956	0.665272		chr1	26520455	26520782	0.273477		chr1	30568551	30568912	0.308217		chr1	27575949	27576232	0.365728		chr1	31183377	31183528	0.653262		chr1	28547432	28547651	0.963902
chr1	27608461	27609571	0.417959		chr1	27622859	27624166	0.275061		chr1	28725550	28725770	0.295291		chr1	26529740	26530416	0.244477		chr1	30708193	30708348	0.562285		chr1	27604018	27604306	0.848494		chr1	31184005	31184240	0.486048		chr1	28552559	28553095	1.0646
chr1	27609639	27610139	0.376264		chr1	27624633	27625764	0.399894		chr1	28736366	28737095	1.41096		chr1	26531211	26531441	0.333877		chr1	30718343	30718912	1.38736		chr1	27606510	27606662	0.629247		chr1	31262430	31262689	0.737461		chr1	28569726	28569964	0.68613
chr1	27618278	27618759	0.364389		chr1	27625951	27626538	0.451659		chr1	28741985	28742181	0.31025		chr1	26538098	26538376	0.418572		chr1	30719220	30719511	0.771861		chr1	27608532	27609147	0.855278		chr1	31296656	31296891	1.16897		chr1	28581812	28582040	0.76869
chr1	27622787	27623911	0.29369		chr1	27628215	27629986	0.209274		chr1	28775057	28775516	0.468794		chr1	26541892	26542572	0.544104		chr1	30732338	30732587	0.63232		chr1	27618278	27618704	0.402645		chr1	31307478	31307680	0.695381		chr1	28583929	28584081	1.19872
chr1	27624644	27625821	0.46278		chr1	27630422	27632167	0.405737		chr1	28784902	28785395	0.416537		chr1	26545605	26545955	1.20327		chr1	30743580	30743947	1.78323		chr1	27623469	27623631	0.843229		chr1	31377346	31377496	0.94929		chr1	28587083	28587471	0.685283
chr1	27625936	27626505	0.516869		chr1	27632301	27633914	0.473228		chr1	28785539	28785749	0.379816		chr1	26580877	26581322	0.450438		chr1	30751018	30751194	0.954944		chr1	27624873	27625070	0.651674		chr1	31413206	31413452	1.01545		chr1	28604516	28604666	2.94915
chr1	27630056	27633547	0.482959		chr1	27634251	27634549	0.478262		chr1	28877186	28877672	0.540181		chr1	26582762	26583028	0.550063		chr1	30754701	30755046	0.770408		chr1	27626120	27626389	0.688224		chr1	31422826	31423025	1.21235		chr1	28617081	28617231	0.664045
chr1	27634246	27634644	0.496255		chr1	27643817	27644217	0.416609		chr1	28882138	28882413	0.719024		chr1	26602420	26603012	0.6527		chr1	30759974	30760157	0.794644		chr1	27631651	27631992	0.790849		chr1	31431774	31432231	0.836202		chr1	28628146	28628316	1.30971
chr1	27643807	27644235	0.472118		chr1	27658049	27659961	0.496639		chr1	28884982	28885501	1.45161		chr1	26609000	26609192	0.286352		chr1	30762815	30762988	0.830073		chr1	27632398	27632716	0.710422		chr1	31477230	31477834	0.911199		chr1	28631783	28632036	0.541985
chr1	27658123	27659968	0.640469		chr1	27660337	27660807	0.359862		chr1	28914184	28914788	0.975028		chr1	26618579	26618918	0.427574		chr1	30765140	30765588	0.697747		chr1	27632873	27633167	0.957641		chr1	31483131	31483646	1.06249		chr1	28633088	28633349	0.712657
chr1	27660341	27660832	0.303821		chr1	27662753	27663427	0.594342		chr1	28926822	28927382	1.00045		chr1	26620347	26620862	0.851636		chr1	30779640	30780107	0.674333		chr1	27634267	27634578	0.679494		chr1	31493621	31493771	0.593954		chr1	28634400	28634550	0.817399
chr1	27663071	27663432	0.802882		chr1	27669201	27669621	0.454759		chr1	28962606	28962916	0.289174		chr1	26621259	26621676	0.746002		chr1	30801811	30802079	0.465713		chr1	27643927	27644247	0.649938		chr1	31505939	31506195	0.952779		chr1	28642946	28643238	1.43694
chr1	27669189	27669672	0.506429		chr1	27671894	27672723	0.381658		chr1	28967659	28967939	0.286825		chr1	26628001	26628447	0.382361		chr1	30824432	30824677	0.502553		chr1	27658628	27658833	0.659793		chr1	31548945	31549373	0.8682		chr1	28648166	28648422	1.08218
chr1	27671724	27672681	0.419434		chr1	27689168	27689850	0.283343		chr1	28986285	28986752	0.439426		chr1	26677304	26677777	0.363908		chr1	30825769	30825942	0.506708		chr1	27659039	27659460	0.61788		chr1	31564145	31564365	0.496725		chr1	28648495	28649210	1.79169
chr1	27689396	27689872	0.323596		chr1	27719674	27719945	0.254812		chr1	29033852	29034429	0.283246		chr1	26692139	26692729	0.592977		chr1	30854178	30854371	0.677365		chr1	27659546	27659960	1.25988		chr1	31576435	31576592	0.657815		chr1	28668661	28668931	0.960462
chr1	27719669	27719942	0.323339		chr1	27725351	27726265	0.975346		chr1	29171087	29171515	0.312741		chr1	26692978	26693344	0.807593		chr1	30881096	30881700	0.5564		chr1	27663170	27663407	0.815527		chr1	31578152	31578329	1.2695		chr1	28727192	28727372	0.605215
chr1	27725399	27726252	1.14476		chr1	27772770	27773451	0.593052		chr1	29181394	29182575	0.758436		chr1	26698171	26698471	0.775019		chr1	30891808	30892005	0.75006		chr1	27669222	27669434	0.911343		chr1	31589919	31590069	1.07586		chr1	28736674	28737109	2.36639
chr1	27772094	27774309	0.358818		chr1	27773595	27774282	0.292572		chr1	29197440	29197834	0.372869		chr1	26724451	26724690	0.332062		chr1	30962627	30962874	0.364685		chr1	27672110	27672330	1.07072		chr1	31594082	31594267	0.699517		chr1	28749781	28749989	0.777656
chr1	27776680	27777192	0.323283		chr1	27776677	27777250	0.260966		chr1	29202688	29203158	0.427315		chr1	26743769	26744610	0.507154		chr1	30970046	30970292	0.559684		chr1	27672403	27672624	0.466402		chr1	31605958	31606216	0.865959		chr1	28755301	28755518	0.598648
chr1	27830376	27831599	0.360694		chr1	27830380	27831580	0.413451		chr1	29210679	29211295	0.315839		chr1	26786876	26788369	0.750892		chr1	30982971	30983251	0.419795		chr1	27682237	27682563	0.257041		chr1	31618055	31618332	0.536835		chr1	28784901	28785355	0.485998
chr1	27858135	27858489	0.443394		chr1	27858052	27858521	0.379747		chr1	29230482	29231281	0.3571		chr1	26789212	26789388	0.766013		chr1	31028278	31028546	0.791546		chr1	27719674	27719853	0.357995		chr1	31644749	31645397	0.902238		chr1	28809838	28810098	0.750766
chr1	27862977	27863844	0.348133		chr1	27862993	27863835	0.330019		chr1	29287391	29287649	0.306652		chr1	26809970	26810355	0.539171		chr1	31065600	31066030	0.978089		chr1	27725524	27726238	0.929836		chr1	31745707	31745918	0.673924		chr1	28857943	28858240	0.398943
chr1	27869227	27869881	0.341836		chr1	27869256	27870062	0.260411		chr1	29793070	29793368	0.429206		chr1	26820713	26821275	0.495326		chr1	31148051	31148322	0.560594		chr1	27772814	27773381	0.54848		chr1	31760947	31761132	1.06308		chr1	28860259	28860554	0.813965
chr1	27872355	27873353	0.420935		chr1	27872405	27873781	0.319316		chr1	30232415	30232586	0.340203		chr1	26826351	26826776	0.588872		chr1	31154987	31155850	0.317841		chr1	27773726	27774059	0.36738		chr1	31788240	31788793	0.549114		chr1	28878286	28878460	0.93538
chr1	27875140	27875722	0.502863		chr1	27875185	27875649	0.566514		chr1	30380287	30380737	0.741205		chr1	26833528	26834032	0.633842		chr1	31159547	31159722	0.431221		chr1	27776753	27776922	0.451425		chr1	31789224	31789538	0.835829		chr1	28884988	28885333	1.07183
chr1	27883719	27884668	0.432983		chr1	27883838	27884634	0.475403		chr1	30707968	30708437	0.301554		chr1	26838756	26839325	0.544784		chr1	31184015	31184250	0.404752		chr1	27830466	27831104	0.727528		chr1	31816904	31817246	1.56321		chr1	28886898	28887250	1.33388
chr1	27886426	27887959	0.219628		chr1	27890326	27890789	0.289607		chr1	30718042	30719088	0.869396		chr1	26864342	26864503	0.460038		chr1	31262410	31262560	0.592771		chr1	27855895	27856122	0.265435		chr1	31876823	31876975	1.21563		chr1	28914255	28914639	1.56483
chr1	27890323	27890827	0.337687		chr1	27891136	27892279	0.387795		chr1	30719245	30719521	0.564865		chr1	26864716	26865437	0.676444		chr1	31263180	31263536	0.355381		chr1	27858066	27858406	0.489399		chr1	31889300	31889497	0.489807		chr1	28926853	28927184	1.16339
chr1	27891156	27892262	0.426028		chr1	27914424	27914779	0.53916		chr1	30730012	30730617	0.408002		chr1	26865920	26866211	0.396212		chr1	31296467	31297096	0.653038		chr1	27872391	27872701	0.95558		chr1	31912976	31913297	0.746973		chr1	28962434	28962774	0.50231
chr1	27914296	27914802	0.615218		chr1	27938457	27938784	0.27891		chr1	30732345	30732732	0.52328		chr1	26878014	26878402	0.533469		chr1	31394682	31395101	0.312189		chr1	27875261	27875536	0.668254		chr1	31928615	31929047	0.843295		chr1	29057350	29057500	1.02772
chr1	27938391	27938946	0.204536		chr1	27979631	27980075	0.245748		chr1	30743601	30744036	2.00431		chr1	26890112	26890842	0.537099		chr1	31413096	31413446	0.375608		chr1	27883932	27884172	0.510054		chr1	31937730	31938037	1.40283		chr1	29140648	29140809	0.646478
chr1	27979535	27979964	0.27498		chr1	28057922	28059703	0.224173		chr1	30748331	30748843	0.635092		chr1	26900175	26900774	0.276232		chr1	31416839	31416989	0.523824		chr1	27884301	27884623	0.591554		chr1	31938241	31938600	1.92579		chr1	29158389	29158574	0.491348
chr1	28056293	28056863	0.416074		chr1	28063942	28064445	0.33307		chr1	30750843	30751209	1.13326		chr1	26921529	26922125	0.379206		chr1	31422815	31423012	1.0345		chr1	27887236	27887442	0.522229		chr1	31944318	31944532	1.65917		chr1	29181389	29181599	1.47863
chr1	28058769	28059740	0.255552		chr1	28071210	28072834	0.250487		chr1	30754692	30755078	1.01092		chr1	26932535	26932872	0.797177		chr1	31423536	31423748	0.605523		chr1	27891400	27891867	0.577365		chr1	31964161	31964414	0.638303		chr1	29202905	29203154	0.617363
chr1	28063939	28064461	0.334732		chr1	28074932	28075607	0.218395		chr1	30756652	30757063	0.783249		chr1	26993095	26993757	0.600091		chr1	31452325	31452540	0.767257		chr1	27914120	27914872	0.48086		chr1	31988261	31988480	1.44382		chr1	29210667	29211127	0.872102
chr1	28071735	28072635	0.285987		chr1	28075932	28076319	0.283235		chr1	30758879	30759177	1.0872		chr1	27001729	27002477	0.389455		chr1	31477123	31477850	0.809695		chr1	27959809	27960034	0.452093		chr1	32003663	32003885	0.626946		chr1	29230849	29231129	1.043
chr1	28075875	28076249	0.313869		chr1	28077771	28078009	0.257008		chr1	30759862	30760084	0.803246		chr1	27044584	27045066	0.338924		chr1	31483075	31483690	0.912889		chr1	27979670	27979963	0.317421		chr1	32013333	32013874	1.12202		chr1	29236288	29236597	1.05888
chr1	28085346	28086071	0.185532		chr1	28083991	28084660	0.237945		chr1	30761389	30761708	0.959907		chr1	27045893	27046211	0.345783		chr1	31509291	31509675	0.64845		chr1	28056285	28056800	0.390521		chr1	32061742	32062107	0.887482		chr1	29287493	29287643	0.575974
chr1	28088241	28089066	0.668553		chr1	28087537	28089070	0.434369		chr1	30762726	30763069	1.08259		chr1	27097444	27097730	0.815391		chr1	31523813	31524105	0.499681		chr1	28064117	28064471	0.380149		chr1	32072875	32073051	1.08635		chr1	29508628	29508778	0.839463
chr1	28091094	28091712	0.503967		chr1	28091154	28091737	0.507688		chr1	30765388	30765669	0.720061		chr1	27099019	27100052	0.357514		chr1	31548933	31549187	1.13611		chr1	28071962	28072286	0.422414		chr1	32073197	32073554	0.801711		chr1	29521574	29521724	0.640718
chr1	28115017	28115783	0.557044		chr1	28115097	28115716	0.539802		chr1	30779629	30780297	0.7607		chr1	27102790	27102981	0.577011		chr1	31550362	31550562	0.988448		chr1	28088488	28088926	0.820414		chr1	32082335	32082485	0.758317		chr1	29632760	29632910	0.86803
chr1	28128008	28128404	0.382029		chr1	28132396	28133244	0.258404		chr1	30790728	30791428	0.264158		chr1	27106458	27107001	0.270754		chr1	31554660	31554865	0.480981		chr1	28091211	28091538	0.894452		chr1	32107623	32108362	1.19384		chr1	29641716	29641866	1.06985
chr1	28132360	28133257	0.317834		chr1	28135554	28136067	0.397387		chr1	30824424	30824720	0.462194		chr1	27112029	27112395	0.571698		chr1	31564126	31564392	0.376035		chr1	28115058	28115701	0.579036		chr1	32109366	32109582	0.808525		chr1	29687377	29687571	0.669903
chr1	28135579	28136069	0.383873		chr1	28144311	28145208	0.496623		chr1	30853871	30854569	0.266932		chr1	27134032	27134458	0.523268		chr1	31594020	31594267	0.598378		chr1	28124620	28124823	0.333127		chr1	32122283	32122503	0.84281		chr1	30275359	30275509	1.50116
chr1	28144378	28145235	0.510923		chr1	28169173	28170293	0.536218		chr1	30957870	30958202	0.358602		chr1	27155020	27155771	0.635071		chr1	31605890	31606217	1.04657		chr1	28128022	28128368	0.520065		chr1	32179291	32179851	0.890155		chr1	30380513	30380695	0.630159
chr1	28169188	28169882	0.795785		chr1	28172479	28174200	0.39249		chr1	30962599	30963086	0.389271		chr1	27161656	27161971	0.46429		chr1	31610336	31610533	0.550252		chr1	28132423	28132775	0.491232		chr1	32222257	32222508	0.558071		chr1	30394282	30394478	0.894746
chr1	28169954	28170300	0.248717		chr1	28174722	28175705	0.321222		chr1	30975976	30976773	0.30883		chr1	27197831	27198350	0.572303		chr1	31617129	31617297	0.589812		chr1	28144419	28144815	0.797901		chr1	32248262	32248420	1.08571		chr1	30477396	30477546	0.776168
chr1	28171274	28171562	0.265522		chr1	28176156	28177542	0.297948		chr1	31009887	31010493	0.409285		chr1	27234121	27234774	1.19836		chr1	31623262	31623471	0.384199		chr1	28169252	28169676	0.930285		chr1	32249918	32250158	1.38915		chr1	30568551	30568827	0.419076
chr1	28172401	28173402	0.572543		chr1	28180287	28180714	0.255617		chr1	31028014	31028563	0.812087		chr1	27252770	27253000	0.332247		chr1	31644756	31645418	0.646408		chr1	28172649	28173334	0.669985		chr1	32291176	32291354	1.50047		chr1	30718293	30718919	1.0398
chr1	28173499	28174195	0.376558		chr1	28199473	28200470	0.864532		chr1	31049695	31049878	0.411729		chr1	27284677	27285144	0.657337		chr1	31654924	31655074	0.732156		chr1	28173654	28173849	0.678929		chr1	32291738	32292093	0.720419		chr1	30719262	30719489	1.23406
chr1	28174723	28175738	0.335321		chr1	28208902	28209490	0.296537		chr1	31065676	31066091	0.505661		chr1	27296621	27296946	0.233664		chr1	31705243	31705448	0.666961		chr1	28175106	28175495	0.611413		chr1	32320184	32320359	1.08283		chr1	30743612	30743937	1.20957
chr1	28176162	28178000	0.314303		chr1	28235718	28236400	0.647845		chr1	31072274	31072699	0.237184		chr1	27300800	27301116	0.381515		chr1	31745707	31745951	0.479274		chr1	28199471	28200330	0.979906		chr1	32337450	32337633	1.06555		chr1	30749922	30750222	0.98133
chr1	28199470	28200466	0.987191		chr1	28237335	28238081	0.246492		chr1	31154954	31155522	0.367893		chr1	27321863	27322213	0.572597		chr1	31750674	31751000	0.411879		chr1	28208890	28209213	0.489491		chr1	32339594	32339870	1.50405		chr1	30756666	30756868	1.30568
chr1	28208905	28209408	0.3994		chr1	28243993	28245329	0.437583		chr1	31170819	31171230	0.243175		chr1	27332843	27333104	0.307971		chr1	31760926	31761246	0.566261		chr1	28235795	28236206	0.918149		chr1	32351136	32351305	0.911126		chr1	30759894	30760148	0.946849
chr1	28235718	28236472	0.783614		chr1	28246118	28247819	0.495796		chr1	31181487	31181692	0.400222		chr1	27341639	27342120	0.455355		chr1	31788111	31788801	0.716593		chr1	28244595	28244796	0.749717		chr1	32351450	32351616	0.825331		chr1	30762806	30763051	1.11881
chr1	28243627	28245481	0.368462		chr1	28248329	28249198	0.348428		chr1	31296465	31297196	1.02898		chr1	27357321	27357864	0.540969		chr1	31789236	31789551	0.723462		chr1	28244885	28245173	0.819622		chr1	32386245	32386446	1.18598		chr1	30771173	30771323	1.58597
chr1	28245662	28246067	0.289032		chr1	28259168	28259561	0.832465		chr1	31373179	31374113	0.461794		chr1	27365295	27365927	0.626015		chr1	31816949	31817176	1.59238		chr1	28246838	28247503	0.959632		chr1	32394228	32394652	0.645195		chr1	30779721	30780277	0.718402
chr1	28246143	28247819	0.611855		chr1	28328748	28329715	0.659311		chr1	31394447	31395146	0.550156		chr1	27366881	27367109	0.499218		chr1	31827475	31827809	0.561709		chr1	28248549	28248790	0.604164		chr1	32400839	32401078	0.556652		chr1	30796235	30796397	0.741613
chr1	28248329	28249231	0.345578		chr1	28359532	28359965	0.411385		chr1	31441301	31442140	0.274055		chr1	27388470	27388818	0.594359		chr1	31861406	31861584	0.492263		chr1	28259168	28259546	1.00007		chr1	32419086	32419289	0.735691		chr1	30801630	30802043	0.519991
chr1	28259158	28259573	1.04501		chr1	28369394	28369768	0.656207		chr1	31476861	31477889	0.553751		chr1	27392245	27392601	0.604207		chr1	31873013	31873182	0.422033		chr1	28328782	28329414	0.749906		chr1	32432039	32432277	0.602982		chr1	30824424	30824694	0.594664
chr1	28259766	28260214	0.277653		chr1	28374017	28374625	0.30407		chr1	31482575	31483545	0.530952		chr1	27395397	27395743	0.493919		chr1	31881108	31881467	0.620859		chr1	28359735	28359960	0.520472		chr1	32438108	32438258	2.05344		chr1	30854208	30854376	0.586601
chr1	28328752	28329566	0.807268		chr1	28409804	28410034	0.797106		chr1	31493413	31494288	0.264986		chr1	27402629	27403581	0.251137		chr1	31903520	31903738	0.967249		chr1	28369428	28369768	0.786907		chr1	32500838	32500993	0.570109		chr1	30894043	30894193	0.926084
chr1	28359704	28360024	0.409947		chr1	28415859	28416842	0.206553		chr1	31505926	31507001	0.521653		chr1	27416432	27416878	0.498682		chr1	31905102	31905252	0.85993		chr1	28369971	28370609	0.403322		chr1	32508564	32508723	0.697306		chr1	30923115	30923327	0.489163
chr1	28369369	28369768	0.652828		chr1	28417250	28417971	0.371855		chr1	31507697	31508412	0.534656		chr1	27418392	27418921	0.772238		chr1	31911008	31911378	0.526956		chr1	28409807	28410033	1.66041		chr1	32584974	32585177	0.96813		chr1	30952596	30952875	1.24605
chr1	28370006	28370652	0.310573		chr1	28449785	28450448	0.36728		chr1	31509044	31509667	0.659792		chr1	27435693	27436170	0.459735		chr1	31912808	31913304	0.626483		chr1	28417418	28417919	0.460518		chr1	32627492	32627843	0.654575		chr1	30970038	30970235	0.886485
chr1	28374048	28374730	0.286729		chr1	28504731	28506249	0.368767		chr1	31523725	31524503	0.441619		chr1	27436554	27436814	0.622476		chr1	31928697	31929054	0.790272		chr1	28449980	28450347	0.411222		chr1	32641074	32641276	0.679484		chr1	30976259	30976430	0.705119
chr1	28378494	28378774	0.243018		chr1	28508498	28511950	0.198609		chr1	31548950	31549454	0.989395		chr1	27442729	27443122	0.560724		chr1	31937674	31938027	1.99757		chr1	28504741	28504958	0.676222		chr1	32649480	32649698	1.1218		chr1	31013560	31013780	0.581853
chr1	28409821	28410031	0.453352		chr1	28517672	28518805	0.38356		chr1	31571237	31571736	0.456891		chr1	27445371	27446040	0.949947		chr1	31938241	31938675	1.68605		chr1	28505776	28506094	1.04425		chr1	32650446	32650716	1.63075		chr1	31028287	31028525	0.616377
chr1	28415192	28415646	0.297832		chr1	28552768	28553136	1.03262		chr1	31587806	31588074	0.27057		chr1	27454025	27454240	0.308673		chr1	31944297	31944529	1.0481		chr1	28511874	28512027	0.466188		chr1	32650924	32651204	1.32711		chr1	31049692	31049876	0.903415
chr1	28417417	28417997	0.391225		chr1	28579357	28580018	0.220983		chr1	31605792	31606346	0.695133		chr1	27478233	27478479	0.419603		chr1	31956181	31956404	0.628667		chr1	28518031	28518517	0.699269		chr1	32653599	32653752	1.22922		chr1	31054399	31054736	2.20011
chr1	28447289	28447991	0.242677		chr1	28580313	28580765	0.215371		chr1	31618123	31618442	0.311868		chr1	27481839	27482545	0.419561		chr1	31958070	31958246	0.616013		chr1	28533770	28533995	0.284769		chr1	32712556	32712706	0.832584		chr1	31057564	31057751	0.718913
chr1	28449770	28450406	0.347557		chr1	28580920	28582439	0.319534		chr1	31637978	31638713	0.383486		chr1	27489192	27489364	0.615769		chr1	31964147	31964414	0.657964		chr1	28552536	28553100	0.905353		chr1	32734116	32734362	0.477139		chr1	31065613	31065937	0.762627
chr1	28504660	28505004	0.28326		chr1	28586828	28587669	0.308307		chr1	31644642	31645457	0.97978		chr1	27490094	27490743	1.13828		chr1	31985577	31985742	0.708063		chr1	28581388	28582087	0.524528		chr1	32736331	32736510	0.541714		chr1	31080734	31080884	0.633667
chr1	28505479	28506211	0.642018		chr1	28642954	28643565	0.862808		chr1	31704700	31705025	0.429798		chr1	27491838	27492061	0.601899		chr1	32003643	32003897	0.682788		chr1	28587074	28587482	0.506867		chr1	32756481	32756856	0.698156		chr1	31094556	31094770	0.575985
chr1	28518020	28518755	0.555528		chr1	28643768	28644905	0.209694		chr1	31705195	31705568	0.64514		chr1	27499849	27500454	0.250995		chr1	32013386	32013909	0.915355		chr1	28628146	28628317	0.681266		chr1	32762313	32762574	0.734378		chr1	31179228	31179378	0.959539
chr1	28552543	28553137	0.840074		chr1	28647824	28649439	0.67656		chr1	31745694	31746025	0.448832		chr1	27525533	27525803	0.443339		chr1	32063488	32063728	0.483047		chr1	28642909	28643251	1.35686		chr1	32764284	32764484	0.99438		chr1	31200277	31200464	0.55195
chr1	28553583	28553933	0.276895		chr1	28668087	28668938	0.361468		chr1	31750811	31751401	0.312777		chr1	27525984	27526350	0.387122		chr1	32072687	32073531	0.750014		chr1	28648171	28649325	1.02143		chr1	32790523	32790699	0.526042		chr1	31220143	31220370	0.428281
chr1	28581057	28582538	0.363364		chr1	28735856	28737085	0.6612		chr1	31760572	31761408	0.251265		chr1	27528109	27528323	0.372467		chr1	32103230	32103380	0.562915		chr1	28668555	28668937	0.735611		chr1	32799000	32799434	0.626854		chr1	31296650	31296993	0.899904
chr1	28586792	28587571	0.429963		chr1	28775012	28775490	0.268829		chr1	31768875	31769382	0.275727		chr1	27556764	27557069	0.647987		chr1	32107813	32108123	0.70183		chr1	28736316	28737087	1.09688		chr1	32817319	32817566	0.721067		chr1	31316891	31317111	0.575442
chr1	28602787	28603108	0.335816		chr1	28784945	28785681	0.381186		chr1	31788604	31789572	0.625332		chr1	27568263	27568926	0.337043		chr1	32122263	32122489	0.96128		chr1	28749772	28749931	0.367812		chr1	32818853	32819253	1.46895		chr1	31384774	31384998	0.597257
chr1	28640735	28641043	0.274555		chr1	28860392	28860739	0.340852		chr1	31815977	31816168	0.389254		chr1	27575944	27576209	0.332922		chr1	32123674	32123865	0.540856		chr1	28775193	28775468	0.325284		chr1	32819976	32820141	1.44593		chr1	31404708	31404907	0.681832
chr1	28642946	28643568	0.951352		chr1	28877150	28877631	0.374221		chr1	31816921	31817246	0.481601		chr1	27604019	27604328	0.814521		chr1	32179378	32180064	0.783941		chr1	28785105	28785434	0.52113		chr1	32822598	32822798	1.79178		chr1	31413196	31413452	0.887954
chr1	28643722	28644299	0.28031		chr1	28882055	28882418	0.460649		chr1	31861134	31861688	0.274609		chr1	27608568	27608978	0.928094		chr1	32201267	32201747	1.04572		chr1	28860396	28860720	0.380268		chr1	32831076	32831235	0.653053		chr1	31422820	31423008	1.29729
chr1	28647791	28649491	0.760719		chr1	28884466	28885533	0.405744		chr1	31866437	31866695	0.410355		chr1	27609659	27610117	0.526731		chr1	32205529	32205710	0.845862		chr1	28877271	28877514	0.455369		chr1	32906957	32907155	0.779932		chr1	31477070	31477845	1.00338
chr1	28668167	28668954	0.441081		chr1	28886898	28887680	0.500396		chr1	31872902	31873253	0.479789		chr1	27618327	27618733	0.416456		chr1	32221905	32222487	0.638079		chr1	28878269	28878455	0.48165		chr1	32964836	32965112	1.38074		chr1	31483012	31483671	0.933317
chr1	28735866	28737079	0.758379		chr1	28913941	28915357	0.40806		chr1	31878123	31878511	0.407067		chr1	27623469	27623635	0.875043		chr1	32249910	32250368	1.01405		chr1	28882165	28882337	0.602041		chr1	32981216	32981537	1.15525		chr1	31524885	31525089	0.693974
chr1	28775003	28775497	0.313549		chr1	28926622	28927459	0.629233		chr1	31881050	31881491	0.46763		chr1	27624864	27625074	0.689519		chr1	32253619	32253843	0.868157		chr1	28884974	28885342	0.769409		chr1	32992665	32993047	0.664385		chr1	31548940	31549341	0.669358
chr1	28784946	28785677	0.363542		chr1	28962254	28963069	0.271346		chr1	31889000	31889426	0.456718		chr1	27625229	27625626	0.619192		chr1	32255745	32255909	0.589806		chr1	28886917	28887267	1.21627		chr1	33036892	33037197	1.578		chr1	31557424	31557615	0.569789
chr1	28860323	28860712	0.353561		chr1	28986389	28986950	0.34266		chr1	31891386	31891775	0.483836		chr1	27626122	27626410	0.702499		chr1	32280297	32280594	0.472471		chr1	28914208	28915406	0.456439		chr1	33053324	33053481	0.718638		chr1	31564146	31564521	0.489499
chr1	28877170	28877598	0.410067		chr1	29033852	29034287	0.385711		chr1	31901715	31902215	0.3514		chr1	27631642	27631990	1.00525		chr1	32291594	32292236	0.94287		chr1	28926865	28927280	0.753074		chr1	33080886	33081273	0.684514		chr1	31576316	31576650	0.491599
chr1	28881992	28882380	0.410875		chr1	29181368	29182586	0.518064		chr1	31910971	31911309	0.520212		chr1	27632428	27633183	0.825669		chr1	32292573	32292862	0.690855		chr1	28927906	28928192	0.395699		chr1	33120594	33120766	0.571227		chr1	31594079	31594237	0.602783
chr1	28884033	28884273	0.276596		chr1	29197456	29197807	0.34695		chr1	31912772	31913305	1.01356		chr1	27634268	27634549	0.645151		chr1	32309573	32309724	0.556955		chr1	28928405	28928567	0.509054		chr1	33127226	33127758	0.835404		chr1	31605985	31606139	0.803212
chr1	28884416	28885418	0.499515		chr1	29202688	29203175	0.296329		chr1	31926108	31926751	0.38384		chr1	27643921	27644252	0.619132		chr1	32316553	32316771	0.644891		chr1	28960457	28960626	0.429965		chr1	33180811	33181064	0.856149		chr1	31638157	31638373	0.675137
chr1	28886920	28887740	0.544674		chr1	29210442	29211294	0.454902		chr1	31928585	31928755	0.528306		chr1	27658422	27658806	0.694709		chr1	32320199	32320349	0.658464		chr1	28962380	28962841	0.401443		chr1	33181790	33182225	0.572781		chr1	31644743	31645459	0.875421
chr1	28914155	28915363	0.500928		chr1	29230555	29231143	0.537612		chr1	31932595	31933038	0.597648		chr1	27659030	27659252	0.696911		chr1	32336241	32336582	0.751371		chr1	28986363	28986695	0.420617		chr1	33256444	33256637	0.749941		chr1	31687313	31687532	0.62328
chr1	28926631	28927454	0.671587		chr1	29236285	29236750	0.424934		chr1	31935151	31935441	0.68127		chr1	27659546	27659963	1.48174		chr1	32337398	32337616	0.946366		chr1	29033865	29034185	0.467599		chr1	33295528	33295829	0.568236		chr1	31705338	31705545	0.47595
chr1	28962280	28962916	0.374107		chr1	29340945	29341209	0.276533		chr1	31937759	31937969	0.69542		chr1	27663154	27663408	0.939111		chr1	32339592	32339897	1.71445		chr1	29181394	29181592	0.763186		chr1	33349760	33350287	1.11458		chr1	31745722	31745951	0.492888
chr1	28986367	28986866	0.425349		chr1	29793057	29793298	0.335495		chr1	31938234	31938638	1.79587		chr1	27669229	27669435	0.849151		chr1	32351153	32351666	0.810929		chr1	29181747	29182255	0.579609		chr1	33393301	33393522	0.537305		chr1	31760929	31761144	0.556526
chr1	29033858	29034196	0.513124		chr1	29849117	29849328	0.314601		chr1	31943452	31943911	0.539907		chr1	27672096	27672631	0.677821		chr1	32394186	32394882	0.859299		chr1	29197520	29197765	0.361635		chr1	33455808	33456024	0.603905		chr1	31788482	31788852	1.00843
chr1	29181004	29181195	0.34264		chr1	30380364	30380723	0.512286		chr1	31944102	31944758	0.662195		chr1	27682234	27682565	0.250645		chr1	32431858	32432292	0.412857		chr1	29202836	29203183	0.501322		chr1	33461045	33461222	0.818995		chr1	31789265	31789544	1.1531
chr1	29181397	29182593	0.595218		chr1	30708189	30708415	0.381792		chr1	31956060	31956517	0.845054		chr1	27689372	27689935	0.295279		chr1	32474236	32474418	0.648412		chr1	29210580	29211287	0.553558		chr1	33462255	33462549	1.16201		chr1	31816963	31817196	1.31113
chr1	29197433	29197763	0.287448		chr1	30718581	30719665	0.532038		chr1	31957612	31958236	0.597662		chr1	27719669	27719920	0.350473		chr1	32500838	32501117	0.382017		chr1	29230688	29231133	0.614735		chr1	33470532	33470769	1.01491		chr1	31848554	31848887	0.536657
chr1	29202798	29203188	0.44331		chr1	30729995	30730921	0.241889		chr1	31964145	31964577	0.637835		chr1	27725507	27726292	1.23657		chr1	32520548	32520794	0.572629		chr1	29236285	29236682	0.564632		chr1	33544126	33544400	0.458541		chr1	31860463	31860629	0.682729
chr1	29210402	29211294	0.475793		chr1	30732353	30732666	0.3549		chr1	31981466	31981790	0.801918		chr1	27772798	27773405	0.789603		chr1	32619663	32619868	0.491858		chr1	29341040	29341194	0.339108		chr1	33581366	33581566	0.545422		chr1	31881193	31881461	0.588373
chr1	29230643	29231153	0.638894		chr1	30743497	30746742	0.411348		chr1	31984900	31986010	0.407971		chr1	27776751	27777006	0.479058		chr1	32627460	32627931	0.500312		chr1	29793061	29793300	0.271374		chr1	33848679	33849100	0.457599		chr1	31887489	31887646	0.758665
chr1	29236241	29236610	0.55843		chr1	30747227	30747980	0.224625		chr1	31992129	31992318	0.391475		chr1	27830375	27831145	0.520783		chr1	32650459	32650709	1.81788		chr1	29849148	29849344	0.367195		chr1	33950337	33950555	0.470161		chr1	31894734	31894963	0.554487
chr1	29793066	29793440	0.25436		chr1	30748079	30749437	0.358868		chr1	32003569	32003895	0.624609		chr1	27857905	27858485	0.423734		chr1	32650881	32651428	1.29236		chr1	30380413	30380663	0.484069		chr1	34187693	34187867	1.24405		chr1	31912697	31913285	0.659698
chr1	30380327	30380709	0.37513		chr1	30749753	30751254	0.441747		chr1	32013379	32013949	1.57703		chr1	27863002	27863867	0.316494		chr1	32661740	32661922	0.765966		chr1	30568551	30568930	0.233113		chr1	34323824	34323982	0.59251		chr1	31928766	31929053	0.990526
chr1	30708183	30708414	0.398745		chr1	30752119	30752872	0.292216		chr1	32015731	32016003	0.710425		chr1	27872387	27872704	1.09956		chr1	32712091	32712431	0.5432		chr1	30708188	30708439	0.395508		chr1	34459444	34459702	0.569983		chr1	31937576	31937975	2.05791
chr1	30718536	30719700	0.550762		chr1	30753668	30754189	0.466347		chr1	32049932	32050221	0.468266		chr1	27875261	27875639	0.638318		chr1	32716764	32716970	0.539036		chr1	30718272	30718929	0.809368		chr1	34460316	34460504	0.891963		chr1	31938245	31938855	1.41473
chr1	30729958	30730815	0.22522		chr1	30754583	30755274	0.575694		chr1	32063492	32063728	0.660855		chr1	27883923	27884616	0.497896		chr1	32753757	32753978	0.58451		chr1	30719181	30719534	0.687047		chr1	34529948	34530463	0.505924		chr1	31942237	31942412	1.64027
chr1	30732349	30732665	0.395703		chr1	30755359	30757440	0.285676		chr1	32072679	32073832	0.912416		chr1	27891260	27891899	0.575382		chr1	32798984	32799397	0.740683		chr1	30732317	30732513	0.525381		chr1	34598009	34598210	0.690784		chr1	31944350	31944529	1.52558
chr1	30743429	30747019	0.413843		chr1	30758798	30760244	0.404167		chr1	32107587	32108613	0.791038		chr1	27914301	27914845	0.495208		chr1	32817242	32817573	0.694716		chr1	30743552	30743970	1.19641		chr1	34633509	34633686	0.733498		chr1	31956011	31956418	0.778858
chr1	30747221	30749394	0.3362		chr1	30760565	30763585	0.302016		chr1	32109398	32109680	0.538208		chr1	27959463	27960248	0.310378		chr1	32818847	32819299	1.58678		chr1	30745313	30745643	0.672179		chr1	34681577	34681819	0.45399		chr1	31964156	31964370	0.704644
chr1	30749562	30751229	0.412043		chr1	30764959	30765669	0.349235		chr1	32122158	32122591	0.288811		chr1	27979501	27979961	0.301895		chr1	32822579	32822789	2.38664		chr1	30750894	30751172	0.875648		chr1	34712544	34712729	0.522936		chr1	31970749	31970956	0.5095
chr1	30752121	30752792	0.320122		chr1	30779613	30780257	0.460344		chr1	32145099	32145376	0.255565		chr1	28035461	28035707	0.267478		chr1	32852592	32852924	0.568984		chr1	30754712	30755059	0.65784		chr1	34742737	34743026	0.571061		chr1	31985037	31985194	0.769377
chr1	30753657	30754118	0.494776		chr1	30801600	30802206	0.321572		chr1	32179442	32180238	0.946116		chr1	28056293	28056836	0.382943		chr1	32964811	32965128	1.28472		chr1	30756659	30756919	0.736732		chr1	34852711	34853184	0.501324		chr1	31992156	31992306	0.970026
chr1	30754561	30755230	0.535667		chr1	30824448	30824704	0.41562		chr1	32200257	32201767	0.560947		chr1	28058949	28059189	0.373133		chr1	32981134	32981531	1.15014		chr1	30759890	30760124	0.738306		chr1	34859645	34860088	0.968068		chr1	32003657	32003821	0.625884
chr1	30756575	30757154	0.501484		chr1	30854046	30854554	0.288873		chr1	32205490	32205877	0.68238		chr1	28064054	28064447	0.396506		chr1	32992505	32993003	0.581344		chr1	30762726	30763051	0.775475		chr1	34866401	34866699	0.491506		chr1	32013430	32013903	1.11257
chr1	30758861	30759630	0.371092		chr1	30880999	30881772	0.25393		chr1	32215470	32215896	0.396918		chr1	28071976	28072530	0.40891		chr1	33025155	33025323	1.32304		chr1	30765122	30765300	0.512264		chr1	35031755	35032248	0.678581		chr1	32034890	32035091	0.51742
chr1	30759709	30760259	0.461244		chr1	30929497	30929712	0.36821		chr1	32248215	32248441	0.596449		chr1	28075972	28076240	0.410518		chr1	33036831	33037275	1.11801		chr1	30779663	30780283	0.488506		chr1	35070633	35070810	0.643901		chr1	32061774	32062145	0.482711
chr1	30760454	30763585	0.314632		chr1	30962599	30963268	0.281546		chr1	32249816	32250333	0.593038		chr1	28088386	28089071	0.828139		chr1	33058322	33058644	0.454406		chr1	30801625	30802196	0.366522		chr1	35079009	35079669	0.597662		chr1	32072758	32073025	0.783304
chr1	30765002	30765729	0.399805		chr1	30969971	30970235	0.42717		chr1	32253789	32254326	0.623599		chr1	28091210	28091548	0.9198		chr1	33080972	33081208	1.19688		chr1	30824451	30824699	0.345263		chr1	35125092	35125319	0.41548		chr1	32073152	32073572	1.02846
chr1	30779608	30780580	0.374699		chr1	30982953	30983323	0.325549		chr1	32291483	32292205	0.865294		chr1	28097053	28097332	0.336439		chr1	33120517	33120767	0.595993		chr1	30854086	30854432	0.372851		chr1	35150814	35150985	0.924144		chr1	32107630	32108092	1.24933
chr1	30801592	30802201	0.370748		chr1	31009885	31010687	0.24876		chr1	32316287	32316771	0.54034		chr1	28115044	28115667	0.589347		chr1	33127130	33127765	1.05989		chr1	30881117	30881685	0.360468		chr1	35193099	35193397	0.796382		chr1	32122318	32122503	0.594282
chr1	30824424	30824699	0.529067		chr1	31027963	31028536	0.610324		chr1	32319950	32320354	0.54859		chr1	28128012	28128346	0.399389		chr1	33128083	33128296	0.847464		chr1	30891823	30892204	0.400433		chr1	35228329	35228515	0.575368		chr1	32172377	32172564	1.21574
chr1	30854074	30854554	0.306465		chr1	31063503	31063930	0.29616		chr1	32321887	32322404	0.381494		chr1	28135655	28135973	0.49545		chr1	33152466	33152616	0.545308		chr1	30929506	30929705	0.400505		chr1	35235304	35235454	0.75385		chr1	32179490	32179914	0.966685
chr1	30881321	30881761	0.331238		chr1	31065598	31066069	0.63627		chr1	32336014	32336425	0.699654		chr1	28144409	28145090	0.668871		chr1	33153034	33153184	0.587523		chr1	30962613	30962900	0.321612		chr1	35246117	35246514	0.742591		chr1	32200484	32200650	1.05841
chr1	30891800	30892222	0.231355		chr1	31170768	31171233	0.223907		chr1	32337382	32337885	0.833451		chr1	28169243	28169684	1.18711		chr1	33180835	33181098	1.11519		chr1	30970036	30970290	0.586009		chr1	35268390	35268792	1.04652		chr1	32201223	32201603	0.843763
chr1	30929501	30929689	0.353103		chr1	31184011	31184249	0.251332		chr1	32338359	32338644	0.683118		chr1	28172700	28173234	0.944476		chr1	33182039	33182222	0.724516		chr1	30983001	30983327	0.488421		chr1	35286733	35286975	0.793765		chr1	32221890	32222196	0.588884
chr1	30957991	30958202	0.280997		chr1	31263821	31264213	0.201211		chr1	32344649	32344898	0.332456		chr1	28173681	28173864	0.786243		chr1	33256398	33256624	0.867604		chr1	31009951	31010391	0.30427		chr1	35298647	35299172	0.470388		chr1	32234229	32234411	0.624346
chr1	30962620	30962902	0.381399		chr1	31296311	31297195	0.53026		chr1	32351054	32351696	0.611311		chr1	28175082	28175510	0.725661		chr1	33295530	33295784	0.709711		chr1	31028052	31028509	0.501638		chr1	35348361	35348511	0.735981		chr1	32242617	32242800	0.66911
chr1	30970037	30970269	0.496725		chr1	31373296	31374340	0.236588		chr1	32359811	32360230	0.238802		chr1	28176502	28176826	0.711916		chr1	33298759	33299000	0.550929		chr1	31049697	31049867	0.309945		chr1	35367986	35368159	1.58871		chr1	32248198	32248415	1.13229
chr1	30982936	30983353	0.358972		chr1	31394327	31395228	0.295132		chr1	32394191	32395130	0.786482		chr1	28199473	28200338	1.1847		chr1	33349731	33350451	0.849781		chr1	31065600	31066015	0.857889		chr1	35382090	35382341	1.11658		chr1	32249015	32249169	1.43434
chr1	31009787	31010451	0.259361		chr1	31422810	31423020	0.643198		chr1	32400820	32401183	0.494883		chr1	28208892	28209294	0.304679		chr1	33455866	33456095	1.79912		chr1	31155555	31155877	0.423973		chr1	35400013	35400214	0.622857		chr1	32249970	32250453	1.0765
chr1	31027987	31028561	0.516656		chr1	31423399	31423892	0.350768		chr1	32406072	32406645	0.258045		chr1	28235814	28236293	1.10671		chr1	33460998	33461252	0.862761		chr1	31184015	31184255	0.393544		chr1	35433982	35434176	0.538113		chr1	32283250	32283404	0.933209
chr1	31049670	31049867	0.277661		chr1	31441376	31441852	0.236062		chr1	32431796	32432400	0.45465		chr1	28244607	28245178	0.790908		chr1	33470536	33470805	0.990021		chr1	31296468	31297115	0.637532		chr1	35479858	35480038	0.659229		chr1	32291870	32292152	0.855721
chr1	31065583	31066078	0.768976		chr1	31476847	31478474	0.474216		chr1	32448390	32448591	0.404504		chr1	28246412	28246577	0.795837		chr1	33633136	33633309	0.381955		chr1	31394667	31395146	0.372382		chr1	35484600	35484816	1.10505		chr1	32320192	32320362	1.29168
chr1	31184011	31184254	0.284687		chr1	31482246	31484240	0.357385		chr1	32520318	32521002	0.557134		chr1	28247096	28247580	1.30289		chr1	33907940	33908090	0.389436		chr1	31413132	31413447	0.410633		chr1	35506104	35506319	0.931628		chr1	32337485	32337785	0.77698
chr1	31296232	31297361	0.530342		chr1	31493684	31494300	0.231891		chr1	32535675	32536596	0.174054		chr1	28248503	28248771	0.815505		chr1	34125429	34125600	0.465083		chr1	31422808	31423011	0.706596		chr1	35537327	35537542	0.948639		chr1	32339594	32339855	1.31379
chr1	31373018	31373849	0.254185		chr1	31505597	31508766	0.340967		chr1	32619567	32620691	0.307934		chr1	28259151	28259554	1.19147		chr1	34187690	34187868	0.913373		chr1	31423401	31423792	0.459185		chr1	35544314	35544497	1.03106		chr1	32351122	32351519	0.589871
chr1	31394405	31395250	0.32963		chr1	31508969	31509888	0.422023		chr1	32627365	32628180	0.476661		chr1	28328768	28329641	0.939431		chr1	34360620	34360932	0.364308		chr1	31477123	31477855	0.682372		chr1	35557336	35557530	0.638711		chr1	32383394	32383656	0.535273
chr1	31422804	31423025	0.67851		chr1	31523735	31524532	0.282876		chr1	32650867	32651439	1.56615		chr1	28359527	28359969	0.374268		chr1	34361837	34362066	0.522121		chr1	31483048	31483773	0.663532		chr1	35557641	35557907	0.71375		chr1	32394201	32394657	0.780647
chr1	31423403	31423899	0.436541		chr1	31548833	31549439	0.675451		chr1	32712162	32712802	0.439338		chr1	28369440	28369768	0.708151		chr1	34367357	34367605	0.423875		chr1	31493891	31494212	0.281976		chr1	35564746	35564967	0.488665		chr1	32446838	32447010	0.67074
chr1	31441351	31442091	0.231601		chr1	31549616	31550653	0.299316		chr1	32716666	32716970	0.324343		chr1	28370067	28370675	0.338225		chr1	34460324	34460544	0.586826		chr1	31509219	31509675	0.574194		chr1	35566500	35566696	0.677493		chr1	32474154	32474440	0.859591
chr1	31476848	31478247	0.575679		chr1	31563989	31564394	0.299923		chr1	32733944	32734291	0.349605		chr1	28374058	28374507	0.340201		chr1	34529912	34530959	0.519601		chr1	31523768	31524034	0.443422		chr1	35591024	35591174	0.742868		chr1	32492086	32492299	0.80563
chr1	31482251	31484354	0.384134		chr1	31571203	31572011	0.277		chr1	32753757	32753990	0.801619		chr1	28378411	28378767	0.388216		chr1	34597916	34598201	0.503672		chr1	31537038	31537230	0.306814		chr1	35635831	35635994	0.959737		chr1	32500843	32501147	0.490588
chr1	31493640	31494283	0.278142		chr1	31594054	31594524	0.325206		chr1	32772955	32773327	0.440227		chr1	28409796	28410095	1.27116		chr1	34681577	34681734	0.520757		chr1	31548890	31549418	0.780855		chr1	35641317	35641861	1.14108		chr1	32520548	32520792	1.49516
chr1	31505597	31508489	0.365654		chr1	31605581	31606310	0.458732		chr1	32798933	32799382	0.548878		chr1	28417416	28417870	0.535841		chr1	34742770	34743026	0.490983		chr1	31549893	31550218	0.456316		chr1	35726871	35727122	1.09434		chr1	32527368	32527553	0.961143
chr1	31508985	31509876	0.512874		chr1	31617959	31618352	0.26697		chr1	32817215	32817617	0.669143		chr1	28437985	28438449	0.265853		chr1	34752124	34752357	0.419161		chr1	31564112	31564370	0.41963		chr1	35753772	35754162	0.629494		chr1	32547728	32547878	0.677788
chr1	31523726	31524376	0.341956		chr1	31637965	31639453	0.245119		chr1	32818822	32819243	1.16298		chr1	28447575	28447991	0.286801		chr1	34852710	34852997	1.09243		chr1	31587825	31587987	0.316224		chr1	35769377	35769628	0.717919		chr1	32577412	32577602	0.604484
chr1	31548833	31549434	0.735077		chr1	31644672	31645460	0.620938		chr1	32822573	32822891	1.72136		chr1	28449935	28450399	0.487327		chr1	34859620	34860148	0.864002		chr1	31594055	31594358	0.549436		chr1	35769879	35770140	1.32445		chr1	32582486	32582636	0.958272
chr1	31549616	31550234	0.427095		chr1	31663936	31664348	0.249149		chr1	32848268	32848696	0.38597		chr1	28505552	28506163	0.76956		chr1	34866168	34866620	0.277416		chr1	31605851	31606331	0.614917		chr1	35771061	35771320	0.760314		chr1	32627341	32627928	0.547512
chr1	31563984	31564387	0.321542		chr1	31699180	31700079	0.258872		chr1	32875389	32876603	0.285098		chr1	28518025	28518731	0.618741		chr1	34933052	34933284	0.467807		chr1	31617969	31618384	0.288587		chr1	35800278	35800428	0.787167		chr1	32638112	32638262	0.687376
chr1	31571346	31572009	0.29791		chr1	31704738	31705024	0.383865		chr1	32919972	32920317	0.289457		chr1	28552323	28553150	0.762226		chr1	34985196	34985503	0.650654		chr1	31638143	31638720	0.34391		chr1	35807871	35808102	0.673471		chr1	32641092	32641283	0.8446
chr1	31594044	31594345	0.509907		chr1	31705215	31705563	0.520011		chr1	32933515	32933759	0.783386		chr1	28581555	28582088	0.693172		chr1	35031651	35032192	0.873541		chr1	31644729	31645427	0.725524		chr1	35882938	35883383	0.869918		chr1	32650459	32650699	1.35483
chr1	31605572	31606302	0.558414		chr1	31707572	31708092	0.269817		chr1	32963793	32964054	0.591238		chr1	28586828	28587673	0.379337		chr1	35079224	35079598	0.424941		chr1	31699476	31699916	0.312304		chr1	35904034	35904224	0.680225		chr1	32650890	32651438	1.0892
chr1	31618013	31618379	0.264744		chr1	31715686	31715887	0.319582		chr1	32964787	32965175	1.42026		chr1	28599114	28599483	0.316153		chr1	35141054	35141259	0.557018		chr1	31705250	31705556	0.499752		chr1	35924932	35925308	0.372614		chr1	32653601	32653752	1.59361
chr1	31638077	31639485	0.237651		chr1	31744507	31745016	0.260797		chr1	32980646	32981761	0.71184		chr1	28628146	28628317	0.38594		chr1	35193025	35193441	1.17394		chr1	31715720	31715877	0.36366		chr1	35930951	35931335	1.36191		chr1	32690605	32690828	0.519774
chr1	31644750	31645437	0.735132		chr1	31745520	31745981	0.410728		chr1	32991975	32992917	0.587132		chr1	28642946	28643458	1.2135		chr1	35202193	35202427	0.679979		chr1	31744560	31744877	0.354842		chr1	35993887	35994160	0.385358		chr1	32716861	32717011	1.10132
chr1	31663893	31664513	0.190772		chr1	31760870	31761261	0.341307		chr1	32993137	32993493	0.662258		chr1	28648124	28649407	1.04425		chr1	35227352	35227594	0.671125		chr1	31745692	31745954	0.53609		chr1	36035854	36036064	0.473712		chr1	32724070	32724312	0.654052
chr1	31699155	31700133	0.245661		chr1	31788077	31789600	0.485559		chr1	33001410	33001598	0.340675		chr1	28668568	28668931	0.79702		chr1	35230701	35230983	0.386854		chr1	31750685	31751391	0.284906		chr1	36062016	36062176	0.829931		chr1	32738013	32738203	0.682149
chr1	31705227	31705563	0.479871		chr1	31816891	31817228	0.33563		chr1	33024840	33025479	0.402406		chr1	28669941	28670168	0.390541		chr1	35268459	35268881	1.08356		chr1	31760944	31761222	0.381776		chr1	36099630	36099892	0.699391		chr1	32753775	32753983	0.669674
chr1	31707630	31708123	0.280724		chr1	31827227	31827631	0.237637		chr1	33080858	33081234	1.17841		chr1	28736172	28737065	0.899023		chr1	35298509	35299062	0.539075		chr1	31788121	31788808	0.631773		chr1	36133361	36133562	0.501592		chr1	32781945	32782178	0.495021
chr1	31715710	31715892	0.313194		chr1	31834618	31834827	0.26468		chr1	33086403	33086654	0.387655		chr1	28749768	28750002	0.344829		chr1	35302214	35302479	0.383818		chr1	31789168	31789546	0.765083		chr1	36149248	36149815	0.664521		chr1	32799104	32799402	0.836629
chr1	31744512	31744948	0.287092		chr1	31861253	31861585	0.260842		chr1	33119910	33120191	0.434856		chr1	28775016	28775549	0.308472		chr1	35319245	35319395	0.465377		chr1	31816918	31817177	0.650069		chr1	36160935	36161389	0.798802		chr1	32816076	32816226	1.38379
chr1	31745529	31745986	0.432916		chr1	31872938	31873239	0.309966		chr1	33127110	33127994	1.07009		chr1	28784996	28785874	0.349218		chr1	35355250	35355400	0.391935		chr1	31827315	31827610	0.317281		chr1	36205156	36205325	0.59756		chr1	32818857	32819293	1.37279
chr1	31750705	31751391	0.211251		chr1	31877789	31878445	0.226349		chr1	33130390	33130668	0.622523		chr1	28860363	28860719	0.295183		chr1	35364537	35365167	0.33006		chr1	31872943	31873284	0.479166		chr1	36220784	36221061	0.469904		chr1	32822590	32822782	2.3618
chr1	31760936	31761227	0.395554		chr1	31880706	31881846	0.282656		chr1	33137838	33138107	0.387091		chr1	28877188	28877638	0.42106		chr1	35368007	35368159	0.468619		chr1	31881218	31881487	0.631526		chr1	36223483	36223971	0.536204		chr1	32963738	32963888	0.886117
chr1	31788087	31789624	0.53453		chr1	31889191	31889447	0.464047		chr1	33180799	33181161	0.802538		chr1	28882148	28882327	0.707526		chr1	35429782	35429951	0.449414		chr1	31889085	31889442	0.379809		chr1	36306722	36307068	0.710431		chr1	32964837	32965103	1.30817
chr1	31816878	31817284	0.466865		chr1	31910969	31911387	0.380874		chr1	33181431	33182235	0.540095		chr1	28884995	28885463	0.78006		chr1	35506057	35506676	0.723879		chr1	31912697	31913316	0.566141		chr1	36321885	36322062	0.736811		chr1	32975682	32975933	0.579912
chr1	31827234	31827629	0.283455		chr1	31912599	31913308	0.544139		chr1	33255492	33255795	0.409756		chr1	28886922	28887288	1.07382		chr1	35518952	35519126	0.554291		chr1	31928880	31929049	0.832483		chr1	36366674	36366824	0.756827		chr1	32981197	32981529	1.10555
chr1	31861355	31861654	0.302401		chr1	31926170	31927174	0.250535		chr1	33260410	33260764	0.407084		chr1	28914206	28915300	0.585283		chr1	35538579	35538794	1.06431		chr1	31937721	31938032	1.42087		chr1	36369056	36369216	1.28258		chr1	32992673	32993334	0.491019
chr1	31872910	31873265	0.380036		chr1	31928800	31929426	0.369557		chr1	33295479	33295910	0.658388		chr1	28926771	28927369	0.878766		chr1	35557231	35557934	0.568095		chr1	31938234	31938716	1.49085		chr1	36373825	36374169	0.762288		chr1	33036858	33037177	1.24227
chr1	31878007	31878474	0.232895		chr1	31929764	31930389	0.251418		chr1	33342245	33342770	0.389487		chr1	28927884	28928166	0.407443		chr1	35564703	35564900	0.427288		chr1	31939970	31940124	0.823108		chr1	36385498	36386144	0.700772		chr1	33080969	33081174	1.31118
chr1	31880680	31881845	0.284446		chr1	31930787	31931919	0.26987		chr1	33349880	33350319	0.697393		chr1	28962255	28962911	0.456158		chr1	35568965	35569260	0.445062		chr1	31944303	31944529	1.07391		chr1	36397817	36398111	1.45755		chr1	33120599	33120767	0.851564
chr1	31889076	31889461	0.419055		chr1	31932608	31932959	0.406839		chr1	33382036	33382368	0.320832		chr1	28986335	28986878	0.313828		chr1	35577749	35578115	0.315422		chr1	31956051	31956406	0.520557		chr1	36408992	36409144	0.568874		chr1	33127150	33127765	0.712026
chr1	31910958	31911425	0.361644		chr1	31934639	31935883	0.272816		chr1	33455704	33456126	0.391177		chr1	29033851	29034276	0.518743		chr1	35641327	35641891	1.06938		chr1	31957745	31958232	0.443005		chr1	36450401	36450657	0.771624		chr1	33180835	33181062	0.952398
chr1	31912593	31913323	0.608873		chr1	31937718	31938054	0.823448		chr1	33460756	33461302	0.548305		chr1	29123134	29123455	0.232015		chr1	35697287	35697631	0.432754		chr1	31964147	31964410	0.444318		chr1	36464134	36464611	1.27087		chr1	33181973	33182336	0.806385
chr1	31926100	31926887	0.261501		chr1	31938239	31939144	0.567867		chr1	33462216	33462537	0.536528		chr1	29181400	29181570	0.672094		chr1	35715565	35715737	0.435261		chr1	31981425	31981876	0.475458		chr1	36474250	36474526	1.37629		chr1	33256444	33256624	1.35932
chr1	31928595	31929120	0.467333		chr1	31939901	31940321	0.488835		chr1	33472075	33473077	0.311854		chr1	29181716	29182249	0.981477		chr1	35726888	35727119	0.952151		chr1	31985427	31985787	0.487258		chr1	36530766	36530916	0.723696		chr1	33295608	33295793	0.613635
chr1	31930950	31931913	0.296789		chr1	31943133	31945268	0.31503		chr1	33612914	33613213	0.414205		chr1	29197458	29197801	0.312616		chr1	35730569	35730719	0.554426		chr1	32003508	32003887	0.423053		chr1	36697254	36697448	0.877473		chr1	33298684	33298989	0.479286
chr1	31932609	31932949	0.403714		chr1	31955987	31956525	0.608237		chr1	33633046	33633388	0.349511		chr1	29202814	29203196	0.414515		chr1	35737966	35738254	0.350498		chr1	32013414	32013909	1.04119		chr1	36884178	36884384	0.565722		chr1	33303813	33303963	0.763328
chr1	31935069	31935719	0.342402		chr1	31957512	31958267	0.375412		chr1	33902989	33903525	0.429055		chr1	29210580	29211272	0.670589		chr1	35753689	35754156	0.433148		chr1	32049886	32050247	0.367776		chr1	37163196	37163394	0.609451		chr1	33349736	33350056	1.96452
chr1	31937699	31939069	0.84605		chr1	31961607	31962267	0.230725		chr1	34163196	34163460	0.360136		chr1	29230701	29231142	0.844081		chr1	35769329	35769628	0.82145		chr1	32063366	32063739	0.35684		chr1	37288884	37289174	0.716105		chr1	33455770	33456022	0.539184
chr1	31939903	31940533	0.406266		chr1	31964141	31964534	0.431928		chr1	34187694	34187870	0.353297		chr1	29236233	29236617	0.674979		chr1	35769874	35770366	0.857919		chr1	32072727	32073581	0.831401		chr1	37454935	37455134	0.622384		chr1	33460814	33461251	0.901987
chr1	31942505	31942746	0.272217		chr1	31981505	31981825	0.345737		chr1	34360575	34361313	0.375342		chr1	29340956	29341273	0.301554		chr1	35794158	35794312	0.496111		chr1	32107595	32108197	0.74645		chr1	37462711	37462959	0.514608		chr1	33470571	33470805	0.923676
chr1	31943167	31945232	0.369546		chr1	31984830	31986112	0.289824		chr1	34366911	34367532	0.309771		chr1	29793057	29793300	0.360541		chr1	35797973	35798132	0.509376		chr1	32109432	32109585	0.556585		chr1	37477275	37477630	0.712161		chr1	33628664	33628814	0.833855
chr1	31955962	31956620	0.491476		chr1	32003484	32003897	0.376094		chr1	34460241	34460554	0.538749		chr1	29849119	29849368	0.397577		chr1	35800215	35800408	0.572624		chr1	32179301	32180111	0.671953		chr1	37479641	37479848	1.70367		chr1	33794783	33795053	0.399756
chr1	31957607	31958281	0.394492		chr1	32004904	32005748	0.186439		chr1	34529863	34531274	0.666071		chr1	30380331	30380817	0.429399		chr1	35807871	35808131	0.562693		chr1	32180347	32180559	0.462314		chr1	37487451	37487663	0.648356		chr1	33820495	33820683	0.673681
chr1	31964146	31964439	0.575301		chr1	32007696	32008022	0.222556		chr1	34742717	34743024	0.649655		chr1	30708193	30708399	0.298585		chr1	35849352	35849726	0.395784		chr1	32200275	32200641	0.592226		chr1	37507616	37508316	0.548472		chr1	34044971	34045172	0.47437
chr1	31981415	31981851	0.406662		chr1	32013065	32013959	0.674667		chr1	34786492	34786741	0.312739		chr1	30718313	30719058	0.615725		chr1	35882937	35883388	0.772323		chr1	32201280	32201723	0.602645		chr1	37514663	37515093	0.665084		chr1	34080133	34080337	0.491329
chr1	31984836	31986112	0.323213		chr1	32049871	32050264	0.274736		chr1	34796926	34797330	0.3077		chr1	30719174	30719529	0.777395		chr1	35921077	35921286	0.469536		chr1	32205517	32205727	0.78468		chr1	37551093	37551392	0.454751		chr1	34187688	34187867	1.69318
chr1	32003468	32003897	0.414962		chr1	32063387	32063733	0.522434		chr1	34852593	34853173	0.568346		chr1	30730225	30730543	0.358267		chr1	35924954	35925144	0.406646		chr1	32215676	32215876	0.303692		chr1	37554235	37554465	1.18952		chr1	34367345	34367628	0.471879
chr1	32013107	32013978	0.764743		chr1	32071946	32072518	0.285689		chr1	34859523	34860175	0.930128		chr1	30732355	30732603	0.513985		chr1	35930922	35931360	1.01711		chr1	32221901	32222138	0.405049		chr1	37573833	37573985	0.651352		chr1	34480126	34480276	0.924817
chr1	32020454	32021397	0.223133		chr1	32072686	32073907	0.545594		chr1	34866034	34866808	0.422706		chr1	30743578	30743975	1.5439		chr1	35936166	35936388	0.567278		chr1	32222257	32222498	0.658537		chr1	37595652	37596104	0.645316		chr1	34487112	34487314	0.62081
chr1	32063467	32063727	0.458961		chr1	32107623	32108693	0.419753		chr1	34970170	34970582	0.317896		chr1	30745383	30745665	0.776011		chr1	35942704	35943029	0.429229		chr1	32241073	32241300	0.308951		chr1	37682425	37682720	0.816312		chr1	34559980	34560195	0.444362
chr1	32071966	32072534	0.26335		chr1	32109359	32109591	0.452759		chr1	34980637	34980968	0.476013		chr1	30748149	30748564	0.698027		chr1	35972802	35973027	0.407004		chr1	32248243	32248417	0.714569		chr1	37690489	37690704	1.17849		chr1	34597994	34598212	0.676285
chr1	32072694	32073911	0.569415		chr1	32110928	32112065	0.224523		chr1	34984586	34985632	0.57564		chr1	30749823	30750184	0.688787		chr1	36023325	36023778	0.492317		chr1	32249935	32250368	0.683342		chr1	37692201	37692489	2.79067		chr1	34681577	34681819	0.6684
chr1	32107544	32108624	0.437995		chr1	32122249	32122548	0.230276		chr1	34985861	34986035	0.501467		chr1	30750895	30751204	0.976309		chr1	36089227	36089385	0.476552		chr1	32291494	32292168	0.71917		chr1	37705753	37705941	1.0779		chr1	34742770	34742932	0.806079
chr1	32109374	32109765	0.303553		chr1	32128011	32128183	0.318101		chr1	35005519	35005734	0.278986		chr1	30754699	30755053	0.906723		chr1	36089630	36089856	0.362345		chr1	32292497	32292849	0.6404		chr1	37808036	37808503	1.15017		chr1	34786527	34786891	0.485362
chr1	32110996	32112032	0.231661		chr1	32179285	32180592	0.436702		chr1	35016894	35017135	0.388946		chr1	30756661	30757032	0.704919		chr1	36099624	36099882	0.600967		chr1	32316547	32316782	0.422614		chr1	37811115	37811311	0.730344		chr1	34849854	34850015	0.69163
chr1	32122251	32122520	0.278647		chr1	32200281	32201820	0.466		chr1	35030307	35031343	0.38931		chr1	30758934	30759153	0.791925		chr1	36110126	36110448	0.411757		chr1	32320182	32320350	0.55932		chr1	37819892	37820127	1.16552		chr1	34852754	34852986	0.884286
chr1	32179281	32180264	0.643818		chr1	32205529	32206097	0.3633		chr1	35031664	35032255	0.75857		chr1	30759875	30760188	0.728816		chr1	36134798	36135220	0.325817		chr1	32335168	32335502	0.625272		chr1	37859449	37859883	0.973089		chr1	34859699	34860096	1.34175
chr1	32180335	32180594	0.366698		chr1	32215589	32216009	0.269275		chr1	35062569	35063050	0.22615		chr1	30761389	30761631	0.65766		chr1	36143521	36143764	0.487338		chr1	32336115	32336410	0.564167		chr1	37860050	37860398	1.15355		chr1	34866215	34866660	0.461325
chr1	32200297	32201767	0.488649		chr1	32221832	32222148	0.250025		chr1	35078867	35079737	0.614105		chr1	30762805	30763052	0.738246		chr1	36149226	36149824	0.989311		chr1	32337441	32337635	0.653523		chr1	37876006	37876210	0.769039		chr1	34985205	34985401	0.911629
chr1	32202028	32202579	0.219758		chr1	32222231	32222493	0.531621		chr1	35193033	35193459	0.895396		chr1	30765147	30765639	0.510253		chr1	36151976	36152141	0.883262		chr1	32338476	32338637	0.651635		chr1	37901432	37901889	0.448004		chr1	35031782	35032192	0.907002
chr1	32205516	32206100	0.381535		chr1	32248003	32248459	0.466785		chr1	35201856	35202417	0.564951		chr1	30779614	30780053	0.503841		chr1	36155764	36155955	0.857093		chr1	32339592	32339897	1.11685		chr1	37931710	37932000	0.988666		chr1	35050348	35050502	0.599062
chr1	32215589	32216011	0.298		chr1	32249672	32250696	0.38467		chr1	35268354	35269071	0.610272		chr1	30782976	30783196	0.329359		chr1	36160930	36161085	0.71978		chr1	32351127	32351316	0.630178		chr1	37946744	37947244	1.11804		chr1	35091765	35092131	0.867144
chr1	32221906	32222492	0.400725		chr1	32253422	32254197	0.403397		chr1	35298604	35299134	0.358588		chr1	30801605	30802198	0.463331		chr1	36162347	36162548	0.53893		chr1	32351433	32351677	0.414492		chr1	37957300	37957470	0.61474		chr1	35149480	35149712	0.685986
chr1	32248123	32248432	0.484521		chr1	32291302	32292134	0.50046		chr1	35364290	35365291	0.313		chr1	30824399	30824771	0.480389		chr1	36188025	36188462	0.410366		chr1	32393981	32394892	0.460927		chr1	37989930	37990223	0.905833		chr1	35157302	35157496	0.669204
chr1	32249711	32251338	0.365387		chr1	32292488	32292898	0.533207		chr1	35370126	35370832	0.279913		chr1	30853886	30854461	0.394142		chr1	36223391	36223620	0.470417		chr1	32400843	32401082	0.397498		chr1	38005429	38005639	0.972555		chr1	35162339	35162564	0.538062
chr1	32253452	32254271	0.378618		chr1	32316309	32317137	0.327716		chr1	35450976	35451368	0.386021		chr1	30881163	30881845	0.327574		chr1	36223743	36224400	0.418697		chr1	32432059	32432395	0.371909		chr1	38046742	38047114	0.953715		chr1	35169414	35169629	0.450167
chr1	32255391	32255895	0.231734		chr1	32319818	32320691	0.268591		chr1	35505932	35506765	0.605981		chr1	30891809	30892233	0.25531		chr1	36232768	36232935	0.687242		chr1	32500334	32500646	0.306074		chr1	38062177	38062337	0.696263		chr1	35178812	35179098	0.542617
chr1	32291186	32292178	0.561841		chr1	32334994	32335590	0.314271		chr1	35513185	35513420	0.341091		chr1	30929479	30929704	0.442418		chr1	36241176	36241328	0.492903		chr1	32500823	32501088	0.285871		chr1	38108256	38108505	0.584306		chr1	35193090	35193429	0.881397
chr1	32292440	32292890	0.440603		chr1	32336045	32336582	0.365955		chr1	35536737	35537062	0.837223		chr1	30957981	30958168	0.336942		chr1	36243030	36243240	0.470958		chr1	32520569	32520941	0.307298		chr1	38173082	38173585	0.54658		chr1	35202221	35202419	0.733774
chr1	32316296	32317136	0.309398		chr1	32336992	32338089	0.304114		chr1	35537319	35537965	0.488499		chr1	30962622	30962893	0.308487		chr1	36273991	36274213	0.374781		chr1	32539457	32539775	0.278671		chr1	38316509	38316977	0.466649		chr1	35253827	35254104	0.440577
chr1	32319925	32320486	0.30256		chr1	32338368	32338671	0.397362		chr1	35538461	35538779	1.09633		chr1	30969948	30970291	0.462722		chr1	36285528	36285713	0.633641		chr1	32619616	32619935	0.41908		chr1	38474734	38475072	0.720225		chr1	35266009	35266170	0.972493
chr1	32334576	32335503	0.29972		chr1	32339583	32340038	0.65238		chr1	35557282	35557912	0.775823		chr1	30976059	30976431	0.26172		chr1	36306636	36307335	0.62972		chr1	32620193	32620355	0.386278		chr1	38491786	38491936	0.533834		chr1	35268471	35268749	1.41856
chr1	32336038	32336700	0.416195		chr1	32351049	32351316	0.397364		chr1	35564676	35565009	0.72513		chr1	30982962	30983316	0.469761		chr1	36316624	36316831	0.396782		chr1	32627439	32628001	0.35303		chr1	38497329	38497540	0.546759		chr1	35286556	35286879	0.512288
chr1	32336948	32338089	0.343163		chr1	32393896	32395424	0.414704		chr1	35568946	35569243	0.590864		chr1	31009887	31010443	0.300046		chr1	36322587	36322881	0.286759		chr1	32650384	32650700	0.981944		chr1	38499011	38499207	0.565384		chr1	35298532	35298836	0.575267
chr1	32338332	32338679	0.43297		chr1	32400881	32401294	0.232233		chr1	35577589	35578151	0.261131		chr1	31028039	31028520	0.593426		chr1	36369056	36369309	0.623507		chr1	32650876	32651462	1.03343		chr1	38522239	38522407	0.665766		chr1	35299734	35299904	0.969038
chr1	32339573	32340031	0.717782		chr1	32500347	32500637	0.27789		chr1	35637385	35638400	0.308625		chr1	31049697	31049872	0.323895		chr1	36373844	36374165	0.906741		chr1	32712090	32712649	0.316892		chr1	38559520	38559954	0.500182		chr1	35367986	35368159	1.6826
chr1	32351095	32351317	0.50721		chr1	32520284	32520966	0.328454		chr1	35682924	35683387	0.369986		chr1	31065588	31066024	0.892842		chr1	36396249	36396399	0.686444		chr1	32734072	32734281	0.318725		chr1	38662591	38662750	0.785983		chr1	35374582	35374815	0.50806
chr1	32393898	32395389	0.457977		chr1	32619528	32620494	0.297719		chr1	35715420	35715912	0.814367		chr1	31072345	31072600	0.262191		chr1	36397808	36398115	1.38406		chr1	32753785	32753989	0.654178		chr1	38859708	38860036	0.930733		chr1	35382301	35382451	0.911976
chr1	32400869	32401115	0.450653		chr1	32627416	32628182	0.359589		chr1	35735692	35736042	0.252362		chr1	31155231	31155876	0.326038		chr1	36434740	36434947	0.757358		chr1	32761478	32761990	0.301896		chr1	38873288	38873687	1.13388		chr1	35429382	35429567	0.633138
chr1	32432096	32432380	0.446459		chr1	32647340	32648293	0.21737		chr1	35753705	35754207	0.68604		chr1	31162753	31162953	0.290907		chr1	36441699	36441871	0.435151		chr1	32773041	32773277	0.341466		chr1	38912922	38913110	0.782955		chr1	35438466	35438626	0.6851
chr1	32500365	32500719	0.240638		chr1	32649999	32650747	0.463411		chr1	35769188	35769732	1.04024		chr1	31184015	31184262	0.382437		chr1	36450361	36450752	0.78945		chr1	32798957	32799446	0.681444		chr1	38990864	38991246	0.705826		chr1	35457285	35457790	0.583451
chr1	32520508	32521014	0.409125		chr1	32650871	32651846	0.704758		chr1	35769896	35770268	0.750564		chr1	31296469	31297156	0.878736		chr1	36464212	36464779	1.18188		chr1	32817138	32817538	0.652387		chr1	39026134	39026852	0.524222		chr1	35484507	35484852	1.02073
chr1	32619525	32620526	0.295763		chr1	32712090	32712675	0.267721		chr1	35779477	35780105	0.351359		chr1	31373316	31373854	0.327994		chr1	36474223	36474593	0.887929		chr1	32818837	32819296	1.18722		chr1	39045549	39045732	0.671612		chr1	35486552	35486925	0.691387
chr1	32627440	32628226	0.394911		chr1	32716564	32716975	0.247921		chr1	35797896	35798744	0.319022		chr1	31394447	31395172	0.382436		chr1	36481992	36482287	0.267113		chr1	32822582	32822838	2.0422		chr1	39051258	39051412	0.68985		chr1	35496854	35497070	0.771584
chr1	32650252	32650747	0.708305		chr1	32733964	32734289	0.263892		chr1	35882968	35883359	1.12826		chr1	31413200	31413447	0.367593		chr1	36576141	36576320	0.562883		chr1	32848328	32848695	0.265055		chr1	39069031	39069233	0.492058		chr1	35506104	35506319	0.942725
chr1	32650872	32651855	0.829116		chr1	32753752	32753983	0.466238		chr1	35883872	35884166	0.537171		chr1	31422810	31423025	0.774964		chr1	36697254	36697446	0.697481		chr1	32876682	32876916	0.34685		chr1	39105233	39105462	0.782742		chr1	35557314	35557894	0.56062
chr1	32712090	32712672	0.323808		chr1	32761482	32762475	0.23599		chr1	35886963	35887392	0.487909		chr1	31423401	31423887	0.387824		chr1	36823766	36823925	0.579009		chr1	32933547	32933780	0.420898		chr1	39134090	39134249	1.29065		chr1	35564710	35564960	0.490654
chr1	32716651	32716975	0.262746		chr1	32772955	32773329	0.345071		chr1	35924819	35925181	0.489023		chr1	31441495	31441834	0.312794		chr1	36884173	36884443	0.412234		chr1	32964794	32965127	1.1947		chr1	39186980	39187156	0.652796		chr1	35566605	35566791	1.00439
chr1	32733968	32734289	0.336356		chr1	32798860	32799397	0.470252		chr1	35930902	35931553	0.75667		chr1	31476930	31478051	0.751386		chr1	37017263	37017413	0.524201		chr1	32981044	32981535	0.928135		chr1	39192618	39192768	0.768925		chr1	35634604	35634763	0.970226
chr1	32753755	32753984	0.541576		chr1	32816958	32817522	0.402212		chr1	36023216	36023840	0.649907		chr1	31482776	31483827	0.583147		chr1	37237452	37237603	0.690952		chr1	32992497	32993003	0.522509		chr1	39194296	39194484	1.30779		chr1	35641392	35641790	0.812486
chr1	32761543	32762475	0.274436		chr1	32818772	32820188	0.598376		chr1	36134798	36135203	0.300458		chr1	31505895	31506607	0.479151		chr1	37288871	37289241	0.657442		chr1	33024843	33025027	0.391279		chr1	39205304	39205489	0.936159		chr1	35726902	35727116	0.882739
chr1	32773005	32773379	0.337345		chr1	32822528	32823231	0.492885		chr1	36148970	36150041	0.678918		chr1	31507874	31508270	0.541027		chr1	37445052	37445424	0.414081		chr1	33036830	33037215	1.16516		chr1	39215695	39215988	0.949099		chr1	35735290	35735440	0.651024
chr1	32798930	32799417	0.560979		chr1	32876594	32877102	0.316038		chr1	36150863	36151052	0.510928		chr1	31509109	31509681	0.8223		chr1	37454912	37455126	0.542259		chr1	33058359	33058637	0.396626		chr1	39218082	39218338	0.999675		chr1	35758654	35758855	0.633211
chr1	32817070	32817564	0.54908		chr1	32933533	32933831	0.380569		chr1	36155742	36155963	0.666807		chr1	31523763	31524102	0.534526		chr1	37474337	37474581	0.735189		chr1	33080907	33081202	0.878305		chr1	39266556	39266761	0.744856		chr1	35769351	35769652	0.998437
chr1	32818752	32819513	0.897257		chr1	32963683	32964315	0.368154		chr1	36156787	36157171	0.548162		chr1	31548850	31549408	0.904025		chr1	37477265	37477696	0.894055		chr1	33086467	33086637	0.381472		chr1	39491453	39491709	0.431235		chr1	35769887	35770174	1.12162
chr1	32819584	32820299	0.345265		chr1	32964455	32965229	0.549062		chr1	36160893	36161495	0.67798		chr1	31549670	31550202	0.55927		chr1	37479632	37479975	0.970005		chr1	33120547	33120789	0.425412		chr1	39539255	39539446	0.56615		chr1	35770348	35770535	1.23112
chr1	32822528	32822982	0.628368		chr1	32980646	32981739	0.566538		chr1	36162167	36162602	0.69489		chr1	31556589	31556889	0.234686		chr1	37487383	37487656	0.459723		chr1	33127019	33127999	0.668899		chr1	39576790	39577020	0.936783		chr1	35791274	35791491	0.993163
chr1	32876600	32876968	0.369881		chr1	32984467	32984925	0.227285		chr1	36187967	36188802	0.291849		chr1	31564107	31564381	0.409065		chr1	37507551	37508389	0.379661		chr1	33180845	33181067	0.576593		chr1	39597929	39598367	0.495615		chr1	35807871	35808180	1.00314
chr1	32933533	32933833	0.338898		chr1	32991799	32993498	0.352866		chr1	36223214	36223698	0.667817		chr1	31571347	31571934	0.366182		chr1	37514621	37515113	0.59624		chr1	33181911	33182222	0.468018		chr1	39606240	39606581	0.974503		chr1	35872053	35872206	0.755631
chr1	32963654	32964296	0.360534		chr1	33027122	33027593	0.211536		chr1	36223839	36224987	0.540834		chr1	31587806	31588043	0.403244		chr1	37554195	37554484	1.01628		chr1	33256341	33256662	0.755304		chr1	39618155	39618332	0.574179		chr1	35882939	35883260	0.843358
chr1	32964456	32965190	0.693496		chr1	33032016	33032568	0.243044		chr1	36285476	36286063	0.437295		chr1	31594032	31594358	0.565973		chr1	37595633	37596131	0.626526		chr1	33295494	33295890	0.537168		chr1	39622793	39622943	0.96902		chr1	35883904	35884216	0.843604
chr1	32969013	32969492	0.246457		chr1	33036853	33037381	0.609868		chr1	36306609	36307330	0.596323		chr1	31605888	31606285	0.690339		chr1	37599013	37599163	1.07988		chr1	33298745	33298987	0.467714		chr1	39651930	39652241	0.62825		chr1	35924930	35925135	0.479536
chr1	32980646	32981861	0.545381		chr1	33058247	33059013	0.236397		chr1	36313825	36314031	0.344595		chr1	31617948	31618387	0.333268		chr1	37654452	37654651	0.411697		chr1	33335089	33335370	0.250264		chr1	39653620	39653817	0.501995		chr1	35930958	35931405	0.918888
chr1	32984452	32984916	0.227938		chr1	33080886	33081204	0.841698		chr1	36323663	36324531	0.319169		chr1	31637989	31638731	0.399798		chr1	37676293	37676586	0.507567		chr1	33349721	33350242	1.08678		chr1	39738652	39739007	1.60679		chr1	35942838	35943049	0.612843
chr1	32991906	32993501	0.369435		chr1	33086430	33086656	0.415276		chr1	36342566	36343098	0.251057		chr1	31644721	31645420	0.613401		chr1	37682247	37682630	0.614483		chr1	33455794	33456119	0.512167		chr1	39790719	39790961	0.717851		chr1	36021959	36022111	0.582317
chr1	33036820	33037308	0.753093		chr1	33119902	33120340	0.209193		chr1	36349203	36349714	0.288731		chr1	31663946	31664127	0.37731		chr1	37690384	37690718	0.97595		chr1	33460766	33461376	0.674654		chr1	39795509	39795769	0.703268		chr1	36029205	36029391	0.950142
chr1	33058306	33058735	0.2968		chr1	33120495	33121052	0.254246		chr1	36369056	36369356	0.9041		chr1	31684073	31684327	0.269198		chr1	37692206	37692496	2.86268		chr1	33462755	33463017	0.512647		chr1	39801395	39801689	0.598286		chr1	36038197	36038422	0.534927
chr1	33080883	33081207	0.855368		chr1	33126941	33128007	0.749327		chr1	36373629	36374902	0.595686		chr1	31699299	31700049	0.333028		chr1	37737830	37738108	0.295511		chr1	33470512	33470814	0.909472		chr1	39803100	39803279	1.06035		chr1	36053645	36053927	0.761741
chr1	33086457	33086653	0.398237		chr1	33130378	33130827	0.265055		chr1	36384572	36384818	0.50891		chr1	31705238	31705554	0.466021		chr1	37793833	37794333	0.359297		chr1	33472524	33472794	0.435212		chr1	39817444	39817685	0.542994		chr1	36099620	36099897	1.6398
chr1	33119903	33120386	0.24129		chr1	33180896	33182240	0.312422		chr1	36386406	36386898	0.903013		chr1	31707728	31707984	0.349601		chr1	37808037	37808573	0.902697		chr1	33612964	33613203	0.391904		chr1	39872676	39872852	0.712286		chr1	36143534	36143771	0.538974
chr1	33120500	33120906	0.298435		chr1	33256362	33256668	0.532781		chr1	36397234	36398054	0.361381		chr1	31714485	31714677	0.368216		chr1	37811139	37811332	0.968871		chr1	33633120	33633323	0.38825		chr1	39902006	39902502	0.728572		chr1	36149217	36149822	0.861578
chr1	33126897	33128371	0.653426		chr1	33260375	33260709	0.312874		chr1	36450326	36450902	0.868772		chr1	31715682	31715887	0.357349		chr1	37819893	37820241	0.834184		chr1	34052440	34052605	0.306523		chr1	39914434	39914619	1.27814		chr1	36161728	36161885	0.775598
chr1	33130375	33130787	0.269931		chr1	33295484	33295949	0.543827		chr1	36464095	36464747	1.01326		chr1	31744528	31744869	0.387438		chr1	37846190	37846464	0.489088		chr1	34113967	34114191	0.260745		chr1	39919541	39919809	0.943453		chr1	36223864	36224279	0.600433
chr1	33180835	33181136	0.552305		chr1	33298679	33299005	0.392169		chr1	36516436	36516663	0.383823		chr1	31745602	31745957	0.612447		chr1	37859537	37859883	1.06036		chr1	34140119	34140355	0.306694		chr1	39955701	39955958	0.721474		chr1	36229853	36230016	0.648028
chr1	33181212	33182229	0.293352		chr1	33349735	33350264	0.698127		chr1	36576089	36576364	0.586936		chr1	31750944	31751361	0.26078		chr1	37860127	37860393	1.17691		chr1	34187694	34187867	0.617161		chr1	39961234	39961430	2.67023		chr1	36232760	36232944	0.538982
chr1	33256358	33256668	0.616454		chr1	33455711	33456163	0.370732		chr1	36697252	36697418	0.51789		chr1	31760877	31761226	0.489452		chr1	37901198	37902043	0.355939		chr1	34360703	34360935	0.430708		chr1	40003223	40003537	0.782214		chr1	36268189	36268349	0.557441
chr1	33260981	33261463	0.257501		chr1	33460273	33461718	0.389132		chr1	36911175	36911549	0.261062		chr1	31788110	31788820	0.672431		chr1	37922887	37923197	0.991918		chr1	34377741	34377912	1.00988		chr1	40011629	40011833	0.684182		chr1	36278857	36279008	0.605399
chr1	33295480	33295939	0.553905		chr1	33462695	33463166	0.292691		chr1	36924269	36924552	0.274252		chr1	31789097	31789546	0.647901		chr1	37931660	37932014	1.80304		chr1	34460316	34460521	0.61116		chr1	40032404	40032589	0.755961		chr1	36285488	36285712	0.633588
chr1	33298665	33299014	0.406025		chr1	33470281	33470928	0.408024		chr1	37288602	37289322	0.421109		chr1	31816919	31817243	0.424812		chr1	37946952	37947260	1.58492		chr1	34529925	34531036	0.424363		chr1	40039861	40040063	1.14072		chr1	36306788	36307160	1.0399
chr1	33349747	33350265	0.839586		chr1	33612964	33613205	0.304798		chr1	37293555	37293875	0.438713		chr1	31827014	31827623	0.257673		chr1	37989908	37990277	1.01696		chr1	34598009	34598212	0.426987		chr1	40051088	40051295	0.577152		chr1	36309072	36309244	0.636358
chr1	33455763	33456277	0.39273		chr1	33633113	33633368	0.614468		chr1	37434376	37434653	0.249499		chr1	31861349	31861644	0.300256		chr1	37993306	37993465	0.5393		chr1	34681537	34681830	0.43867		chr1	40059531	40059718	0.897928		chr1	36369056	36369221	0.940534
chr1	33458852	33459031	0.316001		chr1	34113937	34114217	0.262949		chr1	37449928	37450232	0.26669		chr1	31872922	31873254	0.444908		chr1	38005447	38005731	0.777759		chr1	34742761	34743017	0.49626		chr1	40064868	40065184	0.738737		chr1	36373825	36374076	1.24715
chr1	33460322	33461723	0.444242		chr1	34360615	34362200	0.254972		chr1	37474312	37474569	0.982279		chr1	31878076	31878376	0.370796		chr1	38012451	38012648	0.442599		chr1	34786525	34786794	0.31275		chr1	40097170	40097368	1.15869		chr1	36385581	36385760	0.783928
chr1	33462236	33463161	0.246665		chr1	34366877	34367751	0.244989		chr1	37477214	37477670	1.13042		chr1	31881005	31881503	0.504978		chr1	38018790	38019190	0.492726		chr1	34852701	34853055	0.666693		chr1	40144088	40144271	0.735845		chr1	36397820	36398103	1.36963
chr1	33463792	33464185	0.261487		chr1	34460316	34460524	0.484513		chr1	37487182	37487990	0.352583		chr1	31889040	31889455	0.416644		chr1	38028180	38028520	0.816122		chr1	34859628	34860088	0.930949		chr1	40153552	40153851	1.64076		chr1	36419932	36420134	0.469466
chr1	33470319	33470905	0.503972		chr1	34529879	34531733	0.387678		chr1	37513851	37514089	0.40194		chr1	31891392	31891581	0.356678		chr1	38030071	38030331	0.621781		chr1	34866435	34866707	0.415176		chr1	40186617	40187022	0.681252		chr1	36450357	36450651	0.809906
chr1	33612936	33613205	0.272711		chr1	34532059	34532862	0.237339		chr1	37514296	37515124	0.655332		chr1	31911003	31911381	0.483407		chr1	38046697	38047186	0.919616		chr1	34919189	34919351	0.336445		chr1	40216514	40216690	0.495106		chr1	36451074	36451383	0.91579
chr1	33633113	33633338	0.589112		chr1	34597934	34598210	0.38524		chr1	37554042	37554484	0.908873		chr1	31912705	31913308	0.674035		chr1	38052894	38053463	0.687162		chr1	34924952	34925108	0.354261		chr1	40232413	40232693	0.528488		chr1	36464105	36464601	1.17446
chr1	34113943	34114217	0.276515		chr1	34681537	34681844	0.483284		chr1	37595608	37596298	0.571437		chr1	31928783	31929054	0.880904		chr1	38063913	38064281	0.472952		chr1	34984845	34985622	0.393143		chr1	40234955	40235150	0.676385		chr1	36474290	36474609	0.72696
chr1	34360549	34361020	0.376452		chr1	34742683	34743096	0.391		chr1	37603145	37603450	0.40223		chr1	31932610	31932849	0.503931		chr1	38071779	38072171	0.422872		chr1	35015750	35015926	0.38119		chr1	40257771	40258353	1.29148		chr1	36551601	36551751	1.66446
chr1	34366929	34367655	0.279902		chr1	34786495	34786851	0.32988		chr1	37675944	37676595	0.266488		chr1	31936681	31936901	0.628772		chr1	38173430	38173635	0.536454		chr1	35030756	35031325	0.336614		chr1	40264844	40265017	1.55498		chr1	36592988	36593324	0.710284
chr1	34460316	34460554	0.398108		chr1	34852679	34853060	0.701779		chr1	37682163	37682586	0.307515		chr1	31937708	31938014	1.38264		chr1	38209332	38209492	0.458772		chr1	35031680	35032166	0.625054		chr1	40269004	40269202	0.776689		chr1	36605508	36605677	0.622292
chr1	34529884	34531470	0.419799		chr1	34859640	34860117	0.777099		chr1	37690269	37690814	1.25267		chr1	31938241	31938916	1.01306		chr1	38225104	38225310	0.379518		chr1	35050296	35050544	0.282014		chr1	40276998	40277155	0.692674		chr1	36697256	36697447	0.970148
chr1	34597849	34598212	0.361289		chr1	34866311	34866979	0.250124		chr1	37691836	37692488	0.608657		chr1	31939946	31940130	0.952686		chr1	38285290	38285546	0.49501		chr1	35079038	35079639	0.545664		chr1	40298473	40298722	0.856558		chr1	37030455	37030637	0.557573
chr1	34681535	34681843	0.463011		chr1	34919035	34919385	0.260328		chr1	37765948	37766477	0.312802		chr1	31943948	31944754	0.674272		chr1	38474726	38475062	0.482868		chr1	35156932	35157233	0.340109		chr1	40312569	40312783	1.88696		chr1	37237431	37237604	0.894063
chr1	34742694	34743008	0.465037		chr1	34980646	34981256	0.232117		chr1	37777047	37777533	0.334403		chr1	31956021	31956387	0.747542		chr1	38516094	38516344	0.607607		chr1	35193057	35193467	0.939222		chr1	40315382	40315621	2.18841		chr1	37288889	37289165	0.765327
chr1	34786506	34786790	0.424503		chr1	34982768	34983344	0.221908		chr1	37796861	37797223	0.456139		chr1	31957733	31958227	0.485538		chr1	38527438	38527635	0.421678		chr1	35202189	35202434	0.637961		chr1	40338791	40338963	0.657101		chr1	37324272	37324519	0.476847
chr1	34852671	34853064	0.824309		chr1	34984519	34986087	0.306946		chr1	37808069	37808865	0.794717		chr1	31964156	31964427	0.604524		chr1	38544337	38544527	0.471723		chr1	35268433	35269096	0.81708		chr1	40343955	40344126	0.981127		chr1	37421001	37421197	0.497128
chr1	34859630	34860133	0.785326		chr1	35030547	35031338	0.316654		chr1	37819846	37820241	0.353252		chr1	31981421	31981823	0.321009		chr1	38559220	38559804	0.398468		chr1	35298448	35299136	0.349584		chr1	40373491	40373720	1.57816		chr1	37454898	37455115	0.538146
chr1	34866386	34866794	0.317283		chr1	35031712	35032190	0.656835		chr1	37846182	37846598	0.336512		chr1	31984907	31985240	0.386094		chr1	38567884	38568156	0.421052		chr1	35364583	35365287	0.369737		chr1	40374426	40374971	0.994113		chr1	37463100	37463257	0.772487
chr1	34919107	34919445	0.327197		chr1	35078942	35079676	0.438448		chr1	37850141	37850397	0.367451		chr1	31985430	31985755	0.489631		chr1	38587110	38587421	0.518069		chr1	35367987	35368159	0.865336		chr1	40379456	40379724	0.853549		chr1	37477267	37477736	0.826275
chr1	34980663	34980993	0.285599		chr1	35193057	35193476	0.920703		chr1	37859418	37859862	1.12695		chr1	31992129	31992365	0.33429		chr1	38835340	38835542	0.724816		chr1	35484512	35484954	0.455153		chr1	40385548	40386214	0.867038		chr1	37479614	37479828	1.65887
chr1	34982859	34983328	0.250781		chr1	35201916	35202437	0.354582		chr1	37860139	37860365	0.520044		chr1	32003626	32003830	0.477984		chr1	38859445	38860063	0.701798		chr1	35505970	35506492	0.667085		chr1	40404864	40405105	0.604166		chr1	37487464	37487647	0.791845
chr1	34984560	34985705	0.397529		chr1	35268313	35268989	0.585403		chr1	37901076	37902308	0.386225		chr1	32013373	32013944	1.01483		chr1	38873169	38873803	1.06709		chr1	35513147	35513404	0.388323		chr1	40449978	40450145	0.895622		chr1	37492460	37492620	0.789874
chr1	34985808	34986144	0.256028		chr1	35298403	35299134	0.393804		chr1	37922829	37923468	0.767419		chr1	32049849	32050264	0.2862		chr1	38990691	38991251	0.687501		chr1	35538586	35538752	0.608851		chr1	40477085	40477496	0.583199		chr1	37494523	37494690	0.709987
chr1	35030245	35031329	0.241196		chr1	35364565	35365200	0.458558		chr1	37926029	37926448	0.630223		chr1	32063467	32063744	0.517477		chr1	38992456	38992606	0.657591		chr1	35539062	35539265	0.478652		chr1	40531348	40531727	1.1115		chr1	37514631	37514892	0.611428
chr1	35031687	35032252	0.629765		chr1	35368007	35368159	0.49		chr1	37926689	37926871	0.638507		chr1	32065960	32066122	0.354994		chr1	39025959	39026479	0.52472		chr1	35557344	35557924	0.667679		chr1	40552909	40553059	0.655942		chr1	37554139	37554484	0.954915
chr1	35079003	35079673	0.49508		chr1	35451097	35451876	0.271149		chr1	37931321	37932029	1.09537		chr1	32072681	32073624	0.804791		chr1	39026731	39026902	0.628766		chr1	35564687	35564951	0.500057		chr1	40554200	40554369	0.723284		chr1	37595822	37596125	0.815482
chr1	35193041	35193468	0.993319		chr1	35484494	35485055	0.29318		chr1	37946845	37947271	0.341097		chr1	32107640	32108608	0.431106		chr1	39038777	39039006	0.493978		chr1	35568960	35569286	0.496855		chr1	40628307	40628633	0.48826		chr1	37676390	37676586	0.518856
chr1	35201936	35202427	0.388282		chr1	35505753	35506788	0.467455		chr1	38005362	38005782	0.27421		chr1	32109422	32109585	0.470093		chr1	39092407	39092639	0.442934		chr1	35577723	35578049	0.368681		chr1	40665649	40665868	1.82948		chr1	37682248	37682679	0.634536
chr1	35268345	35269008	0.724853		chr1	35507439	35507837	0.325113		chr1	38012346	38012746	0.437115		chr1	32111283	32111479	0.496491		chr1	39093112	39093385	0.418137		chr1	35641345	35641898	0.858849		chr1	40668933	40669173	0.7642		chr1	37690386	37690711	0.98213
chr1	35298446	35299128	0.426648		chr1	35508758	35509442	0.224351		chr1	38012884	38013225	0.405835		chr1	32122250	32122630	0.349319		chr1	39098672	39098889	0.731004		chr1	35642113	35642307	0.51516		chr1	40691422	40691841	1.07256		chr1	37692207	37692489	2.37747
chr1	35364581	35365266	0.333486		chr1	35536330	35538204	0.236642		chr1	38018812	38019276	0.571568		chr1	32130136	32130338	0.285286		chr1	39102621	39103491	0.69827		chr1	35683139	35683364	0.355041		chr1	40692151	40692497	0.835913		chr1	37753168	37753419	0.486323
chr1	35451131	35451492	0.276503		chr1	35538581	35538797	0.542945		chr1	38027951	38028539	0.80802		chr1	32145146	32145391	0.336805		chr1	39105231	39105455	0.726058		chr1	35715553	35715736	0.607776		chr1	40708757	40708991	1.10798		chr1	37777232	37777409	0.658844
chr1	35484410	35485038	0.310867		chr1	35539063	35540153	0.266487		chr1	38030056	38030709	0.477789		chr1	32179274	32180150	0.622288		chr1	39134827	39135027	0.384721		chr1	35721651	35721822	0.310528		chr1	40709179	40709431	1.06152		chr1	37793936	37794331	0.443905
chr1	35505732	35506858	0.475529		chr1	35557334	35557923	0.634855		chr1	38046703	38047186	1.16234		chr1	32180347	32180507	0.475262		chr1	39158451	39158922	0.374618		chr1	35726907	35727123	0.946891		chr1	40818236	40818514	0.651104		chr1	37808040	37808527	1.18296
chr1	35507431	35507830	0.402161		chr1	35564634	35565003	0.497824		chr1	38052413	38052719	0.451083		chr1	32200299	32200798	0.53488		chr1	39190293	39190446	0.643962		chr1	35753790	35754194	0.469149		chr1	40850086	40850324	1.0097		chr1	37819837	37820136	1.3974
chr1	35508758	35509359	0.206998		chr1	35568946	35569362	0.376124		chr1	38053062	38053516	0.785843		chr1	32201232	32201738	0.766245		chr1	39192594	39192778	0.990602		chr1	35769326	35769670	0.960858		chr1	40862361	40862678	1.30547		chr1	37859591	37859835	1.01389
chr1	35536324	35538215	0.266097		chr1	35577633	35578282	0.243078		chr1	38061659	38062342	0.400514		chr1	32205517	32205737	0.729864		chr1	39205206	39205497	0.677608		chr1	35769874	35770240	0.94048		chr1	40867826	40868028	0.687639		chr1	37860183	37860390	1.38697
chr1	35538333	35538797	0.379613		chr1	35637362	35638361	0.354945		chr1	38071764	38072243	0.531919		chr1	32215646	32215908	0.399429		chr1	39215040	39215882	0.631711		chr1	35779767	35780045	0.331784		chr1	40874766	40875169	0.527296		chr1	37901279	37901772	0.559908
chr1	35539011	35540126	0.256384		chr1	35639962	35640343	0.296446		chr1	38085291	38085580	0.346772		chr1	32221894	32222544	0.558155		chr1	39258746	39258926	0.505423		chr1	35797938	35798658	0.289012		chr1	41005257	41005556	0.417399		chr1	37922868	37923171	0.891847
chr1	35557319	35557934	0.722524		chr1	35641229	35641978	0.588187		chr1	38152226	38153385	0.419419		chr1	32248208	32248471	0.715578		chr1	39261637	39261920	0.662736		chr1	35807804	35808144	0.622939		chr1	41049708	41049870	0.657333		chr1	37926125	37926354	0.8293
chr1	35564674	35565008	0.5276		chr1	35682910	35683359	0.26976		chr1	38173118	38174240	0.541599		chr1	32249826	32250473	0.672809		chr1	39322034	39322332	0.357219		chr1	35877039	35877304	0.316492		chr1	41194958	41195277	0.590788		chr1	37931700	37932005	1.83932
chr1	35568951	35569363	0.352741		chr1	35715212	35715922	0.332212		chr1	38174382	38174746	0.395876		chr1	32253520	32254168	0.499628		chr1	39491478	39491691	0.583857		chr1	35882939	35883423	0.834955		chr1	41222623	41222828	0.861305		chr1	37936663	37936845	1.01484
chr1	35577589	35578161	0.30495		chr1	35726896	35727277	0.696276		chr1	38190993	38191225	0.290434		chr1	32291492	32292190	0.613443		chr1	39525844	39526189	0.405759		chr1	35924929	35925207	0.406064		chr1	41242067	41242251	4.16558		chr1	37939076	37939269	0.664518
chr1	35637385	35638348	0.316633		chr1	35753342	35754327	0.372584		chr1	38209199	38209550	0.27734		chr1	32292418	32292881	0.595069		chr1	39539287	39539443	0.437269		chr1	35930934	35931379	0.910065		chr1	41268292	41268534	0.830685		chr1	37946937	37947255	1.88731
chr1	35639955	35640364	0.275625		chr1	35768452	35770297	0.502219		chr1	38474729	38475142	0.707031		chr1	32316538	32316814	0.499986		chr1	39575764	39576036	0.501502		chr1	35942704	35943047	0.452665		chr1	41361020	41361514	1.15773		chr1	37957319	37957471	0.807892
chr1	35641244	35642266	0.600996		chr1	35779581	35779983	0.202624		chr1	38475301	38475658	0.68203		chr1	32319950	32320365	0.393369		chr1	39576828	39577129	0.519098		chr1	36022008	36022214	0.38008		chr1	41400751	41400916	0.644197		chr1	37989918	37990236	0.873067
chr1	35682912	35683387	0.25738		chr1	35797616	35798634	0.240108		chr1	38482022	38483191	0.19168		chr1	32334996	32335494	0.511395		chr1	39598588	39598951	0.425947		chr1	36023225	36023802	0.411432		chr1	41516156	41516381	1.05265		chr1	38005457	38005734	1.01355
chr1	35715422	35715802	0.490586		chr1	35807677	35808163	0.409749		chr1	38499065	38499506	0.352388		chr1	32336093	32336406	0.658387		chr1	39599101	39599261	0.630895		chr1	36099624	36099892	0.76354		chr1	41527256	41527406	0.72593		chr1	38018826	38019188	0.470734
chr1	35726860	35727123	0.672796		chr1	35882921	35883440	0.647842		chr1	38502875	38503182	0.273729		chr1	32337316	32337644	0.845271		chr1	39606251	39606444	1.06235		chr1	36134802	36135017	0.418277		chr1	41623262	41623712	0.72276		chr1	38028153	38028529	0.685293
chr1	35753357	35754251	0.375177		chr1	35883559	35884388	0.279121		chr1	38527121	38528056	0.263321		chr1	32338415	32338638	0.642838		chr1	39609580	39609830	0.559047		chr1	36143354	36143814	0.405858		chr1	41641460	41641610	0.883027		chr1	38030124	38030440	0.600893
chr1	35768612	35770559	0.505548		chr1	35886041	35886344	0.32132		chr1	38539612	38540137	0.227076		chr1	32339592	32339870	1.18554		chr1	39666968	39667260	0.700824		chr1	36149210	36149868	0.684104		chr1	41698953	41699336	0.902849		chr1	38064131	38064281	0.935124
chr1	35779799	35780017	0.314535		chr1	35886685	35887407	0.217479		chr1	38559216	38560277	0.396514		chr1	32351098	32351664	0.402302		chr1	39706042	39706201	0.813019		chr1	36150882	36151062	0.616234		chr1	41728833	41729149	1.15224		chr1	38122044	38122203	0.876907
chr1	35797898	35798610	0.281394		chr1	35924929	35925198	0.406415		chr1	38815933	38816313	0.327982		chr1	32360009	32360215	0.298671		chr1	39719972	39720296	0.50555		chr1	36151978	36152207	0.581266		chr1	41739052	41739212	0.976162		chr1	38122402	38122594	0.512851
chr1	35807682	35808144	0.433176		chr1	35930944	35931470	0.65409		chr1	38819129	38819573	0.251818		chr1	32393979	32395314	0.516538		chr1	39738641	39739031	1.59515		chr1	36155795	36155960	0.636194		chr1	41751168	41751592	1.01942		chr1	38152709	38153089	0.480274
chr1	35882912	35884411	0.441877		chr1	35942704	35943061	0.474468		chr1	38827117	38827839	0.324102		chr1	32400887	32401084	0.329596		chr1	39798988	39799477	0.431209		chr1	36156833	36157153	0.562398		chr1	41754871	41755049	0.811884		chr1	38186723	38186976	0.666144
chr1	35886613	35887436	0.248317		chr1	36023236	36023863	0.462981		chr1	38835248	38835561	0.769984		chr1	32432063	32432397	0.375156		chr1	39817325	39817672	0.599676		chr1	36160930	36161365	0.497269		chr1	41760214	41760364	0.997499		chr1	38316509	38316662	0.631522
chr1	35924883	35925210	0.444604		chr1	36099635	36099904	0.737084		chr1	38852864	38853174	0.435344		chr1	32442871	32443070	0.295031		chr1	39825351	39825543	0.434805		chr1	36161804	36162533	0.412989		chr1	41851131	41851370	0.639011		chr1	38379313	38379463	0.686108
chr1	35930934	35931427	0.803661		chr1	36134798	36135226	0.255085		chr1	38857271	38857688	0.70368		chr1	32500349	32500672	0.394547		chr1	39870328	39870478	0.573657		chr1	36175469	36175718	0.301958		chr1	41876990	41877381	0.603533		chr1	38457888	38458057	0.62695
chr1	35936160	35936397	0.490975		chr1	36143332	36143842	0.419708		chr1	38859007	38859261	0.489966		chr1	32500833	32501117	0.310901		chr1	39875439	39875596	0.82839		chr1	36188034	36188458	0.30361		chr1	41919840	41920261	0.643755		chr1	38474725	38474913	0.746832
chr1	35942704	35943058	0.554819		chr1	36148966	36150059	0.460362		chr1	38859685	38860026	0.82531		chr1	32520528	32520954	0.491876		chr1	39876169	39876353	0.561026		chr1	36195536	36195759	0.300365		chr1	42003753	42003903	0.773766		chr1	38475356	38475539	0.775093
chr1	36023228	36024094	0.40865		chr1	36150187	36151097	0.293024		chr1	38873192	38873788	0.527804		chr1	32619616	32620346	0.361588		chr1	39877217	39877378	0.750322		chr1	36223209	36224257	0.353537		chr1	42017335	42017570	0.491751		chr1	38493579	38493739	1.65587
chr1	36099630	36099892	0.671119		chr1	36151686	36152207	0.313005		chr1	38990529	38991219	0.422614		chr1	32627459	32628191	0.428464		chr1	39878323	39878569	0.442859		chr1	36232763	36232985	0.314327		chr1	42099783	42100204	0.714253		chr1	38498747	38498943	0.687145
chr1	36134798	36135097	0.303718		chr1	36156497	36157162	0.248185		chr1	38992204	38992668	0.282015		chr1	32650358	32650709	1.21247		chr1	39883207	39883730	0.489792		chr1	36243067	36243307	0.275292		chr1	42113790	42113969	0.608632		chr1	38499184	38499403	0.852055
chr1	36143364	36143851	0.390689		chr1	36160821	36162952	0.327025		chr1	39026145	39027100	0.875234		chr1	32650876	32651553	1.0748		chr1	39901953	39902486	0.623733		chr1	36285511	36285812	0.520465		chr1	42146887	42147157	0.804309		chr1	38587091	38587409	0.627994
chr1	36148968	36151116	0.405601		chr1	36187819	36188768	0.241808		chr1	39092241	39092668	0.378354		chr1	32661542	32661904	0.205145		chr1	39914463	39914618	0.562163		chr1	36306658	36307190	0.566908		chr1	42173372	42173762	0.537284		chr1	38683482	38683699	0.597772
chr1	36151669	36152222	0.350556		chr1	36195535	36195786	0.308251		chr1	39098684	39098933	0.802494		chr1	32710453	32710693	0.309947		chr1	39919587	39919810	0.730576		chr1	36342786	36342982	0.302129		chr1	42177060	42177341	0.656871		chr1	38835331	38835542	0.793983
chr1	36155742	36155960	0.470541		chr1	36223200	36225321	0.309603		chr1	39102632	39103290	0.824897		chr1	32712162	32712655	0.324421		chr1	39935765	39935915	0.577782		chr1	36349176	36349477	0.348411		chr1	42185160	42185452	0.857498		chr1	38858664	38858916	0.698928
chr1	36156468	36157171	0.297043		chr1	36285452	36285928	0.377347		chr1	39105947	39106485	0.419727		chr1	32716697	32716975	0.285884		chr1	39954952	39955177	1.02201		chr1	36369054	36369287	0.665653		chr1	42246569	42246759	0.548263		chr1	38859613	38860119	0.672201
chr1	36160800	36161623	0.394004		chr1	36306529	36307378	0.385574		chr1	39158354	39159412	0.518496		chr1	32733968	32734374	0.33337		chr1	39955572	39955982	0.806695		chr1	36373830	36374298	0.644702		chr1	42248574	42248732	1.01909		chr1	38873257	38873748	1.34879
chr1	36161709	36162891	0.31503		chr1	36349190	36349623	0.236814		chr1	39183643	39183990	0.325262		chr1	32753784	32753983	0.457604		chr1	39961245	39961428	1.29711		chr1	36374362	36374883	0.461013		chr1	42260813	42261040	0.711413		chr1	38990719	38991153	0.488956
chr1	36187828	36188779	0.230802		chr1	36368873	36369361	0.308577		chr1	39185916	39186290	0.310607		chr1	32773024	32773334	0.477595		chr1	39977199	39977436	0.468055		chr1	36385477	36385749	0.447344		chr1	42263835	42263996	0.804834		chr1	39026141	39026474	0.719614
chr1	36195526	36195774	0.28912		chr1	36373471	36375018	0.449239		chr1	39191583	39191953	0.544746		chr1	32798958	32799433	0.594381		chr1	39992603	39992776	0.530854		chr1	36397456	36398102	0.795451		chr1	42317427	42317658	0.800622		chr1	39026706	39026935	0.66524
chr1	36223194	36224990	0.376106		chr1	36385485	36385755	0.395502		chr1	39192572	39192780	1.15558		chr1	32817173	32817562	0.825677		chr1	39995966	39996712	0.421082		chr1	36450363	36450745	0.855846		chr1	42335168	42335615	0.890885		chr1	39057220	39057408	0.881742
chr1	36285506	36285954	0.513181		chr1	36386415	36387050	0.263967		chr1	39204541	39205663	0.452453		chr1	32818824	32819300	1.48421		chr1	40003207	40003547	0.764933		chr1	36464140	36464676	1.087		chr1	42346531	42346696	0.813073		chr1	39098667	39098897	1.03657
chr1	36306516	36307402	0.497868		chr1	36397010	36398441	0.397404		chr1	39214763	39215909	0.745702		chr1	32819869	32820088	0.610418		chr1	40014216	40014611	0.471218		chr1	36474239	36474583	0.377498		chr1	42358840	42359097	0.493327		chr1	39102434	39102915	0.86042
chr1	36349174	36349619	0.346255		chr1	36450354	36451176	0.468998		chr1	39230756	39231222	0.39693		chr1	32822574	32822856	1.32051		chr1	40032327	40032566	0.424552		chr1	36516427	36516636	0.302371		chr1	42369023	42369335	0.72378		chr1	39178069	39178243	0.671604
chr1	36368956	36369361	0.429444		chr1	36464122	36464635	0.973713		chr1	39253449	39253646	0.311303		chr1	32848367	32848680	0.275232		chr1	40039861	40040822	0.920307		chr1	36576127	36576317	0.67995		chr1	42455979	42456972	0.844607		chr1	39192608	39192847	0.80175
chr1	36373487	36374987	0.492396		chr1	36576114	36576320	0.542137		chr1	39258712	39259129	0.339734		chr1	32876672	32876967	0.514993		chr1	40059399	40059698	0.515929		chr1	36650537	36650780	0.298615		chr1	42463051	42463360	0.843298		chr1	39215379	39215550	0.814417
chr1	36385475	36385767	0.425143		chr1	36650487	36650827	0.274305		chr1	39261698	39262007	0.431799		chr1	32933469	32933870	0.303065		chr1	40064868	40065170	0.545543		chr1	36697256	36697447	0.498136		chr1	42634141	42634291	0.830723		chr1	39215652	39215931	0.61826
chr1	36386377	36386936	0.353389		chr1	37288609	37289278	0.468531		chr1	39262872	39263149	0.399079		chr1	32963760	32964182	0.536703		chr1	40096935	40097439	0.761921		chr1	36703795	36703970	0.337382		chr1	42658185	42658466	0.88987		chr1	39233734	39233885	0.683004
chr1	36397040	36398325	0.445748		chr1	37454692	37455155	0.314702		chr1	39268136	39268521	0.686244		chr1	32964549	32965155	0.765194		chr1	40141931	40142111	0.420807		chr1	37147117	37147288	0.411055		chr1	42682141	42682438	1.29336		chr1	39266479	39266761	1.07398
chr1	36450341	36451134	0.554253		chr1	37474304	37474539	0.565321		chr1	39269525	39270153	0.801978		chr1	32980660	32981622	0.730396		chr1	40144089	40144343	0.843878		chr1	37288870	37289277	0.735825		chr1	42683049	42683223	1.0998		chr1	39304897	39305047	0.609795
chr1	36464137	36464672	0.959022		chr1	37477107	37477782	0.536959		chr1	39271988	39272634	0.506048		chr1	32992212	32993028	0.604474		chr1	40153174	40153877	0.821827		chr1	37323873	37324099	0.240947		chr1	42709071	42709261	4.98229		chr1	39420759	39420935	0.709439
chr1	36576127	36576320	0.493016		chr1	37479620	37480039	0.449464		chr1	39410863	39411231	0.45291		chr1	33027148	33027356	0.363956		chr1	40161840	40162020	0.452969		chr1	37454902	37455146	0.43672		chr1	42757046	42757210	0.594155		chr1	39482805	39482996	1.0048
chr1	36609319	36609549	0.277409		chr1	37487165	37487835	0.334631		chr1	39525801	39526440	0.365553		chr1	33036812	33037220	1.0456		chr1	40185717	40185867	0.574408		chr1	37474345	37474550	0.636801		chr1	42765866	42766035	0.965975		chr1	39491471	39491650	0.842574
chr1	37288614	37289278	0.465984		chr1	37507461	37508399	0.324031		chr1	39539223	39539468	0.473708		chr1	33058317	33058734	0.375527		chr1	40232329	40232685	0.398536		chr1	37477271	37477716	0.635149		chr1	42766960	42767365	1.36492		chr1	39509607	39509757	0.571638
chr1	37454725	37455147	0.342393		chr1	37509279	37509483	0.316147		chr1	39559339	39559793	0.240139		chr1	33080871	33081207	0.874598		chr1	40241755	40242057	0.560865		chr1	37479612	37479980	0.828589		chr1	42778898	42779073	2.69884		chr1	39525852	39526304	0.393987
chr1	37474315	37474539	0.644946		chr1	37513670	37514081	0.285333		chr1	39576794	39577146	0.609206		chr1	33086457	33086638	0.390758		chr1	40251040	40251315	0.28613		chr1	37487244	37487716	0.446832		chr1	42817351	42817545	1.48956		chr1	39539296	39539518	0.568425
chr1	37477100	37477768	0.573823		chr1	37514499	37515191	0.54406		chr1	39606156	39606852	0.77937		chr1	33119893	33120313	0.307592		chr1	40257827	40258366	1.34376		chr1	37507516	37508397	0.357804		chr1	42846245	42846744	0.881194		chr1	39559692	39559842	0.692436
chr1	37478997	37479996	0.346357		chr1	37554100	37554484	0.706522		chr1	39653551	39653995	0.278026		chr1	33120526	33120820	0.406096		chr1	40263680	40263844	0.769956		chr1	37513838	37514025	0.415703		chr1	42892082	42892232	0.715879		chr1	39576797	39577058	0.650193
chr1	37487242	37487835	0.349882		chr1	37594825	37596322	0.339002		chr1	39657918	39658835	0.287503		chr1	33126941	33127814	0.833702		chr1	40312569	40312773	2.21227		chr1	37514540	37515110	0.507503		chr1	42931094	42931247	0.872829		chr1	39581784	39582109	0.629407
chr1	37507500	37508390	0.329772		chr1	37603098	37603520	0.24205		chr1	39666718	39667365	0.604888		chr1	33180804	33181096	0.726832		chr1	40315367	40315696	2.11595		chr1	37554095	37554484	0.728883		chr1	42931956	42932418	0.903539		chr1	39583417	39583571	0.695238
chr1	37509283	37509484	0.316358		chr1	37675934	37676706	0.284919		chr1	39691268	39691893	0.30587		chr1	33181973	33182245	0.545784		chr1	40322774	40322924	0.736654		chr1	37595621	37596173	0.60417		chr1	42964191	42964526	0.744098		chr1	39597242	39597395	0.915902
chr1	37513665	37514109	0.251811		chr1	37682243	37682832	0.519875		chr1	39720014	39720411	0.380575		chr1	33256362	33256654	0.742485		chr1	40338765	40338983	0.712697		chr1	37603178	37603478	0.349405		chr1	43073728	43074096	0.512048		chr1	39598157	39598326	0.700942
chr1	37514490	37515186	0.576193		chr1	37689614	37689925	0.277106		chr1	39727209	39727569	0.222972		chr1	33295484	33295880	0.829177		chr1	40343956	40344127	0.525996		chr1	37675934	37676605	0.421859		chr1	43107490	43107668	0.579737		chr1	39598994	39599194	0.765496
chr1	37554139	37554504	0.75593		chr1	37690210	37691186	0.429125		chr1	39738618	39739074	1.93129		chr1	33298688	33299002	0.490333		chr1	40373464	40373738	1.48614		chr1	37682353	37682813	0.563533		chr1	43172244	43172469	1.46873		chr1	39606259	39606452	1.25201
chr1	37594831	37595094	0.309652		chr1	37691497	37692488	0.462962		chr1	39788786	39789602	0.250361		chr1	33349737	33350253	1.12275		chr1	40374538	40374957	0.838908		chr1	37690321	37690771	0.685587		chr1	43193191	43193361	2.19092		chr1	39606693	39606843	1.06949
chr1	37595255	37596260	0.440872		chr1	37765475	37766502	0.223969		chr1	39798888	39799568	0.508917		chr1	33455852	33456098	0.530696		chr1	40375743	40375934	0.918691		chr1	37692201	37692477	1.33466		chr1	43199111	43199455	0.653691		chr1	39653626	39653845	0.680382
chr1	37603142	37603598	0.285898		chr1	37793931	37794504	0.269965		chr1	39817271	39817713	1.15853		chr1	33460877	33461685	0.683976		chr1	40385539	40386181	1.13346		chr1	37765546	37766409	0.303572		chr1	43221176	43221795	0.614605		chr1	39666939	39667172	0.452644
chr1	37675540	37676664	0.264171		chr1	37796912	37797201	0.353332		chr1	39825322	39825982	0.412613		chr1	33463994	33464168	0.489935		chr1	40393464	40393675	0.858516		chr1	37793848	37794338	0.357968		chr1	43227172	43227532	0.518694		chr1	39684190	39684449	1.04723
chr1	37682245	37682777	0.511112		chr1	37807899	37808549	0.606208		chr1	39845603	39846605	0.42236		chr1	33470453	33470820	0.839512		chr1	40404768	40405100	0.585972		chr1	37796917	37797132	0.428615		chr1	43239518	43239874	0.895724		chr1	39738728	39739010	2.49954
chr1	37689654	37690044	0.251714		chr1	37810880	37811454	0.372715		chr1	39872127	39872847	0.314632		chr1	33612995	33613205	0.319934		chr1	40438529	40438699	0.66266		chr1	37807928	37808594	0.742491		chr1	43295305	43295975	0.475185		chr1	39795493	39795775	0.620917
chr1	37690195	37691115	0.53946		chr1	37819893	37820168	0.395554		chr1	39876895	39877387	0.49103		chr1	33633114	33633364	0.590552		chr1	40449926	40450674	0.4304		chr1	37811127	37811318	0.698354		chr1	43358660	43359032	1.59183		chr1	39825258	39825541	0.639811
chr1	37691498	37692532	0.581432		chr1	37859488	37859882	0.937364		chr1	39883379	39883755	0.924235		chr1	33634910	33635169	0.310856		chr1	40477095	40477577	0.437548		chr1	37819960	37820166	0.5301		chr1	43366301	43366527	0.650317		chr1	39833834	39834221	0.651725
chr1	37765618	37766511	0.213446		chr1	37860117	37860431	0.958385		chr1	39892632	39893624	0.333851		chr1	34113861	34114200	0.263866		chr1	40483097	40483247	0.49148		chr1	37846190	37846458	0.329383		chr1	43368048	43368657	0.684437		chr1	39856401	39856591	0.545377
chr1	37777149	37777420	0.268127		chr1	37901151	37902087	0.385042		chr1	39901657	39902697	0.491709		chr1	34140109	34140368	0.23521		chr1	40508558	40508825	0.434058		chr1	37859447	37859872	0.699547		chr1	43382444	43382594	0.695587		chr1	39859126	39859341	0.59627
chr1	37793931	37794617	0.280692		chr1	37922769	37923801	0.499781		chr1	39914453	39914619	0.566808		chr1	34187690	34187870	0.461801		chr1	40531395	40531766	1.34658		chr1	37860117	37860398	1.1844		chr1	43389686	43390326	0.951599		chr1	39862282	39862439	0.95926
chr1	37796884	37797203	0.385619		chr1	37925383	37926893	0.229597		chr1	39919347	39919871	0.686151		chr1	34360634	34360951	0.520499		chr1	40532891	40533061	0.676548		chr1	37901245	37901948	0.375909		chr1	43399816	43399966	0.876698		chr1	39914437	39914619	0.829729
chr1	37807899	37808586	0.660363		chr1	37930104	37931452	0.247428		chr1	39955545	39956164	0.880275		chr1	34367164	34367650	0.322762		chr1	40612283	40612638	0.359868		chr1	37919349	37919584	0.413973		chr1	43414742	43414927	0.52807		chr1	39922688	39922954	0.545987
chr1	37810962	37811452	0.452087		chr1	37931571	37932232	0.814401		chr1	39961241	39961463	1.0702		chr1	34460312	34460549	0.545626		chr1	40665566	40665900	1.35945		chr1	37922840	37923205	0.819625		chr1	43454452	43454793	0.576499		chr1	39955538	39955978	0.755337
chr1	37819910	37820169	0.430958		chr1	37946813	37947543	0.550318		chr1	39977209	39977686	0.267665		chr1	34529912	34530992	0.513181		chr1	40668916	40669131	1.18082		chr1	37931695	37932010	1.0725		chr1	43565632	43566105	0.440405		chr1	39961245	39961430	2.96026
chr1	37859407	37859881	0.739357		chr1	37989360	37990335	0.383915		chr1	39995743	39996353	0.461585		chr1	34597848	34598217	0.406072		chr1	40691427	40691819	0.798907		chr1	37946869	37947260	1.15018		chr1	43573882	43574065	0.908398		chr1	40003269	40003714	0.835604
chr1	37860117	37860488	0.840903		chr1	38005397	38005648	0.552269		chr1	40003603	40004311	0.270994		chr1	34681535	34681850	0.457544		chr1	40694481	40694659	0.655824		chr1	37957301	37957477	0.362578		chr1	43615431	43615654	0.461998		chr1	40014285	40014494	0.530061
chr1	37901197	37902096	0.416803		chr1	38012418	38012629	0.490617		chr1	40014269	40014739	0.390025		chr1	34742701	34743015	0.618649		chr1	40708821	40709542	0.997883		chr1	37989767	37990276	0.631715		chr1	43649775	43650649	1.09486		chr1	40023966	40024289	0.982585
chr1	37919335	37919539	0.330965		chr1	38018800	38019603	0.362063		chr1	40032340	40032757	0.545286		chr1	34786506	34786805	0.500301		chr1	40774233	40774502	0.425192		chr1	38005362	38005748	0.554029		chr1	43713369	43713658	0.536184		chr1	40032397	40032589	1.00988
chr1	37922827	37924115	0.407954		chr1	38026699	38027635	0.191054		chr1	40039222	40039779	0.743802		chr1	34852674	34853064	0.860123		chr1	40784186	40784383	0.552915		chr1	38012418	38012648	0.338567		chr1	43750570	43750790	0.482765		chr1	40039783	40040121	1.1145
chr1	37926047	37927111	0.279325		chr1	38027746	38028551	0.542998		chr1	40039965	40040850	0.630038		chr1	34859523	34860225	0.648539		chr1	40809546	40809848	0.335986		chr1	38018817	38019253	0.431324		chr1	43763548	43763829	0.729105		chr1	40059399	40059801	0.998468
chr1	37930129	37932301	0.437647		chr1	38029921	38030799	0.286282		chr1	40049412	40050322	0.352725		chr1	34866089	34866794	0.289224		chr1	40818371	40818990	0.431689		chr1	38027960	38028544	0.563753		chr1	43809924	43810113	0.529449		chr1	40096934	40097391	0.743265
chr1	37946747	37947554	0.651307		chr1	38046589	38047186	0.55284		chr1	40050707	40051294	0.310174		chr1	34918994	34919385	0.286537		chr1	40825460	40825667	0.400402		chr1	38030054	38030251	0.550075		chr1	43829960	43830204	0.642508		chr1	40144102	40144334	0.761167
chr1	37989392	37990276	0.447114		chr1	38052413	38053558	0.373603		chr1	40064855	40065392	0.722451		chr1	34984641	34985557	0.411261		chr1	40850075	40850315	1.04415		chr1	38046651	38047137	0.894815		chr1	43896064	43896214	0.977955		chr1	40153437	40153828	0.855616
chr1	38005426	38005642	0.586772		chr1	38061454	38062344	0.291741		chr1	40084594	40084972	0.323782		chr1	35031712	35032187	0.666501		chr1	40851606	40851973	0.437641		chr1	38052894	38053471	0.398353		chr1	43934234	43934526	0.54215		chr1	40185728	40186035	0.764036
chr1	38018814	38019593	0.338748		chr1	38071752	38072286	0.320537		chr1	40143787	40144349	0.412316		chr1	35078787	35079695	0.330516		chr1	40862262	40862671	0.79923		chr1	38061725	38062325	0.397151		chr1	43946387	43946786	1.74015		chr1	40214870	40215088	0.4375
chr1	38027856	38028552	0.64971		chr1	38152241	38153310	0.350118		chr1	40153060	40153987	1.0076		chr1	35193026	35193467	1.195		chr1	40874783	40874947	0.409083		chr1	38072000	38072243	0.402992		chr1	43969727	43970063	0.79747		chr1	40241789	40242095	0.723626
chr1	38030043	38031130	0.275982		chr1	38173131	38174862	0.320418		chr1	40186203	40186816	0.702451		chr1	35201880	35202427	0.411053		chr1	40949034	40949194	0.499753		chr1	38076153	38076383	0.323124		chr1	43974884	43975036	0.686988		chr1	40257849	40258352	1.02151
chr1	38046521	38047164	0.516859		chr1	38209321	38209550	0.276105		chr1	40197693	40197949	0.263028		chr1	35230438	35230912	0.231417		chr1	40952575	40952811	0.382637		chr1	38093573	38094150	0.2438		chr1	43975766	43975930	0.652553		chr1	40264876	40265052	0.836437
chr1	38052413	38053558	0.407284		chr1	38474491	38476671	0.282286		chr1	40223867	40224436	0.296743		chr1	35268354	35268995	0.880853		chr1	40979609	40980147	0.562811		chr1	38152661	38153096	0.367668		chr1	44029938	44030690	1.15249		chr1	40290274	40290447	0.746984
chr1	38061650	38062337	0.363967		chr1	38527355	38528044	0.305544		chr1	40232176	40232876	0.515917		chr1	35286408	35286947	0.180575		chr1	41003736	41003911	0.414843		chr1	38173421	38173636	0.412291		chr1	44047786	44047978	1.11535		chr1	40312569	40312762	1.74127
chr1	38071764	38072243	0.312119		chr1	38559244	38560395	0.254322		chr1	40241674	40242122	0.93347		chr1	35298512	35299078	0.46291		chr1	41091047	41091234	0.44663		chr1	38173863	38174233	0.418142		chr1	44074396	44074546	1.00513		chr1	40315308	40315625	1.96386
chr1	38072783	38073522	0.22391		chr1	38587128	38587374	0.404752		chr1	40257686	40258270	0.963446		chr1	35364585	35365200	0.360504		chr1	41222487	41222841	0.51833		chr1	38474731	38475070	0.589796		chr1	44111296	44111641	0.776588		chr1	40338809	40338960	0.584738
chr1	38076141	38076327	0.335006		chr1	38815071	38815628	0.207734		chr1	40315181	40315598	0.956588		chr1	35368006	35368158	0.355795		chr1	41241808	41242267	4.60069		chr1	38475341	38475631	0.580176		chr1	44164537	44164772	0.500899		chr1	40343956	40344127	1.23146
chr1	38152217	38153309	0.320669		chr1	38815990	38816406	0.268191		chr1	40335570	40335817	0.367914		chr1	35451131	35451489	0.327214		chr1	41268204	41268476	0.643528		chr1	38491699	38491892	0.507654		chr1	44186242	44186430	0.779835		chr1	40344821	40345002	0.875079
chr1	38173136	38174822	0.366045		chr1	38827084	38827983	0.244306		chr1	40338739	40339074	0.729152		chr1	35484429	35484859	0.401613		chr1	41322005	41322339	0.444813		chr1	38499127	38499404	0.271044		chr1	44202765	44202993	0.787766		chr1	40345837	40346137	2.33555
chr1	38474381	38476159	0.385219		chr1	38835324	38835562	0.838935		chr1	40344487	40344906	0.285292		chr1	35505829	35506771	0.589434		chr1	41353878	41354213	0.658964		chr1	38587098	38587455	0.38407		chr1	44213175	44213676	0.788788		chr1	40373498	40373669	1.28111
chr1	38498797	38499529	0.204384		chr1	38856260	38856666	0.233378		chr1	40352121	40352541	0.385644		chr1	35507466	35507757	0.440264		chr1	41361045	41361482	1.56009		chr1	38827321	38827505	0.386146		chr1	44217803	44217962	0.685365		chr1	40374540	40374740	1.24278
chr1	38526956	38528063	0.247135		chr1	38857347	38857820	0.327423		chr1	40363719	40364267	0.331162		chr1	35538594	35538779	0.581441		chr1	41486657	41486935	0.439932		chr1	38835335	38835529	0.722793		chr1	44339323	44339504	0.594038		chr1	40379456	40379671	2.12731
chr1	38559220	38560324	0.261271		chr1	38859617	38860379	0.44621		chr1	40373410	40373860	1.12988		chr1	35557344	35557949	0.798489		chr1	41487420	41487753	0.568515		chr1	38859643	38860115	0.799879		chr1	44355143	44355576	0.751332		chr1	40385568	40385886	0.834254
chr1	38587129	38587373	0.451545		chr1	38873214	38873818	0.867969		chr1	40374203	40374716	0.688027		chr1	35558321	35558485	0.498472		chr1	41496231	41496499	0.469769		chr1	38873183	38873797	0.863586		chr1	44395616	44395835	0.643822		chr1	40386014	40386208	1.1165
chr1	38815994	38816406	0.308373		chr1	38990436	38991117	0.357542		chr1	40379446	40379688	0.779125		chr1	35564641	35564988	0.520985		chr1	41509819	41509980	0.632793		chr1	38990644	38991246	0.498448		chr1	44502102	44502257	0.519855		chr1	40399339	40399583	0.711949
chr1	38827069	38827916	0.24713		chr1	38992346	38992999	0.249301		chr1	40381539	40382051	0.820539		chr1	35568960	35569366	0.397913		chr1	41516140	41516381	0.57526		chr1	38992336	38992612	0.521857		chr1	44534957	44535144	0.698155		chr1	40404897	40405089	0.660915
chr1	38835192	38835674	0.505819		chr1	39025768	39027279	0.379846		chr1	40385486	40386324	1.22149		chr1	35577526	35578052	0.359034		chr1	41623262	41623822	0.716073		chr1	39026003	39027092	0.511847		chr1	44572131	44572364	0.432102		chr1	40438529	40438694	0.740789
chr1	38857280	38857789	0.336454		chr1	39092311	39092693	0.28822		chr1	40391758	40391974	0.433878		chr1	35637419	35638000	0.476506		chr1	41641466	41641776	0.722318		chr1	39092316	39092687	0.301954		chr1	44595255	44595420	0.708838		chr1	40440051	40440459	0.403367
chr1	38859613	38860372	0.602543		chr1	39098624	39099080	0.535977		chr1	40393052	40393695	0.319995		chr1	35641277	35641904	0.963035		chr1	41662349	41662550	1.069		chr1	39098672	39098932	0.791662		chr1	44631740	44632128	0.846817		chr1	40449983	40450647	0.609683
chr1	38873207	38873827	0.89732		chr1	39102558	39104213	0.425913		chr1	40399743	40400835	0.541722		chr1	35715424	35715867	0.479462		chr1	41698953	41699367	0.991905		chr1	39102588	39102949	0.642398		chr1	44632323	44632539	0.59059		chr1	40531404	40531677	1.13055
chr1	38990506	38991173	0.46625		chr1	39105217	39105528	0.422984		chr1	40404709	40405138	0.672149		chr1	35726916	35727187	0.63663		chr1	41719274	41719467	0.680764		chr1	39103131	39103506	0.590894		chr1	44659766	44659963	1.24705		chr1	40532361	40532563	0.814454
chr1	38992229	38993123	0.252145		chr1	39105643	39107377	0.24951		chr1	40438507	40438737	0.530233		chr1	35753443	35754196	0.40677		chr1	41728419	41729148	0.806729		chr1	39105217	39105460	0.758903		chr1	44674491	44674740	1.13172		chr1	40545772	40546012	0.71059
chr1	39025831	39027130	0.452711		chr1	39129459	39129822	0.244541		chr1	40449911	40451176	0.506045		chr1	35768814	35769659	0.516375		chr1	41739037	41739713	0.495615		chr1	39129507	39129778	0.312815		chr1	44694931	44695244	0.489539		chr1	40554278	40554554	0.397946
chr1	39038791	39039066	0.270049		chr1	39134714	39135113	0.296784		chr1	40477085	40477434	0.503803		chr1	35769833	35770208	1.08228		chr1	41751162	41751651	0.731501		chr1	39134747	39135112	0.266805		chr1	44700501	44700653	0.854141		chr1	40612252	40612559	0.567968
chr1	39092297	39092687	0.253156		chr1	39158185	39159732	0.293634		chr1	40508469	40509385	0.437857		chr1	35797830	35798638	0.29621		chr1	41803013	41803341	0.564272		chr1	39158549	39159038	0.445381		chr1	44708014	44708202	0.880973		chr1	40632333	40632568	0.589617
chr1	39098609	39099054	0.51842		chr1	39183724	39184526	0.260704		chr1	40531348	40531789	1.56988		chr1	35807713	35808144	0.590465		chr1	41850132	41850356	0.464524		chr1	39183786	39184159	0.311045		chr1	44715027	44715325	0.833578		chr1	40662428	40662578	1.23387
chr1	39102445	39103592	0.566667		chr1	39191528	39192109	0.314405		chr1	40532846	40533166	0.555676		chr1	35882937	35883441	1.02493		chr1	41859643	41859906	0.362374		chr1	39191584	39191861	0.476559		chr1	44721388	44721911	0.989541		chr1	40665580	40666083	1.59893
chr1	39105217	39105528	0.493581		chr1	39192195	39192912	0.397957		chr1	40628370	40628777	0.321322		chr1	35887039	35887392	0.377875		chr1	41870206	41870500	0.745123		chr1	39192599	39192778	0.841861		chr1	44730413	44730628	0.993959		chr1	40668966	40669126	1.48973
chr1	39105649	39107653	0.260067		chr1	39193161	39193574	0.275479		chr1	40665460	40666049	0.740612		chr1	35924868	35925220	0.474477		chr1	41877207	41877633	0.505225		chr1	39196353	39196547	0.524163		chr1	44730831	44731684	1.07357		chr1	40691415	40691836	0.803343
chr1	39129529	39129854	0.247957		chr1	39204461	39205771	0.317456		chr1	40668948	40669187	0.702595		chr1	35930917	35931403	0.998927		chr1	41891099	41891833	0.446829		chr1	39205135	39205663	0.332269		chr1	44775452	44775656	0.713608		chr1	40691953	40692320	0.664699
chr1	39134712	39135120	0.261558		chr1	39214565	39215929	0.477526		chr1	40691158	40692379	0.792565		chr1	35936131	35936590	0.270059		chr1	41919838	41920394	0.570638		chr1	39215017	39215496	0.4343		chr1	44786058	44786373	0.61132		chr1	40708750	40709016	0.914229
chr1	39158273	39159727	0.322673		chr1	39261550	39262261	0.291066		chr1	40699852	40700217	0.538259		chr1	35942702	35943067	0.555541		chr1	41950799	41951223	0.607424		chr1	39215584	39215905	0.782665		chr1	44793707	44793904	1.01151		chr1	40709160	40709392	1.42727
chr1	39183801	39184302	0.338483		chr1	39262395	39263259	0.179637		chr1	40702821	40703527	0.437637		chr1	36023223	36023851	0.546985		chr1	41955359	41955511	0.637353		chr1	39230771	39231152	0.299951		chr1	44794683	44794874	0.78352		chr1	40753307	40753486	0.654208
chr1	39191533	39192863	0.339927		chr1	39268141	39268492	0.35282		chr1	40711781	40712174	0.668658		chr1	36089612	36089867	0.290035		chr1	42006200	42006751	0.559155		chr1	39261589	39261922	0.517229		chr1	44799893	44800426	1.0419		chr1	40782818	40782968	1.95995
chr1	39193227	39193579	0.257877		chr1	39269444	39270230	0.425245		chr1	40742275	40742634	0.262103		chr1	36099618	36099920	0.872342		chr1	42017323	42017591	0.932966		chr1	39266436	39266669	0.657654		chr1	44813604	44814075	0.839384		chr1	40795136	40795289	0.73914
chr1	39204515	39205679	0.308075		chr1	39271756	39272549	0.299835		chr1	40753215	40754026	0.455306		chr1	36123473	36123748	0.251867		chr1	42033384	42033540	0.560842		chr1	39269575	39269999	0.442545		chr1	44819523	44820350	0.636392		chr1	40818466	40818878	0.525271
chr1	39214555	39216044	0.433667		chr1	39491463	39491680	0.398945		chr1	40764174	40764894	0.447382		chr1	36134798	36135027	0.368082		chr1	42035465	42036019	0.419133		chr1	39326660	39326813	0.444119		chr1	44835955	44836107	0.73346		chr1	40850088	40850332	1.03702
chr1	39261532	39262245	0.36801		chr1	39525721	39526318	0.298571		chr1	40774267	40774649	0.371016		chr1	36143369	36143829	0.50141		chr1	42099955	42100248	0.442921		chr1	39491456	39491689	0.55486		chr1	44852075	44852311	0.593776		chr1	40862318	40862589	1.04691
chr1	39266162	39266783	0.230701		chr1	39539258	39539521	0.479089		chr1	40795122	40795371	0.353796		chr1	36149209	36149857	0.692565		chr1	42146893	42147173	0.617514		chr1	39525880	39526318	0.302797		chr1	44902792	44902985	0.628712		chr1	40952574	40952727	0.526918
chr1	39268119	39268500	0.402431		chr1	39575717	39576080	0.322387		chr1	40795789	40796365	0.389631		chr1	36150877	36151082	0.659305		chr1	42173347	42173603	0.508036		chr1	39539259	39539518	0.512615		chr1	44907853	44908020	1.11597		chr1	40958664	40958886	0.48204
chr1	39269432	39270200	0.44046		chr1	39597683	39598346	0.273068		chr1	40809527	40809878	0.723747		chr1	36151974	36152174	0.850434		chr1	42176994	42177228	0.469011		chr1	39559473	39559843	0.324679		chr1	44919257	44919452	0.516023		chr1	40971123	40971273	1.58326
chr1	39271790	39272664	0.279869		chr1	39598551	39599373	0.355877		chr1	40825449	40825733	0.303062		chr1	36155803	36155955	0.483831		chr1	42185142	42185345	0.373497		chr1	39575764	39576094	0.409644		chr1	44919605	44919803	0.588017		chr1	40979674	40980061	0.640931
chr1	39408840	39409218	0.270397		chr1	39605853	39606529	0.450875		chr1	40844925	40845541	0.479827		chr1	36160924	36161364	0.536808		chr1	42260753	42261030	0.425085		chr1	39576790	39577106	0.602443		chr1	44946300	44946789	1.29701		chr1	41047260	41047506	0.62853
chr1	39491456	39491661	0.516023		chr1	39609588	39609935	0.390638		chr1	40850053	40850299	0.706658		chr1	36161738	36162590	0.418677		chr1	42264992	42265158	0.498616		chr1	39598000	39598322	0.347281		chr1	44986527	44986842	0.471983		chr1	41200855	41201036	0.610562
chr1	39525810	39526313	0.385109		chr1	39653548	39653866	0.258076		chr1	40862217	40862838	0.545018		chr1	36175414	36175731	0.252065		chr1	42335148	42335478	1.26602		chr1	39598582	39598907	0.481877		chr1	44992428	44992616	0.518007		chr1	41222493	41222846	0.697824
chr1	39539220	39539555	0.445767		chr1	39657952	39658350	0.298797		chr1	40927835	40928060	0.288892		chr1	36187824	36188708	0.269862		chr1	42455799	42456959	0.766771		chr1	39606229	39606481	0.965894		chr1	45011178	45011503	0.880732		chr1	41235395	41235643	1.5802
chr1	39575725	39576131	0.287531		chr1	39666425	39667419	0.353453		chr1	40940180	40940407	0.426679		chr1	36195536	36195773	0.29004		chr1	42463039	42463355	0.861387		chr1	39609609	39609924	0.404902		chr1	45011940	45012268	0.866549		chr1	41242071	41242246	6.01408
chr1	39576868	39577113	0.419093		chr1	39701727	39702163	0.216848		chr1	40949022	40949260	0.588016		chr1	36223203	36224773	0.433509		chr1	42486935	42487184	0.363261		chr1	39658037	39658350	0.400974		chr1	45051221	45051375	1.33437		chr1	41252159	41252309	0.75953
chr1	39597684	39598378	0.259785		chr1	39727164	39727888	0.215163		chr1	40952565	40952837	0.460932		chr1	36285481	36285839	0.589628		chr1	42542404	42542571	0.425517		chr1	39666728	39667334	0.547478		chr1	45051970	45052181	0.783487		chr1	41268198	41268446	0.736778
chr1	39598560	39599377	0.380848		chr1	39738609	39739371	0.647711		chr1	40979568	40980694	0.57137		chr1	36306636	36307336	0.603461		chr1	42578001	42578332	0.304341		chr1	39720027	39720315	0.52823		chr1	45053076	45053317	3.63415		chr1	41323022	41323186	0.607856
chr1	39605932	39606559	0.418135		chr1	39789081	39789851	0.225845		chr1	41003519	41004105	0.476862		chr1	36349199	36349614	0.361935		chr1	42617740	42617892	0.508306		chr1	39727211	39727785	0.280424		chr1	45073068	45073247	0.727175		chr1	41336810	41337045	0.485845
chr1	39609578	39609950	0.454022		chr1	39798858	39799518	0.279948		chr1	41183824	41184128	0.324418		chr1	36369039	36369300	0.670622		chr1	42658001	42658797	0.47489		chr1	39738628	39739017	1.55702		chr1	45082196	45082434	0.492708		chr1	41353784	41354076	0.980997
chr1	39653360	39653833	0.226282		chr1	39817301	39817854	0.478452		chr1	41241914	41242343	0.703476		chr1	36373806	36374298	0.874683		chr1	42661124	42661409	0.463179		chr1	39789059	39789359	0.402667		chr1	45090676	45090970	0.511678		chr1	41361064	41361482	1.36889
chr1	39657947	39658364	0.292472		chr1	39825314	39826140	0.311202		chr1	41282561	41283022	0.345257		chr1	36374426	36374883	0.443482		chr1	42682121	42682457	1.63233		chr1	39798894	39799512	0.280269		chr1	45224157	45224307	1.18903		chr1	41366401	41366723	1.0671
chr1	39666545	39667392	0.457244		chr1	39845607	39846587	0.260258		chr1	41322910	41323184	0.674806		chr1	36385496	36385761	0.526827		chr1	42683039	42683251	1.13549		chr1	39817332	39817649	0.394386		chr1	45273616	45273766	0.620384		chr1	41379730	41379880	0.962072
chr1	39701736	39702165	0.24025		chr1	39872656	39872919	0.377302		chr1	41345665	41346068	0.316803		chr1	36386413	36386853	0.468082		chr1	42709073	42709261	4.14099		chr1	39825381	39826060	0.287029		chr1	45303491	45304215	1.47418		chr1	41448162	41448395	0.436577
chr1	39720027	39720349	0.386703		chr1	39877024	39877475	0.264273		chr1	41353799	41354214	0.553332		chr1	36397213	36398115	0.689558		chr1	42732912	42733077	0.51095		chr1	39833769	39833961	0.305899		chr1	45326738	45327095	0.530405		chr1	41473018	41473216	0.471007
chr1	39727210	39727771	0.295471		chr1	39878129	39879045	0.299133		chr1	41360977	41361510	0.904692		chr1	36408962	36409145	0.269767		chr1	42766903	42767365	2.42056		chr1	39872660	39872847	0.400688		chr1	45339625	45340097	0.684105		chr1	41496199	41496564	0.942351
chr1	39738618	39739371	0.691791		chr1	39883327	39883732	0.415258		chr1	41362048	41362311	0.603235		chr1	36450354	36451215	0.52782		chr1	42778873	42779073	1.08727		chr1	39877033	39877387	0.551985		chr1	45340263	45340654	0.60946		chr1	41518741	41518956	0.674996
chr1	39798972	39799522	0.3746		chr1	39901633	39902696	0.368665		chr1	41366397	41366607	0.825009		chr1	36464114	36464713	0.987764		chr1	42817278	42817543	1.21211		chr1	39883397	39883732	0.560491		chr1	45376191	45376589	0.841393		chr1	41534216	41534366	0.744339
chr1	39817302	39817705	0.592304		chr1	39919153	39919903	0.335867		chr1	41395083	41395718	0.26173		chr1	36474222	36475009	0.236433		chr1	42846316	42846739	1.3362		chr1	39901961	39902200	0.58824		chr1	45381708	45381893	0.90718		chr1	41623345	41623630	0.845096
chr1	39825313	39826098	0.336897		chr1	39954979	39955257	0.480894		chr1	41516104	41516386	0.741408		chr1	36516429	36516593	0.333571		chr1	42913359	42913703	0.439179		chr1	39902313	39902501	0.455677		chr1	45384545	45384729	0.759309		chr1	41644589	41644815	0.829145
chr1	39845605	39846587	0.289922		chr1	39955572	39956254	0.575518		chr1	41518637	41518902	0.482003		chr1	36576122	36576318	0.450853		chr1	42922999	42923205	0.8307		chr1	39908645	39908849	0.282949		chr1	45394302	45394815	1.57948		chr1	41662263	41662537	0.975944
chr1	39872568	39872929	0.281093		chr1	39960336	39961429	0.351571		chr1	41574072	41574480	0.271822		chr1	36609317	36609559	0.307041		chr1	42924189	42924694	0.685473		chr1	39914429	39914620	0.575011		chr1	45445528	45445784	0.731924		chr1	41683735	41683894	0.932011
chr1	39876980	39877491	0.288839		chr1	39977193	39977599	0.35526		chr1	41622935	41623632	0.540566		chr1	36650489	36650789	0.357585		chr1	42931834	42932458	1.12829		chr1	39919379	39919826	0.40966		chr1	45475042	45475276	1.22586		chr1	41728694	41729153	1.11394
chr1	39878134	39879076	0.362298		chr1	39995748	39996466	0.298919		chr1	41639279	41639553	0.359888		chr1	36697254	36697427	0.469993		chr1	42956220	42956450	0.670381		chr1	39954976	39955190	0.709094		chr1	45491110	45491688	0.903253		chr1	41739057	41739354	0.811408
chr1	39883260	39883759	0.481233		chr1	40003203	40004165	0.380767		chr1	41641612	41642009	0.360373		chr1	36703772	36703994	0.370653		chr1	42957923	42958104	0.606864		chr1	39955590	39956019	0.685623		chr1	45499900	45500129	0.998057		chr1	41751118	41751607	0.58479
chr1	39894933	39895337	0.228273		chr1	40014210	40014705	0.276895		chr1	41652662	41653379	0.560808		chr1	36884016	36884557	0.277827		chr1	42997812	42997962	0.52458		chr1	39960475	39960900	0.401292		chr1	45512681	45512889	0.829553		chr1	41824703	41824871	0.53348
chr1	39901621	39902684	0.371181		chr1	40032167	40032739	0.510614		chr1	41658349	41658647	0.765397		chr1	37020789	37020958	0.312082		chr1	43060505	43060809	0.400889		chr1	39961244	39961429	1.49201		chr1	45517733	45517970	1.19091		chr1	41859673	41859896	0.524762
chr1	39919590	39919896	0.554622		chr1	40038768	40038999	0.342287		chr1	41662275	41662579	1.22343		chr1	37177307	37177553	0.273598		chr1	43073712	43074116	0.47644		chr1	39977181	39977738	0.313739		chr1	45521774	45522067	0.750513		chr1	41868675	41868899	0.559233
chr1	39954937	39955253	0.624099		chr1	40039143	40040935	0.47382		chr1	41667088	41667670	0.524675		chr1	37288856	37289293	0.756911		chr1	43150693	43150843	0.629488		chr1	39995798	39996446	0.316843		chr1	45530599	45531003	0.39102		chr1	41891341	41891623	0.608027
chr1	39955581	39956176	0.561973		chr1	40043887	40044500	0.235808		chr1	41673127	41674166	0.480069		chr1	37293624	37293830	0.366072		chr1	43172162	43172792	1.17557		chr1	40003228	40003736	0.552268		chr1	45550363	45551115	0.817447		chr1	41906659	41906872	0.594862
chr1	39960432	39961429	0.412376		chr1	40049683	40050194	0.384394		chr1	41687110	41687593	0.552262		chr1	37454726	37455155	0.429754		chr1	43193191	43193361	0.891667		chr1	40014208	40014554	0.387681		chr1	45578077	45578240	0.560628		chr1	41919925	41920394	0.875321
chr1	39977170	39977647	0.36749		chr1	40059251	40060868	0.307112		chr1	41698671	41699541	0.701514		chr1	37474318	37474553	0.656104		chr1	43199051	43199583	0.84747		chr1	40032324	40032736	0.557158		chr1	45583326	45583642	1.69297		chr1	41950701	41951193	0.834237
chr1	39995746	39996464	0.344859		chr1	40064836	40065390	0.47197		chr1	41718798	41719500	0.413158		chr1	37477244	37477712	0.821123		chr1	43211788	43211938	0.49385		chr1	40039195	40039539	0.543884		chr1	45584527	45584852	1.47221		chr1	42006151	42006463	1.16225
chr1	40003193	40004138	0.44119		chr1	40096625	40097818	0.37089		chr1	41726972	41727921	0.545946		chr1	37479620	37479996	0.743806		chr1	43221176	43221794	0.648655		chr1	40039685	40040155	0.648181		chr1	45627208	45627411	0.579449		chr1	42017331	42017605	0.550639
chr1	40014200	40014646	0.305144		chr1	40143828	40144623	0.274334		chr1	41728550	41729121	0.943583		chr1	37487165	37487795	0.389264		chr1	43227292	43227523	0.419304		chr1	40040370	40040808	0.545034		chr1	45670611	45670781	0.604064		chr1	42041984	42042271	0.872381
chr1	40032164	40032642	0.569867		chr1	40153067	40154008	0.528186		chr1	41739080	41739667	0.461566		chr1	37507499	37508399	0.344914		chr1	43239510	43239898	0.635342		chr1	40059327	40059776	0.529113		chr1	45686471	45686727	2.49352		chr1	42049510	42049733	0.428543
chr1	40039117	40041338	0.504464		chr1	40161727	40162133	0.293107		chr1	41751170	41751671	1.17795		chr1	37514524	37515247	0.602168		chr1	43292808	43292960	0.754693		chr1	40064862	40065297	0.46993		chr1	45687045	45687463	0.900462		chr1	42099821	42100103	0.545023
chr1	40043984	40044348	0.281499		chr1	40186065	40186940	0.305363		chr1	41752169	41752579	0.515892		chr1	37519665	37519957	0.253101		chr1	43295322	43295729	1.08478		chr1	40084764	40085123	0.28139		chr1	45730738	45731004	0.518938		chr1	42103416	42103575	0.731379
chr1	40049491	40050229	0.32684		chr1	40232382	40232873	0.558434		chr1	41764747	41765660	0.301895		chr1	37554137	37554484	0.810771		chr1	43304215	43304402	0.480392		chr1	40096730	40097456	0.526064		chr1	45767645	45767811	0.973844		chr1	42146897	42147162	0.641506
chr1	40058753	40059123	0.259157		chr1	40241618	40242091	0.542778		chr1	41804210	41804482	0.487865		chr1	37594847	37595048	0.369317		chr1	43358621	43359099	1.41613		chr1	40144086	40144300	0.393832		chr1	45773480	45773670	1.08551		chr1	42173311	42173616	0.572493
chr1	40059245	40060877	0.331788		chr1	40257704	40258355	0.672551		chr1	41809723	41810118	0.484513		chr1	37595444	37596210	0.624833		chr1	43366278	43366556	1.07078		chr1	40153124	40153828	0.575575		chr1	45774159	45774463	0.951309		chr1	42176979	42177228	0.444147
chr1	40064806	40065391	0.512098		chr1	40312071	40312788	0.616429		chr1	41810487	41810760	0.615292		chr1	37603197	37603583	0.360434		chr1	43367656	43367816	0.7378		chr1	40186410	40186923	0.33985		chr1	45785590	45785798	0.587533		chr1	42260804	42261064	0.69401
chr1	40096621	40097790	0.406193		chr1	40313384	40314008	0.267373		chr1	41812035	41812407	0.39735		chr1	37675635	37676598	0.342324		chr1	43368027	43368632	1.08956		chr1	40232389	40232773	0.453061		chr1	45804890	45805072	0.63557		chr1	42263837	42264018	0.759079
chr1	40144081	40144337	0.545919		chr1	40315171	40315659	0.991409		chr1	41850111	41850391	0.605425		chr1	37682387	37682801	0.650779		chr1	43389562	43390332	0.746255		chr1	40241739	40242031	0.451735		chr1	45825921	45826136	0.476591		chr1	42313201	42313512	0.801311
chr1	40153059	40154112	0.57849		chr1	40338767	40339165	0.437026		chr1	41851666	41851914	0.278399		chr1	37690326	37690772	0.963176		chr1	43414739	43414920	0.483896		chr1	40257826	40258360	0.803913		chr1	45836459	45836711	0.575688		chr1	42328486	42328669	0.649841
chr1	40161849	40162077	0.362748		chr1	40343954	40344127	0.321902		chr1	41870108	41870588	0.465458		chr1	37691774	37692531	0.825413		chr1	43453462	43454026	0.42366		chr1	40264532	40265049	0.240558		chr1	45838195	45838382	0.56363		chr1	42335191	42335478	1.04809
chr1	40186181	40186933	0.355353		chr1	40363681	40364182	0.296007		chr1	41871364	41871569	0.62261		chr1	37752953	37753356	0.241972		chr1	43454380	43454784	0.592281		chr1	40275153	40275351	0.315624		chr1	45843727	45843944	0.72657		chr1	42348436	42348586	0.798593
chr1	40232386	40232873	0.577569		chr1	40373340	40373815	0.615532		chr1	41877159	41877509	0.468184		chr1	37793832	37794386	0.428247		chr1	43545862	43546013	0.475195		chr1	40312365	40312778	1.09598		chr1	45871116	45871268	0.568874		chr1	42358823	42359065	0.533778
chr1	40241591	40242186	0.462086		chr1	40374192	40375411	0.345361		chr1	41882147	41882860	0.354335		chr1	37796912	37797101	0.357592		chr1	43554162	43554312	1.1417		chr1	40315268	40315609	1.65233		chr1	45880083	45880575	0.505968		chr1	42380437	42380905	0.545536
chr1	40257693	40258370	0.82349		chr1	40375643	40375934	0.362806		chr1	41891491	41892071	0.496752		chr1	37807908	37808581	0.786097		chr1	43565599	43566003	0.592791		chr1	40338774	40339076	0.395047		chr1	45902484	45902651	0.530148		chr1	42456258	42456794	1.27153
chr1	40312064	40312799	0.664191		chr1	40381172	40383131	0.304482		chr1	41919752	41920417	1.02177		chr1	37811113	37811408	0.746959		chr1	43582232	43582496	0.490511		chr1	40343955	40344127	0.523476		chr1	45987721	45987877	1.23994		chr1	42463053	42463359	0.936204
chr1	40313425	40314201	0.242143		chr1	40383753	40385299	0.246365		chr1	41950505	41951342	0.903466		chr1	37819893	37820236	0.480854		chr1	43636376	43636604	0.379876		chr1	40344741	40344896	0.35854		chr1	45994170	45994391	0.701162		chr1	42487010	42487160	0.988292
chr1	40315112	40316774	0.426872		chr1	40385408	40386467	0.742646		chr1	41955360	41955838	0.834655		chr1	37859509	37859884	1.19526		chr1	43649761	43650654	1.34131		chr1	40363978	40364166	0.345081		chr1	46037132	46037411	0.517973		chr1	42499418	42499671	0.407641
chr1	40338765	40339074	0.573969		chr1	40389593	40390578	0.236376		chr1	42008313	42008792	0.409625		chr1	37860104	37860419	1.18742		chr1	43705207	43705512	0.853939		chr1	40373431	40373783	0.886433		chr1	46043499	46043997	0.617946		chr1	42569014	42569164	0.932416
chr1	40363568	40364178	0.263329		chr1	40391408	40392645	0.242755		chr1	42017248	42017593	0.813319		chr1	37901196	37901942	0.406702		chr1	43707371	43707657	0.789286		chr1	40374445	40374968	0.502473		chr1	46045569	46045778	0.710962		chr1	42610713	42610984	0.554333
chr1	40373346	40373861	0.68999		chr1	40399939	40400897	0.406828		chr1	42035500	42035832	0.768695		chr1	37919354	37919584	0.352455		chr1	43763539	43763908	0.547626		chr1	40381657	40381971	0.603885		chr1	46062671	46062892	0.956741		chr1	42658050	42658445	0.638184
chr1	40374191	40375336	0.363662		chr1	40401534	40402109	0.346727		chr1	42173367	42173863	0.561146		chr1	37922838	37923215	0.981406		chr1	43769569	43769841	0.527538		chr1	40385514	40385941	0.98671		chr1	46102652	46102943	1.51517		chr1	42682170	42682433	1.42809
chr1	40375638	40375928	0.323396		chr1	40404760	40405120	0.687561		chr1	42258295	42258574	0.449384		chr1	37931658	37932029	1.2565		chr1	43783659	43784116	0.393308		chr1	40386006	40386214	0.724003		chr1	46115055	46115442	0.580696		chr1	42683030	42683218	1.17652
chr1	40379403	40379734	0.374671		chr1	40421376	40421633	0.328602		chr1	42259401	42259708	0.52586		chr1	37946754	37947308	1.06072		chr1	43809965	43810115	0.414167		chr1	40393445	40393644	0.459676		chr1	46219167	46219317	0.843194		chr1	42699442	42699611	0.78216
chr1	40381289	40383129	0.303438		chr1	40438350	40438895	0.275756		chr1	42260791	42261099	0.762238		chr1	37989908	37990284	0.881244		chr1	43832291	43832614	0.557695		chr1	40400209	40400722	0.455381		chr1	46228892	46229042	0.635648		chr1	42709069	42709261	4.71315
chr1	40384296	40384842	0.248464		chr1	40449815	40450733	0.375416		chr1	42317383	42317783	0.613379		chr1	38004585	38004896	0.298529		chr1	43836394	43836845	0.522581		chr1	40404823	40405097	0.621497		chr1	46245033	46245259	0.998333		chr1	42751450	42751601	0.632162
chr1	40384924	40386338	0.64522		chr1	40477152	40477646	0.368984		chr1	42333659	42334847	0.396328		chr1	38005363	38005724	0.568702		chr1	43934226	43934469	0.442003		chr1	40421321	40421559	0.291334		chr1	46247297	46247768	1.25285		chr1	42765858	42766102	1.32517
chr1	40389708	40390492	0.226888		chr1	40508558	40509089	0.378897		chr1	42344243	42344514	0.349744		chr1	38012418	38012696	0.404635		chr1	43934843	43935034	0.703291		chr1	40438529	40438731	0.480981		chr1	46254412	46254692	0.459883		chr1	42766946	42767380	2.59791
chr1	40391389	40392646	0.240169		chr1	40531222	40533184	0.404906		chr1	42430376	42431176	0.240375		chr1	38018946	38019532	0.393507		chr1	43939255	43939409	0.593067		chr1	40449915	40450797	0.379531		chr1	46290809	46291098	0.792585		chr1	42778899	42779073	2.78136
chr1	40393345	40393687	0.360039		chr1	40612190	40612612	0.34245		chr1	42456735	42457213	0.580225		chr1	38027889	38028538	0.636935		chr1	43946411	43946989	1.92544		chr1	40477080	40477588	0.382792		chr1	46303170	46303404	1.52893		chr1	42817323	42817542	1.09557
chr1	40399753	40400853	0.409189		chr1	40628188	40628863	0.429479		chr1	42462785	42463432	0.624486		chr1	38030052	38030506	0.380369		chr1	43969707	43970094	1.20673		chr1	40503504	40503668	0.284647		chr1	46321269	46321509	1.20708		chr1	42846338	42846744	1.79914
chr1	40401536	40402100	0.319304		chr1	40665466	40665915	0.781417		chr1	42482686	42482991	0.313853		chr1	38046666	38047137	0.733331		chr1	43974828	43975035	0.709207		chr1	40508480	40509089	0.332193		chr1	46325823	46326076	1.63626		chr1	42864263	42864477	0.554689
chr1	40402640	40403012	0.267849		chr1	40668916	40669281	0.526752		chr1	42529719	42530109	0.246824		chr1	38052431	38053481	0.48938		chr1	43975767	43975930	0.714683		chr1	40531236	40531755	0.828709		chr1	46339960	46340113	1.44492		chr1	42921945	42922122	0.707729
chr1	40404780	40405113	0.672797		chr1	40690743	40692671	0.426328		chr1	42657981	42658527	0.694821		chr1	38061788	38062336	0.444687		chr1	43991000	43991476	0.518791		chr1	40532911	40533086	0.583986		chr1	46341010	46341215	0.913879		chr1	42924302	42924695	0.623001
chr1	40421373	40421643	0.393447		chr1	40699742	40700220	0.398946		chr1	42661104	42661588	0.586789		chr1	38071857	38072278	0.354868		chr1	44029973	44030521	0.973698		chr1	40566018	40566249	0.367346		chr1	46344745	46344895	1.02654		chr1	42931103	42931292	0.709152
chr1	40438426	40438748	0.367847		chr1	40701262	40702087	0.202603		chr1	42681938	42682499	1.1347		chr1	38076113	38076380	0.363575		chr1	44036687	44036915	0.471657		chr1	40612361	40612612	0.453274		chr1	46348131	46348384	0.675934		chr1	42931836	42932150	1.25255
chr1	40449798	40450443	0.448721		chr1	40702569	40703534	0.239667		chr1	42683026	42683388	1.0502		chr1	38152218	38153166	0.334387		chr1	44046117	44046326	0.373621		chr1	40628215	40628792	0.339927		chr1	46371988	46372138	0.80969		chr1	43040787	43040937	0.879065
chr1	40477128	40477575	0.415523		chr1	40708592	40710477	0.449156		chr1	42709076	42709261	2.31751		chr1	38173161	38174608	0.410375		chr1	44047786	44048162	1.02568		chr1	40665557	40665877	1.15812		chr1	46399793	46399943	1.08889		chr1	43107493	43107668	0.675362
chr1	40508558	40509073	0.387808		chr1	40710597	40712304	0.244848		chr1	42757061	42757282	0.340709		chr1	38209307	38209534	0.298386		chr1	44127056	44127215	0.496886		chr1	40668926	40669196	0.812546		chr1	46406377	46406568	0.543494		chr1	43172206	43172779	1.15686
chr1	40531194	40532576	0.478679		chr1	40713020	40713722	0.212792		chr1	42765919	42766118	0.864177		chr1	38474731	38475707	0.590487		chr1	44213247	44213526	0.695204		chr1	40691347	40691891	0.874225		chr1	46477456	46477705	0.928432		chr1	43193191	43193361	2.44087
chr1	40532676	40533156	0.38234		chr1	40752062	40752773	0.214413		chr1	42766915	42767630	1.53561		chr1	38527413	38527910	0.329665		chr1	44217805	44217993	0.762348		chr1	40691986	40692431	0.540517		chr1	46489143	46489293	0.811179		chr1	43199104	43199455	0.767027
chr1	40612205	40612587	0.306842		chr1	40753091	40753991	0.338751		chr1	42778899	42779073	0.56249		chr1	38559234	38560188	0.293923		chr1	44355085	44355636	0.728687		chr1	40699853	40700100	0.49641		chr1	46528093	46528300	0.522659		chr1	43221224	43221755	0.758304
chr1	40628170	40628918	0.441806		chr1	40762357	40763443	0.241378		chr1	42817266	42817958	0.604878		chr1	38587104	38587457	0.49468		chr1	44378316	44378471	0.450244		chr1	40701817	40702077	0.36041		chr1	46564402	46564562	0.605696		chr1	43227290	43227533	0.603806
chr1	40665390	40665917	0.798782		chr1	40763787	40764874	0.278591		chr1	42846185	42847358	0.866666		chr1	38815079	38815504	0.29487		chr1	44403290	44403440	0.522704		chr1	40702945	40703124	0.51846		chr1	46604001	46604556	0.604788		chr1	43239484	43239776	0.815362
chr1	40668901	40669336	0.572		chr1	40774224	40774502	0.344327		chr1	42913230	42913690	0.422931		chr1	38815978	38816415	0.343496		chr1	44466854	44467053	0.77792		chr1	40708750	40708991	0.929011		chr1	46616838	46616992	0.842867		chr1	43285244	43285394	0.637824
chr1	40690739	40692674	0.487697		chr1	40795518	40796445	0.265962		chr1	42922973	42923488	0.544068		chr1	38827300	38828070	0.257977		chr1	44488545	44488823	0.300297		chr1	40709118	40709611	0.823679		chr1	46667117	46667267	0.842449		chr1	43292830	43292992	1.5502
chr1	40699751	40700222	0.34344		chr1	40809546	40809885	0.359088		chr1	42924171	42924966	0.466104		chr1	38835313	38835567	1.10716		chr1	44579936	44580182	0.479032		chr1	40732932	40733268	0.3106		chr1	46668235	46668483	0.838395		chr1	43358656	43359046	1.40165
chr1	40701508	40702113	0.245499		chr1	40844991	40845924	0.250402		chr1	42931742	42932529	0.846538		chr1	38857399	38857743	0.4793		chr1	44595255	44595405	0.426032		chr1	40753224	40753506	0.511257		chr1	46719048	46719496	1.25086		chr1	43366291	43366530	1.0519
chr1	40702724	40703526	0.243741		chr1	40849673	40850332	0.534121		chr1	42951738	42951914	0.481446		chr1	38859613	38860365	0.639623		chr1	44620851	44621017	0.460807		chr1	40762454	40762866	0.307525		chr1	46731449	46731638	0.704358		chr1	43367637	43367848	0.935013
chr1	40708456	40710474	0.446541		chr1	40862178	40862973	0.433656		chr1	43073554	43074023	0.757184		chr1	38873188	38873795	1.05762		chr1	44631722	44632043	0.809041		chr1	40795209	40795369	0.440464		chr1	46939849	46940058	0.569492		chr1	43368016	43368243	1.08182
chr1	40711412	40712341	0.288612		chr1	40949030	40949231	0.306584		chr1	43172068	43172833	0.959176		chr1	38990554	38991160	0.445328		chr1	44632280	44632602	0.78244		chr1	40795528	40796033	0.307818		chr1	47057260	47057464	0.543624		chr1	43389545	43389982	1.02831
chr1	40713014	40713708	0.232798		chr1	40952418	40952811	0.257562		chr1	43193191	43193361	0.424755		chr1	38992347	38992619	0.530249		chr1	44652908	44653182	0.551721		chr1	40809527	40809887	0.417686		chr1	47175398	47175656	1.07861		chr1	43390103	43390326	0.728875
chr1	40752367	40752756	0.266924		chr1	40979594	40980160	0.458901		chr1	43197583	43198379	0.191995		chr1	39025959	39026927	0.632662		chr1	44674077	44674781	1.00487		chr1	40818459	40818907	0.411581		chr1	47184395	47184602	0.945241		chr1	43546951	43547271	0.713074
chr1	40753142	40753872	0.415899		chr1	40980379	40981629	0.21846		chr1	43220980	43221703	0.239812		chr1	39092407	39092693	0.336112		chr1	44677269	44677446	0.741984		chr1	40850077	40850331	0.983655		chr1	47192968	47193248	0.578148		chr1	43565664	43565886	0.803516
chr1	40762354	40763313	0.19571		chr1	41003577	41004112	0.382719		chr1	43227172	43227592	0.611604		chr1	39098654	39098942	0.921629		chr1	44694933	44695285	0.612341		chr1	40862263	40862615	0.709203		chr1	47252705	47252952	0.587906		chr1	43584417	43584567	0.800039
chr1	40763762	40764862	0.277941		chr1	41222256	41222981	0.36794		chr1	43239355	43240278	0.661311		chr1	39102590	39103575	0.636528		chr1	44707948	44708333	0.751535		chr1	40949024	40949189	0.459482		chr1	47254076	47254342	0.423944		chr1	43630714	43630917	0.525283
chr1	40774126	40774529	0.269194		chr1	41239766	41240706	0.274399		chr1	43295348	43295959	0.935604		chr1	39105217	39105465	0.745684		chr1	44715032	44715323	1.0413		chr1	40952495	40952729	0.328315		chr1	47289371	47289614	0.648945		chr1	43641937	43642113	0.55331
chr1	40809541	40809894	0.405996		chr1	41241724	41242325	0.535335		chr1	43330160	43331014	0.205546		chr1	39129440	39129706	0.247321		chr1	44721369	44721954	1.41414		chr1	40979557	40980160	0.536995		chr1	47303179	47303329	0.661154		chr1	43649753	43650615	1.60185
chr1	40818470	40818913	0.44987		chr1	41268208	41268476	0.487496		chr1	43358100	43359050	0.871255		chr1	39134746	39135104	0.347147		chr1	44729382	44729550	0.819202		chr1	40980922	40981141	0.5669		chr1	47314046	47314413	0.593171		chr1	43656219	43656369	0.705278
chr1	40844885	40845696	0.261211		chr1	41321736	41322582	0.21674		chr1	43367619	43367915	0.656735		chr1	39158483	39158935	0.61279		chr1	44730407	44730652	1.47829		chr1	41003710	41004010	0.32205		chr1	47325449	47325599	0.536811		chr1	43670366	43670558	0.627148
chr1	40849665	40850329	0.523264		chr1	41322910	41323221	0.491353		chr1	43368032	43368725	0.80951		chr1	39183798	39184297	0.382932		chr1	44730794	44731577	1.21489		chr1	41222428	41222841	0.56621		chr1	47325858	47326029	0.763971		chr1	43686136	43686351	0.954963
chr1	40862219	40863017	0.487669		chr1	41345642	41346070	0.275309		chr1	43389400	43389927	0.3514		chr1	39191646	39191866	0.578996		chr1	44741385	44741535	0.532445		chr1	41241730	41242318	1.06892		chr1	47333734	47334169	0.821494		chr1	43717431	43717613	0.609292
chr1	40949029	40949244	0.293502		chr1	41353739	41354312	0.436317		chr1	43390058	43390531	0.330286		chr1	39192589	39192780	0.784003		chr1	44745335	44745575	0.418333		chr1	41268215	41268485	0.568243		chr1	47388838	47389009	0.531135		chr1	43763520	43764253	0.491932
chr1	40952450	40952811	0.31364		chr1	41361044	41362309	0.4733		chr1	43414667	43414934	0.553457		chr1	39193286	39193572	0.391235		chr1	44757464	44757901	0.327281		chr1	41322090	41322359	0.320422		chr1	47436869	47437019	1.08312		chr1	43829950	43830189	0.677812
chr1	40979594	40980217	0.511612		chr1	41366406	41366937	0.365778		chr1	43453811	43454243	0.436213		chr1	39205213	39205734	0.316238		chr1	44775444	44775939	0.588728		chr1	41322926	41323219	0.315198		chr1	47437602	47438074	1.05541		chr1	43934776	43935020	0.599219
[truncated: 74,485 more rows]
